# Supplementary material for: Estrogen receptor activation remodels TEAD1 gene expression to alleviate hepatic steatosis
Source: Mol Syst Biol. 2024 Mar 8;20(4):374–402. doi: 10.1038/s44320-024-00024-x (PMC10987545; doi:10.1038/s44320-024-00024-x)
Supplement: Supplementary file 3 — Table EV2 [file 44320_2024_24_MOESM3_ESM.xlsx]

## Sheet: info
This table shows human orthologs of genes part of ER-sensitive enhancer-gene pairs in mouse (n=45)
Column	Comment
GeneID_mouse	Ensembl gene identifier for mouse
GeneSymbol_mouse	Mouse gene symbol
GeneID_human	Ensembl gene identifier for human
GeneSymbol_human	Human gene symbol

## Sheet: ER_genes
GeneID_mouse	GeneSymbol_mouse	GeneID_human	GeneSymbol_human
ENSMUSG00000024697	Gna14	ENSG00000156049	GNA14
ENSMUSG00000002944	Cd36	ENSG00000135218	CD36
ENSMUSG00000020000	Moxd1	ENSG00000079931	MOXD1
ENSMUSG00000035948	Acss3	ENSG00000111058	ACSS3
ENSMUSG00000005410	Mcm5	ENSG00000100297	MCM5
ENSMUSG00000010025	Aldh3a2	ENSG00000072210	ALDH3A2
ENSMUSG00000041930	Fam222a	ENSG00000139438	FAM222A
ENSMUSG00000029478	Ncor2	ENSG00000196498	NCOR2
ENSMUSG00000020865	Abcc3	ENSG00000108846	ABCC3
ENSMUSG00000060002	Chpt1	ENSG00000111666	CHPT1
ENSMUSG00000055320	Tead1	ENSG00000187079	TEAD1
ENSMUSG00000072849	Serpina1e	ENSG00000197249	SERPINA1
ENSMUSG00000023861	Mpc1	ENSG00000060762	MPC1
ENSMUSG00000031767	Nudt7	ENSG00000140876	NUDT7
ENSMUSG00000031844	Hsd17b2	ENSG00000086696	HSD17B2
ENSMUSG00000027792	Bche	ENSG00000114200	BCHE
ENSMUSG00000000958	Slc7a7	ENSG00000155465	SLC7A7
ENSMUSG00000005547	Cyp2a5	ENSG00000255974	CYP2A6
ENSMUSG00000005547	Cyp2a5	ENSG00000197838	CYP2A13
ENSMUSG00000040675	Mthfd1l	ENSG00000120254	MTHFD1L
ENSMUSG00000027030	Stk39	ENSG00000198648	STK39
ENSMUSG00000054793	Cadm4	ENSG00000105767	CADM4
ENSMUSG00000066072	Cyp4a10	ENSG00000186204	CYP4F12
ENSMUSG00000017167	Cntnap1	ENSG00000108797	CNTNAP1
ENSMUSG00000045775	Slc16a5	ENSG00000170190	SLC16A5
ENSMUSG00000079164	Tlr5	ENSG00000187554	TLR5
ENSMUSG00000005547	Cyp2a5	ENSG00000198077	CYP2A7
ENSMUSG00000006538	Ihh	ENSG00000163501	IHH
ENSMUSG00000027820	Mme	ENSG00000196549	MME
ENSMUSG00000027035	Cers6	ENSG00000172292	CERS6
ENSMUSG00000010307	Tmem86a	ENSG00000151117	TMEM86A
ENSMUSG00000052392	Acot4	ENSG00000177465	ACOT4
ENSMUSG00000047904	Sstr2	ENSG00000180616	SSTR2
ENSMUSG00000028995	Fam126a	ENSG00000122591	FAM126A
ENSMUSG00000002870	Mcm2	ENSG00000073111	MCM2
ENSMUSG00000032372	Plscr2	ENSG00000188313	PLSCR1
ENSMUSG00000021226	Acot2	ENSG00000184227	ACOT1
ENSMUSG00000021226	Acot2	ENSG00000119673	ACOT2
ENSMUSG00000038576	Susd4	ENSG00000143502	SUSD4
ENSMUSG00000068747	Sort1	ENSG00000134243	SORT1
ENSMUSG00000000303	Cdh1	ENSG00000039068	CDH1
ENSMUSG00000046324	Ermp1	ENSG00000099219	ERMP1
ENSMUSG00000066072	Cyp4a10	ENSG00000171903	CYP4F11
ENSMUSG00000066072	Cyp4a10	ENSG00000187048	CYP4A11
ENSMUSG00000066072	Cyp4a10	ENSG00000162365	CYP4A22
