# Supplementary material for: Estrogen receptor activation remodels TEAD1 gene expression to alleviate hepatic steatosis
Source: Mol Syst Biol. 2024 Mar 8;20(4):374–402. doi: 10.1038/s44320-024-00024-x (PMC10987545; doi:10.1038/s44320-024-00024-x)
Supplement: Supplementary file 4 — Table EV3 [file 44320_2024_24_MOESM4_ESM.xlsx]

## Sheet: info
This table shows lipid droplet quantification in siNT- and siTead1-transfected AML12 cells (individual images are provided in FigShare)
Column	Comment
file_name	Original image file used for lipid droplet quantification
condition	Experimental condition
well	Well number
replicate	Replicate number
n_nuclei	Number of nuclei
LD_total	Total number of lipid droplets
LD_per_cell	Lipid droplets per cell
Cyt_area	Cytoplasm area
LD_per_um2	Lipid droplets per squared micrometer
LD_intensity	Lipid droplet intensity
LD_int_per_um2	Lipid droplets intensity per squared micrometer
Biol_rep	Biological replicate number

## Sheet: LD_quant
file_name	condition	well	replicate	n_nuclei	LD_total	LD_per_cell	Cyt_area	LD_per_um2	LD_intensity	LD_int_per_um2	Biol_rep
nt1.lsm	siNT	1	1	48	267	5.5625	18710.9	0.01427	8.88382	0.00047	1
nt1_rep2.lsm	siNT	2	2	33	254	7.69697	11473.4	0.02214	8.82538	0.00077	1
nt2.lsm	siNT	1	1	33	75	2.27273	8898.4	0.00843	6.49497	0.00073	1
nt2_rep2.lsm	siNT	2	2	14	131	9.35714	7006.24	0.0187	10.7207	0.00153	1
nt3.lsm	siNT	1	1	22	150	6.81818	8803.96	0.01704	10.4465	0.00119	1
nt3_rep2.lsm	siNT	2	2	26	466	17.9231	12696.1	0.0367	12.2388	0.00096	1
nt4.lsm	siNT	1	1	38	423	11.1316	15929	0.02656	12.629	0.00079	1
nt4_rep2.lsm	siNT	2	2	21	345	16.4286	8831.19	0.03907	13.3545	0.00151	1
nt5.lsm	siNT	1	1	29	73	2.51724	8918.1	0.00819	5.80869	0.00065	1
nt5_rep2.lsm	siNT	2	2	29	442	15.2414	14075.8	0.0314	10.6585	0.00076	1
siTead1.lsm	siTead1	1	1	33	235	7.12121	13146.7	0.01788	8.81474	0.00067	1
siTead1_2.lsm	siTead1	1	1	46	310	6.73913	13032.9	0.02379	9.83035	0.00075	1
siTead1_2_rep2.lsm	siTead1	2	2	20	93	4.65	6769.76	0.01374	6.20618	0.00092	1
siTead1_3.lsm	siTead1	1	1	14	246	17.5714	8505.74	0.02892	13.2297	0.00156	1
siTead1_3_rep2.lsm	siTead1	2	2	26	105	4.03846	8766.03	0.01198	5.86405	0.00067	1
siTead1_4.lsm	siTead1	1	1	36	253	7.02778	13715.2	0.01845	10.4125	0.00076	1
siTead1_4_rep2.lsm	siTead1	2	2	34	339	9.97059	13236.6	0.02561	9.59039	0.00072	1
siTead1_5.lsm	siTead1	1	1	36	307	8.52778	14931.1	0.02056	11.295	0.00076	1
siTead1_5_rep2.lsm	siTead1	2	2	32	163	5.09375	13269.5	0.01228	7.86201	0.00059	1
siNT_1_1.lsm	siNT	3	1	21	103	4.90476	7422.73	0.01388	7.59388	0.00102	2
siNT_1_2.lsm	siNT	3	1	15	45	3	4246.05	0.0106	7.77023	0.00183	2
siNT_1_3.lsm	siNT	3	1	44	133	3.02273	20703.9	0.00642	6.35413	0.00031	2
siNT_1_4.lsm	siNT	3	1	39	137	3.51282	16888.4	0.00811	7.29117	0.00043	2
siNT_1_5.lsm	siNT	3	1	28	227	8.10714	17731.1	0.0128	7.82259	0.00044	2
siNT_2_1.lsm	siNT	4	2	58	13	0.22414	11952	0.00109	4.67565	0.00039	2
siNT_2_2.lsm	siNT	4	2	22	34	1.54545	6613.77	0.00514	7.08964	0.00107	2
siNT_2_3.lsm	siNT	4	2	18	10	0.55556	6937.45	0.00144	5.58918	0.00081	2
siNT_2_4.lsm	siNT	4	2	29	35	1.2069	8801.68	0.00398	5.85717	0.00067	2
siNT_2_5.lsm	siNT	4	2	29	32	1.10345	12518	0.00256	5.27219	0.00042	2
siNT_3_1.lsm	siNT	5	3	58	54	0.93103	20090.6	0.00269	4.9818	0.00025	2
siNT_3_10.lsm	siNT	5	3	23	109	4.73913	20227.6	0.00539	6.0137	0.0003	2
siNT_3_2.lsm	siNT	5	3	38	182	4.78947	25727.4	0.00707	7.0441	0.00027	2
siNT_3_3.lsm	siNT	5	3	31	155	5	23501.5	0.0066	6.89341	0.00029	2
siNT_3_4.lsm	siNT	5	3	23	136	5.91304	14807.8	0.00918	7.09857	0.00048	2
siNT_3_5.lsm	siNT	5	3	39	135	3.46154	15226.1	0.00887	7.25623	0.00048	2
siNT_3_6.lsm	siNT	5	3	21	48	2.28571	10249.9	0.00468	5.70316	0.00056	2
siNT_3_7.lsm	siNT	5	3	34	120	3.52941	16864.1	0.00712	6.55817	0.00039	2
siNT_3_8.lsm	siNT	5	3	33	158	4.78788	12661.4	0.01248	7.79071	0.00062	2
siNT_3_9.lsm	siNT	5	3	31	133	4.29032	19995	0.00665	7.19218	0.00036	2
tead1_1_1.lsm	siTead1	3	1	43	115	2.67442	18913.3	0.00608	6.32553	0.00033	2
tead1_1_2.lsm	siTead1	3	1	22	78	3.54545	16328.5	0.00478	6.14571	0.00038	2
tead1_1_3.lsm	siTead1	3	1	45	84	1.86667	18307	0.00459	6.07793	0.00033	2
tead1_1_4.lsm	siTead1	3	1	46	38	0.82609	20126.9	0.00189	4.81377	0.00024	2
tead1_1_5.lsm	siTead1	3	1	42	37	0.88095	26031.9	0.00142	5.60079	0.00022	2
tead1_2_1.lsm	siTead1	4	2	28	30	1.07143	9836.49	0.00305	5.34822	0.00054	2
tead1_2_2.lsm	siTead1	4	2	22	30	1.36364	10441.4	0.00287	5.11725	0.00049	2
tead1_2_3.lsm	siTead1	4	2	28	20	0.71429	9860.58	0.00203	5.1333	0.00052	2
tead1_2_4.lsm	siTead1	4	2	17	38	2.23529	8948.1	0.00425	4.97838	0.00056	2
tead1_2_5.lsm	siTead1	4	2	25	10	0.4	16061.2	0.00062	4.68028	0.00029	2
tead1_2_6.lsm	siTead1	4	2	36	10	0.27778	16645.6	0.0006	4.96552	0.0003	2
tead1_3_1.lsm	siTead1	5	3	51	4	0.07843	18340.7	0.00022	3.81239	0.00021	2
tead1_3_10.lsm	siTead1	5	3	16	24	1.5	6996.7	0.00343	5.53788	0.00079	2
tead1_3_2.lsm	siTead1	5	3	27	20	0.74074	11061.9	0.00181	5.38444	0.00049	2
tead1_3_3.lsm	siTead1	5	3	53	44	0.83019	22053.5	0.002	5.31892	0.00024	2
tead1_3_4.lsm	siTead1	5	3	51	2	0.03922	14545.8	0.00014	3.5381	0.00024	2
tead1_3_5.lsm	siTead1	5	3	34	3	0.08824	8319.92	0.00036	3.26359	0.00039	2
tead1_3_6.lsm	siTead1	5	3	22	36	1.63636	7675.02	0.00469	4.88345	0.00064	2
tead1_3_7.lsm	siTead1	5	3	16	17	1.0625	4745.55	0.00358	4.99151	0.00105	2
tead1_3_8.lsm	siTead1	5	3	19	20	1.05263	6552.17	0.00305	5.03319	0.00077	2
tead1_3_9.lsm	siTead1	5	3	26	5	0.19231	15314	0.00033	4.58417	0.0003	2
