# Supplementary material for: Estrogen receptor activation remodels TEAD1 gene expression to alleviate hepatic steatosis
Source: Mol Syst Biol. 2024 Mar 8;20(4):374–402. doi: 10.1038/s44320-024-00024-x (PMC10987545; doi:10.1038/s44320-024-00024-x)
Supplement: Supplementary file 5 — Dataset EV1 [file 44320_2024_24_MOESM5_ESM.xlsx]

## Sheet: info
This dataset shows sequencing read statistics, count tables, metadata, and chromosome distribution of differentially expressed genes
Tab	Comment
read_stats	Number of raw and trimmed reads from mouse bulkRNA-seq experiment, number of trimmed reads not aligning to ribsomal RNA as well as number reads uniquely mapping to mm10 genome
raw_counts_mmus_bulkRNAseq	Raw counts matrix of bulk RNA sequencing experiment in mouse liver
tpm_mmus_bulkRNAseq	Filtered and TPM-normalized gene expression matrix for bulk RNA sequencing experiment in mouse liver
mice_metadata	Sample sheet with metadata and design information including individual mice used in this study
chromosome_distribution	Chromosome distribution of DEGs from comparison of females on CD to males on CD

## Sheet: read_stats
Sample name	raw_reads	trimmed_reads	rRNA_aligned_%	rRNA_non_aligned_reads	mm10_uniquely_mapping
CK0362_ND_female_2_Sample1	11244068	9820257	1.43	9679473	8158730
CK0363_ND_female_3_Sample2	12883983	11412916	0.77	11324689	9530221
CK0364_ND_female_4_Sample3	12669565	10809621	0.37	10769987	4840930
CK0365_ND_female_10_Sample4	12873268	11472742	0.52	1.14129e+07	9571309
CK0366_HFD_female_1_Sample5	13303598	11311181	0.46	1.12594e+07	9166992
CK0367_HFD_female_5_Sample6	14399007	12491152	0.35	12447781	10116492
CK0368_HFD_female_6_Sample7	13078928	12532403	1.21	1.2381e+07	10635860
CK0369_HFD_female_8_Sample8	14642182	12877777	0.53	1.28089e+07	10867321
CK0370_ND_male_2_Sample9	13140737	11558093	0.65	1.14828e+07	8891973
CK0371_ND_male_3_Sample10	14113056	12297578	0.71	1.22103e+07	9162164
CK0372_ND_male_6_Sample11	11431566	10776687	0.46	1.07276e+07	8436829
CK0373_ND_male_9_Sample12	13545145	11941061	0.41	1.1892e+07	9249158
CK0665_HFD_male_4_Sample13	12886145	12284816	0.51	12236439	10448138
CK0375_HFD_male_3_Sample14	13163503	11575195	0.56	11510637	9696702
CK0376_HFD_male_5_Sample15	13885376	13271423	0.52	1.32025e+07	10887324
CK0377_HFD_male_6_Sample16	13953560	13398727	0.45	13338322	11206937
CK0378_DIP_HFD_male_3_Sample17	13161737	12651392	0.48	1.25902e+07	10158973
CK0379_DIP_HFD_male_5_Sample18	13760596	12094557	0.53	1.20307e+07	9415522
CK0380_DIP_HFD_male_6_Sample19	14195082	12559413	0.46	1.25017e+07	8443520
CK0381_DIP_HFD_male_10_Sample20	15545184	13860411	0.57	13781283	10235260
CK0382_DPN_HFD_male_2_Sample21	14318441	13759368	0.61	1.36754e+07	10578407
CK0383_DPN_HFD_male_3_Sample22	14197894	13654012	0.63	1.35676e+07	9938796
CK0384_DPN_HFD_male_6_Sample23	17369478	15215904	0.55	15132499	11576410
CK0385_DPN_HFD_male_8_Sample24	14376032	12697614	1.18	1.25481e+07	9367283
CK0386_E2_HFD_male_1_Sample25	13650260	13108626	0.57	1.30342e+07	10220323
CK0387_E2_HFD_male_2_Sample26	13996258	12398577	0.54	1.23312e+07	9579306
CK0388_E2_HFD_male_8_Sample27	14495522	11834163	0.71	1.17501e+07	8352009
CK0389_E2_HFD_male_9_Sample28	14051438	11875571	0.58	11806278	9034169
CK0390_PPT_HFD_male_1_Sample29	15432656	13066443	0.62	12986009	9851268
CK0391_PPT_HFD_male_2_Sample30	15531196	13256626	0.46	13196032	10125577
CK0392_PPT_HFD_male_3_Sample31	13848714	11927755	0.39	11881160	9227905
CK0393_PPT_HFD_male_5_Sample32	14072829	12155384	1.06	12026132	9822899

## Sheet: raw_counts_mmus_bulkRNAseq
geneID	geneSymbol	length	CD_female_1	CD_female_2	CD_female_3	CD_female_4	HFD_female_1	HFD_female_2	HFD_female_3	HFD_female_4	CD_male_1	CD_male_2	CD_male_3	CD_male_4	HFD_male_1	HFD_male_2	HFD_male_3	HFD_male_4	DIP_HFD_male_1	DIP_HFD_male_2	DIP_HFD_male_3	DIP_HFD_male_4	DPN_HFD_male_1	DPN_HFD_male_2	DPN_HFD_male_3	DPN_HFD_male_4	E2_HFD_male_1	E2_HFD_male_2	E2_HFD_male_3	E2_HFD_male_4	PPT_HFD_male_1	PPT_HFD_male_2	PPT_HFD_male_3	PPT_HFD_male_4
ENSMUSG00000102693	4933401J01Rik	1070	0	0	0	0	0	0	0	0	0	0	0	0	0	0	0	0	0	0	0	0	0	0	0	0	0	0	0	0	0	0	0	0
ENSMUSG00000064842	Gm26206	110	0	0	0	0	0	0	0	0	0	0	0	0	0	0	0	0	0	0	0	0	0	0	0	0	0	0	0	0	0	0	0	0
ENSMUSG00000051951	Xkr4	6094	0	0	0	0	0	2	0	0	0	0	0	0	0	0	1	0	0	0	0	0	0	0	0	0	0	0	0	2	0	0	0	0
ENSMUSG00000102851	Gm18956	480	0	0	0	0	0	0	0	0	0	0	0	0	0	0	0	0	0	0	0	0	0	0	0	0	0	0	0	0	0	0	0	0
ENSMUSG00000103377	Gm37180	2819	0	0	0	0	0	0	0	0	0	0	0	0	0	0	0	0	0	0	0	0	0	0	0	0	0	0	0	0	0	0	0	0
ENSMUSG00000104017	Gm37363	2233	0	0	0	0	0	0	0	0	0	0	0	0	0	0	0	0	0	0	0	0	0	0	0	0	0	0	0	0	0	0	0	0
ENSMUSG00000103025	Gm37686	2309	0	0	0	0	0	0	0	0	0	0	0	0	0	0	0	0	0	0	0	0	0	0	0	0	0	0	0	0	0	0	0	0
ENSMUSG00000089699	Gm1992	250	0	0	0	0	0	0	0	0	0	0	0	0	0	0	0	0	0	0	0	0	0	0	0	0	0	0	0	0	0	0	0	0
ENSMUSG00000103201	Gm37329	2057	0	0	0	0	0	0	0	0	0	0	0	0	0	0	0	0	0	0	0	0	0	0	0	0	0	0	0	0	0	0	0	0
ENSMUSG00000103147	Gm7341	926	0	0	0	0	0	1	0	0	2	0	0	0	0	1	0	0	0	0	0	0	1	0	0	0	0	0	0	1	1	0	1	1
ENSMUSG00000103161	Gm38148	3012	0	0	0	0	0	0	0	0	0	0	0	0	0	0	0	0	0	0	0	0	0	0	0	0	0	0	0	0	0	0	0	0
ENSMUSG00000102331	Gm19938	3259	0	0	0	0	1	1	0	1	0	0	0	0	1	0	0	0	0	0	0	0	1	1	0	0	0	0	0	0	0	0	0	0
ENSMUSG00000102348	Gm10568	1634	0	0	0	0	0	0	0	0	0	0	0	0	0	0	0	0	0	0	0	0	0	0	0	0	0	0	0	0	0	0	0	0
ENSMUSG00000102592	Gm38385	2351	0	0	0	0	0	0	0	0	0	0	0	0	0	0	0	0	0	0	0	0	0	0	0	0	0	0	0	0	0	0	0	0
ENSMUSG00000088333	Gm27396	58	0	0	0	0	0	0	0	0	0	0	0	0	0	0	0	0	0	0	0	0	0	0	0	0	0	0	0	0	0	0	0	0
ENSMUSG00000102343	Gm37381	1364	0	0	0	0	0	0	0	0	0	0	0	0	0	0	0	0	0	0	0	0	0	0	0	0	0	0	0	0	0	0	0	0
ENSMUSG00000025900	Rp1	12311	0	0	0	0	0	0	0	0	0	0	0	0	0	0	0	0	0	0	0	0	0	0	0	0	0	0	0	0	0	0	0	0
ENSMUSG00000102948	Gm6101	1867	0	0	0	0	1	0	0	0	0	0	0	0	0	0	0	0	0	0	0	0	0	0	0	0	0	0	0	0	0	0	0	0
ENSMUSG00000104123	Gm37483	1484	0	0	0	0	0	0	0	0	0	0	0	0	0	0	0	0	0	0	0	0	0	0	0	0	0	0	0	0	0	0	0	0
ENSMUSG00000025902	Sox17	4772	24	27	10	30	15	14	17	27	17	26	19	15	32	18	26	33	16	22	19	22	25	16	21	13	27	6	20	23	21	29	14	28
ENSMUSG00000104238	Gm37587	2917	0	0	0	0	0	0	1	0	0	1	0	0	0	0	0	0	0	0	1	0	0	1	0	1	0	0	0	0	0	0	0	0
ENSMUSG00000102269	Gm7357	2991	3	4	6	3	3	7	2	3	3	1	0	5	2	5	1	4	6	1	4	1	2	4	1	5	5	5	4	2	5	5	3	7
ENSMUSG00000096126	Gm22307	107	1	0	0	0	1	0	1	0	0	0	1	0	0	0	1	0	0	0	0	2	0	0	1	0	0	1	0	0	0	0	0	0
ENSMUSG00000103003	Gm38076	450	0	0	0	0	0	0	0	0	0	0	0	0	0	0	0	0	0	0	0	0	0	0	0	0	0	0	0	0	0	0	0	0
ENSMUSG00000104328	Gm37323	2773	0	0	0	0	0	0	0	0	0	0	0	0	0	0	0	0	0	0	0	0	0	0	0	0	0	0	0	0	0	0	0	0
ENSMUSG00000102735	Gm7369	936	0	0	0	0	0	0	0	0	0	0	0	0	0	0	0	0	0	0	0	0	0	0	0	1	0	0	0	0	0	0	0	0
ENSMUSG00000098104	Gm6085	1470	19	8	8	13	5	13	12	13	10	12	6	17	11	10	11	7	7	5	10	11	6	16	9	14	8	9	13	10	6	18	8	13
ENSMUSG00000102175	Gm6119	1206	0	1	1	1	2	0	0	1	1	0	0	1	1	1	0	1	0	0	1	0	1	1	2	1	0	3	0	1	2	1	2	1
ENSMUSG00000088000	Gm25493	103	0	0	0	0	0	0	0	0	0	0	0	0	0	0	0	0	0	0	0	0	0	0	0	0	0	0	0	0	0	0	0	0
ENSMUSG00000103265	Gm2053	631	0	0	0	0	0	0	0	0	0	0	0	0	0	0	0	0	0	0	0	0	0	0	0	0	0	0	0	0	0	0	0	0
ENSMUSG00000103922	Gm6123	1069	32	33	22	44	20	31	40	38	29	39	28	35	50	44	54	51	37	35	29	39	53	52	47	38	40	32	30	34	50	42	38	36
ENSMUSG00000033845	Mrpl15	8487	416	547	207	529	492	491	749	503	312	341	468	331	553	399	502	536	413	402	328	362	441	481	516	421	489	399	336	341	463	393	325	347
ENSMUSG00000102275	Gm37144	1150	6	10	5	11	10	5	8	10	4	7	9	9	4	8	19	6	9	9	3	8	13	13	7	5	3	4	5	4	6	8	6	8
ENSMUSG00000025903	Lypla1	7145	688	840	422	785	781	932	1647	1045	715	869	1526	765	2241	745	2043	2147	2018	733	766	741	1804	1801	1195	863	1869	831	606	629	810	886	974	1043
ENSMUSG00000104217	Gm37988	825	337	399	166	326	364	448	496	523	374	433	459	406	789	381	604	708	708	341	324	331	554	541	493	354	635	386	296	254	297	409	460	413
ENSMUSG00000033813	Tcea1	3017	338	387	200	389	342	389	652	377	380	379	590	352	705	262	708	784	666	326	277	318	688	624	491	373	636	317	265	281	385	360	368	354
ENSMUSG00000062588	Gm6104	603	28	44	27	26	44	36	45	22	28	42	36	29	31	24	34	41	30	29	32	25	31	39	46	28	39	30	35	27	45	29	24	26
ENSMUSG00000103280	Gm37277	1111	1	0	0	0	0	0	0	0	0	0	0	0	0	0	0	0	0	0	0	0	0	0	0	0	0	0	0	0	0	0	0	0
ENSMUSG00000002459	Rgs20	4239	0	0	0	0	0	0	0	0	0	0	0	0	0	0	0	0	0	0	0	0	0	0	0	0	0	0	0	0	0	0	0	0
ENSMUSG00000091305	Gm17100	272	0	0	0	0	0	0	0	0	0	0	0	0	0	0	0	0	0	0	0	0	0	0	0	0	0	0	0	0	0	0	0	0
ENSMUSG00000102653	Gm37079	2135	0	0	0	0	0	0	0	0	0	0	0	0	0	0	0	0	0	0	0	0	0	0	0	0	0	0	0	0	0	0	0	0
ENSMUSG00000085623	Gm16041	3725	0	0	0	0	0	0	0	0	0	0	0	0	0	0	0	0	0	0	0	0	0	0	0	0	0	0	0	0	0	0	0	0
ENSMUSG00000091665	Gm17101	1588	0	0	0	0	0	0	0	0	0	0	0	0	0	0	0	0	0	0	0	0	0	0	0	0	0	0	0	0	0	0	0	0
ENSMUSG00000033793	Atp6v1h	9746	332	477	238	1031	512	494	621	652	339	409	506	358	700	419	677	694	626	422	347	394	682	571	507	401	647	386	359	389	390	401	390	421
ENSMUSG00000104352	Gm7182	732	0	0	0	0	0	0	0	0	0	0	0	0	0	0	0	0	0	0	0	0	0	0	0	0	0	0	0	0	0	0	0	0
ENSMUSG00000104046	Gm37567	2279	0	0	0	0	0	0	0	1	0	0	0	0	0	0	0	0	0	0	0	0	0	0	0	0	0	0	0	1	0	0	0	0
ENSMUSG00000102907	Gm38264	2032	0	0	0	0	0	0	0	0	0	0	0	0	0	0	0	0	0	0	0	0	0	0	0	0	0	0	0	0	0	0	0	0
ENSMUSG00000025905	Oprk1	9151	0	0	0	0	0	1	0	0	0	0	0	0	0	0	0	0	0	0	0	0	0	0	0	0	0	0	0	0	0	0	0	0
ENSMUSG00000103936	Gm36965	394	0	0	0	0	0	0	0	0	0	0	0	0	0	0	0	0	0	0	0	0	0	0	0	0	0	0	0	0	0	0	0	0
ENSMUSG00000093015	Gm22463	101	0	0	0	0	0	0	0	0	0	0	0	0	0	0	0	0	0	0	0	0	0	0	0	0	0	0	0	0	0	0	0	0
ENSMUSG00000103519	Gm37429	1799	0	0	0	0	0	0	0	0	0	0	0	0	0	0	0	0	0	0	0	0	0	0	0	0	0	0	0	0	0	0	0	0
ENSMUSG00000033774	Npbwr1	3692	0	0	0	0	0	0	0	0	0	0	0	0	0	0	0	0	0	0	0	0	0	0	0	0	0	0	0	0	0	0	0	0
ENSMUSG00000103090	Gm19214	1083	0	0	0	0	0	0	0	0	0	0	0	0	0	0	0	0	0	0	0	0	0	0	0	0	0	0	0	0	0	0	0	0
ENSMUSG00000025907	Rb1cc1	14690	217	219	147	254	304	318	533	319	223	319	359	279	480	278	447	488	446	333	324	361	478	453	391	326	419	273	289	305	304	318	233	268
ENSMUSG00000090031	4732440D04Rik	5428	9	7	10	15	7	11	18	11	20	8	18	6	13	9	21	16	23	6	14	13	26	12	20	15	12	6	10	9	10	13	11	9
ENSMUSG00000087247	Alkal1	971	0	0	0	0	0	1	0	0	0	0	0	0	0	0	0	0	0	0	0	0	0	0	0	0	0	0	0	0	1	0	0	0
ENSMUSG00000103355	Gm2147	639	2	5	0	0	5	4	5	4	1	8	8	1	2	1	2	4	3	2	5	2	0	5	6	2	6	2	1	3	1	6	1	1
ENSMUSG00000102706	Gm7417	473	0	0	0	0	0	0	0	0	0	0	0	0	0	0	0	0	0	0	0	0	0	0	0	0	0	0	0	0	0	0	0	0
ENSMUSG00000103845	Gm19026	4530	2	0	1	2	2	3	5	1	1	10	4	5	0	3	3	3	4	1	3	8	4	2	3	5	6	1	6	2	5	2	3	5
ENSMUSG00000033740	St18	6464	0	0	0	0	0	0	0	1	0	0	0	0	0	0	0	0	0	0	0	0	0	0	0	0	0	0	0	0	0	0	0	0
ENSMUSG00000103329	Gm42492	2915	0	0	0	0	0	0	0	0	0	0	0	0	0	0	0	0	0	0	0	0	0	0	0	0	0	0	0	0	0	0	0	0
ENSMUSG00000104385	Gm7449	663	0	0	0	0	0	0	0	0	0	0	0	0	0	0	0	0	0	0	0	0	0	0	0	0	0	0	0	0	0	0	0	0
ENSMUSG00000102135	Gm37108	626	84	72	31	96	75	56	101	65	62	57	68	61	45	63	60	59	58	71	44	64	53	59	71	58	89	61	70	69	106	67	64	61
ENSMUSG00000103282	Gm37275	30	0	0	0	0	0	0	0	0	0	0	0	0	0	0	0	0	0	0	0	0	0	0	0	0	0	0	0	0	0	0	0	0
ENSMUSG00000102534	Gm37225	325	0	0	0	0	0	0	0	0	0	0	0	0	0	0	0	0	0	0	0	0	0	0	0	0	0	0	0	0	0	0	0	0
ENSMUSG00000102213	Gm37489	159	0	0	0	0	0	0	0	0	0	0	0	0	0	0	0	0	0	0	0	0	0	0	0	0	0	0	0	0	0	0	0	0
ENSMUSG00000103629	Gm5694	641	0	0	0	0	0	0	0	0	0	0	0	0	0	0	0	0	0	0	0	0	0	0	0	0	1	0	0	0	0	0	0	0
ENSMUSG00000051285	Pcmtd1	6654	906	808	539	1116	952	1064	1516	1089	719	1000	1231	910	1521	845	1508	1613	1480	920	839	1036	1428	1359	1282	913	1126	745	844	880	1068	874	793	865
ENSMUSG00000098201	Gm26983	388	0	0	0	1	0	1	0	0	1	1	0	0	0	0	0	0	0	0	0	0	1	0	0	0	0	0	0	0	0	0	0	0
ENSMUSG00000103509	Gm38372	4028	0	1	0	0	1	1	2	2	3	0	1	1	0	3	0	1	1	4	3	2	0	0	2	4	0	2	4	5	1	3	0	1
ENSMUSG00000048538	Gm9826	1299	1546	2213	742	2107	1949	2062	1667	2567	1985	1978	1177	1960	1676	2490	1905	1892	1473	1889	1540	1895	1340	1195	2661	1768	1676	1972	1643	1462	1455	1822	1792	1974
ENSMUSG00000103709	Nras-ps2	178	0	0	0	0	0	0	0	0	0	0	0	0	0	0	0	0	0	0	0	0	0	0	0	0	0	0	0	0	0	0	0	0
ENSMUSG00000077244	Gm23274	130	0	0	0	0	0	0	0	0	0	0	0	0	0	0	0	0	0	0	0	0	0	0	0	0	0	0	0	0	0	0	0	0
ENSMUSG00000102768	Gm19002	1012	0	0	0	0	0	0	0	0	0	0	0	0	0	0	0	0	0	0	0	0	0	0	0	0	0	0	0	0	0	0	0	0
ENSMUSG00000097797	Gm26901	4339	1	1	1	0	1	0	5	0	0	1	3	0	3	0	4	4	0	1	0	4	2	0	0	4	2	0	0	3	1	1	0	1
ENSMUSG00000103498	Gm18984	1124	0	0	0	0	0	0	0	0	0	0	0	0	0	0	0	0	0	0	0	0	0	0	0	0	0	0	0	0	0	0	0	0
ENSMUSG00000103067	Gm30414	2596	0	0	0	0	0	0	0	0	0	0	0	0	0	0	0	0	0	0	0	0	0	0	0	0	0	0	0	0	0	0	0	0
ENSMUSG00000102320	Gm37791	286	0	0	0	0	0	0	0	0	0	0	0	0	0	0	0	0	0	0	0	0	0	0	0	0	0	0	0	0	0	0	0	0
ENSMUSG00000104226	Gm7470	2095	0	0	0	0	0	0	0	0	0	0	0	0	0	0	0	0	0	0	0	1	0	0	0	0	0	0	1	0	0	0	0	0
ENSMUSG00000103903	Rps2-ps2	881	0	0	0	0	0	0	0	0	0	0	1	0	0	0	0	0	0	0	0	0	0	0	0	0	0	0	1	0	0	0	0	0
ENSMUSG00000103557	Gm38216	1214	0	0	0	0	0	0	0	0	0	0	0	0	0	0	0	0	0	0	0	0	0	0	0	0	0	0	0	0	0	0	0	0
ENSMUSG00000025909	Sntg1	10908	0	2	0	0	2	3	2	5	0	0	0	0	0	1	2	2	2	0	2	0	0	0	4	4	3	2	3	0	1	1	0	1
ENSMUSG00000102647	Gm38024	2532	0	0	0	0	0	0	0	0	0	0	0	0	0	0	0	0	0	0	0	0	0	0	0	0	0	0	0	0	0	0	0	0
ENSMUSG00000086235	Gm16284	400	0	0	2	0	0	1	2	3	0	0	0	0	0	0	1	0	0	0	2	1	5	1	2	0	0	2	1	0	1	3	0	0
ENSMUSG00000102253	Gm38259	3534	0	0	0	0	0	0	0	0	0	0	0	0	0	0	0	0	0	0	0	0	0	0	0	0	0	0	0	0	0	0	0	0
ENSMUSG00000093970	Gm23358	110	0	0	0	0	0	0	0	0	0	0	0	0	0	0	0	0	0	0	0	0	0	0	0	0	0	0	0	0	0	0	0	0
ENSMUSG00000103884	Gm37005	1164	0	0	0	0	0	0	0	0	0	0	0	0	0	0	0	0	1	0	0	0	0	0	0	0	0	0	0	0	0	0	0	0
ENSMUSG00000084353	Gm15452	240	15	30	10	14	19	14	34	22	17	24	30	16	25	14	32	30	18	17	14	12	22	33	13	24	34	36	14	23	18	20	20	33
ENSMUSG00000103933	Gm36964	198	10	5	8	21	12	20	42	17	11	10	33	14	15	13	24	33	31	17	9	18	17	19	20	12	35	18	16	15	13	17	18	13
ENSMUSG00000076135	Gm24276	110	17	15	14	24	16	21	45	24	10	11	41	22	22	8	32	42	39	22	15	19	32	18	27	12	43	20	15	22	46	20	23	19
ENSMUSG00000086195	Gm6152	340	0	0	0	0	0	0	0	0	0	0	0	0	0	0	0	0	0	0	0	0	0	0	0	0	0	1	0	0	0	0	0	0
ENSMUSG00000104504	Gm7445	340	1	0	0	0	0	0	0	0	0	0	0	0	0	0	0	0	0	0	0	0	0	0	0	0	0	0	0	0	0	0	0	0
ENSMUSG00000066693	Gm7493	626	20	28	19	23	33	22	24	28	19	27	24	20	25	27	27	24	30	26	22	18	27	25	31	22	23	26	25	23	19	26	25	28
ENSMUSG00000102316	Gm37629	1050	0	0	0	0	1	0	2	0	0	0	0	2	0	0	0	2	0	2	0	1	0	0	0	0	0	0	0	0	1	1	0	0
ENSMUSG00000103819	Gm38008	518	0	0	0	0	0	0	0	0	0	0	0	0	0	0	0	0	0	0	0	0	0	0	0	0	0	0	0	0	0	0	0	0
ENSMUSG00000102871	Gm37143	3259	0	0	0	0	0	0	0	0	0	0	0	0	0	0	0	0	0	0	0	0	0	0	0	0	0	0	0	0	0	0	0	0
ENSMUSG00000101571	Gm6187	960	0	1	0	0	0	0	0	0	1	0	0	0	0	0	0	0	0	0	0	0	1	0	0	0	0	0	0	0	0	0	1	0
ENSMUSG00000104428	Gm18299	636	0	0	0	0	0	0	0	0	0	0	0	0	0	0	0	0	0	0	0	0	0	0	0	0	0	0	0	0	0	0	0	0
ENSMUSG00000102272	Gm7512	1170	2	2	1	3	2	1	2	0	4	1	0	2	1	0	4	1	0	4	1	3	5	3	1	0	4	4	0	1	1	3	2	0
ENSMUSG00000065625	Gm24765	103	0	0	0	0	0	0	0	0	0	0	0	0	0	0	0	0	0	0	0	0	0	0	0	0	0	0	0	0	0	0	0	0
ENSMUSG00000103411	Gm18300	1406	0	0	0	1	1	2	1	0	0	0	0	0	0	0	0	0	1	2	0	0	0	1	0	0	0	0	0	0	1	1	0	0
ENSMUSG00000061024	Rrs1	2048	208	223	138	213	166	211	157	182	215	209	141	240	197	186	199	241	240	214	165	187	186	242	232	219	234	236	205	187	197	329	211	251
ENSMUSG00000025911	Adhfe1	3780	562	601	230	660	906	868	1040	1065	706	704	701	646	1236	1037	1267	1595	1164	959	759	891	1105	1076	1206	926	1065	882	715	719	739	946	933	1049
ENSMUSG00000079671	2610203C22Rik	4910	2	2	2	0	3	3	5	4	1	4	1	3	1	5	6	11	3	1	1	1	1	1	3	2	0	2	2	1	4	5	1	4
ENSMUSG00000081441	Gm6161	1102	132	170	89	146	191	173	292	215	182	175	195	140	216	172	223	223	235	148	143	214	216	206	177	156	297	183	171	123	215	177	118	145
ENSMUSG00000067879	Vxn	3256	2	0	0	1	0	3	0	0	0	0	0	0	2	1	0	1	0	1	0	0	2	0	1	0	0	0	0	0	0	0	0	2
ENSMUSG00000099827	Gm29520	1067	0	0	0	0	0	0	0	0	0	0	0	0	0	0	0	0	0	0	0	0	0	0	0	0	0	0	0	0	0	0	0	0
ENSMUSG00000025912	Mybl1	5402	4	2	2	4	3	4	6	4	1	3	2	1	13	5	11	18	7	3	3	3	3	2	5	2	5	1	0	0	1	6	2	4
ENSMUSG00000045210	Vcpip1	9749	229	239	147	247	228	275	384	249	168	252	364	238	426	205	369	502	432	210	223	242	482	441	373	227	404	265	237	228	236	289	227	229
ENSMUSG00000097893	1700034P13Rik	3101	2	7	2	7	4	6	16	16	8	3	7	7	19	9	14	20	17	10	9	4	14	12	19	9	9	11	9	10	11	3	5	16
ENSMUSG00000025915	Sgk3	14311	101	90	61	109	84	119	180	106	59	48	75	68	119	57	129	165	91	48	58	63	96	110	90	58	80	49	43	49	63	64	57	73
ENSMUSG00000046334	Gm6195	357	6	3	0	4	4	3	1	6	2	1	0	1	2	3	4	1	0	1	4	0	0	4	6	2	1	1	3	3	4	1	2	2
ENSMUSG00000088916	Gm22607	105	0	0	0	0	0	0	0	0	0	0	0	0	0	0	0	0	0	0	0	0	0	0	0	0	0	0	0	0	0	0	0	0
ENSMUSG00000046101	Mcmdc2	5916	2	2	0	0	1	0	1	3	0	2	0	0	0	0	0	0	2	0	0	0	1	1	0	3	1	1	1	1	0	0	0	0
ENSMUSG00000098234	Snhg6	1146	64	56	20	67	53	51	73	52	38	34	57	33	59	35	64	55	46	34	39	38	43	57	56	46	45	26	25	28	40	41	36	45
ENSMUSG00000093178	Snord87	87	1	1	1	1	1	1	0	1	2	0	3	0	2	0	1	3	1	1	1	1	1	0	1	1	1	0	1	1	2	2	0	1
ENSMUSG00000099032	Tcf24	4193	63	58	45	73	52	46	107	64	0	2	0	1	8	5	2	57	2	0	0	3	0	1	0	0	3	3	4	8	1	2	0	7
ENSMUSG00000104025	E330040D14Rik	1374	1	3	0	0	1	1	1	1	0	0	0	0	0	0	0	2	0	0	0	0	0	0	0	0	0	0	0	0	0	0	0	0
ENSMUSG00000025916	Ppp1r42	1523	2	2	0	5	2	1	1	0	1	0	0	0	1	0	0	4	0	0	0	0	1	0	1	1	1	0	0	0	2	0	0	2
ENSMUSG00000087199	Gm15818	656	0	0	0	0	0	0	0	0	0	0	0	0	0	0	0	0	0	0	0	0	0	0	0	0	0	0	0	0	0	0	0	0
ENSMUSG00000095780	Gm24674	104	0	0	0	0	0	0	0	0	0	0	0	0	0	0	0	0	0	0	0	0	0	0	0	0	0	0	0	0	0	0	0	0
ENSMUSG00000025917	Cops5	3766	364	408	206	445	394	398	663	478	383	383	504	413	582	433	615	638	582	495	409	459	632	576	596	477	614	479	381	423	490	523	466	513
ENSMUSG00000056763	Cspp1	17553	122	168	108	175	136	141	160	166	140	176	183	155	182	126	185	213	205	160	157	192	228	177	210	166	189	176	142	169	230	186	163	187
ENSMUSG00000102356	1700047N06Rik	920	0	0	0	0	0	0	0	0	0	0	0	0	0	0	0	0	0	0	0	0	0	0	0	0	0	0	0	0	0	0	0	0
ENSMUSG00000067851	Arfgef1	11318	433	500	290	526	487	595	776	601	449	550	671	503	1072	555	800	842	750	496	465	588	885	722	735	610	824	632	500	471	549	520	456	547
ENSMUSG00000088153	Gm26348	240	0	0	0	0	0	0	0	0	0	0	0	0	0	0	0	0	0	0	0	0	0	0	0	0	0	0	0	0	0	0	0	0
ENSMUSG00000102556	Gm37569	1722	0	0	0	0	0	0	0	0	0	0	0	0	0	0	0	0	0	0	0	0	0	0	0	0	0	0	0	0	0	0	0	0
ENSMUSG00000042501	Cpa6	6840	0	0	0	0	0	0	0	0	0	0	0	0	0	0	0	0	0	0	0	0	0	0	0	0	0	0	0	0	0	0	0	0
ENSMUSG00000103810	Gm38005	2745	0	0	0	0	0	0	0	0	0	0	0	0	0	0	0	0	0	0	0	0	0	0	0	0	0	0	0	0	0	0	0	0
ENSMUSG00000083422	Gm15604	1456	0	0	0	0	0	0	0	0	0	0	0	0	0	0	0	0	0	0	0	0	1	0	0	0	1	0	0	1	0	0	1	0
ENSMUSG00000094979	Gm25253	107	0	0	0	0	0	0	0	0	0	0	0	0	0	0	0	0	0	0	0	0	0	0	0	0	0	0	0	0	0	0	0	0
ENSMUSG00000081417	Gm15603	492	0	0	0	0	0	0	0	0	0	0	0	0	0	0	0	0	0	0	0	0	0	0	0	0	0	0	0	0	0	0	0	1
ENSMUSG00000103448	Gm37133	1922	0	0	0	0	0	0	0	0	0	0	0	0	0	0	0	0	0	0	0	0	0	0	0	0	0	0	0	0	0	0	0	0
ENSMUSG00000100212	Gm5522	1242	0	0	0	0	0	0	0	0	0	0	0	0	0	0	0	0	0	0	0	0	0	0	0	0	0	0	0	1	0	0	0	0
ENSMUSG00000100648	Gm28659	759	0	1	1	0	0	0	1	2	1	0	0	2	0	1	1	1	0	0	1	0	2	0	1	0	0	0	1	1	0	1	0	1
ENSMUSG00000088585	Gm22963	91	0	0	0	0	0	0	0	0	0	0	0	0	0	0	0	0	0	0	0	0	0	0	0	0	0	0	0	0	0	0	0	0
ENSMUSG00000048960	Prex2	16609	26	23	15	31	29	26	68	50	26	27	28	26	71	30	75	43	41	20	29	28	52	50	40	26	43	31	21	31	23	35	22	39
ENSMUSG00000077318	Gm24173	128	0	0	0	0	0	0	0	0	0	0	0	0	0	0	0	0	0	0	0	0	0	0	0	0	0	0	0	0	0	0	0	0
ENSMUSG00000101827	Gm28686	609	2	0	0	0	0	0	0	1	1	0	0	0	0	0	0	0	0	0	0	1	0	1	0	0	0	0	0	3	0	0	0	1
ENSMUSG00000103494	Gm37410	3039	0	0	0	0	0	0	0	0	0	0	0	0	0	0	0	0	0	0	0	0	0	0	0	0	0	0	0	0	0	0	0	0
ENSMUSG00000057715	A830018L16Rik	9183	1	0	0	0	0	0	0	0	1	0	0	0	0	0	0	0	0	0	0	0	0	0	0	0	0	0	0	0	0	0	0	0
ENSMUSG00000103825	Gm38178	2471	0	0	0	0	0	0	0	0	0	0	0	0	0	0	0	0	0	0	0	0	0	0	0	0	0	0	0	0	0	0	0	0
ENSMUSG00000099845	Gm29273	262	0	0	0	0	0	0	0	0	0	0	0	0	0	0	0	0	0	0	0	0	0	0	0	0	0	0	0	0	0	0	0	0
ENSMUSG00000103561	Gm38069	2144	0	0	0	0	0	0	0	0	0	0	0	0	0	0	0	0	0	0	0	0	0	0	0	0	0	0	0	0	0	0	0	0
ENSMUSG00000101610	Gm7560	873	5	4	4	8	2	11	5	7	4	3	3	4	1	7	6	2	1	2	4	4	0	1	5	5	5	8	2	1	2	6	6	2
ENSMUSG00000093864	Gm22633	107	0	0	0	0	0	0	0	0	0	0	0	0	0	0	0	0	0	0	0	0	0	0	0	0	0	0	0	0	0	0	0	0
ENSMUSG00000098555	Mir6341	121	0	0	0	0	0	0	0	0	0	0	0	0	0	0	0	0	0	0	0	0	0	0	0	0	0	0	0	0	0	0	0	0
ENSMUSG00000097628	Gm2383	807	0	0	0	0	1	0	2	1	1	1	0	1	2	2	0	3	1	1	2	3	3	2	1	2	1	3	0	2	1	3	3	2
ENSMUSG00000098163	Gm6216	687	0	0	0	0	0	0	0	0	0	0	0	0	0	0	0	0	0	0	0	0	0	0	0	0	0	0	0	0	0	0	0	0
ENSMUSG00000097171	Gm17644	3200	0	0	0	0	0	0	0	0	0	0	0	0	0	0	0	0	0	0	0	0	0	0	0	0	0	0	0	0	0	0	0	0
ENSMUSG00000101314	Gm29663	853	0	0	0	0	0	0	0	0	0	0	0	0	0	0	0	0	0	0	0	0	0	0	0	0	0	0	0	0	0	0	0	0
ENSMUSG00000016918	Sulf1	11294	35	6	8	3	17	35	17	19	6	28	13	28	11	36	20	7	43	21	22	98	10	2	35	32	12	3	52	20	73	76	29	36
ENSMUSG00000025938	Slco5a1	13137	0	0	1	0	0	1	1	0	0	0	0	0	0	1	0	1	0	0	1	0	0	0	0	0	1	0	0	0	1	0	0	1
ENSMUSG00000104518	Gm37162	551	0	0	0	0	0	0	0	0	0	0	0	0	0	0	0	0	0	0	0	0	0	0	0	0	0	0	0	0	0	0	0	0
ENSMUSG00000069620	Gm5250	321	0	0	0	0	0	0	0	0	0	0	0	0	0	0	0	0	0	0	0	0	0	0	0	0	0	0	0	0	0	0	0	0
ENSMUSG00000099498	Gm29283	288	0	0	0	0	0	0	0	0	0	0	0	0	0	0	0	0	0	0	0	0	0	0	0	0	0	0	0	0	0	0	0	0
ENSMUSG00000042414	Prdm14	2564	0	0	0	0	0	0	0	0	0	0	1	0	0	0	1	0	0	0	0	0	0	0	1	0	0	0	1	0	0	1	0	1
ENSMUSG00000005886	Ncoa2	15642	272	307	145	278	353	329	421	380	274	401	410	399	523	343	432	553	561	274	319	342	481	478	446	397	411	344	343	362	284	360	318	343
ENSMUSG00000103506	Gm38376	2253	0	0	0	0	0	0	0	0	1	0	0	0	0	1	0	0	0	0	1	0	2	1	1	0	0	0	1	0	0	0	0	0
ENSMUSG00000103495	Gm37409	1626	1	0	0	1	0	0	0	0	0	0	0	0	0	0	1	0	0	2	0	2	0	0	0	0	0	0	0	0	0	0	1	0
ENSMUSG00000099183	Gm27881	82	0	0	0	0	0	0	0	0	0	0	0	0	0	0	0	0	0	0	0	0	0	0	0	0	0	0	0	0	0	0	0	0
ENSMUSG00000102639	Gm38223	695	0	0	1	0	0	0	0	0	0	0	0	0	0	0	0	0	0	0	0	0	0	0	0	0	0	0	0	0	0	0	0	0
ENSMUSG00000104170	Gm37702	1872	0	0	0	0	0	1	0	0	0	1	0	0	0	1	0	0	0	0	0	0	0	0	0	0	0	0	0	0	0	0	1	0
ENSMUSG00000087782	Gm23169	112	0	0	0	0	0	0	0	0	0	0	0	0	0	0	0	0	0	0	0	0	0	0	0	0	0	0	0	0	0	0	0	0
ENSMUSG00000103085	Gm38120	4642	2	0	3	1	2	2	3	3	0	2	0	0	1	3	1	0	0	4	4	3	1	2	4	3	2	3	3	2	2	1	1	1
ENSMUSG00000102664	Gm38380	2248	1	1	2	5	4	1	3	2	0	3	2	1	1	3	1	4	3	3	2	4	2	1	1	1	2	0	1	3	2	4	2	3
ENSMUSG00000101476	Gm29570	681	0	0	0	0	0	0	0	0	0	0	0	0	0	0	0	0	0	0	0	0	0	0	0	0	0	0	0	0	0	0	0	0
ENSMUSG00000101171	Gm7593	644	1	2	1	2	1	2	1	0	2	0	1	0	0	1	1	0	0	3	0	0	2	1	2	1	0	2	1	0	1	0	2	0
ENSMUSG00000025935	Tram1	3162	1030	886	567	1176	848	947	1330	933	1404	1235	1733	1337	1422	809	1630	1776	1623	936	759	1001	1775	1598	1267	999	1597	1073	876	954	905	1088	1007	814
ENSMUSG00000025937	Lactb2	4566	1906	1666	963	2172	1842	2492	3159	2510	2171	2169	2940	2060	4720	2307	4475	4696	4417	2271	2044	2054	4346	3709	3060	2374	3465	1783	1690	1563	1292	2248	2007	2278
ENSMUSG00000102982	Gm38319	1266	6	10	4	3	2	4	9	9	5	9	7	8	12	8	4	15	20	8	18	10	24	11	22	16	4	10	11	13	11	7	5	14
ENSMUSG00000067813	Xkr9	1926	89	95	75	113	97	152	185	127	135	130	167	131	241	106	168	265	268	113	123	130	208	245	188	141	181	110	96	109	144	120	116	119
ENSMUSG00000077368	Gm26273	131	0	0	0	0	0	0	0	0	0	0	0	0	0	0	0	0	0	0	0	0	0	0	0	0	0	0	0	0	0	0	0	0
ENSMUSG00000097711	Gm5523	997	1	1	2	3	4	2	4	2	2	3	3	0	4	2	2	3	6	6	3	2	0	1	0	2	4	8	0	1	2	2	2	6
ENSMUSG00000102166	Gm36947	2249	0	0	0	0	0	0	0	0	0	0	0	0	0	0	0	0	0	0	0	0	0	0	0	0	0	0	0	0	0	0	0	0
ENSMUSG00000089358	Gm25491	308	0	0	0	0	0	0	0	0	0	0	0	0	0	0	0	0	0	0	0	0	0	0	0	0	0	0	0	0	0	0	0	0
ENSMUSG00000104209	Gm37400	3605	0	0	0	0	0	0	0	0	0	0	0	0	0	0	0	0	0	0	0	0	0	0	0	0	0	0	0	0	0	0	0	0
ENSMUSG00000025932	Eya1	7808	0	1	0	0	0	0	0	0	0	0	0	1	0	0	1	0	0	0	0	0	0	0	0	1	0	0	0	0	1	0	0	1
ENSMUSG00000095853	Gm22616	100	0	0	0	0	0	0	0	0	0	0	0	0	0	0	0	1	0	0	0	0	0	0	1	0	0	0	0	0	0	0	0	0
ENSMUSG00000102588	Gm37444	439	0	0	0	0	0	0	0	0	0	0	0	0	0	0	0	0	0	0	0	0	0	0	0	0	0	0	0	0	0	0	0	0
ENSMUSG00000054493	Gm9947	3566	0	0	1	2	3	3	1	1	1	1	0	1	1	0	0	3	0	0	0	0	1	0	0	2	2	1	2	2	1	3	1	1
ENSMUSG00000025930	Msc	2546	6	4	3	6	7	4	4	4	5	4	2	2	3	4	3	5	4	2	3	0	1	4	1	3	0	1	5	1	5	5	3	5
ENSMUSG00000103492	Gm37412	4321	1	0	0	1	0	2	0	0	0	0	0	1	0	0	0	1	0	1	0	1	0	0	0	3	0	1	1	1	2	2	0	0
ENSMUSG00000081201	Smt3h2-ps4	288	175	158	88	178	136	174	215	179	150	115	175	141	184	137	192	219	193	146	129	143	189	202	212	173	162	176	117	134	121	163	152	156
ENSMUSG00000082193	Rpl5-ps1	894	528	602	274	592	412	527	754	531	602	479	472	562	464	420	476	441	459	546	373	509	473	502	653	502	509	468	369	443	424	579	431	497
ENSMUSG00000032769	Trpa1	4263	0	0	0	0	0	0	0	0	0	0	0	0	0	0	0	0	0	0	0	0	0	0	0	0	0	0	0	0	0	0	0	0
ENSMUSG00000088159	Gm26345	120	0	0	0	0	0	0	0	0	0	0	0	0	0	0	0	0	0	0	0	0	0	0	0	0	0	0	0	0	0	0	0	0
ENSMUSG00000073737	Gm10566	996	0	0	2	2	0	1	0	1	6	0	3	3	1	2	0	0	1	3	2	2	3	1	4	1	3	4	6	1	5	2	2	2
ENSMUSG00000092083	Kcnb2	15165	0	0	1	0	0	0	0	0	0	0	0	0	0	0	0	0	2	0	1	0	0	0	0	0	0	0	1	0	0	0	0	0
ENSMUSG00000102937	Gm38116	1533	0	0	0	0	0	0	0	0	0	0	0	0	0	0	0	0	0	0	0	0	0	0	0	0	0	0	0	0	0	0	0	0
ENSMUSG00000104149	Gm37138	2089	0	0	0	0	0	0	0	0	0	0	0	0	0	0	0	0	0	0	0	0	0	0	0	0	0	0	0	0	0	0	0	0
ENSMUSG00000088829	Gm25227	112	0	0	0	0	0	0	0	0	0	0	0	0	0	0	0	0	0	0	0	0	0	0	0	0	0	0	0	0	0	0	0	0
ENSMUSG00000077377	Gm25168	132	0	0	0	0	0	0	0	0	0	0	0	0	0	0	0	0	0	0	0	0	0	0	0	0	0	0	0	0	0	0	0	0
ENSMUSG00000101652	Gm6060	251	4	1	1	0	2	1	1	0	0	1	0	1	0	1	0	0	0	1	0	1	1	0	1	0	2	0	0	1	0	0	1	0
ENSMUSG00000100814	Gm28669	100	0	0	0	0	0	0	0	0	0	0	0	0	0	0	0	0	0	0	0	0	0	0	0	0	0	0	0	0	0	0	0	0
ENSMUSG00000025925	Terf1	4608	79	103	52	101	75	100	127	102	67	102	97	69	83	72	79	107	82	77	75	115	101	113	119	69	94	87	85	77	93	96	77	92
ENSMUSG00000104379	Gm37509	3169	0	1	0	1	0	0	0	1	0	2	0	0	1	0	1	1	0	1	2	1	1	0	1	0	0	1	2	1	2	1	0	0
ENSMUSG00000032719	Sbspon	2748	1	0	0	0	1	1	1	2	0	3	0	1	1	0	1	2	2	0	2	0	3	1	1	4	2	0	0	0	3	1	1	0
ENSMUSG00000088943	Gm23259	303	0	0	0	0	0	0	0	0	0	0	0	0	0	0	0	0	0	0	0	0	0	0	0	0	0	0	0	0	0	0	0	0
ENSMUSG00000100652	Gm7634	553	0	0	0	0	0	0	0	0	0	0	0	0	0	0	0	0	0	0	0	0	0	0	0	0	0	0	0	0	0	0	0	0
ENSMUSG00000067795	4930444P10Rik	2063	0	0	0	0	0	0	0	0	0	0	0	0	0	0	0	0	0	0	0	0	0	0	0	0	0	0	0	0	0	0	0	0
ENSMUSG00000043716	Rpl7	2687	2379	2676	1174	2947	1764	1957	3909	2425	1981	2011	2185	1940	2416	1946	2532	2301	2019	2238	1801	2426	2287	2290	2559	2170	2505	2116	1741	2013	2190	2467	1897	2267
ENSMUSG00000025921	Rdh10	4160	344	364	171	331	341	399	430	386	204	261	252	233	375	260	355	412	304	252	259	236	327	284	275	219	386	251	206	217	253	283	245	254
ENSMUSG00000104165	Gm38249	2321	0	0	0	0	0	0	0	0	0	0	0	0	0	0	0	0	0	0	0	0	0	0	0	0	0	0	0	0	0	0	0	0
ENSMUSG00000100868	Gm28095	1515	0	0	0	0	0	0	0	0	0	0	0	0	0	0	0	0	0	0	0	0	0	0	0	0	0	0	0	0	0	0	0	0
ENSMUSG00000025920	Stau2	6747	39	43	29	53	50	60	76	49	54	45	59	50	83	52	77	77	69	38	46	44	69	81	55	46	65	56	45	30	46	77	43	56
ENSMUSG00000089982	Gm7568	1003	0	0	0	0	0	0	0	0	0	0	0	0	0	0	0	0	0	0	0	0	0	0	0	0	0	0	0	0	0	0	0	0
ENSMUSG00000025939	Ube2w	4930	119	174	97	188	146	188	262	148	122	139	231	134	231	135	258	248	243	148	118	124	242	232	171	158	211	121	86	149	148	126	131	146
ENSMUSG00000102457	Gm38342	2980	1	0	0	0	0	1	0	0	0	0	0	0	0	1	0	1	0	0	0	0	0	0	0	0	0	0	0	0	0	0	0	0
ENSMUSG00000079658	Eloc	3026	254	267	129	325	244	255	465	276	201	218	345	207	422	263	427	474	389	306	244	266	395	417	382	289	392	294	223	224	363	281	243	279
ENSMUSG00000097744	D030040B21Rik	2788	0	0	0	0	0	0	0	0	0	0	0	0	0	1	0	0	0	0	0	0	0	0	0	0	0	0	0	0	0	0	0	0
ENSMUSG00000100959	Gm7654	683	2	1	0	0	0	0	0	0	0	0	1	0	0	0	0	1	1	1	0	1	0	0	1	0	0	0	1	0	0	0	0	0
ENSMUSG00000025940	Tmem70	1820	290	333	148	301	266	324	447	304	239	268	387	236	501	289	467	511	406	246	249	293	391	397	361	286	426	332	223	218	272	258	259	309
ENSMUSG00000025779	Ly96	1021	17	13	6	19	16	14	36	19	21	14	20	19	34	13	37	32	23	19	21	17	35	36	18	16	34	28	14	19	25	20	22	20
ENSMUSG00000100093	Gm29649	419	0	0	0	0	0	0	0	0	0	0	0	0	0	0	0	0	0	0	0	0	0	0	0	0	0	0	0	0	0	0	0	0
ENSMUSG00000091020	Gm5828	1860	5	2	4	1	7	4	6	8	11	6	4	8	3	1	2	3	6	1	4	9	3	4	7	2	5	3	9	4	5	4	5	8
ENSMUSG00000101640	Gm28376	176	0	0	0	0	0	0	0	0	0	0	0	0	0	0	0	0	0	0	0	0	0	0	0	0	0	0	0	0	0	0	0	0
ENSMUSG00000104133	4921511E07Rik	827	0	0	0	0	0	0	0	0	0	0	0	0	0	0	0	0	0	0	0	0	0	0	0	0	0	0	0	0	0	0	0	0
ENSMUSG00000042686	Jph1	4998	18	9	8	9	9	13	15	17	12	11	4	15	16	11	16	10	25	9	8	5	6	6	4	6	2	5	6	4	6	7	3	10
ENSMUSG00000100110	Gm28783	359	0	0	0	0	0	0	0	0	0	0	0	0	0	0	0	0	0	0	0	0	0	0	0	0	0	0	0	0	0	0	0	0
ENSMUSG00000025777	Gdap1	7731	0	0	1	0	0	0	0	0	0	0	0	0	0	0	0	0	0	0	0	0	0	0	0	0	0	0	0	0	0	0	0	0
ENSMUSG00000099899	Gm28784	1011	0	0	0	0	0	0	0	0	0	0	0	0	0	0	0	0	0	0	0	0	0	0	0	0	0	0	0	0	0	0	0	0
ENSMUSG00000100272	Gm28785	379	0	0	0	0	0	0	0	0	0	0	0	0	0	0	0	0	0	0	0	0	0	0	0	0	0	0	0	0	0	0	0	0
ENSMUSG00000100398	Gm5251	472	1	0	0	0	0	1	0	0	0	0	0	0	0	1	1	2	0	0	0	0	0	0	0	0	0	0	0	0	0	1	0	0
ENSMUSG00000101589	Rbm6-ps1	2870	11	11	6	12	14	9	5	13	7	7	12	8	9	4	9	5	7	12	13	12	8	11	5	8	5	13	13	9	12	7	14	8
ENSMUSG00000102048	Gm6075	486	0	0	1	0	0	0	0	1	0	1	0	0	0	0	0	0	1	0	0	0	1	0	0	0	0	0	0	0	1	1	0	0
ENSMUSG00000089534	Gm25166	111	0	0	0	0	0	0	0	0	0	0	0	0	0	0	0	0	0	0	0	0	0	0	0	0	0	0	0	0	0	0	0	0
ENSMUSG00000067780	Pi15	6923	5	1	2	2	0	3	2	1	3	3	7	1	3	1	1	7	2	0	0	1	0	3	1	0	2	1	2	0	2	1	2	1
ENSMUSG00000100053	Gm28154	4218	0	0	0	0	0	0	0	0	0	0	0	0	0	0	0	0	0	0	0	0	0	0	0	0	0	0	0	0	0	0	0	0
ENSMUSG00000085125	Gm16070	8345	0	0	0	0	0	0	0	0	0	0	0	0	0	0	0	0	0	0	0	0	0	0	0	0	0	0	0	0	0	0	0	0
ENSMUSG00000025776	Crispld1	4515	0	0	0	1	0	0	0	1	1	0	0	0	0	0	0	1	0	0	0	0	0	0	0	0	0	0	0	0	0	1	0	0
ENSMUSG00000099895	Gm28153	629	0	0	0	0	0	0	0	0	0	0	0	0	0	0	0	0	0	0	0	0	0	0	0	0	0	0	0	0	0	0	0	0
ENSMUSG00000100554	Gm7690	1399	0	0	0	0	0	0	0	0	0	0	0	0	0	1	0	0	0	0	0	1	0	0	0	0	0	0	0	0	0	0	0	0
ENSMUSG00000099473	Gm18775	586	0	0	0	0	0	0	0	0	0	0	0	0	0	0	0	0	0	0	0	0	0	0	0	0	0	0	0	0	0	0	0	0
ENSMUSG00000099591	Gm17969	2557	0	0	0	0	0	0	0	0	0	0	0	0	0	0	0	0	0	0	0	0	0	0	0	0	0	0	0	0	0	0	0	0
ENSMUSG00000109887	Gm28756	2570	0	0	0	0	0	0	0	0	0	0	0	0	0	0	0	0	0	0	0	0	0	0	0	0	0	0	0	0	0	0	0	0
ENSMUSG00000102001	Gm28755	199	0	0	0	0	0	0	0	0	0	0	0	0	0	0	0	0	0	0	0	0	0	0	0	0	0	0	0	0	0	0	0	0
ENSMUSG00000101717	Gm45784	142	0	0	0	0	0	0	0	0	0	0	0	0	0	0	0	0	0	0	0	0	0	0	0	0	0	0	0	0	0	0	0	0
ENSMUSG00000025774	Crisp4	2737	0	0	0	0	0	0	0	0	0	0	0	0	0	0	0	0	0	0	0	0	0	0	0	0	0	0	0	0	0	0	0	0
ENSMUSG00000070977	Defb44-ps	219	0	0	0	0	0	0	0	0	0	0	0	0	0	0	0	0	0	0	0	0	0	0	0	0	0	0	0	0	0	0	0	0
ENSMUSG00000073735	Defb18	258	0	0	0	0	0	0	0	0	0	0	0	0	0	0	0	0	0	0	0	0	0	0	0	0	0	0	0	0	0	0	0	0
ENSMUSG00000067773	Defb41	610	0	0	0	0	0	0	0	0	0	0	0	0	0	0	0	0	0	0	0	0	0	0	0	0	0	0	0	0	0	0	0	0
ENSMUSG00000101685	Gm17837	985	0	1	4	2	0	3	1	2	7	2	2	0	3	2	1	3	0	3	1	0	4	0	0	3	0	2	3	0	1	1	2	2
ENSMUSG00000101306	Gm5252	909	0	0	0	0	0	0	0	0	0	0	0	0	0	0	0	0	0	0	0	0	0	0	0	0	0	0	0	0	0	0	0	0
ENSMUSG00000088800	Gm24075	72	0	0	0	0	0	0	0	0	0	0	0	0	0	0	0	0	0	0	0	0	0	0	0	0	0	0	0	0	0	0	0	0
ENSMUSG00000101644	Gm28343	112	0	0	0	0	0	0	0	0	0	0	0	0	0	0	0	0	0	0	0	0	0	0	0	0	0	0	0	0	0	0	0	0
ENSMUSG00000099433	Gm28344	279	0	0	1	0	0	0	0	0	0	0	0	0	0	0	0	0	0	0	0	0	0	0	0	0	0	0	0	0	0	0	0	0
ENSMUSG00000089787	Gm15825	918	0	0	0	0	0	0	0	0	0	0	0	0	0	0	0	0	0	0	0	0	0	0	0	0	0	0	0	0	0	0	0	0
ENSMUSG00000042596	Tfap2d	1954	0	0	0	0	0	0	0	0	0	0	0	0	0	0	0	0	0	0	0	0	0	0	0	0	0	0	0	0	0	0	0	0
ENSMUSG00000100720	Gm10075	545	37	48	30	61	56	80	90	74	32	60	47	59	36	66	53	55	66	63	52	89	46	50	63	57	45	61	70	50	89	58	49	62
ENSMUSG00000025927	Tfap2b	6338	0	0	3	0	0	0	0	0	0	0	0	0	0	0	0	0	0	0	0	0	0	0	0	0	0	0	0	0	0	0	0	0
ENSMUSG00000100538	Gm28340	202	0	0	0	0	0	0	0	0	0	0	0	0	0	0	0	0	0	0	0	0	0	0	0	0	0	0	0	0	0	0	0	0
ENSMUSG00000101117	Gm28341	472	0	0	0	0	0	0	0	0	0	0	0	0	0	0	0	0	0	0	0	0	0	0	0	0	0	0	0	0	0	0	0	0
ENSMUSG00000100204	Gm4849	2246	7	8	6	8	12	10	3	8	8	6	9	12	8	5	9	12	8	5	10	9	9	9	6	8	5	17	4	13	13	8	11	7
ENSMUSG00000084668	Gm24633	65	0	0	0	0	0	0	0	0	0	0	0	0	0	0	0	0	0	0	0	0	0	0	0	0	0	0	0	0	0	0	0	0
ENSMUSG00000102597	Gm38382	2499	0	0	0	0	0	0	0	0	0	0	0	0	0	0	0	0	0	0	0	0	0	0	0	0	0	0	0	0	0	0	0	0
ENSMUSG00000043760	Pkhd1	14310	88	58	37	60	71	93	110	100	55	63	36	54	84	76	75	78	80	59	49	73	73	64	88	61	81	71	75	57	37	68	56	45
ENSMUSG00000104095	Gm37315	3479	0	0	0	1	1	1	2	0	0	0	0	0	1	1	0	0	0	1	1	1	1	1	0	0	0	0	0	0	2	0	1	0
ENSMUSG00000089914	4930486I03Rik	788	0	0	0	0	0	0	0	0	0	0	0	0	0	0	0	0	0	0	0	0	0	0	0	0	0	0	0	0	0	0	0	0
ENSMUSG00000090142	Gm15795	553	1	3	1	0	3	1	3	0	0	4	1	2	1	1	1	1	0	2	0	1	2	1	3	2	1	0	1	0	2	0	2	0
ENSMUSG00000070175	Gm24162	102	0	0	0	0	0	0	0	0	0	0	0	0	0	0	0	0	0	0	0	0	0	0	0	0	0	1	0	0	0	0	1	0
ENSMUSG00000099906	Gm28653	5551	0	0	1	0	0	0	0	0	0	0	0	0	0	0	0	0	0	0	0	0	0	0	0	0	0	0	0	0	0	0	0	0
ENSMUSG00000065559	Mir206	73	0	0	0	0	0	0	0	0	0	0	0	0	0	0	0	0	0	0	0	0	0	0	0	0	0	0	0	0	0	0	0	0
ENSMUSG00000065480	Mir133b	119	0	0	1	0	0	0	0	0	0	0	0	0	0	0	0	0	0	0	0	0	0	0	0	0	0	0	0	0	0	0	0	0
ENSMUSG00000025929	Il17a	1171	0	0	0	0	0	0	0	0	0	0	0	0	0	0	0	0	0	0	0	0	0	0	0	0	0	0	0	0	0	0	0	0
ENSMUSG00000041872	Il17f	2022	0	0	0	0	0	0	0	0	0	0	0	0	0	0	0	0	0	0	0	0	0	0	0	0	0	0	0	0	0	0	0	1
ENSMUSG00000041859	Mcm3	3752	71	52	21	46	44	67	62	67	34	47	37	49	87	77	78	88	42	51	39	30	40	28	51	32	59	52	35	44	53	64	38	48
ENSMUSG00000099714	Gm20587	1186	0	0	0	0	0	0	0	0	0	0	0	0	0	0	0	0	0	0	0	0	0	0	0	0	0	0	0	0	0	0	0	0
ENSMUSG00000102121	Gm28065	833	0	0	0	0	0	0	0	0	0	0	0	0	0	0	0	0	0	0	0	0	0	0	0	0	0	0	0	0	0	0	0	0
ENSMUSG00000088858	Gm24723	132	0	0	0	0	0	0	0	0	0	0	0	0	0	0	0	0	0	0	0	0	0	0	0	0	0	0	0	0	0	0	0	0
ENSMUSG00000097934	6720483E21Rik	1120	0	0	0	0	0	0	0	1	0	0	0	1	0	0	0	0	0	0	0	0	0	0	0	0	1	0	0	0	0	0	0	0
ENSMUSG00000025931	Paqr8	5488	5	11	5	4	1	4	8	2	4	3	0	3	5	4	2	3	4	2	1	5	2	2	5	1	1	0	3	2	3	3	5	6
ENSMUSG00000077314	Gm24171	131	0	0	0	0	0	0	0	0	0	0	0	0	0	0	0	0	0	0	0	0	0	0	0	0	0	0	0	0	0	0	0	0
ENSMUSG00000100929	Gm28064	858	0	0	0	0	0	0	0	0	0	0	0	0	0	0	0	0	0	0	0	0	0	0	0	0	0	0	0	0	0	0	0	0
ENSMUSG00000041809	Efhc1	2208	3	0	2	2	2	4	1	4	1	4	2	4	0	2	5	2	1	4	1	1	1	0	0	0	0	2	0	3	2	0	4	1
ENSMUSG00000041779	Tram2	6661	113	139	64	108	165	209	118	155	128	107	102	107	216	200	223	205	175	159	150	176	178	179	182	148	234	205	157	144	146	201	230	274
ENSMUSG00000099971	Gm28287	546	0	0	1	0	0	0	0	0	0	0	0	0	0	1	0	0	0	0	1	0	0	1	0	0	0	0	0	0	0	0	0	0
ENSMUSG00000100819	Gm2693	571	0	1	2	1	13	2	1	3	1	8	2	0	3	8	13	10	0	16	1	3	11	2	3	3	4	3	0	1	4	14	0	1
ENSMUSG00000025933	Tmem14a	1351	26	34	17	31	39	26	63	41	29	16	48	29	63	43	80	59	41	42	32	44	66	44	76	42	36	21	25	27	33	34	24	36
ENSMUSG00000102633	Gm38224	2100	0	2	0	0	0	2	8	1	3	0	2	0	0	1	7	5	7	2	0	0	13	1	1	1	0	2	1	0	0	0	1	0
ENSMUSG00000025934	Gsta3	4344	7586	8902	3620	13014	9401	10744	13583	11907	7822	8557	7287	8814	15963	15762	17234	14916	12745	14632	10216	12013	12737	9725	16629	11258	9873	8566	6283	7854	11218	9529	7844	10891
ENSMUSG00000099343	Gm28836	633	0	0	0	0	0	0	0	0	0	0	0	0	0	0	0	0	0	0	0	0	0	0	0	0	0	0	0	0	0	0	0	0
ENSMUSG00000096375	Gm7094	366	0	0	0	0	0	0	1	0	0	0	0	0	0	0	0	0	0	0	0	0	0	0	0	0	0	0	0	0	0	0	0	1
ENSMUSG00000025936	Gm4956	1365	3	3	3	3	3	5	8	2	91	120	126	64	104	69	50	144	73	57	58	129	194	143	123	99	47	50	100	139	82	83	88	46
ENSMUSG00000093963	Gm21909	439	0	0	0	0	0	0	0	0	0	0	0	0	0	0	0	0	0	1	0	0	0	0	0	0	0	0	0	0	0	0	0	0
ENSMUSG00000067750	Khdc1a	1987	0	0	0	1	0	0	0	0	0	0	0	0	0	0	0	0	0	0	2	0	0	0	0	0	1	0	0	0	0	0	0	0
ENSMUSG00000086194	Gm16329	371	0	0	0	0	0	0	0	0	0	0	0	0	0	0	0	0	0	0	0	0	0	0	0	0	0	0	0	0	0	0	0	0
ENSMUSG00000094436	Gm16327	228	0	0	0	0	0	0	0	0	0	0	0	0	0	0	0	0	0	0	0	0	0	0	0	0	0	0	0	0	0	0	0	0
ENSMUSG00000041722	Khdc1c	1946	0	0	0	0	0	0	0	0	0	0	0	0	0	0	0	0	0	0	0	0	0	0	0	0	0	0	0	0	0	0	0	0
ENSMUSG00000085507	Gm2709	350	0	0	0	0	0	0	0	0	0	0	0	0	0	0	0	0	0	0	0	0	0	0	0	0	0	0	0	0	0	0	0	0
ENSMUSG00000094926	Gm16533	228	0	0	0	0	0	0	0	0	0	0	0	0	0	0	0	0	0	0	0	0	0	0	0	0	0	0	0	0	0	0	0	0
ENSMUSG00000085079	Khdc1b	2236	0	0	0	0	0	0	0	0	0	0	0	0	0	0	0	0	0	0	0	0	0	0	0	0	0	0	0	0	0	0	0	0
ENSMUSG00000085679	Gm16328	196	0	0	0	0	0	0	0	0	0	0	0	0	0	0	0	0	0	0	0	0	0	0	0	0	0	0	0	0	0	0	0	0
ENSMUSG00000028033	Kcnq5	7689	2	1	0	1	1	2	1	1	1	1	0	1	1	0	2	1	2	0	0	1	0	0	0	1	0	0	1	2	1	2	0	0
ENSMUSG00000104138	Gm36949	2327	0	0	0	0	0	0	0	0	0	0	0	0	0	0	0	0	0	0	0	0	0	0	0	0	0	0	0	0	0	0	0	0
ENSMUSG00000082935	Gm7658	1124	64	83	34	75	74	58	122	63	61	64	67	69	89	59	100	86	58	70	58	73	86	96	101	74	75	61	68	61	80	73	57	62
ENSMUSG00000103748	Gm38243	1567	0	0	0	0	0	0	0	0	0	0	0	0	1	0	0	0	0	0	0	0	0	0	0	0	0	0	0	0	0	0	0	0
ENSMUSG00000099692	Gm5696	552	1	0	0	0	0	0	0	1	1	0	0	0	0	1	0	1	0	0	0	0	1	1	0	0	0	0	0	0	0	0	0	1
ENSMUSG00000100418	Gm28239	447	0	0	0	0	0	0	0	0	0	0	0	0	0	0	0	0	0	0	0	0	0	0	0	0	0	0	0	0	0	0	0	0
ENSMUSG00000041670	Rims1	7362	0	1	1	0	1	0	1	1	0	0	0	0	0	0	0	0	1	0	0	0	0	0	0	0	0	0	0	0	0	0	0	0
ENSMUSG00000097642	Gm26866	802	0	0	0	0	0	0	0	0	0	0	0	0	0	0	0	0	0	0	0	0	0	0	0	0	0	0	0	0	0	0	0	0
ENSMUSG00000101468	Gm7761	921	0	0	0	0	0	0	0	0	0	0	0	0	0	0	0	0	0	0	0	0	0	0	0	0	0	0	0	0	0	0	0	0
ENSMUSG00000101227	Gm29506	2078	0	0	0	0	0	0	0	0	0	0	0	0	0	0	0	0	0	0	0	0	0	0	0	0	0	0	0	0	0	0	0	0
ENSMUSG00000073730	4933415F23Rik	1781	0	0	0	0	0	0	0	0	0	0	0	0	0	0	0	0	0	0	0	0	0	0	0	0	0	0	0	0	0	0	0	0
ENSMUSG00000089553	Gm24176	121	0	0	0	0	0	0	0	0	0	0	0	0	0	0	0	0	0	0	0	0	0	0	0	0	0	0	0	0	0	0	0	0
ENSMUSG00000102766	Gm6420	723	0	0	0	0	0	0	0	0	0	0	0	0	0	0	0	0	0	0	0	0	0	0	0	0	0	0	0	0	0	0	0	0
ENSMUSG00000065405	Mir30a	71	0	0	0	0	0	0	0	0	0	0	0	0	0	0	0	0	0	0	0	0	0	0	0	0	0	0	0	0	0	0	0	0
ENSMUSG00000097970	Gm27028	399	5	9	2	5	4	9	10	5	8	6	9	7	7	2	3	5	6	2	5	8	7	13	5	6	17	2	3	3	3	7	2	4
ENSMUSG00000065567	Mir30c-2	84	0	0	0	0	0	0	1	1	0	0	0	0	0	0	0	1	0	0	0	0	0	0	0	0	0	0	0	0	1	0	0	0
ENSMUSG00000100775	Gm29107	347	2	0	1	1	1	0	3	1	3	2	3	1	4	1	3	1	1	0	0	0	4	8	0	2	2	1	1	2	1	1	1	2
ENSMUSG00000101226	Gm20954	644	0	0	0	0	0	0	0	0	0	0	0	0	0	0	0	0	0	0	0	0	0	0	0	0	0	0	0	0	0	0	0	0
ENSMUSG00000026158	Ogfrl1	8109	88	102	61	123	138	126	217	166	199	173	171	192	167	142	199	213	245	148	115	167	206	182	261	154	165	123	159	156	132	157	123	131
ENSMUSG00000097920	Gm7784	989	0	1	0	0	1	0	0	0	0	0	0	0	1	0	0	1	0	1	0	0	1	1	0	0	0	2	0	0	1	0	1	0
ENSMUSG00000099503	Gm28822	778	0	0	0	0	0	0	0	0	0	0	0	0	0	0	0	0	0	0	0	0	0	0	0	0	0	0	0	0	0	0	0	0
ENSMUSG00000026156	B3gat2	6203	1	0	0	0	1	0	1	0	1	1	0	0	0	0	0	0	0	1	0	1	1	0	0	0	1	2	0	0	0	1	0	0
ENSMUSG00000026155	Smap1	3575	211	259	147	257	260	295	327	292	245	261	334	291	352	263	369	393	320	263	261	281	331	300	313	251	344	271	238	284	259	283	271	324
ENSMUSG00000026154	Sdhaf4	874	76	106	43	114	77	109	155	112	79	68	97	67	157	98	139	105	107	104	108	127	140	134	126	98	127	84	79	105	137	87	80	102
ENSMUSG00000102495	Gm26524	390	0	1	0	0	0	0	0	0	0	0	0	0	0	0	0	0	0	0	0	0	0	0	0	0	0	0	0	0	0	0	0	0
ENSMUSG00000026153	Fam135a	7773	156	168	136	187	158	146	190	148	169	208	295	177	257	113	237	318	297	145	180	198	367	360	260	236	288	216	163	164	169	186	171	193
ENSMUSG00000102398	Gm37580	2800	0	0	0	0	0	0	0	0	0	0	2	0	0	0	1	0	0	0	0	0	1	1	1	0	0	0	0	0	0	0	1	0
ENSMUSG00000097670	Gm26607	867	0	0	0	0	0	0	0	0	0	0	0	0	0	0	0	0	0	0	0	0	0	0	1	0	0	0	0	0	1	0	0	0
ENSMUSG00000026147	Col9a1	5068	0	0	0	0	0	0	0	0	0	0	0	0	0	0	0	0	0	0	0	0	0	0	0	0	0	0	0	0	0	0	0	0
ENSMUSG00000026141	Col19a1	6887	0	0	0	0	0	0	0	0	0	0	0	0	0	0	0	0	0	0	0	0	0	0	0	0	0	0	0	0	0	0	0	0
ENSMUSG00000077463	Gm26418	137	0	0	0	0	0	0	0	0	0	0	0	0	0	0	0	0	0	0	0	0	0	0	0	0	0	0	0	0	0	0	0	0
ENSMUSG00000099997	Tubb4b-ps2	1337	31	20	20	40	29	21	23	31	47	29	19	24	41	39	31	48	42	40	30	39	44	33	38	36	59	61	43	42	38	64	45	39
ENSMUSG00000100131	Gm28439	876	21101	33674	18703	31958	39961	47652	38144	39490	43350	50265	57136	41857	67727	26176	59213	77192	76333	31152	41850	37202	81023	72735	50179	40775	58214	31875	31083	26202	23952	37572	40285	40506
ENSMUSG00000067736	Gm10222	294	8535	13949	7915	12386	15529	20363	12248	17068	19060	22225	19890	18492	23549	11022	18836	26390	27661	11836	16353	15004	28423	24906	20139	17225	19609	13358	12546	10768	6307	15863	17557	16207
ENSMUSG00000101939	Gm28438	345	4175	6089	3141	8162	5833	5782	11824	5556	4992	5265	9086	3896	9245	4363	12138	11555	9612	6235	5885	6274	14044	12697	8564	7313	7394	5288	4429	4869	4540	5708	5299	6830
ENSMUSG00000101111	Gm28437	783	52034	75113	37492	88127	80337	91743	98792	84252	74272	78056	93728	67054	117327	66144	117315	117840	99732	90508	94352	94846	122070	120659	110049	93756	94834	76296	66459	62562	47613	77832	71506	84176
ENSMUSG00000100862	Gm10925	678	66962	98315	60226	117816	121240	142081	122216	119380	108882	137221	134632	116343	167772	87934	158596	181255	164144	118502	139578	128241	180032	172260	143531	118449	136339	97589	99254	89177	62636	111332	106306	124169
ENSMUSG00000102070	Gm28661	681	51324	70671	38600	87391	80172	87714	80606	77317	66267	77174	72946	62465	100947	62470	91194	96886	80400	83412	84927	84330	102317	90535	95772	80883	79148	70648	65012	60322	67119	72470	65523	79180
ENSMUSG00000101249	Gm29216	492	50278	66793	35984	83158	90288	99240	69994	82108	65254	75725	66419	66354	78624	70002	84618	80403	68269	88248	88141	83514	85517	77516	95501	80929	59054	70448	66031	57908	43610	72607	63755	76075
ENSMUSG00000073725	Lmbrd1	5960	473	504	262	474	515	631	764	625	463	507	646	517	886	501	844	797	780	610	539	601	741	676	696	532	741	582	507	493	579	560	513	578
ENSMUSG00000100808	Gm28594	661	0	0	0	0	0	0	0	0	0	0	0	0	0	0	0	0	0	0	0	0	0	0	0	0	0	0	0	0	0	0	0	0
ENSMUSG00000100483	Gm28237	1216	0	0	0	0	0	0	0	0	0	0	0	0	0	0	0	0	0	0	0	0	0	0	0	0	0	0	0	0	0	0	0	0
ENSMUSG00000100450	Gm9443	816	0	0	0	0	0	0	0	0	0	0	0	0	0	0	0	1	0	0	0	0	0	0	0	1	0	0	0	0	0	0	0	0
ENSMUSG00000099392	Gm29414	448	0	0	0	0	0	0	0	0	0	0	0	0	0	0	0	0	0	0	0	0	0	0	0	0	0	0	0	0	0	0	0	0
ENSMUSG00000033569	Adgrb3	18559	0	0	1	0	0	0	0	0	0	0	0	0	0	0	0	0	0	0	0	0	0	0	0	0	0	0	0	0	0	0	0	0
ENSMUSG00000080849	Gm15702	444	7	3	2	6	2	2	4	3	3	4	2	2	2	4	3	1	2	1	4	2	0	1	4	4	0	1	3	2	6	3	8	2
ENSMUSG00000104257	Gm20172	1551	0	0	0	0	0	0	0	0	0	0	0	0	0	0	0	0	0	0	0	0	0	0	0	0	0	0	0	0	0	0	0	0
ENSMUSG00000096866	Gm22260	107	0	0	0	0	0	0	0	0	0	0	0	0	0	0	0	0	0	0	0	0	0	0	0	0	0	0	0	0	0	0	0	0
ENSMUSG00000102296	Gm37543	1031	0	0	0	0	0	0	0	0	0	0	0	0	0	0	0	0	0	0	0	0	0	0	0	0	0	0	0	0	0	0	0	0
ENSMUSG00000103209	Gm37331	3375	0	0	0	0	0	0	0	0	0	0	0	0	0	0	0	0	0	0	0	0	0	0	0	0	0	0	0	0	0	0	0	0
ENSMUSG00000104027	Gm37211	3433	0	0	0	0	0	0	0	0	0	0	0	0	0	0	0	0	0	0	0	0	0	0	0	0	0	0	0	0	0	0	0	0
ENSMUSG00000102407	Gm37862	2533	0	0	0	0	0	0	0	0	0	0	0	0	0	0	0	0	0	0	0	0	0	0	0	0	0	0	0	0	0	0	0	0
ENSMUSG00000103214	Gm38286	3105	0	0	0	0	0	0	0	0	0	0	0	0	0	0	0	0	0	0	0	0	0	0	0	0	0	0	0	0	0	0	0	0
ENSMUSG00000104100	Gm37880	3257	0	0	0	0	0	0	0	0	0	0	0	0	0	0	0	0	0	0	0	0	0	0	0	0	0	0	0	0	0	0	0	0
ENSMUSG00000084740	Gm25294	104	0	0	0	0	0	0	0	0	0	0	0	0	0	0	0	0	0	0	0	0	0	0	0	0	0	0	0	0	0	0	0	0
ENSMUSG00000103889	Gm37011	2935	0	0	0	0	0	0	0	0	0	0	0	0	0	0	0	0	0	0	0	0	0	0	0	0	0	0	0	0	0	0	0	0
ENSMUSG00000101301	Gm29214	570	0	0	0	0	1	0	0	0	0	0	0	0	0	0	0	0	0	0	0	0	0	0	0	0	0	0	0	0	0	0	0	0
ENSMUSG00000104221	Gm37051	2943	0	0	0	0	0	0	0	0	0	0	0	0	0	0	0	0	0	0	0	0	0	0	0	0	0	0	0	0	0	0	0	0
ENSMUSG00000102250	Gm38260	3995	0	0	0	0	0	0	0	0	0	0	0	0	0	0	0	0	0	0	0	0	0	0	0	0	0	0	0	0	0	0	0	0
ENSMUSG00000102317	Gm37628	5440	0	0	0	0	0	0	0	0	0	0	0	0	0	0	0	0	0	0	0	0	0	0	0	0	0	0	0	0	0	0	0	0
ENSMUSG00000103563	8030445P17Rik	2741	0	0	0	0	0	0	0	0	0	0	0	0	0	0	0	0	0	0	0	0	0	0	0	0	0	0	0	0	0	0	0	0
ENSMUSG00000102465	Gm38198	3581	0	0	0	0	0	0	0	0	0	0	0	0	0	0	0	0	0	0	0	0	0	0	0	0	0	0	0	0	0	0	0	0
ENSMUSG00000102659	Gm37077	3691	0	0	0	0	0	0	0	0	0	0	0	0	0	0	0	0	0	0	0	0	0	0	0	0	0	0	0	0	0	0	0	0
ENSMUSG00000103924	Gm37895	4550	0	0	0	0	0	0	0	0	0	0	0	0	0	0	0	0	0	0	0	0	0	0	0	0	0	0	0	0	0	0	0	0
ENSMUSG00000104132	Gm36952	3625	0	0	0	0	0	0	0	0	0	0	0	0	0	0	0	0	0	0	0	0	0	0	0	0	0	0	0	0	0	0	0	0
ENSMUSG00000102747	Gm37602	3310	0	0	0	0	0	0	0	0	0	0	0	0	0	0	0	0	0	0	0	0	0	0	0	0	0	0	0	0	0	0	0	0
ENSMUSG00000102386	2900022M07Rik	1017	0	0	0	0	0	0	0	0	0	0	0	0	0	0	0	0	0	0	0	0	0	0	0	0	0	0	0	0	0	0	0	0
ENSMUSG00000103004	2900002M20Rik	330	0	0	0	0	0	0	0	0	0	0	0	0	0	0	0	0	0	0	0	0	0	0	0	0	0	0	0	0	0	0	0	0
ENSMUSG00000104516	Gm9884	1222	0	0	0	0	0	0	0	0	0	0	0	0	0	0	0	0	0	0	0	0	0	0	0	0	0	0	0	0	0	0	0	0
ENSMUSG00000101618	Gm18443	556	0	0	0	0	0	0	0	0	0	0	0	0	0	0	0	0	0	0	0	0	0	0	0	0	0	0	0	0	0	0	0	0
ENSMUSG00000099458	Gm19123	651	0	0	0	0	0	0	0	0	0	0	0	0	0	0	0	0	0	0	0	0	0	0	0	0	0	0	0	0	0	0	0	0
ENSMUSG00000088111	Gm24064	106	0	0	0	0	0	0	0	0	0	0	0	0	0	0	0	0	0	0	0	0	0	0	0	0	0	0	0	0	0	0	0	0
ENSMUSG00000073722	4931408C20Rik	4318	0	0	0	0	0	0	0	0	0	0	0	0	0	0	0	0	0	0	0	0	0	0	0	0	0	0	0	0	0	0	0	0
ENSMUSG00000095256	n-R5s209	119	0	0	0	0	0	0	0	0	0	0	0	0	0	0	0	0	0	0	0	0	0	0	0	0	0	0	0	0	0	0	0	0
ENSMUSG00000100310	Gm19641	417	0	0	0	0	0	0	0	0	0	0	0	0	0	0	0	0	0	0	0	0	0	0	0	0	0	0	0	0	0	0	0	0
ENSMUSG00000101514	Gm5524	2002	74	90	42	81	145	124	239	163	81	144	151	121	299	129	260	303	239	152	134	155	306	237	187	140	238	117	126	137	87	115	143	152
ENSMUSG00000101033	Gm18776	654	0	0	0	0	0	0	0	0	0	0	0	0	0	0	0	0	0	0	0	1	0	0	0	0	0	0	0	0	0	0	0	0
ENSMUSG00000101372	Gm19028	1873	1	1	0	2	1	1	2	2	0	1	0	0	0	0	3	0	0	0	0	0	2	0	0	0	0	0	0	1	0	0	1	0
ENSMUSG00000103241	Gm38089	1514	0	0	0	0	0	0	0	0	0	0	0	0	0	0	0	0	0	0	0	0	0	0	0	0	0	0	0	0	0	0	0	0
ENSMUSG00000086240	Gm7846	274	11	21	14	25	11	19	26	13	4	21	11	4	14	15	21	22	11	9	9	8	6	20	21	11	19	14	9	11	9	10	6	12
ENSMUSG00000048411	Gm597	2887	0	0	0	0	0	0	0	0	0	0	0	0	0	0	0	0	0	0	0	0	0	0	0	0	0	0	0	0	0	0	0	0
ENSMUSG00000081557	Gm5697	2482	2	0	0	0	1	3	2	0	0	0	0	2	1	0	0	0	0	0	0	0	0	0	1	1	1	0	0	2	1	0	0	0
ENSMUSG00000058590	Gm6462	304	0	1	0	0	0	0	0	0	0	0	0	0	0	0	0	0	0	0	0	0	0	0	0	0	0	0	0	0	0	0	0	0
ENSMUSG00000101235	Gm18033	550	0	0	0	0	0	0	0	0	0	0	0	0	0	0	0	0	0	0	0	0	0	0	0	0	0	0	0	0	0	0	0	0
ENSMUSG00000064433	Gm25586	112	0	0	0	0	0	0	0	0	0	0	0	0	0	0	0	0	0	0	0	0	0	0	0	0	0	0	0	0	0	0	0	0
ENSMUSG00000080625	Gm22679	100	0	0	0	0	0	0	0	0	0	0	0	0	0	0	0	0	0	0	0	0	0	0	0	0	0	0	0	0	0	0	0	0
ENSMUSG00000080391	Gm23785	96	0	0	0	0	0	0	0	0	0	0	0	0	0	0	0	0	0	0	0	0	0	0	0	0	0	0	0	0	0	0	0	0
ENSMUSG00000099257	Mir6342	125	0	0	0	0	0	0	0	0	0	0	0	0	0	0	0	0	0	0	0	0	0	0	0	0	0	0	0	0	0	0	0	0
ENSMUSG00000099492	Gm5525	1312	68	83	43	75	82	73	34	63	73	70	37	66	58	43	42	36	37	72	56	64	30	43	93	50	65	83	61	79	75	71	62	68
ENSMUSG00000118548	AC125120.1	1285	0	0	0	0	0	0	0	0	0	0	0	0	0	0	0	0	0	0	0	0	0	0	0	0	0	0	0	0	0	0	0	0
ENSMUSG00000101726	Gm7858	622	0	0	0	1	0	1	0	0	1	0	0	0	1	0	1	0	0	0	0	1	0	0	0	0	0	0	0	0	1	0	0	0
ENSMUSG00000096829	Gm23771	110	0	0	0	0	0	0	0	0	0	0	0	0	0	0	0	0	0	0	0	0	0	0	0	0	0	0	0	0	0	0	0	0
ENSMUSG00000098883	Gm27430	107	0	0	0	0	0	0	0	0	0	0	0	0	0	0	0	0	0	0	0	0	0	0	0	0	0	0	0	0	0	0	0	0
ENSMUSG00000053185	Gm9898	1161	0	0	0	0	0	0	0	0	0	0	0	0	0	0	0	0	0	0	0	0	0	0	0	0	0	0	0	0	0	0	0	0
ENSMUSG00000100261	Gm6473	1210	46	21	18	27	43	26	14	23	33	28	17	26	19	33	31	21	21	34	28	31	28	20	33	27	30	46	23	20	78	49	32	30
ENSMUSG00000101180	Gm2914	328	0	0	0	0	0	0	0	0	0	0	0	0	0	0	0	0	0	0	0	0	0	0	0	0	0	0	0	0	0	0	0	0
ENSMUSG00000048874	Phf3	14190	379	424	267	427	470	495	480	513	397	622	382	512	517	517	483	596	514	431	427	516	595	536	583	467	508	487	464	523	546	512	450	486
ENSMUSG00000103783	Gm37522	2884	0	0	0	0	0	0	0	0	1	0	0	1	0	0	0	1	0	0	0	0	0	0	0	0	0	0	0	0	0	0	0	0
ENSMUSG00000104315	Gm37906	3035	0	1	0	0	0	0	0	0	0	0	0	0	0	1	0	0	0	0	0	0	1	1	0	0	0	1	0	1	0	1	0	0
ENSMUSG00000026064	Ptp4a1	5541	679	787	441	1034	919	1467	1990	1531	653	667	1011	774	2330	1019	2496	1846	1426	999	582	673	1285	1371	1147	923	1024	550	500	550	728	719	644	918
ENSMUSG00000117310	Ptp4a1	4145	681	790	445	1038	937	1487	1989	1537	664	671	1011	782	2329	1035	2494	1843	1421	1003	583	673	1281	1369	1164	922	1020	556	504	547	728	728	653	918
ENSMUSG00000117091	Gm5698	726	0	0	0	0	0	0	0	0	0	0	0	0	0	0	0	0	0	0	0	0	0	0	0	0	0	0	0	0	0	0	0	0
ENSMUSG00000086726	Gm9458	729	0	0	0	0	0	0	0	0	0	0	0	0	1	0	0	0	1	0	0	0	0	0	0	0	0	0	0	0	0	0	0	0
ENSMUSG00000086727	4931428L18Rik	3751	0	1	1	3	5	2	3	3	2	1	0	0	6	2	9	3	4	4	4	6	4	3	8	3	2	5	1	2	3	2	5	4
ENSMUSG00000100237	Gm28644	585	0	0	0	0	0	0	0	0	0	0	1	1	3	2	4	0	0	1	0	1	0	0	0	0	2	0	0	0	0	0	0	0
ENSMUSG00000098529	Gm27362	138	0	0	0	0	0	0	0	0	0	0	0	0	0	0	0	0	0	0	0	0	0	0	0	0	0	0	0	0	0	0	0	0
ENSMUSG00000100910	Gm29128	2858	0	0	0	0	0	0	0	0	0	0	0	0	0	1	0	0	1	0	0	0	0	0	0	0	0	0	0	0	0	0	0	0
ENSMUSG00000099796	Gm7893	225	0	0	0	0	0	0	0	0	0	0	0	0	0	0	0	0	0	0	0	0	0	0	0	0	0	0	0	0	0	0	0	0
ENSMUSG00000050217	Lgsn	1937	0	0	0	0	0	0	0	0	0	0	0	0	0	0	0	0	0	0	0	0	0	0	0	0	0	0	0	1	0	0	0	0
ENSMUSG00000026063	Pih1d3	1451	0	0	0	0	0	0	0	0	0	0	0	0	0	0	0	0	0	0	0	0	0	0	0	0	0	0	0	0	0	0	0	0
ENSMUSG00000077664	Gm26145	127	0	0	0	0	0	0	0	0	0	0	0	0	0	0	0	0	0	0	0	0	0	0	0	0	0	0	0	0	0	0	0	0
ENSMUSG00000100205	Gm4850	559	0	0	0	0	0	0	0	0	0	0	0	0	0	0	0	0	0	0	0	0	0	0	0	0	0	0	0	0	0	0	0	0
ENSMUSG00000100592	Gm28645	564	0	0	0	0	0	0	0	0	0	0	0	0	0	0	0	0	0	0	0	0	0	0	0	0	0	0	0	0	0	0	0	0
ENSMUSG00000094215	Gm6489	696	0	0	0	0	0	0	0	0	0	0	0	0	0	0	0	0	0	0	0	0	0	0	0	0	0	0	0	0	0	0	0	0
ENSMUSG00000101093	Gm10307	1337	0	0	0	0	0	0	0	0	0	0	0	0	0	0	0	0	0	0	0	0	0	0	0	0	0	1	0	0	0	0	0	0
ENSMUSG00000070960	Gm19680	1513	201	163	78	265	190	207	264	272	136	125	124	144	149	184	177	156	166	156	132	205	167	144	211	156	99	98	113	122	154	155	106	120
ENSMUSG00000088620	Gm23032	107	0	0	0	0	0	0	0	0	0	0	0	0	0	0	0	0	0	0	0	0	0	0	0	0	0	0	0	0	0	0	0	0
ENSMUSG00000082159	Gm7910	835	0	0	0	0	0	0	0	0	0	0	0	0	0	0	0	0	0	0	0	0	0	0	0	0	0	0	0	0	0	0	0	0
ENSMUSG00000026058	Khdrbs2	10291	0	0	1	0	0	0	0	0	0	0	0	0	0	0	0	0	0	0	0	0	0	0	0	0	0	0	0	0	0	0	0	0
ENSMUSG00000064688	Gm25814	107	0	0	0	0	0	0	0	0	0	0	0	0	0	0	0	0	0	0	0	0	0	0	0	0	0	0	0	0	0	0	0	0
ENSMUSG00000103482	Gm37999	1809	0	0	0	0	0	0	0	0	0	0	0	0	0	0	0	0	0	0	0	0	0	0	0	0	0	0	0	0	0	0	0	0
ENSMUSG00000104498	Gm37110	1628	0	0	0	1	2	0	2	0	0	0	0	0	0	1	0	0	0	0	0	0	1	0	1	0	0	0	1	0	0	0	0	0
ENSMUSG00000104313	Gm37911	1545	0	0	0	0	0	0	0	0	0	0	0	0	0	0	0	0	0	0	0	0	0	0	0	0	0	0	0	0	0	0	0	0
ENSMUSG00000102865	Gm9839	1437	0	0	0	0	0	0	0	0	0	0	0	0	0	0	0	0	0	0	0	0	0	0	0	0	0	0	0	0	0	0	0	0
ENSMUSG00000102321	Gm37792	3413	0	0	0	0	0	0	0	0	0	0	0	0	0	0	0	0	0	0	0	0	0	0	0	0	0	0	0	0	0	0	0	0
ENSMUSG00000091318	Gm5415	3609	0	0	0	0	0	0	0	0	0	0	0	0	0	0	0	0	0	0	0	0	0	0	0	0	0	0	0	0	0	0	0	0
ENSMUSG00000089489	Gm24732	63	0	0	0	0	0	0	0	0	0	0	0	0	0	0	0	0	0	0	0	0	0	0	0	0	0	0	0	0	0	0	0	0
ENSMUSG00000104433	Gm37426	2470	0	0	0	0	0	0	0	0	0	0	0	0	0	0	0	0	0	0	0	0	0	0	0	0	0	0	0	0	0	0	0	0
ENSMUSG00000089395	Gm23024	292	0	0	0	0	0	0	0	0	0	0	0	0	0	0	0	0	0	0	0	0	0	0	0	0	0	0	0	0	0	0	0	0
ENSMUSG00000102926	Gm37151	5007	0	0	0	0	0	0	0	0	0	0	0	0	0	0	0	0	0	0	0	0	0	0	0	0	0	0	0	0	0	0	0	0
ENSMUSG00000100497	Gm28624	2131	0	0	0	0	0	0	0	0	0	0	0	0	0	0	0	0	0	0	0	0	0	0	0	0	0	0	0	0	0	0	0	0
ENSMUSG00000102917	Gm37724	1221	0	0	0	2	0	0	0	2	0	0	0	0	3	1	3	3	1	2	3	1	2	1	1	4	2	1	1	1	1	0	1	1
ENSMUSG00000100481	Gm7114	1789	9	10	10	14	10	11	3	13	9	11	2	7	7	6	3	3	4	6	6	9	3	4	22	11	6	9	8	10	15	7	7	8
ENSMUSG00000100590	Gm4785	751	0	0	0	0	0	0	0	0	0	0	0	0	0	0	0	0	0	0	0	0	0	0	0	0	0	0	0	0	0	0	0	0
ENSMUSG00000088750	Gm24901	110	0	0	0	0	0	0	0	0	0	0	0	0	0	0	0	0	0	0	0	0	0	0	0	0	0	0	0	0	0	0	0	0
ENSMUSG00000104230	Gm37591	650	0	0	0	0	0	0	0	0	0	0	0	0	0	0	0	0	0	0	0	0	0	0	0	0	0	0	0	0	0	0	0	0
ENSMUSG00000101754	Gm2987	1693	0	0	0	0	0	0	0	0	0	0	0	0	0	0	0	0	0	0	0	0	0	0	0	0	0	0	0	0	0	0	0	0
ENSMUSG00000065223	Gm25792	100	0	0	0	0	0	0	0	0	0	0	0	0	0	0	0	0	0	0	0	0	0	0	0	0	0	0	0	0	0	0	0	0
ENSMUSG00000100318	Gm18799	913	0	0	0	0	0	0	0	0	0	0	0	0	0	0	0	0	0	0	0	0	0	0	0	0	0	0	0	0	0	0	0	0
ENSMUSG00000101612	Gm7933	2255	0	0	0	0	0	0	0	0	0	0	0	0	0	0	0	0	0	0	0	0	0	0	0	0	1	0	0	1	0	0	1	0
ENSMUSG00000065260	Gm23453	106	0	0	0	0	0	0	0	0	0	0	0	0	0	0	0	0	0	0	0	0	0	0	0	0	0	0	0	0	0	0	0	0
ENSMUSG00000026134	Prim2	5938	30	17	9	19	26	24	30	20	22	16	20	18	23	19	21	29	39	19	20	18	27	23	32	24	23	33	20	18	20	36	11	29
ENSMUSG00000101682	Gm29228	418	0	0	0	0	0	1	2	0	0	0	0	0	0	0	0	0	0	3	0	0	0	0	1	0	0	0	1	0	0	1	0	1
ENSMUSG00000102714	Gm37618	3075	0	0	0	0	0	0	1	0	0	0	0	0	0	0	0	0	0	0	0	0	0	1	0	0	0	0	0	0	0	0	0	0
ENSMUSG00000102093	Gm17813	328	0	0	0	0	0	0	0	0	0	0	0	0	0	0	0	0	0	0	0	0	0	0	0	0	0	0	0	0	0	0	0	0
ENSMUSG00000103746	1700001G17Rik	889	2	1	0	5	2	1	3	2	0	1	1	1	3	1	0	0	1	0	0	1	2	0	5	1	3	0	2	2	3	3	1	1
ENSMUSG00000102198	Gm38173	2314	0	0	0	0	0	0	0	0	0	0	0	0	0	0	0	0	0	0	0	0	0	0	0	0	0	0	0	0	0	0	0	0
ENSMUSG00000004768	Rab23	8285	84	55	24	83	84	116	140	140	127	92	72	91	150	84	130	107	156	79	105	95	118	88	122	88	101	55	91	77	65	87	92	90
ENSMUSG00000042215	Bag2	3059	25	15	8	18	18	24	21	34	19	20	15	15	18	9	23	20	33	14	15	16	32	13	18	13	16	17	14	19	18	28	10	16
ENSMUSG00000103072	Gm37905	341	0	0	0	0	0	0	0	0	0	0	0	0	0	0	0	0	0	0	0	0	0	0	0	0	0	0	0	0	0	0	0	0
ENSMUSG00000042197	Zfp451	15839	113	112	74	109	102	93	138	122	104	106	116	85	130	96	121	169	121	103	76	111	142	129	135	116	136	108	109	104	92	131	107	128
ENSMUSG00000081402	Gm15455	2557	19	19	11	18	15	26	7	18	12	17	18	9	8	13	10	7	18	23	24	17	12	28	17	15	9	18	26	24	22	17	20	15
ENSMUSG00000042182	Bend6	3421	0	2	0	1	3	1	2	1	1	1	1	1	3	0	1	3	1	0	0	0	0	0	0	0	1	1	0	1	1	0	0	1
ENSMUSG00000104416	Gm37067	1628	0	0	0	0	0	0	0	0	0	0	0	0	0	0	0	0	0	0	0	0	0	0	0	0	0	0	0	0	0	0	0	0
ENSMUSG00000026131	Dst	41619	427	496	216	462	552	636	528	687	637	868	510	869	1034	968	798	967	918	820	652	778	787	665	906	769	802	793	784	736	690	738	521	798
ENSMUSG00000103596	Gm37354	2384	0	0	0	0	0	0	0	0	0	0	0	0	0	0	0	0	0	0	0	0	0	0	1	1	0	0	0	0	0	0	0	0
ENSMUSG00000099382	Gm28631	334	0	0	0	0	0	0	0	0	0	0	0	0	0	0	0	0	0	0	0	0	0	0	0	0	0	0	0	0	0	0	0	0
ENSMUSG00000084506	Gm23792	93	0	0	0	0	0	0	0	0	0	0	0	0	0	0	0	0	0	0	0	0	0	0	0	0	0	0	0	0	0	0	0	0
ENSMUSG00000103364	Gm38157	1698	0	1	3	1	3	2	1	3	1	0	1	1	0	2	1	1	0	0	2	1	1	0	0	0	0	0	0	1	0	0	0	0
ENSMUSG00000105982	Mir6896	73	0	0	0	0	0	0	0	0	0	0	0	0	0	0	0	0	0	0	0	0	0	0	0	0	0	0	0	0	0	0	0	0
ENSMUSG00000096992	Gm26788	4782	0	0	0	0	0	0	0	1	0	0	0	0	0	0	0	0	0	0	0	0	0	0	0	0	0	0	0	0	0	0	0	0
ENSMUSG00000103001	A930005N03Rik	1247	0	0	0	0	0	0	0	1	0	0	0	0	0	0	0	1	0	0	0	0	0	0	0	1	0	0	1	0	0	0	0	0
ENSMUSG00000104397	Gm37958	430	0	0	0	0	0	0	0	0	0	0	0	0	0	0	0	0	0	0	0	0	0	0	0	0	0	0	0	0	0	0	0	0
ENSMUSG00000102839	Gm37385	387	0	0	0	0	0	0	0	0	0	0	0	0	0	0	0	0	0	0	0	0	0	0	0	0	0	0	0	0	0	0	0	0
ENSMUSG00000101206	Gm5266	1162	0	0	0	0	0	0	0	0	0	0	0	0	0	0	0	0	0	0	0	0	0	0	0	0	0	0	0	0	0	0	0	0
ENSMUSG00000101462	Gm3052	2937	1	0	0	1	0	0	1	1	1	0	0	1	2	5	0	1	2	1	0	0	1	0	0	2	0	0	2	2	0	3	2	1
ENSMUSG00000102336	Gm37233	6263	1	0	0	1	0	0	1	1	0	0	0	0	0	1	0	3	1	0	0	0	0	0	0	2	0	2	1	0	1	0	0	1
ENSMUSG00000092852	Mir5103	79	0	0	0	0	0	0	0	0	0	0	0	0	0	0	0	0	0	0	0	0	0	0	0	0	0	0	0	0	0	0	0	0
ENSMUSG00000042111	Ccdc115	2543	87	139	64	108	94	126	120	124	81	101	98	76	105	107	118	132	111	129	118	127	112	116	129	97	128	124	77	91	160	92	116	115
ENSMUSG00000101711	Gm28306	529	0	0	0	0	0	0	0	0	1	0	0	0	2	0	0	0	1	1	0	0	2	0	1	1	1	0	0	1	0	1	0	0
ENSMUSG00000026127	Imp4	8553	228	295	144	270	262	265	335	315	251	232	240	234	290	277	271	339	273	262	238	299	274	260	324	279	339	338	307	267	300	368	255	300
ENSMUSG00000026126	Ptpn18	6492	16	12	5	13	18	18	24	22	7	14	1	17	14	7	8	16	15	9	7	17	11	4	6	5	8	20	17	23	18	8	14	30
ENSMUSG00000100280	Gm28417	2409	0	1	1	0	1	3	2	2	1	2	3	0	1	3	0	6	0	2	3	2	2	0	0	2	1	2	0	0	8	4	2	3
ENSMUSG00000101223	4930568A12Rik	1298	0	0	0	0	0	0	0	0	0	0	0	0	0	0	1	0	0	0	1	1	1	0	0	0	0	0	0	0	0	0	0	2
ENSMUSG00000026125	Prss39	1333	0	0	0	0	0	0	0	0	0	0	0	0	0	0	0	1	0	0	0	0	0	0	0	0	0	0	0	0	1	1	0	0
ENSMUSG00000101116	Gm28416	292	0	0	0	0	0	0	0	0	0	0	0	0	0	0	0	0	0	0	0	0	0	0	0	0	0	0	0	0	0	0	0	0
ENSMUSG00000026124	Cfc1	1040	0	0	0	0	0	0	0	0	0	0	0	0	0	0	0	0	0	0	0	0	0	0	0	0	0	0	0	0	0	0	0	0
ENSMUSG00000101803	Gm28419	475	0	0	0	0	0	0	0	0	0	0	0	0	0	0	0	0	0	0	0	0	0	0	0	0	0	0	0	0	0	0	0	0
ENSMUSG00000037529	Prss40	2105	0	0	0	0	0	0	0	0	0	0	0	0	0	0	0	0	0	0	0	0	0	0	0	0	0	0	0	0	0	0	0	0
ENSMUSG00000045815	1700101I19Rik	510	0	0	0	0	0	0	0	0	0	0	0	0	0	0	0	0	0	0	0	0	0	0	0	0	0	0	0	0	0	0	0	0
ENSMUSG00000045174	Amer3	4392	0	0	0	0	0	0	0	0	0	0	0	0	0	0	0	0	0	0	0	0	0	0	0	0	0	0	0	0	0	0	0	0
ENSMUSG00000100524	Gm28418	423	0	0	0	0	0	0	0	0	0	0	0	0	0	0	0	0	0	0	0	0	0	0	0	0	0	0	0	0	0	0	0	0
ENSMUSG00000102499	Gm36984	235	0	0	0	0	0	0	0	0	0	0	0	0	0	0	0	0	0	0	0	0	0	0	0	0	0	0	0	0	0	0	0	0
ENSMUSG00000103521	Gm29730	1396	0	0	0	0	0	0	0	0	0	0	0	0	0	0	0	0	0	0	0	0	0	0	0	0	0	0	0	0	0	0	0	0
ENSMUSG00000104098	AA619741	646	0	0	0	0	0	0	0	0	0	0	0	0	0	0	0	0	0	0	0	0	0	0	0	0	0	0	0	0	0	0	0	0
ENSMUSG00000037509	Arhgef4	9861	3	3	2	2	2	2	1	5	4	2	0	0	2	4	3	4	0	2	0	2	2	0	2	2	1	3	4	0	3	2	1	3
ENSMUSG00000102537	Gm37224	148	0	0	0	0	0	0	0	0	0	0	0	0	0	0	0	0	0	0	0	0	0	0	0	0	0	0	0	0	0	0	0	0
ENSMUSG00000102612	Gm37845	355	0	0	0	0	0	0	0	0	0	0	0	0	0	0	0	0	0	0	0	0	0	0	0	0	0	0	0	0	0	0	0	0
ENSMUSG00000118272	Arhgef4	171	0	0	0	0	0	0	1	0	0	0	0	0	0	0	0	0	0	0	0	0	0	0	0	0	0	0	0	0	0	0	0	0
ENSMUSG00000104002	Gm38336	2549	3	4	3	3	3	1	1	2	7	5	4	3	0	1	3	3	2	5	2	2	3	0	2	0	5	1	3	9	1	3	2	8
ENSMUSG00000037503	Fam168b	5219	660	714	332	627	601	692	666	737	497	613	553	578	559	560	596	810	592	492	484	640	616	584	626	515	807	610	486	518	561	653	510	558
ENSMUSG00000104358	Gm37127	3036	0	0	0	0	0	0	0	0	0	0	0	0	0	0	0	0	0	0	0	0	0	0	0	0	0	0	0	0	0	0	0	0
ENSMUSG00000026123	Plekhb2	7987	172	159	82	171	138	163	200	194	157	168	139	156	235	140	158	238	177	141	110	189	162	140	111	133	217	162	162	129	113	184	125	160
ENSMUSG00000103716	Gm19430	2137	0	0	0	0	0	0	0	0	0	0	0	0	0	0	0	0	0	0	0	0	0	0	0	0	0	0	0	0	0	0	0	0
ENSMUSG00000103548	Gm37670	229	4	6	9	4	10	7	1	9	7	6	0	5	5	2	3	0	2	7	5	3	0	0	9	2	0	5	3	5	9	5	4	3
ENSMUSG00000103760	Gm8009	436	1	0	0	0	0	0	0	1	0	1	0	1	1	1	0	1	1	0	1	1	0	0	3	0	0	1	4	0	1	2	0	0
ENSMUSG00000103997	Gm38027	235	0	0	0	0	0	0	0	0	0	0	0	0	0	0	0	0	0	0	0	0	0	0	0	0	0	0	0	0	0	0	0	0
ENSMUSG00000077231	Gm25096	129	0	0	0	0	0	0	0	0	0	0	0	0	0	0	0	0	0	0	0	0	0	0	0	0	0	0	0	0	0	0	0	0
ENSMUSG00000104417	Gm37068	640	0	0	0	0	0	0	1	0	0	0	0	0	0	0	0	0	0	0	0	0	0	0	0	0	0	0	0	0	0	0	0	0
ENSMUSG00000064601	Gm25634	105	0	0	0	0	0	0	0	0	0	0	0	0	0	0	0	0	0	0	0	0	0	0	0	0	0	0	0	0	0	0	0	0
ENSMUSG00000101714	Gm28415	452	0	0	0	0	0	0	0	0	0	0	0	0	0	0	0	0	0	0	0	0	0	0	0	0	0	0	0	0	0	0	0	0
ENSMUSG00000102531	1110002O04Rik	566	0	0	0	0	0	0	0	0	0	0	0	0	0	0	0	0	0	0	0	0	0	0	0	0	0	0	0	0	0	0	0	0
ENSMUSG00000103096	Gm8022	904	0	0	0	0	0	0	0	0	0	0	0	0	0	0	0	0	0	0	0	0	0	0	0	0	0	0	0	0	0	0	0	0
ENSMUSG00000102279	Gm37146	463	0	0	0	0	0	0	0	0	0	0	0	0	0	0	0	0	0	0	0	0	0	0	0	0	0	0	0	0	0	0	0	0
ENSMUSG00000103708	Gm33222	761	0	0	1	0	1	0	0	0	0	0	0	0	0	0	0	0	0	0	0	0	0	0	0	0	0	0	0	0	0	0	0	0
ENSMUSG00000104201	4930535G08Rik	425	0	0	0	0	0	0	0	0	0	0	0	0	0	0	0	0	0	0	0	0	0	0	0	0	0	0	0	0	0	0	0	0
ENSMUSG00000102434	Gm38049	1372	1	0	0	0	0	0	0	0	0	0	1	0	0	0	0	1	0	0	0	0	0	0	0	0	0	0	0	0	0	0	0	0
ENSMUSG00000045216	Hs6st1	5542	1382	1512	826	1527	1211	1787	1052	2017	1624	1386	1190	1746	1630	1742	1848	1451	1637	1400	1151	1226	1360	1298	1962	1549	1286	1228	1343	1186	1035	1633	1545	1579
ENSMUSG00000104523	Gm37335	447	0	1	0	1	0	0	1	0	1	0	0	0	0	2	0	0	0	2	1	1	0	0	1	0	1	0	1	0	2	0	0	0
ENSMUSG00000102202	Gm33280	4340	8	8	2	6	2	11	7	4	2	1	4	2	2	3	8	7	8	6	4	3	3	0	3	3	8	6	5	6	6	8	0	9
ENSMUSG00000037470	Uggt1	12853	586	641	393	626	645	617	589	732	928	885	926	851	920	676	729	982	993	746	695	891	1068	880	980	872	1150	1036	833	901	830	880	996	743
ENSMUSG00000098752	Mir6897	62	0	0	0	0	0	1	0	0	0	0	0	0	0	0	0	0	1	0	0	0	0	0	0	0	1	0	1	0	0	0	0	0
ENSMUSG00000047180	Neurl3	3217	69	75	26	60	61	70	111	101	53	61	42	40	47	39	71	97	48	31	35	56	42	32	38	47	63	43	40	63	84	65	40	54
ENSMUSG00000037447	Arid5a	12540	18	14	11	12	15	26	12	30	34	9	6	21	3	8	12	16	17	17	14	12	8	9	11	10	5	11	17	15	13	26	29	19
ENSMUSG00000102762	4930403P22Rik	713	0	0	0	0	0	0	0	0	0	0	0	0	0	0	0	0	0	0	0	0	0	0	0	0	0	0	0	0	0	0	0	0
ENSMUSG00000010453	Kansl3	6742	397	460	228	378	505	508	473	589	542	527	397	583	529	577	574	630	591	518	431	624	563	523	644	467	549	509	416	580	580	671	642	693
ENSMUSG00000098680	Mir6898	77	0	2	1	1	1	2	1	0	0	1	0	1	1	1	1	0	1	4	3	2	0	1	5	1	3	0	3	1	1	2	3	1
ENSMUSG00000037432	Fer1l5	6356	0	0	0	1	0	1	0	0	0	1	0	0	0	0	0	0	0	0	0	0	0	0	0	0	1	0	0	0	0	0	0	0
ENSMUSG00000001143	Lman2l	7359	170	205	107	197	163	193	217	202	161	143	151	159	179	168	174	218	164	162	157	225	203	199	165	150	230	196	142	193	228	207	187	183
ENSMUSG00000037408	Cnnm4	4829	48	31	22	48	33	37	57	52	42	44	45	54	37	34	54	48	35	33	16	45	25	30	55	35	41	34	28	44	28	41	28	23
ENSMUSG00000104316	Gm37909	2159	1	0	0	1	0	0	0	0	0	0	0	0	0	0	0	0	0	1	0	0	0	0	0	0	0	0	0	0	1	0	1	0
ENSMUSG00000106081	Gm47280	141	4	2	2	4	0	3	6	3	1	1	5	3	4	5	4	6	1	2	2	3	1	6	4	2	3	4	3	4	0	4	1	2
ENSMUSG00000001138	Cnnm3	6420	198	225	90	181	183	170	206	199	178	172	166	181	144	189	213	228	161	144	134	228	197	226	200	154	204	181	184	186	141	221	180	173
ENSMUSG00000102845	Gm38033	269	0	0	0	0	0	0	0	0	0	0	0	0	0	0	0	0	0	0	0	0	0	0	0	0	0	0	0	0	0	0	0	0
ENSMUSG00000067653	Ankrd23	2697	48	44	23	45	21	19	29	29	34	24	23	29	12	15	14	20	19	17	21	26	44	36	23	23	32	21	22	31	32	30	26	18
ENSMUSG00000109510	Gm42417	2327	57	55	30	55	25	23	41	42	39	36	32	37	26	32	30	26	27	33	21	40	48	45	33	30	46	29	35	39	40	34	40	25
ENSMUSG00000079610	Ankrd39	4654	37	44	23	38	26	19	44	44	41	39	28	38	37	41	29	41	30	34	22	38	40	29	42	37	55	39	34	27	49	46	46	30
ENSMUSG00000026121	Sema4c	4593	67	35	18	33	40	52	46	67	34	36	35	35	36	33	30	39	22	17	26	30	24	26	29	24	48	31	23	24	45	42	29	41
ENSMUSG00000087589	D430040D24Rik	2830	7	0	1	2	2	4	6	3	2	2	0	6	6	1	3	3	2	2	1	7	2	0	2	2	5	4	3	4	6	6	1	10
ENSMUSG00000046337	Fam178b	3190	1	1	0	1	0	0	0	2	0	1	0	0	1	0	0	0	0	1	1	0	0	0	0	0	0	0	0	0	0	1	1	0
ENSMUSG00000089906	Gm6428	345	26	36	20	37	33	51	99	54	30	39	74	40	55	59	113	90	64	76	39	38	52	79	42	43	84	47	27	31	38	35	23	40
ENSMUSG00000077939	Gm24133	75	0	0	0	0	0	0	0	0	0	0	0	0	0	0	0	0	0	0	0	0	0	0	0	0	0	0	0	0	0	0	0	0
ENSMUSG00000061518	Cox5b	1587	1218	1339	665	1600	1472	1533	1353	1679	1173	1081	1069	1167	1122	1922	1406	1341	1006	1612	1286	1733	1318	1284	1872	1741	993	1661	1364	1559	1600	1614	1376	1472
ENSMUSG00000037351	Actr1b	4274	698	730	398	666	701	842	577	966	800	695	608	785	803	930	828	973	711	800	682	911	768	677	879	796	867	920	728	642	792	922	820	934
ENSMUSG00000102416	4933424G06Rik	1744	0	0	0	0	0	0	1	0	1	0	0	0	0	0	0	1	0	0	0	0	1	0	1	0	0	0	0	0	0	0	0	0
ENSMUSG00000104237	Gm33533	1633	0	0	0	0	0	0	0	0	0	0	0	0	0	0	0	0	0	0	0	0	0	0	0	0	0	0	0	0	0	0	0	0
ENSMUSG00000026117	Zap70	2992	68	87	42	110	138	140	160	249	58	60	61	54	83	107	129	216	131	120	94	151	92	116	194	104	93	112	66	145	126	84	107	93
ENSMUSG00000097291	Gm18828	1012	0	0	0	0	0	0	0	0	0	0	0	0	0	0	0	0	0	0	0	0	0	0	0	0	0	0	0	0	0	0	0	0
ENSMUSG00000026116	Tmem131	9413	268	284	151	245	243	330	273	330	312	364	306	339	377	286	376	390	396	218	240	279	363	296	389	258	410	322	287	297	243	370	400	378
ENSMUSG00000103016	Gm37506	143	0	0	0	0	0	0	0	0	0	0	0	0	0	0	0	0	0	0	0	0	0	0	0	0	0	0	0	0	0	0	0	0
ENSMUSG00000102930	Gm38115	2413	2	0	0	0	1	0	1	0	0	2	1	0	1	0	0	0	0	0	0	2	1	0	0	0	0	2	0	1	2	0	1	0
ENSMUSG00000103159	F830112A20Rik	3552	1	0	1	1	0	0	0	0	0	0	0	0	0	0	0	0	0	0	0	0	0	1	0	0	0	1	0	0	0	0	0	0
ENSMUSG00000080054	Rpl12-ps1	498	13	9	5	18	7	13	13	3	7	7	7	5	2	9	7	8	5	12	7	12	6	8	11	18	10	12	9	19	11	20	16	15
ENSMUSG00000095944	n-R5s210	119	0	0	0	0	0	0	0	0	0	0	0	0	0	1	0	0	0	0	0	0	0	0	0	0	0	0	0	0	0	0	0	1
ENSMUSG00000050122	Vwa3b	5964	2	4	2	5	4	4	1	6	5	7	6	5	13	9	10	8	7	4	8	6	7	9	10	6	12	11	6	10	8	3	10	14
ENSMUSG00000103603	Gm37020	992	0	0	0	0	0	0	0	0	0	0	0	0	0	0	0	0	0	0	0	0	0	0	0	0	0	0	0	0	0	0	0	0
ENSMUSG00000026114	Cnga3	3957	0	0	0	0	0	0	0	0	0	0	0	0	0	0	0	0	0	0	0	0	0	0	0	0	0	0	1	0	0	0	0	0
ENSMUSG00000102231	1700074A21Rik	346	0	0	0	0	0	0	0	0	0	0	0	0	0	0	0	0	0	0	0	0	0	0	0	0	0	0	0	0	0	0	0	0
ENSMUSG00000026113	Inpp4a	10387	176	147	97	162	136	151	205	203	207	171	193	252	211	229	253	249	254	148	157	222	281	275	262	225	234	166	195	234	193	225	212	209
ENSMUSG00000086064	4930439A04Rik	861	0	0	0	0	0	0	0	0	0	0	0	0	0	0	0	0	0	0	0	0	0	0	0	0	0	0	0	0	0	0	0	0
ENSMUSG00000102879	Gm37135	534	0	0	0	0	0	0	0	0	0	0	0	0	0	0	0	0	0	0	0	0	0	0	0	0	0	0	0	0	0	0	0	0
ENSMUSG00000026112	Coa5	5220	615	634	355	715	718	795	900	804	573	692	837	710	1209	767	1102	1158	1077	760	670	824	966	921	826	711	1038	843	548	663	657	722	670	734
ENSMUSG00000026111	Unc50	1579	193	287	114	214	194	195	313	259	218	188	250	223	278	202	316	311	249	192	226	262	288	287	285	234	279	210	185	193	238	268	238	242
ENSMUSG00000026110	Mgat4a	12881	16	4	5	6	11	16	20	19	13	6	10	8	10	4	7	11	12	3	5	19	8	3	8	5	11	6	7	7	10	19	5	13
ENSMUSG00000103948	4930594C11Rik	2755	2	0	1	0	1	0	2	1	2	1	3	0	0	0	0	0	0	1	0	0	0	0	0	0	1	0	0	0	0	0	0	0
ENSMUSG00000087233	Gm43213	1790	2	0	1	0	0	0	2	1	2	0	3	0	0	0	0	0	0	1	0	0	0	0	0	0	1	0	0	0	0	0	0	0
ENSMUSG00000026090	2010300C02Rik	5075	2	0	3	1	2	4	1	4	0	5	2	9	3	1	0	0	1	2	0	6	0	1	0	2	0	0	4	0	6	2	3	5
ENSMUSG00000089767	4930556I23Rik	560	0	0	0	0	0	0	0	0	0	0	0	0	0	0	0	0	0	0	0	0	0	0	0	0	0	0	0	0	0	0	0	0
ENSMUSG00000104365	4930470B04Rik	1926	0	0	0	0	0	0	0	0	0	0	0	0	0	0	0	0	0	0	0	0	0	0	0	0	0	0	0	0	0	0	0	0
ENSMUSG00000102650	Gm19863	2218	0	0	0	0	0	0	0	0	0	0	0	0	0	0	0	0	0	0	0	0	0	0	0	0	0	0	0	0	0	0	0	0
ENSMUSG00000060771	Tsga10	10662	15	12	6	17	12	14	19	17	8	13	10	10	26	10	10	33	13	10	11	18	14	9	13	15	12	13	8	11	15	11	12	14
ENSMUSG00000097268	Gm26805	3089	0	0	1	0	0	0	0	0	0	0	0	0	0	2	0	1	0	1	1	0	0	0	0	1	0	1	0	0	0	0	0	1
ENSMUSG00000037216	Lipt1	2051	60	64	30	72	67	56	85	73	57	61	87	59	87	77	112	94	85	64	65	93	89	77	89	63	85	67	67	54	72	67	71	64
ENSMUSG00000026088	Mitd1	2770	69	90	46	90	72	64	91	69	72	59	90	62	78	39	90	94	96	75	71	59	103	107	77	68	88	78	66	53	83	99	55	78
ENSMUSG00000026087	Mrpl30	3226	319	359	179	385	337	347	514	405	327	360	369	340	458	382	485	437	375	449	338	393	430	441	448	446	443	409	328	380	423	370	342	420
ENSMUSG00000061584	Lyg2	2564	0	0	0	0	0	0	0	0	0	0	0	0	0	0	0	0	0	0	0	0	0	0	0	0	0	0	0	0	0	0	0	0
ENSMUSG00000087374	Gm15457	3990	0	0	0	0	0	0	0	0	0	0	0	0	0	0	0	0	0	0	0	0	0	0	0	0	0	0	0	0	0	0	0	0
ENSMUSG00000026085	Lyg1	888	0	0	0	0	0	0	0	0	0	0	0	0	0	0	0	0	0	0	0	0	0	0	0	0	0	0	0	0	0	0	0	0
ENSMUSG00000089141	Gm23409	237	0	0	0	0	0	0	0	0	0	0	0	0	0	0	0	0	0	0	0	0	0	0	0	0	0	0	0	0	0	0	0	0
ENSMUSG00000058407	Txndc9	9102	283	342	167	335	318	356	486	366	306	309	339	261	398	290	368	433	378	303	302	340	451	429	420	337	389	311	291	291	383	331	312	292
ENSMUSG00000026083	Eif5b	9753	919	1235	765	1398	1222	1306	1156	1311	1042	1236	1019	1118	1008	1175	1100	1279	998	1495	1151	1639	1208	1081	1313	1195	1057	1221	1266	1213	1842	1278	958	1113
ENSMUSG00000026082	Rev1	6168	96	89	41	119	93	124	131	152	110	104	113	95	142	115	178	143	134	121	109	115	152	135	199	154	105	82	105	127	130	113	100	166
ENSMUSG00000103804	Gm37062	701	0	1	0	1	0	0	0	0	0	2	0	2	0	1	0	0	1	1	1	2	0	5	5	0	1	0	0	0	0	0	0	1
ENSMUSG00000102716	Gm5099	1848	0	0	0	0	0	0	0	0	0	0	0	0	0	0	0	0	0	0	0	0	0	0	0	0	0	0	0	0	0	0	0	0
ENSMUSG00000037138	Aff3	6654	4	1	5	1	4	7	9	8	1	6	4	9	2	2	0	1	5	0	2	5	1	0	5	3	20	15	2	6	9	12	12	13
ENSMUSG00000085391	Gm16150	912	0	0	0	0	0	0	0	0	0	0	0	0	0	0	0	0	0	0	0	1	0	0	0	0	0	0	0	0	0	0	0	0
ENSMUSG00000085280	Gm16151	639	0	0	0	0	0	0	0	0	0	0	0	0	2	0	0	0	0	0	0	0	0	0	3	0	1	1	0	0	0	0	0	0
ENSMUSG00000087131	Gm16152	1853	0	0	1	0	0	0	0	0	0	0	0	0	0	0	0	0	0	0	0	0	0	0	0	0	0	0	1	0	0	0	0	0
ENSMUSG00000102984	Gm34727	529	0	0	0	0	0	0	0	0	0	0	0	0	0	0	0	0	0	0	0	0	0	0	0	0	0	0	0	0	0	0	0	0
ENSMUSG00000102541	Gm38135	502	0	0	0	0	0	0	0	0	0	0	0	0	0	0	0	0	0	0	0	0	0	0	0	0	0	0	0	0	0	0	0	0
ENSMUSG00000103531	2610300A13Rik	503	0	0	0	0	0	0	0	0	0	0	0	0	0	0	0	0	0	0	0	0	0	0	0	0	0	0	0	0	0	0	0	0
ENSMUSG00000048814	Lonrf2	7506	0	0	0	0	0	1	0	0	0	0	0	0	0	0	0	0	0	0	0	0	0	0	0	0	0	0	0	0	0	0	0	0
ENSMUSG00000026080	Chst10	11964	0	0	0	0	2	0	1	2	0	0	0	0	1	0	1	0	0	1	1	1	0	0	0	1	1	0	0	0	1	0	0	1
ENSMUSG00000103647	Gm37707	325	0	0	0	0	0	0	0	0	0	0	0	0	0	0	0	0	0	0	0	0	0	0	0	0	0	0	0	0	0	0	0	0
ENSMUSG00000102447	Gm6621	772	0	0	0	0	1	1	0	0	0	0	0	1	1	0	0	0	0	0	0	0	0	0	0	0	0	0	0	1	0	0	0	0
ENSMUSG00000067604	Nms	1001	0	0	0	0	0	0	0	0	0	0	0	0	0	0	0	0	0	0	0	0	0	0	0	0	0	0	0	0	0	0	0	0
ENSMUSG00000026078	Pdcl3	4219	202	166	72	214	144	163	218	184	134	119	152	143	159	146	155	214	141	126	127	160	182	135	178	152	169	139	130	123	142	167	127	153
ENSMUSG00000103046	Gm37309	1639	6	5	1	6	3	1	4	8	5	4	5	4	6	1	4	5	7	4	2	2	5	5	9	8	11	1	2	2	0	1	2	9
ENSMUSG00000104188	Gm37821	1843	0	0	0	0	0	0	0	0	0	0	0	0	0	0	0	0	0	0	0	0	0	0	0	0	0	0	0	0	0	0	0	0
ENSMUSG00000103182	Gm37091	2087	0	0	0	0	0	0	0	0	0	0	0	0	0	0	0	0	0	0	0	0	0	0	0	0	0	0	0	0	0	0	0	0
ENSMUSG00000098833	Mir6349	97	0	0	0	0	0	0	0	0	0	0	0	0	0	0	0	0	0	0	0	0	0	0	0	0	0	0	0	0	0	0	0	0
ENSMUSG00000026077	Npas2	4791	142	195	66	209	8	10	18	5	18	9	8	3	3	3	0	19	8	2	9	17	32	14	5	0	52	61	7	2	3	11	6	0
ENSMUSG00000092553	Gm20428	283	0	0	0	0	0	0	0	0	0	0	0	0	0	0	0	0	1	0	0	0	0	0	0	0	0	0	0	0	0	0	0	1
ENSMUSG00000092563	Gm3617	555	5	2	4	3	2	1	0	0	3	1	0	0	1	0	1	0	0	0	1	2	0	1	6	2	2	3	0	2	3	1	2	2
ENSMUSG00000073702	Rpl31	1662	1282	1369	572	1556	938	1058	1670	1283	1121	1026	862	1034	993	1130	1005	913	889	1307	909	1346	1101	1056	1401	1356	942	1285	1044	1237	833	1478	1102	1303
ENSMUSG00000003134	Tbc1d8	5239	155	126	75	169	182	132	149	242	116	122	92	158	180	181	174	145	153	165	76	115	92	124	108	90	105	120	112	107	90	128	120	149
ENSMUSG00000102607	Gm37265	885	0	0	0	0	0	0	0	0	0	0	0	1	0	0	0	0	0	0	0	0	0	0	0	0	0	0	0	0	0	0	0	0
ENSMUSG00000065629	Gm24826	215	0	0	0	0	0	0	0	0	0	0	0	0	0	0	0	0	0	0	0	0	0	0	0	0	0	0	0	0	0	0	0	0
ENSMUSG00000104827	Gm24826	216	0	0	0	0	0	0	0	0	0	0	0	0	0	0	0	0	0	0	0	0	0	0	0	0	0	0	0	0	0	0	0	0
ENSMUSG00000003135	Cnot11	3508	100	134	76	156	125	154	130	153	162	139	187	140	191	147	187	218	188	135	123	148	206	185	181	124	193	140	159	150	188	170	186	124
ENSMUSG00000085894	Gm15832	1832	248	276	151	333	274	319	425	289	219	270	374	234	304	234	387	406	347	301	262	322	399	445	359	290	473	302	264	247	413	291	242	291
ENSMUSG00000077704	Snord89	110	2	4	0	3	0	1	2	1	2	1	3	1	1	3	2	0	4	1	1	2	3	3	4	2	1	3	2	2	3	4	4	4
ENSMUSG00000048234	Rnf149	2838	762	822	402	916	779	900	1028	938	771	836	980	859	931	730	1020	1101	1000	703	727	899	1061	1031	1005	830	1276	854	736	749	939	963	837	801
ENSMUSG00000064936	Gm23722	130	0	1	0	0	0	0	0	0	0	0	1	1	1	0	0	0	1	0	1	0	0	0	0	3	0	1	1	1	0	0	1	1
ENSMUSG00000102471	Gm5100	589	1	0	0	2	2	1	1	2	0	0	0	0	0	0	2	0	1	0	0	2	0	0	0	0	0	1	2	1	0	0	1	1
ENSMUSG00000050967	Creg2	6091	0	0	0	0	0	0	0	0	0	0	0	0	0	0	0	0	0	0	0	0	0	0	0	0	0	0	1	0	0	1	0	0
ENSMUSG00000097083	D930019O06Rik	3663	0	0	0	0	0	0	0	0	0	0	0	0	0	0	0	0	0	0	0	0	0	0	0	0	0	0	0	0	0	0	0	0
ENSMUSG00000057173	Rfx8	2139	0	0	0	0	0	2	1	0	0	0	0	0	3	0	0	0	0	0	0	0	1	0	0	1	0	1	0	0	0	0	0	1
ENSMUSG00000091937	Gm3646	352	0	0	0	0	0	0	0	0	0	0	0	0	0	0	0	0	0	0	0	0	0	0	0	0	0	0	0	0	0	0	0	0
ENSMUSG00000101634	1700066B17Rik	1068	0	0	0	0	0	0	0	0	0	0	0	0	0	0	0	0	0	0	0	0	0	0	0	0	0	0	0	0	0	0	0	0
ENSMUSG00000026074	Map4k4	9579	335	299	170	247	153	159	201	160	93	138	58	87	97	115	87	219	81	80	83	114	118	51	76	76	126	81	84	89	103	148	72	130
ENSMUSG00000102985	4930456G14Rik	1330	1	0	0	0	0	0	0	0	0	0	0	0	0	0	0	0	0	0	0	0	0	0	0	0	0	0	0	0	0	0	0	0
ENSMUSG00000026073	Il1r2	1908	1	0	0	0	0	0	0	0	0	0	0	1	0	0	0	1	0	0	0	0	0	0	1	0	0	2	0	0	0	0	0	0
ENSMUSG00000097899	Gm16894	842	0	0	0	0	0	0	0	0	0	0	0	0	0	0	0	0	0	0	0	0	0	0	0	0	0	0	0	0	0	0	0	0
ENSMUSG00000102975	Gm37347	3071	0	0	0	0	0	0	0	0	0	0	0	0	0	0	0	0	0	0	0	0	0	0	0	0	0	0	0	0	0	0	0	0
ENSMUSG00000026072	Il1r1	6363	149	220	173	187	167	181	265	224	364	324	391	474	261	195	302	310	231	312	185	317	469	435	414	260	365	224	331	344	367	576	318	382
ENSMUSG00000103560	Gm38070	6480	0	3	5	3	2	2	1	1	30	13	13	27	1	0	1	2	5	8	2	4	5	10	4	8	0	4	16	2	6	12	4	0
ENSMUSG00000070942	Il1rl2	6812	4	1	2	1	4	8	5	3	6	3	3	3	2	1	3	9	3	3	4	2	2	1	0	2	3	3	1	1	2	2	5	1
ENSMUSG00000103230	Gm17970	685	0	0	0	0	0	0	0	0	0	0	0	0	0	0	0	0	0	0	0	0	0	0	1	1	1	0	2	0	0	0	0	0
ENSMUSG00000026069	Il1rl1	6894	0	0	0	1	0	0	0	0	0	1	1	0	0	0	0	0	1	0	0	0	0	0	0	0	0	0	0	1	1	1	0	0
ENSMUSG00000026070	Il18r1	4817	5	2	2	1	1	9	5	4	0	6	5	8	3	2	5	2	4	10	4	21	2	1	4	5	3	1	6	0	13	16	3	4
ENSMUSG00000026068	Il18rap	6752	3	0	1	1	3	1	3	4	0	0	2	0	4	0	2	6	0	2	1	0	1	0	3	2	2	1	0	4	3	0	0	1
ENSMUSG00000104441	Gm35801	479	0	0	0	0	0	0	0	0	0	0	0	0	0	0	0	0	0	0	0	0	0	0	0	0	0	0	0	0	0	0	0	0
ENSMUSG00000026065	Slc9a4	4562	0	0	0	0	0	0	0	0	0	0	0	0	0	0	0	0	0	0	0	0	0	0	0	0	0	0	0	0	0	0	0	0
ENSMUSG00000102676	Gm37435	3947	0	0	0	0	0	0	0	0	0	0	0	0	0	0	0	0	0	0	0	0	0	0	0	0	0	0	0	0	0	0	0	0
ENSMUSG00000026062	Slc9a2	6984	1	1	1	0	0	0	0	0	0	0	0	0	1	0	0	0	0	0	0	0	0	0	0	0	0	0	0	0	0	0	1	0
ENSMUSG00000103679	Gm37623	803	0	0	0	0	0	0	0	0	0	0	0	0	0	0	0	0	0	0	0	0	0	0	0	0	0	0	0	0	0	0	0	0
ENSMUSG00000103270	Gm37915	3261	0	0	0	0	0	0	0	0	0	0	0	0	0	0	0	0	0	0	0	0	0	0	0	0	0	0	0	0	0	0	0	0
ENSMUSG00000041945	Mfsd9	5125	20	25	8	23	29	29	42	30	21	15	26	24	33	31	52	59	29	23	32	23	42	29	36	32	62	41	23	32	26	32	44	42
ENSMUSG00000079588	Tmem182	2716	0	0	0	0	0	0	0	0	0	0	0	0	0	0	0	0	0	0	0	0	0	0	0	0	0	0	0	0	0	0	0	0
ENSMUSG00000094136	Gm5973	496	0	0	0	0	0	0	0	0	0	0	0	0	0	0	0	0	0	0	0	0	0	0	0	0	0	0	0	0	0	0	0	0
ENSMUSG00000104072	4930448I06Rik	546	0	0	0	0	0	0	0	0	0	0	0	0	0	0	0	0	0	0	0	0	0	0	0	0	0	0	0	0	0	0	0	0
ENSMUSG00000100185	Gm28634	2613	0	0	0	0	0	0	0	0	0	0	0	0	0	0	0	0	0	0	0	0	0	0	0	0	0	0	0	0	0	0	0	0
ENSMUSG00000100832	Gm29260	3198	0	0	0	0	0	0	0	0	0	0	0	0	0	0	0	0	0	0	0	0	0	0	0	0	0	0	0	0	0	0	0	0
ENSMUSG00000100178	Gm5267	1045	0	0	0	0	0	0	0	0	0	0	0	0	0	0	0	0	0	0	0	0	0	0	0	0	0	0	0	0	0	0	0	0
ENSMUSG00000101877	Gm8176	1099	0	0	0	0	0	0	0	0	0	0	0	0	0	0	0	0	0	0	0	0	0	0	0	0	0	0	0	0	0	0	0	0
ENSMUSG00000053640	Gm9915	1383	0	0	0	0	0	0	0	0	0	0	0	0	0	0	0	0	0	0	0	0	0	0	0	0	0	0	0	0	0	0	0	0
ENSMUSG00000101919	Gm29664	463	0	0	0	0	0	0	0	0	0	0	0	0	0	0	0	0	0	0	0	0	0	0	0	0	0	0	0	0	0	0	0	0
ENSMUSG00000101299	Gm28175	1734	0	0	0	0	0	0	0	0	0	0	0	0	0	0	0	0	0	0	0	0	0	0	0	0	0	0	0	0	0	0	0	0
ENSMUSG00000100180	Gm28140	1271	0	0	0	0	0	0	0	0	0	0	0	0	0	0	0	0	0	0	0	0	0	0	0	0	0	0	0	0	0	0	0	0
ENSMUSG00000103106	Gm37047	533	0	0	0	0	0	0	0	0	0	0	0	0	0	0	0	0	0	0	0	0	0	0	0	0	0	0	0	0	0	0	0	0
ENSMUSG00000060424	Pantr1	4458	0	0	0	0	0	0	0	0	0	0	0	0	0	0	0	0	0	0	0	0	0	0	0	0	0	0	0	0	0	0	0	0
ENSMUSG00000104199	4930420N18Rik	676	0	0	0	0	0	0	0	0	0	0	0	0	0	0	0	0	0	0	0	0	0	0	0	0	0	0	0	0	0	0	0	0
ENSMUSG00000093436	Gm20646	1712	0	0	0	0	0	0	0	0	0	0	0	0	0	0	0	0	0	0	0	0	0	0	0	0	0	0	0	0	0	0	0	0
ENSMUSG00000045515	Pou3f3	7409	0	0	0	0	0	0	0	0	0	0	0	0	0	0	0	0	0	0	0	0	0	0	0	0	0	0	0	0	0	0	0	0
ENSMUSG00000097063	Pantr2	1257	0	0	0	0	0	0	0	0	0	0	0	0	0	0	0	0	0	0	0	0	0	0	0	0	0	0	0	0	0	0	0	0
ENSMUSG00000099784	Dalir	2170	0	0	0	0	0	0	0	0	0	0	0	0	0	0	0	0	0	0	0	0	0	0	0	0	0	0	0	0	0	0	0	0
ENSMUSG00000060679	Mrps9	5763	193	184	96	211	225	246	290	240	152	174	194	159	207	222	253	209	197	219	183	260	197	218	272	212	203	203	190	209	251	206	213	224
ENSMUSG00000077448	Gm23126	134	0	0	0	0	0	0	0	0	0	0	0	0	0	0	0	0	0	0	0	0	0	0	0	0	0	0	0	0	0	0	0	0
ENSMUSG00000041907	Gpr45	7238	0	0	0	0	0	1	0	0	0	0	0	0	0	0	0	0	0	0	0	0	1	0	0	0	0	0	0	0	0	0	0	0
ENSMUSG00000089088	Gm24001	85	0	0	0	0	0	0	0	0	0	0	0	0	0	0	0	0	0	0	0	0	0	0	0	0	0	0	0	0	0	0	0	0
ENSMUSG00000070939	Tgfbrap1	10972	375	453	220	380	391	440	371	528	443	413	416	421	580	467	476	588	525	405	317	417	436	415	445	399	545	473	355	362	372	496	453	530
ENSMUSG00000100269	Gm28782	414	0	0	0	0	0	0	0	0	0	0	0	0	0	0	0	0	0	0	0	0	0	0	0	0	0	0	0	0	0	0	0	0
ENSMUSG00000041878	8430432A02Rik	1248	3	3	5	2	3	3	4	1	5	3	0	1	3	2	5	6	3	1	0	0	8	2	7	3	2	2	4	3	3	2	3	2
ENSMUSG00000010290	AI597479	3458	80	95	65	90	77	106	129	92	94	91	99	86	136	79	118	143	132	73	77	85	110	132	117	91	125	106	74	85	108	88	91	87
ENSMUSG00000008136	Fhl2	1897	5	1	7	3	9	6	1	6	7	7	2	5	5	4	6	4	4	1	1	10	2	1	0	8	1	1	5	4	5	5	6	8
ENSMUSG00000094497	Gm8210	483	285	330	135	300	244	280	396	330	310	289	277	327	205	320	309	260	266	322	258	327	313	284	402	330	315	388	268	332	196	469	341	335
ENSMUSG00000099576	Gm29040	1188	0	0	0	0	0	0	0	0	0	0	0	0	0	0	0	0	0	0	0	0	0	0	0	0	0	0	0	0	0	0	0	0
ENSMUSG00000099694	Gm29610	453	0	0	0	0	0	0	0	0	0	0	0	0	0	0	0	0	0	0	0	0	0	0	0	0	0	0	0	0	0	0	0	0
ENSMUSG00000101923	Gm29041	380	0	0	0	0	0	0	0	0	0	0	0	0	0	0	0	0	0	0	0	0	0	0	0	0	0	0	0	0	0	0	0	0
ENSMUSG00000066877	Nck2	4455	41	30	17	35	48	30	37	32	31	25	19	30	27	16	23	36	25	26	17	23	17	14	25	25	27	35	21	20	29	49	26	30
ENSMUSG00000103422	Gm37536	2491	0	0	0	0	0	0	0	0	0	1	0	0	0	0	0	0	0	0	0	0	0	0	0	0	0	0	0	0	0	0	0	0
ENSMUSG00000103945	Gm38228	1293	2	0	0	1	0	1	0	0	1	0	1	1	0	1	0	3	0	0	1	0	0	0	0	0	0	0	0	0	0	1	0	0
ENSMUSG00000026051	Ecrg4	902	2	1	1	0	1	0	0	0	0	0	0	0	0	0	0	0	0	1	0	1	0	0	0	1	0	0	0	0	1	0	1	2
ENSMUSG00000100764	Gm29155	458	1	0	0	1	0	1	0	1	0	0	0	0	0	1	3	0	0	0	0	2	0	2	2	1	0	1	0	1	3	1	2	0
ENSMUSG00000100635	Gm29157	612	0	0	0	0	0	0	0	0	0	0	0	0	0	0	0	0	0	0	0	0	0	0	0	0	0	0	0	0	0	0	0	0
ENSMUSG00000100480	Gm29156	499	1	1	1	1	0	1	1	0	1	1	0	1	4	2	3	2	1	0	3	1	1	1	1	1	0	1	2	1	0	2	3	0
ENSMUSG00000057363	Uxs1	5097	101	71	32	96	70	70	89	91	83	79	93	83	130	69	104	142	78	70	83	63	99	103	95	76	96	102	51	67	71	90	75	70
ENSMUSG00000090243	Gm16103	1279	3	1	1	1	0	3	0	0	1	1	1	0	0	1	1	0	0	0	0	0	0	0	2	1	0	1	0	0	1	1	0	0
ENSMUSG00000100701	Gm19587	545	4	7	1	4	6	6	7	5	5	5	3	4	3	5	2	2	2	5	0	2	4	4	5	3	11	10	3	2	2	2	2	3
ENSMUSG00000101395	Gm8241	816	0	0	0	0	0	0	0	0	0	0	0	0	0	0	0	0	0	0	0	0	0	0	0	0	0	0	0	0	0	0	0	0
ENSMUSG00000088848	Gm26352	125	0	0	0	0	0	0	0	0	0	0	0	0	0	0	0	0	0	0	0	0	0	0	0	0	0	0	0	0	0	0	0	0
ENSMUSG00000095757	Gm24180	110	0	0	0	0	0	0	0	0	0	0	0	1	0	0	0	0	0	0	0	0	0	0	0	0	0	0	0	0	0	0	0	0
ENSMUSG00000041763	Tpp2	10078	229	266	144	248	199	267	369	246	318	322	426	310	399	182	341	442	407	249	220	239	416	384	327	259	343	214	239	259	230	284	236	215
ENSMUSG00000047343	Mettl21c	4300	0	0	0	0	0	0	0	0	0	0	0	0	0	0	0	0	0	0	0	0	0	0	0	0	0	0	0	0	0	0	0	0
ENSMUSG00000090106	Gm15838	180	0	0	0	0	0	0	0	0	0	0	0	0	0	0	0	0	0	0	0	0	0	0	0	0	0	0	0	0	0	0	0	0
ENSMUSG00000091844	Gm8251	20036	0	1	3	1	1	0	1	0	0	2	0	0	0	1	1	1	0	0	0	1	3	1	1	2	3	1	0	2	1	1	1	0
ENSMUSG00000026049	Tex30	1926	30	20	14	22	21	28	61	26	35	27	40	28	43	23	43	44	46	25	22	28	52	50	32	34	42	27	19	31	33	35	30	36
ENSMUSG00000101104	Gm29247	676	34	38	17	33	22	35	56	36	40	29	28	31	32	20	44	44	51	30	18	43	65	47	29	29	37	25	21	22	27	31	24	19
ENSMUSG00000026047	Poglut2	3199	75	82	37	73	46	74	75	72	90	66	81	72	60	48	77	78	86	63	46	93	93	66	59	63	93	48	56	53	64	85	58	55
ENSMUSG00000041684	Bivm	4206	69	75	40	99	81	105	129	104	94	78	133	87	137	76	131	126	154	67	81	105	172	139	128	82	142	87	71	101	69	92	102	96
ENSMUSG00000026048	Ercc5	5864	162	154	100	162	131	168	185	183	184	202	133	207	163	135	197	187	205	173	165	226	271	190	206	191	182	175	197	187	182	204	155	181
ENSMUSG00000046828	Mettl21e	3961	0	0	0	0	0	0	0	0	0	0	0	0	0	0	0	0	0	0	0	0	0	0	0	0	0	0	0	0	0	0	0	0
ENSMUSG00000089703	Gm15833	957	2	1	0	0	2	0	0	0	0	2	0	0	0	0	0	0	0	0	0	0	0	0	0	0	0	0	0	0	0	0	0	0
ENSMUSG00000100966	Gm5700	989	0	0	0	0	0	0	0	0	0	0	0	0	0	0	0	0	0	0	0	0	0	0	0	0	0	0	0	0	0	0	0	0
ENSMUSG00000100769	Gm28893	1108	0	0	0	0	0	0	0	0	0	0	0	0	0	0	0	0	0	0	0	0	0	0	0	0	0	0	0	0	0	0	0	0
ENSMUSG00000101567	Txn-ps1	309	8	6	3	3	5	5	4	1	1	5	2	2	4	6	2	5	1	2	3	3	3	2	9	4	1	3	4	8	8	9	4	4
ENSMUSG00000056870	Gulp1	3758	1	3	4	1	3	3	8	2	14	11	11	5	4	4	3	4	4	2	3	7	3	12	7	10	5	2	2	3	5	3	5	8
ENSMUSG00000102319	Gm37626	4563	0	1	0	0	0	0	0	0	2	1	1	1	0	0	0	1	0	0	0	0	0	0	0	0	1	0	0	0	0	1	0	1
ENSMUSG00000089877	Gm16102	420	1	0	0	1	1	0	0	1	0	0	0	1	0	0	0	1	0	0	0	0	0	1	0	0	0	0	0	0	0	1	0	1
ENSMUSG00000101701	4930521E06Rik	905	0	0	0	0	0	0	0	0	0	0	0	0	0	0	0	0	0	0	0	0	0	0	0	0	0	0	0	0	0	0	0	0
ENSMUSG00000103071	Gm38110	1551	0	0	0	0	0	0	0	0	0	0	0	0	0	0	0	0	0	0	0	0	0	0	0	0	0	0	0	0	0	0	0	0
ENSMUSG00000100434	Gm3489	528	0	0	0	0	0	0	0	0	0	0	0	0	0	0	0	0	0	0	0	0	0	0	0	0	0	0	0	0	0	0	0	0
ENSMUSG00000100013	Gm19480	667	0	0	0	0	0	0	0	0	0	0	0	0	0	0	0	0	0	0	0	0	0	0	0	0	0	0	0	0	0	0	0	0
ENSMUSG00000101251	Gm3496	745	0	0	0	0	0	0	0	0	0	0	0	0	0	0	0	0	0	0	0	0	0	0	0	0	0	0	0	0	0	0	0	0
ENSMUSG00000101937	Gm5268	940	0	0	0	0	0	0	0	0	1	0	1	1	0	0	1	1	0	1	0	0	0	1	1	1	1	2	1	0	2	1	0	1
ENSMUSG00000026043	Col3a1	9816	435	293	183	187	754	904	612	568	405	619	191	707	599	741	557	964	395	420	191	556	169	83	232	315	380	230	351	249	1011	1240	544	835
ENSMUSG00000105211	Gm47302	141	11	6	5	5	22	33	18	15	24	14	5	25	16	14	12	33	11	15	4	22	3	4	6	9	10	9	13	5	36	36	14	27
ENSMUSG00000026042	Col5a2	9591	53	36	21	23	56	83	34	46	24	50	22	67	55	55	41	108	38	29	16	58	25	12	26	28	34	27	28	75	81	103	36	82
ENSMUSG00000104476	Gm38211	7217	0	0	0	1	0	0	3	0	1	0	2	0	0	0	1	1	0	0	0	0	0	0	0	1	0	1	0	0	0	1	1	0
ENSMUSG00000100218	Gm8296	524	0	0	0	0	0	0	0	0	0	0	0	0	0	1	0	0	0	0	0	0	0	0	0	0	0	0	0	0	0	0	0	0
ENSMUSG00000100361	Gm7063	981	0	1	0	0	0	0	0	0	0	0	0	0	0	0	0	0	0	0	0	0	0	0	0	0	0	0	0	0	0	0	0	0
ENSMUSG00000100894	Gm8304	584	0	0	0	0	0	0	0	0	0	0	0	0	0	0	0	0	0	0	0	0	0	0	0	0	0	0	0	0	0	0	0	0
ENSMUSG00000095121	Gm23216	107	0	0	0	0	0	0	0	0	0	0	0	0	0	0	0	0	0	0	0	0	0	0	0	0	0	0	0	0	0	0	0	0
ENSMUSG00000065255	Gm23974	131	0	0	0	0	0	0	0	0	0	0	0	0	0	0	0	0	0	0	0	0	0	0	0	0	0	0	0	0	0	0	0	0
ENSMUSG00000100843	Gm8307	1150	0	0	0	0	0	0	0	0	0	0	0	0	0	0	0	0	0	0	0	0	0	0	0	0	0	0	0	0	0	0	0	0
ENSMUSG00000087764	Gm23984	203	0	0	0	0	0	0	0	0	0	0	0	0	0	0	0	0	0	0	0	0	0	0	0	0	0	0	0	0	0	0	0	0
ENSMUSG00000025995	Wdr75	4900	95	128	58	149	66	75	114	93	92	114	152	95	123	83	101	146	114	93	95	103	136	129	115	114	150	94	74	84	103	111	79	87
ENSMUSG00000099850	Gm28906	1779	0	0	0	0	0	0	0	0	0	0	0	0	0	0	0	0	0	0	0	0	0	0	0	0	0	0	0	0	0	0	0	0
ENSMUSG00000084817	Gm5526	423	247	274	193	328	280	287	357	343	261	223	168	250	224	366	269	324	239	367	280	414	234	251	354	340	347	373	274	352	648	400	278	374
ENSMUSG00000098549	Gm5269	749	2	2	0	1	1	0	0	1	1	0	2	0	0	1	0	1	0	0	1	0	0	1	0	1	0	0	0	0	2	1	1	0
ENSMUSG00000099381	Gm18303	1176	0	0	0	0	1	0	0	0	0	0	0	0	0	0	0	0	0	0	0	0	0	0	0	0	0	0	0	0	0	0	0	0
ENSMUSG00000025993	Slc40a1	9000	1088	1242	946	1467	1118	1300	2122	1649	679	893	1105	799	1583	789	1380	1745	1656	871	887	974	1514	1273	1280	1044	2540	1682	974	1245	1110	1517	1505	1740
ENSMUSG00000099946	Gm9496	1601	0	1	0	1	1	0	0	0	0	0	0	0	0	0	0	0	0	0	0	0	0	0	0	0	0	0	1	0	0	0	0	0
ENSMUSG00000070896	Rpl23a-ps1	465	6	5	4	7	6	4	3	3	9	5	2	4	3	3	3	7	1	2	5	6	6	5	6	6	3	7	7	4	4	4	1	6
ENSMUSG00000090682	Gm3852	264	3	0	1	1	1	3	1	0	1	0	1	1	1	0	0	0	0	1	0	1	0	2	1	1	1	0	1	0	0	0	0	1
ENSMUSG00000044457	Stk-ps2	4667	0	0	0	0	0	0	0	0	0	0	0	0	0	0	0	0	0	0	0	0	0	0	0	0	0	0	0	0	0	0	0	0
ENSMUSG00000099432	Gm18849	560	0	0	1	0	1	0	1	0	0	0	0	0	0	0	0	0	0	0	1	0	1	0	0	0	0	0	1	1	1	0	0	0
ENSMUSG00000041144	Dnah7b	19984	6	0	4	0	1	2	1	0	0	4	1	1	1	2	4	1	1	2	2	1	0	1	4	3	1	1	3	0	1	1	0	1
ENSMUSG00000096047	n-R5s211	119	0	0	0	0	0	0	0	0	0	0	0	0	0	0	0	0	0	0	0	0	0	0	0	0	0	0	0	0	0	0	0	1
ENSMUSG00000101262	Gm8326	1953	27	27	18	21	24	36	21	45	23	29	27	38	10	15	28	11	18	27	16	23	13	14	27	28	21	13	24	23	49	34	12	31
ENSMUSG00000101337	Dnah7c	12603	4	0	2	1	0	0	0	0	0	0	0	0	0	0	1	0	0	2	0	0	0	1	4	2	0	0	1	0	0	0	0	0
ENSMUSG00000025986	Slc39a10	6095	43	18	12	28	20	37	33	30	55	46	47	32	78	30	60	65	69	33	34	36	55	37	27	27	48	26	24	26	20	50	26	21
ENSMUSG00000100213	Gm28151	951	7	5	4	8	5	4	17	10	5	10	6	4	5	5	13	14	8	7	5	9	8	8	10	7	10	1	2	5	6	3	3	5
ENSMUSG00000103129	Gm37393	3870	0	0	0	0	0	0	0	0	0	0	0	0	0	0	0	0	0	0	0	0	0	0	0	0	0	0	0	0	0	0	0	0
ENSMUSG00000100160	Gm28527	297	0	1	1	1	8	1	0	5	3	1	3	2	7	0	3	3	2	2	4	3	1	1	9	4	6	5	0	1	2	3	2	2
ENSMUSG00000101921	Gm28825	238	0	0	0	0	0	0	0	0	0	0	0	0	1	0	0	0	0	0	0	0	0	0	0	0	0	0	0	0	0	0	0	0
ENSMUSG00000101447	Gm28826	488	0	0	0	0	0	0	0	0	0	0	0	0	0	0	0	0	0	0	0	0	0	0	0	0	0	0	0	0	0	0	0	0
ENSMUSG00000081185	Gm4852	729	32	32	18	32	34	29	31	38	23	31	21	36	29	24	41	30	40	29	25	29	31	24	45	26	33	27	28	27	32	28	30	30
ENSMUSG00000103246	Gm38090	1942	0	0	0	0	0	0	0	0	0	0	0	0	0	0	0	0	0	0	0	0	0	0	0	0	0	0	0	0	0	0	0	0
ENSMUSG00000098876	Mir6350	105	0	0	0	0	0	0	0	0	0	0	0	0	0	0	0	0	0	0	0	0	0	0	0	0	0	0	0	0	0	0	0	0
ENSMUSG00000100530	Gm18117	742	0	0	0	0	0	0	0	0	0	0	0	0	0	0	0	0	0	0	0	0	0	0	0	0	0	0	0	0	0	0	0	0
ENSMUSG00000104067	Gm37196	906	0	0	0	0	0	0	0	0	0	0	0	0	0	0	0	0	0	0	0	0	0	0	0	0	0	0	0	0	0	0	0	0
ENSMUSG00000100033	Gm8337	1938	135	153	72	117	149	200	140	190	148	164	108	141	166	118	172	97	118	158	62	110	64	89	119	164	97	90	89	110	122	142	84	120
ENSMUSG00000094968	Gm22419	121	0	0	0	0	0	0	0	0	0	0	0	0	0	0	0	0	0	0	0	0	0	0	0	0	0	0	0	0	0	0	0	0
ENSMUSG00000088017	Gm23829	270	0	0	0	0	0	0	0	0	0	0	0	0	0	0	0	0	0	0	0	0	0	0	0	0	0	0	0	0	0	0	0	0
ENSMUSG00000101996	Gm19206	827	0	0	0	0	0	0	0	0	0	0	0	0	0	0	0	0	0	0	0	0	0	0	0	0	0	0	0	0	0	0	0	0
ENSMUSG00000096973	Gm5974	986	0	1	0	0	0	0	0	2	0	0	0	0	0	0	0	0	0	0	0	0	0	0	0	0	0	0	1	0	0	0	1	1
ENSMUSG00000064943	Gm23240	121	0	0	0	0	0	0	0	0	0	0	0	0	0	0	0	0	0	0	0	0	0	0	0	0	0	0	0	0	0	0	0	0
ENSMUSG00000100866	Gm28830	213	0	0	0	0	0	0	0	0	0	0	0	0	0	0	0	0	0	0	0	0	0	0	0	0	0	0	0	0	0	0	0	0
ENSMUSG00000101721	Gm8354	1373	0	0	0	0	0	0	0	0	0	0	0	0	0	0	0	0	0	0	0	0	0	0	0	0	0	0	0	0	0	0	0	0
ENSMUSG00000099376	Gm19124	832	0	0	0	0	0	0	0	0	0	0	0	0	0	0	0	0	0	0	0	0	0	0	0	0	0	0	0	0	0	0	0	0
ENSMUSG00000097883	Gm8357	1011	1	0	0	0	0	0	0	0	0	1	0	0	0	0	0	0	0	0	0	0	0	0	0	0	1	0	0	0	0	1	0	1
ENSMUSG00000092790	Gm22693	442	0	0	0	0	0	0	0	0	0	0	0	0	0	0	0	0	0	0	0	0	0	0	0	0	0	0	0	0	0	0	0	0
ENSMUSG00000099698	Gm28740	215	0	0	0	0	0	0	0	0	0	0	0	0	0	0	0	0	0	0	0	0	0	0	0	0	0	0	0	0	0	0	0	0
ENSMUSG00000099454	Gm8367	887	0	0	0	0	0	0	0	0	0	0	0	0	0	1	0	0	0	0	0	0	0	0	0	1	0	0	0	0	0	0	0	0
ENSMUSG00000051616	C230029F24Rik	582	0	0	0	0	0	0	0	0	0	0	0	0	0	0	0	0	0	0	0	0	0	0	0	0	0	0	0	0	0	0	0	0
ENSMUSG00000099627	Gm6757	1706	0	0	0	0	0	0	0	0	0	0	0	0	0	0	0	0	0	0	0	0	0	0	0	0	0	0	0	0	0	0	0	0
ENSMUSG00000099577	Gm3605	440	0	0	0	0	0	0	0	0	0	0	0	0	0	0	0	0	0	0	0	0	0	0	0	0	0	0	0	0	0	0	0	0
ENSMUSG00000099882	Gm28388	437	0	0	0	0	0	0	0	0	0	0	0	0	0	0	0	0	0	0	0	0	0	0	0	0	0	0	0	0	0	0	0	0
ENSMUSG00000101760	Gm8384	704	0	0	0	0	0	0	0	0	0	0	0	0	0	0	0	0	0	0	0	0	0	0	0	0	0	0	0	0	0	0	0	0
ENSMUSG00000099608	4933411E06Rik	1493	0	0	0	0	0	0	0	0	0	0	0	0	0	0	0	0	0	0	0	0	0	0	0	0	1	0	0	0	0	1	0	0
ENSMUSG00000099864	Gm8391	726	0	0	0	0	0	0	0	0	0	0	0	0	0	0	0	0	0	0	0	0	0	0	0	0	0	0	0	0	0	0	0	0
ENSMUSG00000098249	Gm27330	132	0	0	0	0	0	0	0	0	0	0	0	0	0	0	0	0	0	0	0	0	0	0	0	0	0	0	0	0	0	0	0	0
ENSMUSG00000100451	Gm29665	528	0	0	0	0	0	0	0	0	0	0	0	0	0	0	0	0	0	0	0	0	0	0	0	0	0	0	0	0	0	0	0	0
ENSMUSG00000099941	Gm20118	162	0	0	0	0	0	0	0	0	0	0	0	0	0	0	0	0	0	0	0	0	0	0	0	0	0	0	0	0	0	0	0	0
ENSMUSG00000084531	Gm25843	314	0	0	0	0	0	0	0	0	0	0	0	0	0	0	0	0	0	0	0	0	0	0	0	0	0	0	0	0	0	0	0	0
ENSMUSG00000100816	Gm28321	2327	0	0	0	0	0	0	0	0	0	0	0	0	0	0	0	0	0	0	0	0	0	0	0	0	0	0	0	0	0	0	0	0
ENSMUSG00000026109	Tmeff2	6707	1	0	2	0	1	3	2	0	27	11	13	12	3	0	2	2	11	1	1	14	12	11	17	8	6	2	4	3	8	7	2	2
ENSMUSG00000100671	Gm28322	1475	0	0	0	0	0	0	0	0	0	0	0	0	0	0	0	0	0	0	0	0	0	0	0	0	0	0	0	0	0	0	0	0
ENSMUSG00000092906	Gm25736	101	0	0	0	0	0	0	0	0	0	0	0	0	0	0	0	0	0	0	0	0	0	0	0	0	0	0	0	0	0	0	0	0
ENSMUSG00000101242	Gm28319	226	0	0	0	0	0	0	0	0	0	0	0	0	0	0	0	0	0	0	0	0	0	0	0	0	0	0	0	0	0	0	0	0
ENSMUSG00000099924	Gm28320	2273	0	0	0	0	0	0	0	0	0	0	1	0	0	4	0	0	0	0	0	1	0	0	0	0	0	0	0	0	0	0	0	0
ENSMUSG00000099625	Gm29325	2528	0	0	0	0	0	0	0	0	0	0	0	0	0	0	0	0	0	0	0	0	0	0	0	0	0	0	0	0	0	0	0	0
ENSMUSG00000101799	9330175M20Rik	2552	0	0	0	0	0	0	0	0	0	0	0	0	0	0	0	0	0	0	0	1	0	0	0	0	0	0	0	0	0	0	0	0
ENSMUSG00000045954	Cavin2	3055	126	140	76	150	165	243	192	203	95	104	99	70	159	77	138	137	91	54	77	79	92	64	68	51	90	86	60	62	79	111	53	106
ENSMUSG00000099741	Gm5253	1025	0	0	0	0	0	0	0	0	0	0	0	0	0	0	0	0	0	0	0	0	0	0	0	0	0	0	0	0	0	0	0	0
ENSMUSG00000101702	1700072G22Rik	548	0	0	0	0	0	0	0	0	0	0	0	0	0	0	0	0	0	0	0	0	0	0	0	0	0	0	0	0	0	0	0	0
ENSMUSG00000026107	Nabp1	8498	75	81	37	124	94	128	172	143	119	116	123	160	222	103	181	234	287	143	72	106	188	222	144	134	154	88	117	142	108	118	102	127
ENSMUSG00000099413	Gm17767	3979	0	0	0	0	4	0	3	3	1	4	5	7	10	3	11	8	11	5	2	6	6	7	2	3	18	7	7	10	2	5	5	7
ENSMUSG00000103424	Gm37535	2365	0	0	0	0	0	0	0	0	0	0	0	0	0	0	0	0	0	0	0	0	0	0	0	0	0	0	0	0	0	0	0	0
ENSMUSG00000101741	Gm28055	1420	1	0	0	1	1	2	1	2	1	0	0	1	0	1	2	0	1	0	3	0	3	5	2	3	3	0	3	1	1	0	3	1
ENSMUSG00000018417	Myo1b	10792	1340	1527	842	1849	1232	1497	2195	1773	1812	1750	1894	1585	1912	1217	1834	2162	2051	1196	1312	1757	2332	2120	2175	1507	2128	1635	1361	1390	1597	1655	1493	1104
ENSMUSG00000101724	Gm29453	1279	0	0	0	0	0	0	0	0	1	0	0	0	1	1	0	0	0	0	0	0	0	0	0	0	1	0	0	0	0	1	0	0
ENSMUSG00000100313	Gm28323	2499	1	1	0	0	1	0	0	0	0	0	0	0	1	0	0	0	0	1	1	0	2	0	1	0	0	0	0	0	0	0	0	1
ENSMUSG00000100696	Gm8419	412	0	0	0	0	0	0	0	0	0	0	0	1	0	0	0	0	0	0	0	0	0	0	0	0	0	0	0	0	0	1	0	0
ENSMUSG00000099135	Gm27607	122	0	0	0	0	0	0	0	0	0	0	0	0	0	0	0	0	0	0	0	0	0	0	0	0	0	0	0	0	0	0	0	0
ENSMUSG00000072324	Gm8420	598	3	11	5	6	2	7	4	11	3	2	3	7	7	9	5	3	5	4	6	2	5	3	4	5	8	5	2	7	11	2	4	5
ENSMUSG00000062939	Stat4	3872	2	2	3	3	4	3	9	5	1	4	3	2	1	5	1	5	2	5	0	2	4	3	3	2	3	5	3	2	0	4	1	2
ENSMUSG00000101628	Gm28177	3532	345	494	224	289	523	506	653	508	413	271	449	381	610	368	491	834	577	370	369	386	474	623	399	370	505	431	430	393	408	455	415	463
ENSMUSG00000078291	Gm3940	432	18	26	14	28	28	20	21	19	26	27	12	32	11	22	18	16	17	15	23	24	13	12	36	16	17	23	26	24	31	18	31	26
ENSMUSG00000109599	Gm31812	1170	0	10	2	5	15	8	8	5	2	4	6	2	7	5	10	14	8	8	9	8	8	5	11	5	9	7	7	3	12	6	6	4
ENSMUSG00000026104	Stat1	7105	475	680	292	425	733	686	934	683	525	368	646	500	837	508	711	1130	774	503	503	565	682	841	548	488	709	573	571	514	626	600	551	649
ENSMUSG00000099569	Gm18301	888	0	0	0	0	0	0	0	0	0	0	0	0	0	0	0	0	0	0	0	0	0	0	0	0	0	0	0	0	0	0	0	0
ENSMUSG00000026103	Gls	15057	54	40	28	44	26	54	77	46	34	46	44	27	56	40	62	72	64	24	21	25	37	28	46	23	44	31	32	34	23	53	24	37
ENSMUSG00000099648	Gm5975	1399	0	0	0	0	0	0	0	0	0	0	0	0	0	0	0	0	0	0	0	0	0	0	0	0	0	0	0	0	0	0	0	0
ENSMUSG00000065192	Gm23460	109	0	0	0	0	0	0	0	0	0	0	0	0	0	0	0	0	0	0	0	0	0	0	0	0	0	0	0	0	0	0	0	0
ENSMUSG00000002881	Nab1	4100	492	551	324	464	526	643	782	617	567	543	622	549	944	505	793	832	810	465	411	480	577	531	733	553	685	471	484	479	551	617	495	549
ENSMUSG00000097833	Gm5976	996	1	0	0	1	0	0	0	0	2	1	0	0	1	0	1	1	1	4	0	0	0	0	2	1	0	0	0	1	2	0	0	0
ENSMUSG00000101501	Rps27a-ps1	463	11	4	2	8	4	5	1	4	5	2	2	2	0	4	2	2	0	7	4	2	4	2	4	2	3	2	1	3	15	4	2	8
ENSMUSG00000100120	Gm553	701	0	0	0	1	0	0	0	0	0	0	0	0	0	0	0	1	0	0	0	0	0	0	0	0	0	0	1	0	2	1	0	0
ENSMUSG00000099878	Gm28178	2943	0	0	0	0	0	0	0	0	0	0	0	0	0	0	0	0	0	0	0	0	0	0	0	0	0	0	0	0	0	0	0	0
ENSMUSG00000100007	Gm5527	642	83	126	70	109	150	154	130	151	92	135	65	130	106	107	93	94	97	125	75	115	96	90	157	124	74	95	116	84	139	141	104	126
ENSMUSG00000043015	Nemp2	7078	5	10	3	10	7	6	17	14	6	4	8	6	8	4	11	15	11	1	12	7	7	4	9	6	12	2	5	6	6	8	3	8
ENSMUSG00000103630	Gm37242	2085	0	0	0	0	0	0	0	0	0	0	0	0	0	0	0	0	0	0	0	0	0	1	1	0	0	0	0	0	1	0	0	0
ENSMUSG00000041439	Mfsd6	8231	99	86	70	144	92	131	129	132	121	99	121	105	141	70	128	170	129	106	102	132	142	150	116	91	165	114	125	129	100	121	128	98
ENSMUSG00000100302	Gm29670	2491	0	0	0	0	0	0	0	0	0	0	0	0	0	0	0	0	0	0	0	0	0	0	0	0	0	0	0	0	0	0	0	0
ENSMUSG00000100230	Gm28650	411	0	0	0	0	0	0	0	0	0	0	0	0	0	0	0	0	0	0	0	0	0	0	0	0	0	0	0	0	0	0	0	0
ENSMUSG00000026102	Inpp1	6460	109	115	74	123	126	123	158	104	79	128	133	101	157	95	147	189	135	104	107	125	176	141	182	148	131	97	119	101	115	141	90	116
ENSMUSG00000041426	Hibch	6059	431	530	240	517	594	755	907	673	486	496	618	507	975	561	856	883	764	552	524	518	800	795	761	698	770	524	474	434	523	588	558	624
ENSMUSG00000089802	Gm16107	862	0	0	0	0	0	0	0	0	0	0	0	0	0	0	0	0	0	0	0	0	0	0	0	0	0	0	0	0	0	0	0	0
ENSMUSG00000043629	1700019D03Rik	4330	2	0	0	1	0	1	1	0	0	1	0	0	0	0	0	0	0	1	0	0	0	0	1	0	0	0	0	0	0	1	0	0
ENSMUSG00000026100	Mstn	2705	0	0	1	0	0	0	0	0	0	0	0	0	0	0	0	0	0	0	0	0	0	0	0	0	0	0	0	0	0	0	0	0
ENSMUSG00000089334	Gm24349	101	0	0	0	0	0	0	0	0	0	0	0	0	0	0	0	0	0	0	0	0	0	0	0	0	0	0	0	0	0	0	0	0
ENSMUSG00000060715	1700019A02Rik	777	1	1	0	0	0	0	0	2	0	0	0	0	1	1	2	2	2	0	0	1	0	0	0	1	1	1	0	1	0	0	0	2
ENSMUSG00000026098	Pms1	7542	25	32	20	40	38	28	45	40	39	53	71	36	54	25	64	85	57	40	50	38	94	85	51	64	75	54	44	47	37	41	58	36
ENSMUSG00000100763	Gm28777	535	0	0	0	0	0	0	0	0	0	0	0	0	0	0	0	0	0	0	0	0	0	0	0	0	0	0	0	0	0	0	0	0
ENSMUSG00000026097	Ormdl1	4711	141	168	93	197	159	166	263	182	152	181	272	163	300	161	291	332	272	170	160	203	304	318	273	218	303	225	166	171	198	218	184	176
ENSMUSG00000100679	Gm28778	785	40	54	23	59	57	72	96	86	70	69	125	75	153	95	117	149	130	73	76	68	132	122	101	82	123	108	56	72	60	74	97	81
ENSMUSG00000026096	Osgepl1	6147	80	91	64	94	150	107	179	144	110	112	158	118	236	151	227	243	203	126	116	154	219	191	193	163	168	139	110	111	134	122	129	147
ENSMUSG00000099913	Gm28551	3142	263	327	138	320	268	283	455	299	223	232	336	235	388	269	402	388	348	287	244	293	363	316	373	266	389	276	229	230	285	243	252	295
ENSMUSG00000101838	Gm18800	1319	0	0	0	0	0	0	0	1	0	0	2	0	0	0	0	1	1	0	0	0	1	0	0	1	0	0	0	0	0	0	0	0
ENSMUSG00000026095	Asnsd1	3528	296	357	161	343	296	317	476	327	236	249	352	250	422	283	431	427	365	308	266	319	407	335	404	297	415	304	243	258	318	278	273	329
ENSMUSG00000117809	Asdurf	300	45	44	17	47	39	40	73	47	30	31	62	35	55	39	49	45	80	35	31	32	54	37	58	32	59	40	27	24	16	31	38	40
ENSMUSG00000100267	Gm28779	323	0	0	0	0	0	0	0	0	0	0	0	0	0	0	0	0	0	0	0	0	0	0	0	0	0	0	0	0	0	0	0	0
ENSMUSG00000099450	Gm6799	573	0	0	0	0	0	0	0	0	0	0	0	0	0	0	0	0	0	0	0	0	0	0	0	0	0	0	0	0	0	0	0	0
ENSMUSG00000100069	Gm6801	339	0	0	0	0	0	0	0	0	0	0	0	0	0	0	0	0	0	0	0	0	0	0	0	0	0	0	0	0	0	0	0	0
ENSMUSG00000096141	Dnah7a	12767	0	0	0	0	0	0	0	0	0	0	0	0	0	0	1	0	0	0	0	0	0	0	0	1	0	1	0	0	0	0	0	0
ENSMUSG00000092657	Gm25240	125	0	0	0	0	0	0	0	0	0	0	0	0	0	0	0	0	0	0	0	0	0	0	0	0	0	0	0	0	0	0	0	0
ENSMUSG00000026094	Stk17b	5185	48	25	22	55	43	55	85	36	35	25	36	25	57	25	37	61	36	23	21	27	48	44	30	29	62	37	35	31	22	30	34	28
ENSMUSG00000102405	Gm37863	1457	0	0	0	0	0	0	0	0	0	0	0	0	0	0	0	0	0	0	0	0	0	0	0	0	0	0	0	0	0	0	0	0
ENSMUSG00000042807	Hecw2	12947	23	20	7	22	25	17	34	30	12	15	19	10	40	26	22	19	12	11	12	18	20	10	20	12	24	11	13	18	13	20	10	10
ENSMUSG00000098443	Mir7681	72	0	0	0	0	0	0	0	0	0	0	0	0	0	0	0	0	0	0	0	0	0	0	0	0	0	0	0	0	0	0	0	0
ENSMUSG00000087949	Gm24251	114	0	0	0	0	0	0	0	0	0	0	0	0	0	0	0	0	0	0	0	0	0	0	0	0	0	0	0	0	0	0	0	0
ENSMUSG00000102868	Gm37633	2700	0	0	0	0	0	0	0	0	0	0	0	0	0	0	0	0	0	0	0	0	0	0	0	0	0	0	0	0	0	0	0	0
ENSMUSG00000094013	Gm25829	107	0	0	0	0	0	0	0	0	0	0	0	0	0	0	0	0	0	0	0	0	0	0	1	1	0	0	0	0	0	0	1	0
ENSMUSG00000025983	Ccdc150	5021	0	0	0	1	0	0	0	0	0	0	0	0	0	1	0	1	0	0	0	0	1	0	0	0	2	0	0	0	0	0	0	0
ENSMUSG00000041303	Gtf3c3	4925	103	105	62	102	108	101	183	105	75	98	157	96	181	94	139	201	163	111	95	138	165	177	156	96	153	102	86	93	101	108	92	113
ENSMUSG00000109809	Gm34066	825	0	0	0	0	0	1	0	0	0	0	0	0	0	0	0	0	0	0	0	0	0	0	0	0	0	0	0	0	0	0	0	0
ENSMUSG00000073678	Pgap1	16611	89	132	76	109	100	99	192	123	88	123	179	108	200	86	150	225	216	102	129	125	210	187	202	139	187	148	136	122	143	115	118	144
ENSMUSG00000104136	Gm36955	1661	0	2	0	0	0	0	0	0	0	0	0	1	0	0	0	1	0	0	0	1	0	1	1	0	0	0	0	0	0	1	0	0
ENSMUSG00000101130	Gm19637	579	0	0	0	0	0	0	0	0	0	1	0	0	0	0	0	0	0	0	0	0	0	0	0	0	0	0	0	0	0	0	0	0
ENSMUSG00000052331	Ankrd44	14175	49	36	21	52	47	58	73	59	22	43	34	25	50	37	43	79	27	32	42	42	37	39	47	42	44	31	38	27	34	40	22	47
ENSMUSG00000101674	4930444A19Rik	2666	0	0	0	0	0	0	0	0	0	0	0	0	0	0	0	0	0	0	0	0	0	0	0	0	0	0	0	0	0	0	0	0
ENSMUSG00000102503	Gm37370	1410	0	0	0	0	0	0	0	0	0	0	0	0	0	0	0	0	1	0	0	0	0	0	0	0	0	0	0	0	1	0	1	0
ENSMUSG00000089245	Gm24053	105	0	0	0	0	0	0	0	0	0	0	0	0	0	0	0	0	0	0	0	0	0	0	0	0	0	0	0	0	0	0	0	0
ENSMUSG00000102642	A130048G24Rik	2750	0	0	0	1	1	1	0	0	0	0	0	0	0	0	1	0	0	0	0	1	0	0	0	0	0	0	0	0	0	1	0	1
ENSMUSG00000025982	Sf3b1	11370	920	979	531	1015	970	1052	1301	1204	929	926	1193	913	1443	884	1330	1434	1323	994	950	1056	1396	1241	1448	1068	1145	930	898	898	1155	1042	883	1129
ENSMUSG00000103030	E330011M16Rik	1794	0	3	3	4	5	5	2	2	3	7	3	7	3	9	3	4	5	2	3	0	3	3	7	6	9	2	1	5	8	10	2	4
ENSMUSG00000025981	Coq10b	4805	68	76	62	111	121	222	210	341	158	205	142	306	428	243	426	201	381	411	92	119	186	225	322	250	161	109	110	149	232	151	136	299
ENSMUSG00000101122	Gm17971	806	2	6	6	9	4	7	7	22	15	11	6	14	10	14	13	8	17	9	8	4	6	5	27	18	7	10	9	9	16	7	9	22
ENSMUSG00000025980	Hspd1	2642	2648	3444	1554	3430	3378	3682	4664	4161	2857	3180	3428	3152	4676	3308	4885	4872	4053	3331	2431	3148	4010	4071	4292	3344	4417	3615	2593	2821	3892	3483	3227	3337
ENSMUSG00000073676	Hspe1	1474	990	1261	628	1407	1171	1305	1395	1509	901	933	777	874	1139	1218	1158	1124	822	1227	891	1111	1056	1106	1386	1210	1095	1346	957	1023	1397	1152	892	1097
ENSMUSG00000100736	Gm5147	794	1	0	0	0	0	0	0	0	0	0	0	0	0	0	0	0	0	0	0	0	0	0	0	0	0	0	0	0	0	1	0	0
ENSMUSG00000089670	Gm16581	991	34	29	19	27	28	28	14	12	28	17	12	27	11	28	8	12	8	21	20	18	21	15	21	15	16	17	21	26	25	22	25	28
ENSMUSG00000025979	Mob4	4855	149	185	92	179	147	182	359	185	164	124	268	168	282	143	341	357	316	156	137	179	279	280	234	155	307	157	126	147	159	178	150	180
ENSMUSG00000061863	Gm6822	307	3	7	4	6	7	4	6	7	1	6	5	3	4	3	11	4	4	8	6	5	5	6	3	4	11	4	2	1	6	4	9	3
ENSMUSG00000025978	Rftn2	5871	3	7	2	8	3	9	19	6	8	6	6	7	7	9	7	15	14	4	4	13	11	2	8	11	13	5	4	3	11	9	6	9
ENSMUSG00000097649	Gm10561	1943	0	0	1	2	0	0	0	4	2	0	1	0	2	1	3	1	0	0	2	1	0	0	1	0	0	0	0	0	0	0	0	2
ENSMUSG00000046994	Mars2	11294	23	27	20	31	21	24	39	17	24	26	31	26	45	24	32	53	39	33	35	33	46	40	44	34	39	32	38	20	28	45	28	20
ENSMUSG00000025977	Boll	3514	0	0	0	0	0	0	0	0	0	0	0	0	0	0	1	0	0	0	0	0	0	0	0	0	0	1	1	1	0	0	1	0
ENSMUSG00000100215	Gm8292	396	20	24	9	38	17	9	18	19	9	21	13	17	16	11	9	4	6	13	7	10	14	5	29	13	9	16	12	12	22	19	18	11
ENSMUSG00000101945	Gm29138	348	0	0	0	1	0	1	0	0	0	0	0	0	0	0	0	0	0	0	0	0	0	0	0	0	0	0	0	0	0	0	0	0
ENSMUSG00000101085	Gm8531	893	0	0	0	0	0	0	0	0	0	0	0	0	0	0	0	0	0	0	0	0	0	0	0	0	0	0	0	0	0	0	0	0
ENSMUSG00000038349	Plcl1	6687	5	4	1	5	4	8	10	8	4	7	6	12	6	3	3	13	8	3	3	6	10	2	1	4	10	3	8	18	3	7	6	9
ENSMUSG00000102145	Gm38056	5027	0	3	0	0	0	0	0	1	0	1	1	0	0	0	0	1	3	0	0	0	0	0	1	0	1	0	0	0	0	1	1	0
ENSMUSG00000100309	Gm6644	951	33	39	13	41	28	50	39	24	47	39	26	37	18	11	21	28	31	21	26	17	29	42	27	36	21	31	22	21	36	38	24	19
ENSMUSG00000102831	Gm37382	1596	0	0	0	0	0	0	0	0	0	0	0	0	0	0	0	1	0	0	0	0	0	0	0	0	0	0	0	0	0	0	0	0
ENSMUSG00000099950	9130227L01Rik	2345	0	0	0	0	0	0	0	0	0	0	0	0	0	0	0	0	0	0	0	0	0	0	0	0	0	0	0	0	0	0	0	0
ENSMUSG00000102491	Gm36986	353	0	0	0	0	0	0	0	0	0	0	0	0	0	0	0	0	0	0	0	0	0	0	0	0	0	0	0	0	0	0	0	0
ENSMUSG00000100372	1700003I22Rik	482	0	0	0	0	0	0	0	0	0	0	0	0	0	0	0	0	0	0	0	0	0	0	0	0	0	0	0	0	0	0	0	0
ENSMUSG00000100944	Gm28900	156	50	48	22	59	37	56	27	34	36	35	19	26	56	30	17	32	10	36	27	30	22	9	56	38	15	44	26	38	40	52	41	34
ENSMUSG00000101332	Gm28240	2053	0	0	0	0	0	0	0	0	0	0	0	0	0	0	0	0	0	0	0	0	0	0	0	0	0	0	0	0	0	0	0	0
ENSMUSG00000045336	Hsfy2	1392	0	0	0	0	0	0	0	0	0	0	0	0	0	0	0	0	0	0	0	0	0	0	0	0	0	0	0	0	0	0	0	0
ENSMUSG00000038331	Satb2	6788	8	10	5	7	9	5	7	9	8	9	11	4	6	11	9	15	12	6	13	6	15	7	16	8	10	12	10	5	4	9	8	10
ENSMUSG00000087022	9130024F11Rik	5779	0	0	1	0	0	0	1	0	0	0	1	0	0	0	1	0	0	2	1	0	1	0	1	0	2	1	0	1	1	0	1	0
ENSMUSG00000104310	Gm4081	1838	0	0	0	0	0	0	0	0	0	0	0	0	0	0	0	0	0	0	0	0	0	0	0	0	0	0	0	0	0	0	0	0
ENSMUSG00000094128	Gm23943	121	0	0	0	0	0	0	0	0	0	0	0	0	0	0	0	0	0	0	0	0	0	0	0	0	0	0	0	0	0	0	0	0
ENSMUSG00000099945	1700126A01Rik	2061	0	0	0	0	0	0	0	0	0	0	0	0	0	0	0	0	0	0	0	0	0	0	0	0	0	0	0	0	0	0	0	0
ENSMUSG00000101429	BC055402	3301	0	0	0	0	0	0	0	0	0	0	0	0	0	0	0	0	0	0	0	0	0	0	0	0	0	0	0	0	0	0	0	0
ENSMUSG00000101129	Gm5254	977	1	1	1	0	0	0	0	2	0	0	1	2	0	0	1	0	0	0	0	1	2	0	1	0	4	0	1	0	0	1	1	0
ENSMUSG00000097519	4930558J18Rik	2052	1	0	2	0	1	0	0	0	0	0	1	0	2	0	1	1	1	0	0	2	2	0	1	1	0	0	0	0	2	1	0	0
ENSMUSG00000038323	1700066M21Rik	3235	153	183	109	188	144	110	252	161	214	211	405	141	487	164	363	515	425	171	230	278	573	533	321	243	515	243	182	199	264	237	263	222
ENSMUSG00000048495	Tyw5	2808	37	30	24	59	51	41	87	50	36	47	70	35	92	49	94	114	91	48	51	71	107	100	92	59	96	60	42	53	55	50	63	58
ENSMUSG00000025971	Maip1	7878	117	159	101	120	133	161	152	150	124	106	169	131	185	156	230	267	188	165	140	139	205	229	202	170	192	171	146	121	154	171	179	154
ENSMUSG00000077776	Gm22371	130	0	0	0	0	0	0	0	0	0	0	0	0	0	0	0	0	0	0	0	0	0	0	0	0	0	0	0	0	0	0	0	0
ENSMUSG00000088353	Gm24014	157	0	0	0	0	0	0	0	0	0	0	0	0	0	0	0	0	0	0	0	0	0	0	0	0	0	0	0	0	0	0	0	0
ENSMUSG00000101826	Gm8581	890	0	0	0	0	0	0	0	0	0	0	0	0	0	0	0	0	0	0	0	0	0	0	0	0	0	0	0	0	0	0	0	0
ENSMUSG00000102685	Gm37373	2812	0	0	0	0	0	0	1	0	0	0	0	0	0	0	0	0	0	0	0	0	0	0	0	0	0	0	0	0	0	0	0	0
ENSMUSG00000101151	Gm17929	627	0	0	0	0	0	0	0	0	0	0	0	0	0	0	0	0	0	0	0	0	0	0	0	0	0	0	0	0	0	0	0	0
ENSMUSG00000038305	Spats2l	8041	12	12	2	17	21	35	21	20	19	19	4	10	12	8	15	14	9	8	6	12	11	2	9	6	15	12	8	4	13	19	12	23
ENSMUSG00000091283	Gm17234	392	0	0	0	0	0	0	0	0	0	0	0	0	0	0	0	0	0	0	0	0	0	0	0	0	0	0	0	0	0	0	0	0
ENSMUSG00000054770	Kctd18	12973	44	42	27	62	61	58	74	62	45	39	60	43	64	48	61	91	53	55	51	73	75	64	78	46	65	49	40	55	71	48	55	58
ENSMUSG00000026039	Sgo2a	7007	4	3	1	1	0	1	5	3	0	3	0	1	2	3	3	7	2	1	0	4	2	1	2	0	2	0	1	0	1	4	2	0
ENSMUSG00000063558	Aox1	8690	306	260	258	337	403	441	448	584	476	452	588	421	1267	921	1059	1582	1204	915	776	946	1413	862	1092	695	1443	994	586	745	917	830	991	1251
ENSMUSG00000064294	Aox3	7033	1038	1137	901	1160	2643	2630	2935	3102	7344	6412	10573	6513	6898	4649	6683	8645	11419	6931	9187	12109	14693	12471	11842	8812	7881	7144	12579	15023	8099	9307	9474	5251
ENSMUSG00000089275	Gm24548	108	0	0	0	0	0	0	0	0	0	0	0	0	0	0	0	0	0	0	0	0	0	0	0	0	0	0	0	0	0	0	0	0
ENSMUSG00000038242	Aox4	8416	0	0	0	0	0	0	0	0	0	0	0	0	0	0	1	0	0	0	0	0	0	0	0	0	0	1	0	0	0	0	0	0
ENSMUSG00000089822	Gm15759	3723	0	0	0	0	0	0	0	0	0	0	0	0	0	0	0	0	0	0	0	0	0	0	0	0	0	0	0	0	0	0	0	0
ENSMUSG00000079554	Aox2	5771	2	2	0	1	0	2	3	2	1	0	0	1	2	4	2	1	0	0	1	3	5	2	1	1	1	0	2	0	1	4	4	0
ENSMUSG00000103839	Gm37607	2623	8	20	4	19	14	7	6	16	11	6	8	4	7	3	11	4	11	8	5	8	11	21	18	15	5	10	8	10	5	13	4	7
ENSMUSG00000051223	Bzw1	4033	729	923	444	938	889	981	1566	1028	950	968	1415	930	1784	729	1627	1984	1596	863	742	911	1585	1548	1174	966	1656	899	730	731	787	982	830	810
ENSMUSG00000026034	Clk1	8132	537	587	270	599	507	599	817	666	553	705	721	645	691	467	823	868	852	449	504	768	911	840	752	657	740	483	439	528	630	693	540	708
ENSMUSG00000026035	Ppil3	4291	75	89	38	98	65	92	146	103	82	63	90	51	117	79	116	107	82	85	77	102	118	87	124	86	98	83	68	86	80	65	72	82
ENSMUSG00000026036	Nif3l1	7763	66	94	49	98	132	113	113	137	129	104	140	120	146	133	136	161	138	134	126	126	161	143	159	126	129	151	103	107	115	149	97	107
ENSMUSG00000026037	Orc2	3857	36	55	21	49	43	62	53	49	41	52	64	42	73	39	60	75	55	44	47	45	63	68	84	53	66	42	35	27	41	67	36	45
ENSMUSG00000094245	Gm23966	107	0	1	0	0	2	0	0	0	0	0	0	0	3	0	2	0	0	1	0	0	0	1	0	0	1	0	0	1	0	0	0	1
ENSMUSG00000085054	Gm15834	4616	0	0	1	2	0	0	2	0	2	0	0	1	1	1	0	2	1	2	0	0	1	1	1	2	1	2	0	0	1	2	0	1
ENSMUSG00000038174	Fam126b	12041	92	80	64	86	139	144	274	124	103	128	232	112	286	138	289	269	280	226	137	206	393	381	279	199	309	201	164	140	202	214	143	177
ENSMUSG00000026032	Ndufb3	763	370	499	214	495	509	490	697	568	392	372	456	377	551	577	635	623	479	596	556	604	707	658	738	674	564	638	609	516	781	592	552	577
ENSMUSG00000100202	Gm29389	352	0	0	0	0	0	0	0	0	0	0	0	0	0	0	0	0	0	0	0	0	0	0	0	0	0	0	0	0	0	0	0	0
ENSMUSG00000099490	Gm18802	888	0	0	0	0	0	0	0	0	0	0	0	0	0	0	0	0	0	0	0	0	0	0	0	0	0	0	0	0	0	0	0	0
ENSMUSG00000059647	Cbx3-ps7	552	79	117	91	135	86	86	157	130	53	94	91	109	99	85	110	118	91	75	82	82	113	107	84	76	107	58	80	55	120	73	72	60
ENSMUSG00000047528	Flacc1	3396	0	0	0	0	2	1	3	0	0	1	0	0	1	1	5	2	2	3	2	2	3	2	1	2	3	2	1	0	1	0	0	2
ENSMUSG00000102059	Gm20257	936	13	23	25	48	42	40	20	28	27	28	32	32	32	28	27	42	28	39	30	50	32	32	38	27	35	34	33	37	42	38	41	25
ENSMUSG00000101046	Gm28803	764	0	0	0	0	0	0	0	0	0	0	0	0	0	0	0	0	0	0	0	0	0	0	0	0	0	0	0	0	0	0	0	0
ENSMUSG00000026031	Cflar	12669	485	661	420	797	659	761	821	861	655	777	1018	822	1106	737	1019	1001	1016	786	622	1030	962	886	885	740	1093	795	719	801	1002	725	764	737
ENSMUSG00000100236	Gm3841	451	0	0	0	0	0	0	0	0	0	0	1	0	0	0	0	0	0	0	0	0	0	0	0	0	0	0	0	0	0	0	0	0
ENSMUSG00000026029	Casp8	2893	204	276	170	218	346	298	314	256	243	224	287	238	341	271	366	365	301	333	237	284	353	382	358	356	368	330	242	261	305	438	268	299
ENSMUSG00000102719	Gm37760	3841	4	2	3	3	6	9	15	5	7	4	5	1	1	0	11	7	8	5	2	6	4	9	1	1	7	4	1	5	8	5	7	7
ENSMUSG00000099719	Gm28802	944	0	0	0	0	0	0	0	0	0	0	0	0	0	0	0	0	0	1	0	0	0	0	0	0	0	0	0	0	0	0	0	0
ENSMUSG00000026028	Trak2	7088	166	169	101	190	189	217	185	198	197	244	187	219	298	188	257	313	260	180	168	143	264	208	201	176	252	180	167	182	174	183	165	196
ENSMUSG00000026027	Stradb	7256	175	240	139	230	262	292	389	384	273	303	323	266	557	397	545	584	418	415	326	344	473	403	400	332	503	343	275	303	301	340	355	380
ENSMUSG00000072295	C2cd6	7601	0	0	0	0	0	0	0	0	0	0	0	0	0	0	0	0	0	0	0	0	0	0	0	0	0	0	1	0	0	0	0	0
ENSMUSG00000047383	AC169382.1	878	0	0	0	0	0	0	0	0	0	0	0	0	0	0	0	0	0	0	0	0	0	0	0	0	0	0	0	0	0	0	0	0
ENSMUSG00000099752	Gm29018	1193	0	0	0	0	0	0	0	0	0	0	0	0	0	0	0	0	0	0	0	0	0	0	0	0	0	0	0	0	0	0	0	0
ENSMUSG00000077616	Gm25502	131	0	0	0	0	0	0	0	0	0	0	0	0	0	0	0	0	0	0	0	0	0	0	0	0	0	0	0	0	0	0	0	0
ENSMUSG00000038079	Tmem237	2389	21	30	13	19	33	38	34	42	22	19	18	23	53	40	50	63	42	31	26	33	28	31	39	26	37	34	22	41	43	27	50	56
ENSMUSG00000097573	G730003C15Rik	2309	3	3	1	3	4	2	3	2	3	5	4	1	2	2	2	7	4	1	1	3	2	2	5	2	2	4	2	1	0	1	0	4
ENSMUSG00000079550	Mpp4	7063	129	195	79	183	105	132	119	143	134	157	119	166	96	116	117	105	99	135	93	141	167	133	147	126	170	150	84	165	105	173	95	91
ENSMUSG00000101586	Gm29017	2092	0	0	0	1	0	0	0	1	0	0	0	0	0	0	0	0	0	0	0	0	0	0	1	0	0	0	0	0	0	0	1	0
ENSMUSG00000099563	Gm19125	1383	0	0	0	0	0	0	0	0	0	0	0	0	0	0	0	0	0	0	0	0	0	0	0	0	0	0	0	0	0	0	0	0
ENSMUSG00000026024	Als2	9496	787	1122	449	1020	680	789	789	909	760	1010	904	956	912	666	647	798	809	726	595	838	1125	814	843	717	1045	931	735	832	738	962	632	614
ENSMUSG00000026023	Cdk15	2507	2	1	0	0	0	1	1	1	0	0	2	0	0	0	0	0	1	0	0	0	0	0	0	1	1	0	1	1	1	1	1	0
ENSMUSG00000099922	Gm29016	1013	1	2	1	1	1	1	0	0	1	1	0	2	1	0	1	0	0	2	0	0	0	0	1	1	0	0	0	0	0	0	0	1
ENSMUSG00000104502	Gm37737	1638	0	0	0	0	0	1	0	0	0	0	0	0	0	0	0	0	0	0	0	0	0	0	0	0	0	0	0	0	0	0	0	0
ENSMUSG00000041075	Fzd7	4532	282	311	139	275	205	206	242	211	363	245	214	156	150	113	176	307	222	126	212	209	305	283	249	163	356	196	234	168	227	243	347	214
ENSMUSG00000097819	Gm26813	3587	0	0	0	0	0	0	0	0	0	0	0	0	0	0	0	0	0	0	0	0	0	0	0	0	0	0	0	0	0	0	1	0
ENSMUSG00000047361	Gm973	5484	0	0	0	0	1	0	0	0	0	0	0	0	0	0	0	0	0	0	0	0	0	0	0	0	0	0	0	0	0	0	0	0
ENSMUSG00000099811	Gm28411	694	0	0	0	0	0	0	0	0	0	0	0	0	0	0	0	0	0	0	0	0	0	0	0	0	0	0	0	0	0	0	0	0
ENSMUSG00000101409	1700122D07Rik	421	0	0	0	0	0	0	0	0	0	0	0	0	0	0	0	0	0	0	0	0	0	0	0	0	0	0	0	0	0	0	0	0
ENSMUSG00000026021	Sumo1	2076	170	193	126	283	193	225	423	232	175	190	247	174	353	186	337	332	283	240	165	213	318	291	310	238	262	146	185	187	246	181	155	229
ENSMUSG00000089276	Gm24545	85	0	0	0	0	0	0	0	0	0	0	0	0	0	0	0	0	0	0	0	0	0	0	0	0	0	0	0	0	0	0	0	0
ENSMUSG00000103821	D430013B06Rik	1872	0	4	0	0	3	4	3	1	0	0	7	1	6	2	4	4	5	2	1	1	1	2	3	2	2	1	0	0	7	3	1	1
ENSMUSG00000101400	Gm29596	385	0	1	1	1	0	1	0	0	1	2	0	0	1	0	0	2	0	1	0	2	1	2	0	0	0	2	2	1	1	1	0	1
ENSMUSG00000026020	Nop58	10758	161	273	190	303	240	238	174	178	199	234	299	239	201	132	181	230	216	280	168	255	231	208	218	223	200	180	187	138	226	249	154	136
ENSMUSG00000077345	Snord70	87	0	0	0	0	0	0	1	0	0	0	0	0	1	0	0	0	0	0	0	0	0	0	0	0	0	0	0	0	1	0	0	0
ENSMUSG00000077358	Gm26293	84	0	0	0	1	0	0	0	1	0	0	0	0	0	0	0	0	0	0	0	0	1	0	0	0	1	1	0	0	1	0	0	1
ENSMUSG00000089512	Gm26287	81	0	0	1	1	0	0	0	0	0	0	0	0	0	0	0	0	0	0	0	0	0	1	0	0	0	0	0	0	0	0	0	0
ENSMUSG00000089093	Snord11	84	0	0	0	0	0	0	0	0	0	0	0	0	0	0	0	0	0	0	0	0	0	0	0	0	0	0	0	0	0	0	0	0
ENSMUSG00000067336	Bmpr2	17983	189	177	115	208	191	206	404	253	133	204	337	186	409	195	362	433	339	199	164	226	355	282	274	225	304	187	197	189	206	158	169	188
ENSMUSG00000104052	Gm38125	3438	0	0	0	0	0	0	0	0	0	0	0	0	0	0	0	0	0	0	0	0	0	0	0	1	0	0	0	0	0	0	0	1
ENSMUSG00000103131	Gm37977	721	1	0	0	0	0	0	0	0	0	0	0	0	0	0	0	0	0	0	0	0	0	0	0	0	0	0	0	0	0	0	0	0
ENSMUSG00000041040	Fam117b	7290	59	53	39	61	74	59	85	80	42	48	59	71	83	45	76	89	83	39	46	44	76	56	58	44	64	48	72	38	61	60	40	59
ENSMUSG00000103696	Gm37531	5415	0	1	1	1	2	0	1	0	1	0	0	0	0	1	0	0	0	0	1	0	0	0	1	0	0	0	0	1	0	0	1	1
ENSMUSG00000100901	Gm18829	1622	0	0	0	0	0	0	0	0	0	0	0	0	0	0	0	0	0	0	0	0	0	0	0	0	0	0	0	0	0	0	0	0
ENSMUSG00000026018	Ica1l	5356	0	0	0	0	0	0	0	1	0	0	1	0	0	0	0	0	1	0	1	0	0	0	0	0	0	0	0	0	0	0	0	0
ENSMUSG00000026019	Wdr12	11955	86	116	71	127	104	132	155	131	108	121	125	112	136	130	136	177	147	144	135	118	169	135	164	144	128	114	89	95	138	118	122	116
ENSMUSG00000026017	Carf	14557	23	37	24	26	26	30	43	31	24	29	51	41	54	15	55	58	41	26	24	40	53	55	45	32	46	24	17	25	30	36	42	34
ENSMUSG00000082609	Gm15464	431	139	152	99	186	149	133	117	130	162	143	99	105	60	99	65	79	56	100	91	98	77	75	151	105	145	146	99	104	120	148	87	113
ENSMUSG00000073664	Nbeal1	28441	100	126	93	161	132	140	222	178	129	159	227	136	309	139	260	317	283	124	153	203	250	244	224	176	231	194	150	143	166	152	135	156
ENSMUSG00000100516	Gm29332	227	0	0	0	0	0	0	0	0	0	0	0	0	0	0	0	0	0	0	0	0	0	0	0	0	0	0	0	0	0	0	0	0
ENSMUSG00000049439	Cyp20a1	2286	104	103	61	122	87	128	163	105	74	74	83	76	120	68	98	121	114	66	50	93	71	99	83	61	106	67	67	66	60	83	64	72
ENSMUSG00000103822	6030460B20Rik	1058	0	0	0	0	3	0	0	0	0	0	0	0	0	0	0	0	1	0	0	0	0	0	0	1	0	0	2	0	1	1	0	0
ENSMUSG00000026782	Abi2	8543	18	26	20	29	20	23	41	23	19	18	20	13	24	11	25	20	17	16	8	6	9	14	8	9	23	13	12	10	15	33	11	22
ENSMUSG00000026014	Raph1	20498	663	562	365	621	543	635	872	814	622	721	673	877	875	459	794	838	1023	535	464	696	792	914	725	647	633	411	564	752	652	644	497	526
ENSMUSG00000081562	Gm11575	228	10	8	0	16	6	6	3	5	9	4	6	7	4	7	2	6	2	12	4	13	14	6	21	4	4	5	8	10	27	11	12	8
ENSMUSG00000084400	Gm11576	417	0	0	0	0	0	0	0	0	0	0	0	0	0	0	0	0	0	0	0	0	0	0	0	0	0	0	0	0	0	0	0	0
ENSMUSG00000082160	Gm11578	459	0	0	0	1	2	4	1	1	1	1	0	2	0	1	2	0	0	3	0	1	1	0	0	1	1	0	0	0	0	1	1	1
ENSMUSG00000103215	Gm38388	1430	4	4	0	7	2	5	8	5	1	0	6	2	3	0	2	7	3	2	0	6	2	7	3	1	4	0	0	3	1	3	2	2
ENSMUSG00000088973	Gm23762	106	0	0	0	0	0	0	0	0	0	0	0	0	0	0	0	0	0	0	0	0	0	0	0	0	0	0	0	0	0	0	0	0
ENSMUSG00000084151	Gm11577	737	0	0	0	0	0	0	0	0	0	0	0	0	0	0	0	0	0	0	0	0	0	0	0	0	0	0	0	0	0	0	0	0
ENSMUSG00000101188	Eif4a-ps4	1218	805	959	495	966	729	800	914	954	1017	842	1003	927	857	791	903	962	961	946	720	962	971	997	1203	1073	988	950	735	877	852	1095	817	815
ENSMUSG00000026012	Cd28	6122	1	1	2	2	1	3	1	2	1	1	2	1	0	1	2	3	5	1	1	1	0	0	0	0	1	1	0	2	3	1	3	1
ENSMUSG00000086795	Gm11579	845	0	0	0	0	0	0	0	0	0	0	0	0	0	0	0	0	0	0	0	0	0	0	0	0	0	0	0	0	0	0	0	0
ENSMUSG00000085965	2310016D23Rik	388	0	0	0	0	0	0	0	0	0	0	0	0	0	0	0	0	0	0	0	1	0	0	0	0	0	0	0	0	0	0	0	0
ENSMUSG00000104069	Gm37198	2110	0	1	0	0	0	0	0	0	0	0	0	0	0	0	0	0	0	0	0	0	0	0	0	0	0	0	0	0	0	0	0	0
ENSMUSG00000083118	Gm11609	793	0	0	0	0	0	0	0	0	0	0	0	0	0	0	0	0	0	0	0	0	0	0	0	0	0	0	0	0	0	0	0	0
ENSMUSG00000083355	Gm11581	763	0	0	0	2	4	4	0	1	0	3	1	3	1	0	3	6	1	1	0	6	1	0	0	2	0	1	0	2	3	2	1	5
ENSMUSG00000102549	Gm38137	1401	0	0	0	0	1	1	0	0	0	0	4	0	0	0	0	2	0	0	0	1	0	0	0	0	0	0	0	1	0	1	1	0
ENSMUSG00000026011	Ctla4	2330	0	0	0	0	0	0	0	0	0	1	0	0	0	0	0	0	0	0	0	1	0	0	0	0	1	0	0	0	0	0	0	1
ENSMUSG00000081382	Rpl18-ps1	525	139	162	77	137	104	103	190	111	136	111	88	132	69	116	119	104	90	155	132	171	81	105	164	133	153	129	124	137	175	134	93	107
ENSMUSG00000080800	Gm11582	236	0	0	0	0	0	0	0	0	0	0	0	0	0	0	0	0	0	0	0	0	0	0	0	0	0	0	0	0	0	0	0	0
ENSMUSG00000026009	Icos	3430	10	9	5	14	8	7	17	11	4	2	0	2	12	1	12	9	8	2	3	8	5	6	5	5	7	11	2	16	16	10	7	12
ENSMUSG00000102561	Gm37039	2485	0	0	0	0	0	0	0	0	0	0	0	0	0	0	0	0	0	0	0	0	0	0	0	0	0	0	0	0	0	0	0	0
ENSMUSG00000082804	Rpl17-ps1	552	2	3	4	3	1	1	0	1	2	0	0	1	1	4	1	0	0	2	4	2	1	1	0	2	2	2	0	0	0	2	0	2
ENSMUSG00000082661	Gm11590	1455	0	0	0	0	0	0	0	0	0	0	0	0	0	0	0	0	0	0	0	0	0	0	0	0	0	0	0	0	0	0	0	0
ENSMUSG00000080785	Gm11591	702	0	0	0	0	0	0	0	0	0	0	0	0	0	0	0	0	0	0	0	0	0	0	0	0	0	0	0	0	0	0	0	0
ENSMUSG00000100893	Gm28083	538	0	0	0	0	0	0	0	0	0	0	0	0	0	0	0	0	0	0	0	0	0	0	0	0	0	0	0	0	0	0	0	0
ENSMUSG00000085248	Gm11587	1120	0	0	0	0	0	0	0	0	0	0	0	0	0	0	0	0	0	0	0	0	0	0	0	0	0	0	0	0	0	0	0	0
ENSMUSG00000085447	9530026F06Rik	892	0	0	0	0	0	0	0	0	0	0	0	0	0	0	0	0	0	0	0	0	0	0	0	0	0	0	0	0	0	0	0	0
ENSMUSG00000086408	Gm11588	658	0	0	0	0	0	0	0	0	0	0	0	0	0	0	0	0	0	0	0	0	0	0	0	0	0	0	0	0	0	0	0	0
ENSMUSG00000089546	Gm25839	103	0	0	0	0	0	0	0	0	0	0	0	0	0	0	0	0	0	0	0	0	0	0	0	0	0	0	0	0	0	0	0	0
ENSMUSG00000100965	Gm28449	506	0	0	0	0	0	0	0	0	0	0	0	0	0	0	0	0	0	0	0	0	0	0	0	0	0	0	0	0	0	0	0	0
ENSMUSG00000102168	Gm36943	282	0	0	0	0	0	0	0	0	0	0	0	0	0	0	0	0	0	0	0	0	0	0	0	0	0	0	0	0	0	0	0	0
ENSMUSG00000100381	Gm28094	390	0	0	0	0	0	0	0	0	0	0	0	0	0	0	0	0	0	0	0	0	0	0	0	0	0	0	0	0	0	0	0	0
ENSMUSG00000086009	4930587A21Rik	851	0	0	0	0	0	0	0	0	0	0	0	0	0	0	0	0	0	0	0	0	0	0	0	0	0	0	0	0	0	0	0	0
ENSMUSG00000052062	Pard3b	13153	28	25	11	23	23	36	29	34	61	86	70	93	71	60	64	96	102	77	67	99	77	78	104	61	102	88	78	82	93	84	85	98
ENSMUSG00000103656	Gm37205	2736	0	0	0	0	0	0	0	0	0	0	0	0	0	0	0	0	0	0	0	0	0	0	0	0	0	0	0	0	0	0	0	0
ENSMUSG00000104402	Gm38012	3029	1	2	1	1	0	1	2	0	1	2	2	0	4	0	1	3	1	3	3	2	6	7	0	3	3	0	0	4	2	2	2	4
ENSMUSG00000104081	Gm38278	1365	0	0	0	0	0	0	0	0	0	0	0	0	0	0	0	0	0	0	0	0	0	0	0	0	0	0	0	0	0	0	0	0
ENSMUSG00000085842	Pard3bos1	1984	0	0	0	0	0	0	0	0	0	0	0	0	0	0	0	0	0	0	0	0	0	0	0	0	0	0	0	0	0	0	0	0
ENSMUSG00000103002	Gm38075	920	0	0	0	0	0	1	0	0	1	0	0	0	0	0	0	3	0	0	0	0	0	0	0	1	0	0	0	0	0	1	0	0
ENSMUSG00000100344	Gm29640	278	0	0	0	0	0	0	0	0	0	0	0	0	0	0	0	0	0	0	0	0	0	0	0	0	0	0	0	0	0	0	0	0
ENSMUSG00000101509	Gm29641	259	0	0	0	0	0	0	0	0	0	0	0	0	0	0	0	0	0	0	0	0	0	0	0	0	0	0	0	0	0	0	0	0
ENSMUSG00000085019	Pard3bos2	770	0	0	0	0	0	0	0	0	0	0	0	0	0	0	0	0	0	0	0	0	0	0	0	0	0	0	0	0	0	0	0	0
ENSMUSG00000102359	Gm38351	2518	0	0	0	0	0	0	0	0	0	0	0	0	0	0	0	0	0	0	0	1	0	0	0	1	0	0	1	0	0	0	0	0
ENSMUSG00000085400	Pard3bos3	862	2	3	1	6	8	5	8	8	6	5	3	3	15	8	8	10	9	3	6	8	5	6	1	4	8	2	0	5	3	1	4	6
ENSMUSG00000100750	Gm29084	1452	0	0	0	0	0	0	0	0	0	0	0	0	0	0	0	0	0	0	0	0	0	0	0	0	0	0	0	0	0	0	0	0
ENSMUSG00000081950	Gm11600	240	0	0	0	0	0	0	0	0	0	0	0	0	0	0	0	0	0	0	0	0	0	0	0	0	0	0	0	0	0	0	0	0
ENSMUSG00000084333	Gm11599	878	142	170	63	167	136	120	158	133	114	116	78	108	173	165	114	87	81	128	99	137	186	129	161	161	122	198	141	173	258	204	153	137
ENSMUSG00000025969	Nrp2	11842	224	222	114	244	320	386	378	457	126	121	50	125	217	158	178	180	145	100	97	97	65	80	135	123	170	142	149	89	239	180	128	247
ENSMUSG00000100811	Gm29083	733	0	0	0	0	0	0	0	0	0	0	0	0	0	0	0	0	0	0	0	0	0	0	0	0	0	0	0	0	0	0	0	0
ENSMUSG00000103032	Gm37121	2556	3	2	1	2	4	5	0	4	0	3	0	1	5	0	3	3	2	2	2	2	1	2	2	0	2	2	4	0	4	0	0	3
ENSMUSG00000100426	Gm4208	871	0	1	0	0	2	1	3	0	1	0	0	0	0	1	1	0	0	1	1	3	1	0	0	0	1	0	0	0	0	3	0	0
ENSMUSG00000040865	Ino80d	17713	105	122	56	143	130	126	170	130	93	120	139	123	185	140	177	191	194	118	115	144	183	185	159	146	146	119	124	144	165	151	117	147
ENSMUSG00000104991	Gm44468	105	0	0	0	0	0	0	0	0	0	0	0	0	0	0	0	0	0	0	0	0	0	0	0	0	0	0	0	0	0	0	0	0
ENSMUSG00000088953	Gm24942	114	0	0	0	0	0	0	0	0	0	0	0	0	0	0	0	0	0	0	0	0	0	0	0	0	0	0	0	0	0	0	0	0
ENSMUSG00000081617	Rps13-ps7	368	0	0	0	0	0	0	0	0	0	0	0	0	0	0	0	0	0	0	0	0	0	0	0	0	0	0	0	0	0	0	0	0
ENSMUSG00000081429	Rps27-ps1	246	0	0	1	0	0	0	1	0	0	0	0	0	0	0	0	0	0	0	0	0	0	0	0	0	0	0	0	0	0	0	0	0
ENSMUSG00000084799	Ino80dos	2880	3	6	4	5	6	4	7	7	3	6	7	5	5	2	6	8	10	1	7	7	12	6	3	4	6	5	11	8	9	5	3	9
ENSMUSG00000101599	Gm20342	9720	39	44	27	36	41	44	59	62	38	47	44	30	42	41	55	53	52	39	50	52	74	59	51	56	38	32	35	31	44	36	37	43
ENSMUSG00000025968	Ndufs1	8086	862	957	503	943	1030	1161	1406	1287	899	985	1144	965	1689	1100	1447	1567	1296	934	873	963	1367	1256	1358	1105	1338	976	919	736	1098	993	1044	1065
ENSMUSG00000077884	Gm24557	89	0	0	0	0	0	0	0	0	0	0	0	0	0	0	0	0	0	0	0	0	0	0	0	0	0	0	0	0	0	0	0	0
ENSMUSG00000025967	Eef1b2	2532	1721	2046	1007	2005	1488	1563	1836	1803	1575	1539	1224	1515	1115	1425	1339	1359	1246	1608	1206	1773	1218	1322	1985	1664	1471	1722	1361	1759	2292	2107	1539	1635
ENSMUSG00000098850	Gm27390	176	4	7	5	9	5	7	3	8	12	8	3	9	3	10	6	5	15	9	3	5	9	9	8	11	6	7	9	7	3	15	6	6
ENSMUSG00000064612	Gm26457	78	0	0	2	0	1	1	0	0	2	1	1	1	1	0	2	1	1	1	1	0	1	1	0	2	2	0	2	1	2	3	1	0
ENSMUSG00000105060	Gm26457	35	0	0	2	0	1	1	0	0	1	1	1	1	1	0	1	1	1	1	1	0	1	1	0	1	1	0	2	1	2	3	1	0
ENSMUSG00000064602	Snora41	132	1	5	1	1	3	0	5	2	6	2	2	2	3	3	4	7	3	2	0	1	2	3	1	6	5	2	5	2	2	5	3	3
ENSMUSG00000046856	Gpr1	2496	0	0	0	0	0	0	0	0	0	0	0	0	0	0	0	0	0	0	0	0	0	0	0	0	0	0	0	0	0	0	0	0
ENSMUSG00000094290	Gm27512	126	0	0	0	0	0	0	0	0	0	0	0	0	0	0	0	0	0	0	0	0	0	0	0	0	0	0	0	0	0	0	0	0
ENSMUSG00000086730	Platr12	911	0	0	0	0	0	0	0	0	0	0	0	0	0	0	0	0	0	0	0	0	0	0	0	0	0	0	0	0	0	0	0	0
ENSMUSG00000102536	1700039I01Rik	479	0	0	0	0	0	0	0	0	0	0	0	0	0	0	0	0	0	0	0	0	0	0	0	0	0	0	0	0	0	0	0	0
ENSMUSG00000087561	Gm11608	882	0	0	0	0	0	0	0	0	0	0	0	0	0	0	0	0	0	0	0	0	0	0	0	0	0	0	0	0	0	0	0	0
ENSMUSG00000092705	Gm24513	138	0	0	0	0	0	0	0	0	0	0	0	0	0	0	0	0	0	0	0	0	0	0	0	0	0	0	0	0	0	0	0	0
ENSMUSG00000027520	Zdbf2	12659	0	0	0	0	0	0	0	0	0	0	0	0	0	0	0	0	0	0	0	0	0	0	0	0	0	0	0	0	0	0	0	0
ENSMUSG00000094214	Gm23448	104	0	0	0	0	0	0	0	0	0	0	0	0	0	0	0	0	0	0	0	0	0	0	0	0	0	0	0	0	0	0	0	0
ENSMUSG00000083039	Gm11606	617	0	0	0	0	0	0	0	0	0	0	0	0	0	0	0	0	0	0	0	0	0	0	0	0	0	0	0	0	0	0	0	0
ENSMUSG00000081643	Gm11605	646	130	163	89	178	191	188	131	208	159	145	94	170	176	261	184	178	127	225	180	210	196	177	248	227	177	279	201	247	287	253	206	245
ENSMUSG00000025964	Adam23	17907	76	96	52	107	81	110	176	140	69	75	69	51	108	55	117	130	66	51	53	78	85	68	79	36	88	75	91	98	54	72	94	85
ENSMUSG00000087823	Gm22281	103	0	0	0	0	0	0	0	0	0	0	0	0	0	0	0	0	0	0	0	0	0	0	0	0	0	0	0	0	0	0	0	0
ENSMUSG00000115378	Gm39653	1105	0	0	0	0	0	0	0	0	0	0	0	0	0	0	0	0	0	0	0	0	0	0	0	0	0	0	0	0	0	0	0	0
ENSMUSG00000069085	Dytn	6143	0	0	0	0	0	0	0	0	0	0	0	0	0	0	0	0	0	0	0	0	0	0	0	0	0	0	0	0	0	0	0	0
ENSMUSG00000083066	Gm12748	504	0	0	0	0	0	0	0	0	0	0	0	0	0	0	0	0	0	0	0	0	0	0	0	0	0	0	0	0	0	0	0	0
ENSMUSG00000025963	Mdh1b	1719	0	0	0	0	0	1	1	0	0	0	0	0	0	0	0	0	1	0	0	0	0	0	0	0	0	0	0	0	0	0	0	0
ENSMUSG00000025962	Fastkd2	5873	109	95	50	115	118	120	208	125	121	117	132	87	189	100	167	204	184	133	105	159	191	150	179	116	150	107	106	92	121	120	89	96
ENSMUSG00000025961	4933402D24Rik	1758	0	0	0	0	0	0	0	0	0	0	0	0	0	0	0	0	0	0	0	0	0	0	0	0	0	0	0	0	0	0	0	0
ENSMUSG00000080817	Gm13751	752	0	0	0	0	0	0	0	0	0	0	0	0	0	0	0	0	0	0	0	0	0	0	0	0	0	0	0	0	0	0	0	0
ENSMUSG00000082373	Gm13754	998	0	0	0	0	0	0	0	0	0	0	0	0	0	0	0	0	0	0	0	0	0	0	0	0	0	0	0	0	0	0	0	0
ENSMUSG00000044689	Gm13749	1432	0	0	0	0	0	0	0	0	0	0	0	0	0	0	0	0	0	0	0	0	0	0	0	0	0	0	0	0	0	0	0	0
ENSMUSG00000025959	Klf7	8131	77	88	37	97	90	113	129	98	66	86	64	76	74	69	104	104	63	66	53	64	64	63	78	71	56	56	71	75	62	74	62	73
ENSMUSG00000098487	Mir6899	64	1	0	0	0	0	0	1	0	1	0	0	0	0	0	1	0	0	0	0	0	1	0	0	0	0	0	0	0	1	0	0	0
ENSMUSG00000086836	Gm13748	378	0	0	0	0	0	0	0	0	0	1	0	0	0	0	0	0	0	0	0	0	0	0	1	0	0	0	0	0	0	0	0	0
ENSMUSG00000086721	Gm13750	465	23	22	12	23	14	15	21	21	18	20	14	22	12	26	13	12	15	21	12	23	12	10	26	20	11	24	9	24	44	26	19	22
ENSMUSG00000101895	Gm28981	1288	0	0	0	0	0	0	0	0	0	0	0	0	0	0	0	0	0	0	0	0	0	0	0	0	0	0	0	0	0	0	0	0
ENSMUSG00000093228	Gm25748	70	0	0	0	0	0	0	0	0	0	0	0	0	0	0	0	0	0	0	0	0	0	0	0	0	0	0	0	0	0	0	0	0
ENSMUSG00000099658	Gm28980	219	0	0	0	0	0	0	0	0	0	0	0	0	0	0	0	0	0	0	0	0	0	0	0	0	0	0	0	0	0	0	0	0
ENSMUSG00000025958	Creb1	13742	119	108	72	146	90	116	206	122	103	143	164	127	181	94	179	186	155	96	102	134	178	154	130	121	166	122	83	122	121	106	94	100
ENSMUSG00000025956	Mettl21a	3005	58	65	31	49	59	72	84	68	69	47	84	53	102	69	107	90	74	61	51	73	93	76	89	59	97	73	46	74	74	76	61	71
ENSMUSG00000101832	Gm28982	512	0	1	0	0	0	0	1	0	0	1	0	0	0	0	0	1	0	1	1	1	1	0	0	0	0	2	0	0	0	1	0	0
ENSMUSG00000100437	Gm29152	325	0	0	0	0	0	0	0	0	0	0	1	0	0	0	0	0	0	0	0	0	0	0	0	0	0	0	0	0	0	0	0	0
ENSMUSG00000087213	2810408I11Rik	2341	8	6	7	10	3	13	4	5	24	14	16	13	35	35	37	22	28	28	15	17	23	26	21	20	21	24	15	13	15	25	32	31
ENSMUSG00000070871	Ccnyl1	3456	39	49	22	45	22	27	33	33	46	37	53	50	68	39	68	65	50	36	38	34	75	70	59	52	67	44	26	35	42	74	56	62
ENSMUSG00000045005	Fzd5	6915	60	62	30	41	88	43	68	64	81	105	119	83	69	70	92	99	100	49	51	72	102	87	94	42	156	68	59	87	80	78	85	61
ENSMUSG00000102140	Gm38058	4368	0	0	0	0	0	0	1	0	1	0	0	0	0	0	0	1	0	0	0	2	0	0	0	0	0	3	0	0	0	0	1	0
ENSMUSG00000051344	Plekhm3	10921	29	21	9	18	21	29	30	22	22	14	19	13	29	16	21	36	27	16	23	25	15	21	18	14	30	23	19	20	17	19	22	19
ENSMUSG00000097264	Rpl31-ps24	379	0	0	0	0	0	0	0	0	0	0	1	0	0	0	0	0	0	0	0	0	0	0	0	0	0	0	0	0	0	0	0	0
ENSMUSG00000084416	Rpl10a-ps1	654	650	570	300	624	439	436	739	619	643	553	456	513	357	612	426	471	370	541	410	685	554	525	665	625	480	605	496	683	970	847	552	617
ENSMUSG00000077471	Gm24788	156	0	0	0	0	0	0	0	0	0	0	0	0	0	0	0	0	0	0	0	0	0	0	0	0	0	0	0	0	0	0	0	0
ENSMUSG00000025955	Akr1cl	4209	0	0	0	0	0	0	0	0	0	0	0	0	0	0	0	0	0	0	0	0	0	0	0	0	0	0	0	0	0	0	0	0
ENSMUSG00000090042	Gm8550	653	0	0	0	0	0	0	0	0	0	0	1	0	0	0	0	0	0	0	0	0	0	0	1	0	0	0	0	0	0	0	0	0
ENSMUSG00000070870	Cryge	723	0	0	0	0	0	0	0	0	0	0	0	0	0	0	0	0	0	0	0	0	0	0	0	0	0	0	0	0	0	0	0	0
ENSMUSG00000067299	Crygd	1028	0	0	0	0	0	0	0	0	0	0	0	0	0	0	0	0	0	0	0	0	0	0	0	0	0	0	0	0	0	0	0	0
ENSMUSG00000025952	Crygc	786	0	0	0	0	0	0	0	0	0	0	0	0	0	0	0	0	0	0	0	0	0	0	0	0	0	0	0	0	0	0	0	0
ENSMUSG00000073658	Crygb	634	0	0	0	0	0	0	0	0	0	0	0	0	0	0	0	0	0	0	0	0	0	0	0	0	0	0	0	0	0	0	0	0
ENSMUSG00000100774	Gm7329	210	449	203	93	578	125	317	244	188	124	149	191	159	390	262	311	228	168	126	109	37	60	66	56	57	135	61	64	48	95	126	66	164
ENSMUSG00000044429	Cryga	730	0	0	0	0	0	0	0	0	0	0	0	0	0	0	0	0	0	0	0	0	0	0	0	0	0	0	0	0	0	0	0	0
ENSMUSG00000100846	Gm28845	733	0	0	0	1	0	0	0	0	0	0	0	0	0	0	0	1	0	0	0	0	1	0	0	0	0	1	0	0	0	0	0	0
ENSMUSG00000044816	D630023F18Rik	2667	0	0	0	1	0	0	0	0	0	0	0	0	1	0	1	1	1	0	0	2	1	0	0	0	0	1	0	0	0	0	0	0
ENSMUSG00000025950	Idh1	2771	3037	3012	1592	4098	3480	4349	5712	4423	2663	2604	3068	2864	5170	3504	5332	5008	4948	3521	3265	3346	4549	4333	4477	3296	4001	2744	2359	2687	2985	3185	2815	3240
ENSMUSG00000025949	Pikfyve	19211	147	156	77	160	105	167	248	145	134	169	229	152	232	142	199	182	236	165	156	160	213	213	229	217	152	131	140	144	175	132	113	138
ENSMUSG00000025946	Pth2r	2582	0	0	1	0	0	0	0	0	0	0	1	0	0	0	0	0	0	0	0	0	0	0	0	0	0	0	0	0	0	0	0	0
ENSMUSG00000100503	Gm28927	272	0	0	0	0	0	0	0	0	0	0	0	0	0	0	0	0	0	0	0	0	0	0	0	0	0	0	0	0	0	0	0	0
ENSMUSG00000100504	Gm28926	680	0	0	0	0	0	0	0	0	0	0	0	0	0	0	0	0	0	0	0	0	0	0	0	0	0	0	0	1	0	0	0	0
ENSMUSG00000099383	Gm28925	168	0	0	0	0	0	0	0	0	0	0	0	0	0	0	0	0	0	0	0	0	0	0	0	0	0	0	0	0	0	0	0	0
ENSMUSG00000100340	Gm28923	322	0	0	0	0	0	0	0	0	0	0	0	0	0	0	1	0	0	0	0	0	0	0	0	0	0	0	0	0	0	0	0	0
ENSMUSG00000100439	Gm28922	308	0	0	0	0	0	0	0	0	0	0	0	0	0	0	0	0	0	0	0	0	0	0	0	0	0	0	0	0	0	0	0	0
ENSMUSG00000099819	Gm28728	405	0	0	0	0	0	0	1	0	0	1	1	0	1	0	1	0	0	1	0	0	0	2	2	0	0	0	0	0	0	1	2	0
ENSMUSG00000082565	Gm5255	642	0	0	0	0	0	0	0	0	0	0	0	0	0	0	0	0	0	0	0	0	0	0	0	0	0	0	0	0	0	0	0	0
ENSMUSG00000082774	Gm8805	313	1	0	0	0	0	0	0	0	0	0	0	0	0	0	0	0	0	0	0	0	1	1	0	0	0	0	0	0	0	0	0	0
ENSMUSG00000025945	Crygf	627	0	0	0	0	0	0	0	0	0	0	0	0	0	0	0	0	0	0	0	0	0	0	0	0	0	0	0	0	0	0	0	0
ENSMUSG00000081623	Gm8809	743	0	0	0	0	0	0	0	0	0	0	0	0	0	0	0	0	0	0	0	0	0	0	0	0	0	0	0	0	0	0	0	0
ENSMUSG00000083242	Gm15659	341	0	1	0	0	0	0	0	0	0	0	0	1	0	0	0	0	1	1	0	0	0	0	0	0	0	0	0	0	0	1	1	0
ENSMUSG00000083289	Gm8812	412	0	0	0	1	0	0	0	1	0	0	0	0	1	0	0	0	0	0	0	0	0	0	0	0	0	0	1	1	0	0	0	0
ENSMUSG00000015222	Map2	16449	8	6	8	8	3	12	14	13	6	4	4	6	12	6	15	17	10	3	4	4	6	8	6	3	7	7	1	7	9	5	6	12
ENSMUSG00000088850	Gm24729	137	0	0	0	0	0	0	0	0	0	0	0	0	0	0	0	0	0	0	0	0	0	0	0	0	0	0	0	0	0	0	0	0
ENSMUSG00000073656	Gm10558	1661	0	0	0	0	0	0	0	0	0	0	0	0	0	0	0	0	0	0	0	0	0	0	0	0	0	0	0	0	0	0	0	0
ENSMUSG00000065694	Gm25411	151	0	0	0	0	0	0	0	0	0	0	0	0	0	0	0	0	0	0	0	0	0	0	0	0	0	0	0	0	0	0	0	0
ENSMUSG00000055567	Unc80	14425	0	0	0	0	0	0	0	0	0	0	0	0	0	0	1	0	0	0	2	0	1	0	0	0	0	0	0	0	0	0	0	0
ENSMUSG00000103375	Gm37181	1727	0	0	0	0	0	0	0	0	0	0	0	0	0	0	0	0	0	0	0	0	0	0	0	0	0	0	0	0	0	0	0	0
ENSMUSG00000026005	Rpe	3113	142	175	118	184	145	194	330	195	173	172	221	134	323	156	314	378	293	160	134	155	324	326	197	197	390	185	135	135	169	203	176	187
ENSMUSG00000026004	Kansl1l	6664	58	57	33	95	67	92	102	85	69	70	70	87	111	48	133	127	121	52	68	96	133	104	120	72	93	65	54	70	70	78	83	110
ENSMUSG00000102559	Gm37570	3106	0	0	0	2	2	2	4	1	0	0	3	1	4	3	2	5	3	0	2	3	0	4	4	1	0	3	1	3	3	2	0	0
ENSMUSG00000102374	Gm38387	2577	3	1	0	2	2	1	2	0	0	0	0	2	2	1	0	0	2	0	3	4	2	2	4	0	4	0	1	1	1	1	1	1
ENSMUSG00000102776	Gm38162	4597	5	0	1	1	2	4	2	0	0	0	3	0	1	0	5	5	2	0	2	1	3	4	1	0	2	2	2	0	0	1	1	0
ENSMUSG00000082057	Gm15789	1359	0	0	0	0	0	0	0	0	0	0	0	0	0	1	0	0	0	0	0	0	0	1	0	2	0	0	0	0	0	0	0	0
ENSMUSG00000103706	6820402A03Rik	2654	1	1	0	1	0	0	2	0	0	1	1	0	0	0	0	0	0	0	0	1	3	0	1	1	1	1	0	0	0	0	0	0
ENSMUSG00000103756	Gm37285	1139	1	2	4	5	4	8	3	6	1	7	3	6	7	3	8	4	9	5	5	4	12	15	4	0	5	2	5	2	5	2	2	6
ENSMUSG00000103382	Gm37755	2179	0	0	0	0	0	0	0	0	0	0	1	0	0	0	0	0	0	0	0	0	0	0	0	0	0	0	0	0	0	0	0	0
ENSMUSG00000103553	Gm38218	4689	2	1	0	2	2	2	0	1	2	0	2	0	4	1	2	3	2	1	2	2	4	4	2	1	3	3	0	0	4	6	1	6
ENSMUSG00000026003	Acadl	2005	1409	1875	1028	1513	2322	2348	3084	2680	1206	1352	1713	1239	2882	2006	3001	2704	2328	1748	1538	1662	2145	2122	2261	1777	2299	1975	1282	1252	1722	1764	1799	2111
ENSMUSG00000082769	Gm15793	495	9	21	11	12	10	8	11	6	10	13	4	11	6	12	5	6	1	13	7	6	2	1	20	16	5	12	13	17	11	18	16	4
ENSMUSG00000089420	Gm27934	63	0	0	0	0	0	0	0	0	0	0	0	0	0	0	0	0	0	0	0	0	0	0	0	0	0	0	0	0	0	0	0	0
ENSMUSG00000077328	Gm25832	130	0	0	0	0	0	0	0	0	0	0	0	0	0	0	0	0	0	0	0	0	0	0	0	0	0	0	0	0	0	0	0	0
ENSMUSG00000061816	Myl1	2074	0	0	0	0	0	0	1	0	0	0	0	0	0	0	1	0	0	1	0	0	0	1	1	0	0	0	0	0	0	0	0	0
ENSMUSG00000094191	Rpl31-ps14	378	38	28	13	24	38	33	8	17	19	19	9	26	16	20	11	18	14	19	20	25	6	12	36	27	6	23	18	21	18	28	31	33
ENSMUSG00000082212	Gm15826	1384	0	0	0	0	0	0	0	0	0	0	0	0	0	0	0	0	0	0	0	0	0	0	0	0	0	0	0	0	0	0	0	0
ENSMUSG00000026000	Lancl1	6863	115	128	63	113	144	149	193	205	180	164	166	192	187	147	202	182	181	173	141	178	168	196	216	145	180	207	185	181	191	193	179	191
ENSMUSG00000025991	Cps1	5555	25038	21638	9330	35220	23215	24337	31661	35560	30681	35127	32442	31691	24267	18687	21983	31630	31434	17081	15803	28092	31369	24690	38957	23272	11118	10297	20567	22690	12598	15745	13471	9927
ENSMUSG00000086204	Gm15668	678	0	0	0	0	0	0	0	0	0	0	0	0	0	0	0	0	0	0	0	0	0	0	0	0	0	0	0	0	0	0	0	0
ENSMUSG00000077745	Gm26342	129	0	0	0	0	0	0	0	0	0	0	0	0	0	0	0	0	0	0	0	0	0	0	0	0	0	0	0	0	0	0	0	0
ENSMUSG00000082473	Kif22-ps	1984	0	0	0	0	0	0	0	0	0	0	0	0	0	0	0	0	0	0	0	0	0	0	0	0	0	0	0	0	0	0	0	0
ENSMUSG00000095282	Gm22548	78	0	0	0	0	0	0	0	0	0	0	0	0	0	0	0	0	0	0	0	0	0	0	0	0	0	0	0	0	0	0	0	0
ENSMUSG00000085075	Gm15669	526	0	0	0	0	0	0	0	0	0	0	0	0	0	0	0	0	0	0	0	0	0	0	0	0	0	0	0	0	0	0	0	0
ENSMUSG00000104395	Gm37957	2303	0	0	0	0	0	0	0	0	0	0	0	0	0	0	0	0	0	0	0	0	0	0	0	0	0	0	0	0	0	0	0	0
ENSMUSG00000096031	Gm23189	102	0	0	0	0	0	0	0	0	0	0	0	0	0	0	0	0	0	0	0	0	0	0	0	0	0	0	0	0	0	0	0	0
ENSMUSG00000087329	Gm15671	576	0	0	0	0	0	0	0	0	0	0	0	0	0	0	0	0	0	0	0	0	0	0	0	0	0	0	0	0	0	0	0	0
ENSMUSG00000062209	Erbb4	12355	15	9	10	22	23	33	33	24	19	24	34	32	55	33	41	46	71	46	30	35	46	38	73	46	24	14	32	46	19	36	34	33
ENSMUSG00000102449	Gm37100	1353	0	0	0	0	0	0	0	0	1	0	0	0	0	0	0	0	0	0	0	0	0	0	0	0	0	0	0	0	0	0	0	0
ENSMUSG00000083795	Gm15670	447	0	0	0	0	0	0	0	1	0	0	0	0	0	0	0	0	0	0	0	0	0	0	0	0	0	0	0	0	0	0	0	0
ENSMUSG00000080539	Gm25542	94	0	0	0	0	0	0	0	0	0	0	0	0	0	0	0	0	0	0	0	0	0	0	0	0	0	0	0	0	0	0	0	0
ENSMUSG00000103307	Gm19335	2069	0	0	0	0	0	0	0	0	0	0	0	0	0	0	0	0	0	0	0	0	0	0	0	0	0	0	0	0	0	0	0	0
ENSMUSG00000104508	Gm37735	1406	0	0	2	2	1	0	1	3	0	0	0	0	0	2	0	2	1	0	1	4	0	0	1	3	1	1	2	0	2	0	1	3
ENSMUSG00000103642	Gm37769	2369	0	0	0	0	0	0	0	0	0	0	0	1	2	0	0	2	1	0	0	0	1	0	0	1	0	0	1	0	0	1	0	2
ENSMUSG00000103809	Gm37061	3243	0	0	0	0	0	0	0	0	0	0	0	0	0	0	0	0	0	0	0	0	1	1	0	0	0	1	0	0	0	0	0	0
ENSMUSG00000087514	Gm16076	480	0	0	0	0	0	3	0	0	0	0	0	0	0	0	0	0	0	0	0	0	1	1	0	0	0	0	0	0	1	0	0	0
ENSMUSG00000084332	Gm8840	386	0	0	0	0	0	1	1	0	0	0	0	0	0	0	0	0	0	0	0	0	0	0	0	0	0	0	0	0	1	0	0	0
ENSMUSG00000101387	Pced1c-ps	751	0	0	0	0	0	0	0	0	0	0	0	0	0	0	0	0	0	0	0	0	0	0	0	0	0	0	0	0	0	0	0	0
ENSMUSG00000099804	Gm28497	3029	0	0	0	0	0	0	0	0	0	0	0	0	0	0	0	0	0	0	0	0	0	0	0	0	0	0	0	0	0	0	0	0
ENSMUSG00000100354	Gm29113	3432	0	0	0	0	0	0	0	0	0	0	0	0	0	0	0	0	0	0	0	0	0	0	0	0	0	0	0	0	0	0	0	0
ENSMUSG00000101156	Gm29114	2508	0	0	0	0	0	0	0	0	0	0	0	0	0	0	0	0	0	0	0	0	0	0	0	0	0	0	0	0	0	0	0	0
ENSMUSG00000025997	Ikzf2	11613	2	1	2	2	4	6	4	7	0	2	1	0	3	3	3	2	4	2	0	3	1	1	2	2	2	0	1	1	2	1	1	1
ENSMUSG00000100815	Gm29112	3487	0	0	0	0	0	0	0	0	0	0	0	0	0	0	0	0	0	0	0	0	0	0	0	0	0	0	0	0	0	0	0	0
ENSMUSG00000099954	Gm28112	1875	0	0	0	0	0	0	0	0	0	0	0	0	0	0	0	0	0	0	0	0	0	0	0	0	0	0	0	0	0	0	0	0
ENSMUSG00000103402	Gm37930	1886	0	0	0	0	0	0	0	0	0	0	0	0	0	0	0	0	0	0	0	0	0	0	0	0	0	0	0	0	0	0	0	0
ENSMUSG00000053153	Spag16	6764	0	0	0	0	0	0	0	0	0	0	0	0	0	0	0	0	0	0	0	0	0	0	0	0	0	0	0	0	0	0	0	0
ENSMUSG00000089345	Gm22665	275	0	0	0	0	0	0	0	0	0	0	0	0	0	0	0	0	0	0	0	0	0	0	0	0	0	0	0	0	0	0	0	0
ENSMUSG00000080524	Gm23879	126	0	0	0	0	0	0	0	0	0	0	0	0	0	0	0	0	0	0	0	0	0	0	0	0	0	0	0	0	0	0	0	0
ENSMUSG00000101730	Gm28580	88	0	0	0	0	0	0	0	0	0	0	0	0	0	0	0	0	0	0	0	0	0	0	0	0	0	0	0	0	1	0	0	2
ENSMUSG00000103052	Gm38272	2400	0	0	0	0	0	0	0	0	0	0	0	0	0	0	0	0	0	0	0	0	0	0	0	0	0	0	0	0	0	0	0	0
ENSMUSG00000104287	Gm37456	5837	0	0	0	0	0	0	0	0	0	0	0	0	0	0	0	0	0	0	0	0	0	0	0	0	0	0	0	0	0	0	0	0
ENSMUSG00000075952	Gm23422	107	0	0	0	0	0	0	0	0	0	0	0	0	0	0	0	0	0	0	0	0	0	0	0	0	0	0	0	0	0	0	0	0
ENSMUSG00000045648	Vwc2l	7689	0	0	0	0	0	0	0	0	0	0	0	0	0	0	0	0	0	0	0	0	0	0	0	0	0	0	0	0	0	0	0	0
ENSMUSG00000026196	Bard1	5659	4	5	2	1	5	3	8	9	0	3	1	2	2	5	0	1	1	4	1	2	2	1	0	0	3	2	1	4	0	4	2	4
ENSMUSG00000089965	Gm16236	379	0	0	0	0	0	0	0	0	0	0	0	0	0	0	0	0	0	0	0	0	0	0	0	0	0	0	0	0	0	0	0	0
ENSMUSG00000101551	Gm8870	775	0	0	0	0	0	1	0	0	0	0	0	0	0	0	1	0	0	0	0	0	0	0	0	0	0	1	0	0	0	0	0	0
ENSMUSG00000050296	Abca12	14808	0	0	0	0	0	0	0	0	0	0	0	0	0	0	0	0	0	0	0	0	0	0	0	0	0	0	0	0	0	0	0	0
ENSMUSG00000101617	Gm6947	78	0	2	0	0	0	1	1	0	2	0	0	0	1	1	0	1	0	0	0	0	0	0	0	1	0	1	0	1	0	0	2	1
ENSMUSG00000026192	Atic	7985	240	261	119	223	254	270	240	332	293	265	252	269	283	268	328	319	259	216	218	233	216	221	348	282	272	276	213	203	264	277	221	229
ENSMUSG00000026193	Fn1	11685	18284	21811	11215	15610	16994	20175	15643	23079	20527	18899	15555	21675	16599	14072	14452	13873	19478	11826	14237	15206	15728	14184	17812	13740	21208	18695	16959	14439	12204	20942	20979	16384
ENSMUSG00000073652	Apol7d	2091	0	6	4	1	3	0	3	4	2	3	2	1	2	3	1	1	1	3	1	5	2	3	2	3	1	1	4	3	4	9	4	2
ENSMUSG00000101834	Gm5829	351	2	1	0	4	1	0	0	3	1	2	0	2	1	1	0	1	0	1	0	1	0	0	4	0	2	2	1	0	3	1	2	1
ENSMUSG00000100319	Gm5256	877	1	1	4	3	2	5	3	2	2	2	2	1	2	6	4	3	2	4	1	1	0	1	5	1	1	1	2	3	3	2	0	3
ENSMUSG00000102689	Gm37217	3521	0	0	0	0	0	0	0	0	0	0	0	0	0	0	0	0	0	0	0	0	0	0	0	0	0	0	0	0	0	0	0	0
ENSMUSG00000099707	Gm8883	1541	171	252	159	209	224	222	374	221	107	162	188	119	205	176	212	201	175	170	211	226	307	254	276	201	237	308	211	196	223	199	207	216
ENSMUSG00000101211	Gm28818	3067	3	8	4	2	8	5	6	2	6	3	5	5	9	8	4	17	2	7	6	11	19	13	12	6	17	15	8	5	7	7	4	5
ENSMUSG00000101848	4933417E11Rik	1093	0	0	0	0	0	0	0	0	0	0	0	0	0	0	0	0	0	0	0	0	0	0	0	0	0	0	0	0	0	0	0	0
ENSMUSG00000101764	4930556G22Rik	741	0	0	0	0	0	0	0	0	0	0	0	0	0	0	0	0	0	0	0	0	0	0	0	0	0	0	0	0	0	0	0	0
ENSMUSG00000059483	Gm5528	480	0	0	0	0	1	2	1	0	0	0	1	0	0	1	0	0	0	0	0	1	0	0	0	1	0	0	0	0	1	0	0	0
ENSMUSG00000101496	Gm8885	598	2	2	2	1	2	1	0	1	0	4	5	2	3	1	3	3	2	5	3	3	1	1	6	6	5	3	1	2	2	3	4	0
ENSMUSG00000102123	Gm4319	2048	0	0	0	0	1	0	0	0	0	0	0	0	0	0	0	0	0	0	0	0	0	0	0	0	0	0	1	0	0	0	0	0
ENSMUSG00000039395	Mreg	2284	387	556	273	558	304	234	420	232	164	232	383	208	252	158	243	502	245	137	221	338	576	448	212	212	495	425	178	213	191	253	276	120
ENSMUSG00000094655	Gm25360	191	0	0	0	0	0	0	2	2	0	0	1	0	0	1	0	0	0	0	0	0	0	0	0	0	0	0	0	0	0	0	0	0
ENSMUSG00000094050	Gm23472	191	22	3	6	2	4	0	1	5	0	0	0	2	0	1	0	0	0	2	2	2	1	0	6	4	0	0	2	1	1	1	1	4
ENSMUSG00000093956	Gm24497	191	40	5	6	4	8	0	0	7	0	0	0	2	0	2	0	0	0	4	2	2	2	0	12	6	0	0	4	2	2	2	2	8
ENSMUSG00000093843	Gm25939	191	6	1	0	0	0	0	0	0	0	0	0	1	0	0	0	0	0	0	2	2	1	0	1	1	0	0	0	0	0	1	0	2
ENSMUSG00000026189	Pecr	1516	1436	1680	764	1838	2025	1857	2430	2469	1318	1358	1441	1260	1967	1910	1945	2052	1676	1850	1767	2374	2212	1875	2563	2152	1578	1647	1699	1754	2010	1584	1611	1467
ENSMUSG00000026188	Tmem169	3054	3	2	2	5	2	5	7	1	3	0	2	2	5	2	0	3	4	0	2	1	3	5	4	2	3	3	3	0	2	1	0	1
ENSMUSG00000026187	Xrcc5	2549	179	175	89	177	201	183	291	260	179	175	193	166	312	194	240	277	278	183	165	186	259	239	270	188	277	192	163	159	208	247	185	213
ENSMUSG00000039372	March4	4553	0	0	0	0	0	0	0	0	0	0	0	0	0	0	0	0	0	0	0	0	0	0	0	0	0	0	0	0	0	0	0	0
ENSMUSG00000085812	Gm15843	529	17	15	5	13	13	14	36	21	23	28	14	16	7	15	16	16	20	24	15	22	12	18	22	19	25	21	15	23	12	16	21	26
ENSMUSG00000039354	Smarcal1	5728	118	145	57	140	138	138	184	164	133	144	116	132	143	136	139	169	135	144	120	162	167	134	154	167	177	183	153	140	167	177	156	157
ENSMUSG00000110712	Gm39662	1282	0	2	4	5	2	2	0	3	3	0	2	0	1	3	0	0	1	1	4	5	2	3	5	5	2	1	1	0	2	3	2	1
ENSMUSG00000039342	Ankar	4588	0	0	0	0	0	0	0	0	1	0	0	0	0	0	0	0	0	0	0	0	0	0	0	0	0	0	0	0	0	0	0	0
ENSMUSG00000110487	Gm18035	589	0	0	0	0	0	0	0	0	0	0	0	0	0	0	0	0	0	0	0	0	0	0	0	0	0	0	0	0	0	0	0	0
ENSMUSG00000110596	Gm45859	214	0	0	0	0	0	0	0	0	0	0	0	0	0	0	0	0	0	0	0	0	0	0	0	0	0	0	0	0	0	0	0	0
ENSMUSG00000046330	Rpl37a	1410	927	971	452	1036	738	704	1238	895	667	662	652	652	565	831	723	673	578	840	657	990	651	735	1035	869	761	858	696	864	1513	912	592	684
ENSMUSG00000039323	Igfbp2	1847	4984	5843	2656	5597	4053	3556	4042	3714	4061	4119	5757	5146	1240	2741	2163	2552	1968	1669	2078	3270	3628	4190	3537	3238	992	2391	2764	1570	2678	1982	1899	1175
ENSMUSG00000026185	Igfbp5	6006	158	45	65	37	88	198	97	145	36	169	62	220	107	192	122	74	315	107	100	408	111	29	320	146	111	39	247	120	715	733	192	294
ENSMUSG00000101968	1700027A15Rik	1396	0	0	0	0	0	0	0	0	0	0	0	0	0	0	0	0	0	0	0	0	0	0	0	0	0	0	0	0	0	0	0	0
ENSMUSG00000026182	Tnp1	437	0	0	0	0	0	0	0	0	0	0	0	0	0	0	0	0	0	0	0	0	0	0	0	0	0	0	0	0	0	0	0	0
ENSMUSG00000102266	Gm38106	2534	0	0	0	0	0	0	0	0	0	0	0	0	0	0	0	0	0	0	0	0	0	0	0	0	0	0	0	0	0	0	0	0
ENSMUSG00000101112	Gm29185	516	0	0	0	0	0	0	0	0	0	0	0	0	0	0	0	0	0	0	0	0	0	0	0	0	0	0	0	0	0	0	0	0
ENSMUSG00000100697	Gm29184	334	0	0	0	0	0	0	0	0	0	0	0	0	0	0	0	0	0	0	0	0	0	0	0	0	0	0	0	0	0	0	0	0
ENSMUSG00000099877	Pinc	2587	0	0	0	0	0	0	0	0	0	0	0	0	0	0	0	0	0	0	0	0	0	0	0	0	0	0	0	0	0	0	0	0
ENSMUSG00000098697	Gm27315	154	0	0	0	0	0	0	0	0	0	0	0	0	0	0	0	0	0	0	0	0	0	0	0	0	0	0	0	0	0	0	0	0
ENSMUSG00000101812	D530049I02Rik	562	0	0	0	0	0	0	0	0	0	0	0	0	0	0	0	0	0	0	0	0	0	0	0	0	0	0	0	0	0	0	0	0
ENSMUSG00000100044	Gm9553	996	0	0	0	0	0	0	0	0	0	0	0	0	0	0	0	0	0	0	0	0	0	0	0	0	0	0	0	0	0	0	0	0
ENSMUSG00000100444	C530043A13Rik	3970	0	0	0	0	0	0	0	0	0	0	0	0	0	0	0	0	0	1	0	0	0	0	0	0	0	0	0	0	0	0	0	0
ENSMUSG00000100429	Gm29186	660	0	0	0	0	0	0	0	0	0	0	0	0	0	0	0	0	0	0	0	0	0	0	0	0	0	0	0	0	0	0	0	0
ENSMUSG00000100301	6030407O03Rik	2442	1	0	1	3	3	3	3	3	0	2	1	0	0	0	0	3	0	0	1	2	1	0	1	1	1	1	0	1	1	0	1	0
ENSMUSG00000101344	Gm29183	790	0	0	0	0	0	0	0	0	0	0	0	0	0	0	0	0	0	0	0	0	0	0	0	0	0	0	0	0	0	0	0	0
ENSMUSG00000088666	Gm25329	126	0	0	0	0	0	0	0	0	0	0	0	0	0	0	0	0	0	0	0	0	0	0	0	0	0	0	0	0	0	0	0	0
ENSMUSG00000098504	Mir6351	99	0	0	0	0	0	0	0	0	0	0	0	0	0	0	0	0	0	0	0	0	0	0	0	0	0	0	0	0	0	0	0	0
ENSMUSG00000055322	Tns1	16010	1077	1338	565	1076	1360	1546	1103	1800	1894	1378	1045	1392	1335	1623	1426	1332	1592	1084	890	1163	1153	1026	1107	1239	1456	1319	1111	1214	1455	1829	1512	1861
ENSMUSG00000061815	Rufy4	2329	15	12	13	11	16	17	6	18	1	4	0	1	20	23	20	8	5	24	10	3	4	1	1	10	7	4	3	4	3	1	4	37
ENSMUSG00000026180	Cxcr2	3048	1	1	1	2	0	0	2	1	0	0	0	1	3	0	1	2	0	0	0	1	1	0	1	2	0	0	0	0	1	0	0	0
ENSMUSG00000048480	Cxcr1	1491	0	0	0	0	0	0	0	0	1	0	0	0	0	0	1	1	1	0	0	0	0	0	0	1	0	0	0	1	1	0	0	1
ENSMUSG00000087820	Mir1928	67	0	0	0	0	0	0	0	0	0	0	0	0	0	0	0	0	0	0	0	0	0	0	0	0	0	0	0	0	0	0	0	0
ENSMUSG00000094768	Gm25524	107	0	0	0	0	0	0	0	0	0	0	0	0	0	0	0	0	0	0	0	0	0	0	0	0	0	0	0	0	0	0	0	0
ENSMUSG00000006304	Arpc2	2033	784	860	466	904	830	1068	1284	1068	886	822	896	891	1093	862	1159	1275	1084	948	813	945	1060	1008	1103	941	1152	944	836	796	1062	999	883	1002
ENSMUSG00000064272	Gpbar1	1075	0	0	0	0	0	0	0	0	0	1	0	1	0	0	0	0	1	0	0	0	1	0	0	0	0	1	0	0	0	0	0	1
ENSMUSG00000006299	Aamp	3458	1398	1591	714	1578	1597	1579	1414	1881	1548	1551	1102	1521	1245	1901	1508	1624	1298	1706	1454	1956	1350	1326	2084	1553	1450	1690	1589	1792	2422	1800	1646	1902
ENSMUSG00000101503	Gm28364	334	0	1	0	0	0	0	0	1	0	0	0	0	0	2	0	0	0	0	0	0	0	0	0	1	0	0	1	1	0	2	0	0
ENSMUSG00000026179	Pnkd	7832	1289	1924	780	1524	1198	1153	905	1323	1267	1045	826	946	959	1160	883	1344	951	886	1082	1604	1291	1131	1101	1189	1673	2256	1044	1214	1064	1733	1634	1171
ENSMUSG00000103013	Gm37503	319	0	0	1	0	0	0	1	0	2	0	0	0	1	0	0	2	0	1	2	0	0	0	0	1	1	0	0	0	0	0	0	0
ENSMUSG00000006301	Tmbim1	12659	430	492	238	408	427	421	477	497	506	411	399	415	536	454	497	535	456	413	347	468	507	426	557	387	581	503	407	449	554	572	531	522
ENSMUSG00000099931	Gm29358	3265	0	0	0	0	0	0	1	0	0	1	0	0	0	0	0	0	0	0	1	0	0	0	0	0	0	3	1	0	1	0	1	1
ENSMUSG00000103403	Gm37931	2866	0	1	0	1	1	0	0	1	1	0	0	0	0	0	1	0	0	0	0	0	0	0	0	0	0	0	0	0	1	0	0	0
ENSMUSG00000073650	Catip	2211	2	1	0	0	0	2	2	1	0	1	0	0	0	0	1	0	0	0	0	1	0	0	1	0	0	0	0	0	1	0	0	0
ENSMUSG00000026177	Slc11a1	3705	96	77	35	78	79	93	95	113	58	43	22	44	59	58	45	116	73	32	43	72	43	21	47	33	81	59	66	93	50	89	68	82
ENSMUSG00000026176	Ctdsp1	3334	1733	1875	863	1532	1776	1822	1924	2150	1975	1691	1371	1798	1773	2119	2003	2308	1839	1666	1560	1940	1929	1734	2131	1579	1931	2131	1564	1908	1747	2131	1959	2013
ENSMUSG00000065468	Mir26b	85	0	0	0	0	0	0	0	0	2	0	0	0	0	0	0	0	0	0	0	0	0	0	1	0	0	0	3	0	1	0	2	0
ENSMUSG00000026175	Vil1	3551	2	9	3	1	1	1	1	0	5	5	2	3	1	2	1	1	2	1	1	0	1	1	5	3	2	0	2	0	0	3	2	1
ENSMUSG00000033364	Usp37	11081	45	64	41	75	31	70	69	60	54	42	60	52	97	51	77	78	81	64	43	64	82	85	74	63	64	49	54	56	64	68	50	50
ENSMUSG00000103227	Gm37733	2962	0	0	0	0	0	0	0	0	0	0	0	0	0	0	0	0	0	0	0	0	0	0	0	0	1	0	0	0	0	0	0	0
ENSMUSG00000026174	Cnot9	3826	146	193	87	171	131	165	210	181	174	177	202	144	188	152	184	217	208	136	134	177	180	170	209	162	238	194	147	129	156	202	139	146
ENSMUSG00000026173	Plcd4	7045	0	0	0	1	0	1	0	0	0	0	0	1	0	0	0	0	0	0	1	0	0	0	0	0	1	0	0	0	0	2	0	1
ENSMUSG00000026135	Zfp142	11355	76	62	48	93	50	62	57	87	87	59	64	96	67	71	44	88	82	70	40	93	91	67	65	85	78	83	81	65	72	99	89	81
ENSMUSG00000093155	Gm25035	77	0	0	0	0	0	0	0	0	0	0	0	0	0	0	0	0	0	0	0	0	0	0	0	0	0	0	0	0	0	0	0	0
ENSMUSG00000026172	Bcs1l	2192	95	125	62	89	99	92	156	155	108	83	101	87	123	119	152	134	88	119	95	145	144	140	135	114	126	125	109	93	147	137	139	126
ENSMUSG00000026171	Rnf25	2181	153	208	99	222	153	172	154	179	166	145	160	175	149	152	147	173	142	183	142	163	178	188	192	164	167	215	184	180	226	250	171	218
ENSMUSG00000033276	Stk36	6437	8	17	6	15	9	10	10	13	7	9	8	8	5	13	9	13	10	6	7	4	10	4	8	5	14	6	9	11	4	6	13	9
ENSMUSG00000033257	Ttll4	11527	131	141	104	131	114	169	176	182	128	188	247	162	220	144	202	173	212	182	168	202	245	205	279	203	168	178	157	177	184	206	156	184
ENSMUSG00000026170	Cyp27a1	2173	3517	3970	1945	4527	4211	4822	4346	5570	4508	4406	4084	4652	3828	4659	4871	3822	4737	5000	4094	5325	4443	4117	5225	3997	5074	5165	3714	3431	4813	5499	4227	5431
ENSMUSG00000006542	Prkag3	3682	0	0	0	0	1	2	0	0	0	0	0	0	0	0	0	0	1	0	0	0	1	0	0	0	0	0	0	0	0	0	0	0
ENSMUSG00000098351	Gm27507	93	0	0	0	0	0	0	0	0	0	0	0	0	0	0	0	0	0	0	0	0	0	0	0	0	0	0	0	0	0	0	0	0
ENSMUSG00000033227	Wnt6	2192	0	1	0	0	1	1	0	0	1	0	1	2	0	2	0	0	0	0	0	0	0	0	0	0	0	0	1	0	1	2	0	1
ENSMUSG00000099472	Gm29539	758	0	0	0	0	0	0	0	0	0	0	0	0	0	0	0	0	0	0	0	0	0	0	0	0	0	0	0	0	0	0	0	0
ENSMUSG00000026167	Wnt10a	2468	0	0	0	0	1	0	0	0	0	0	0	0	0	0	0	0	0	0	0	0	0	0	0	0	0	0	0	0	0	0	0	0
ENSMUSG00000089964	Gm16582	1930	0	0	0	0	0	0	0	0	0	0	0	0	0	0	0	0	0	0	0	0	0	0	0	0	0	0	0	0	0	0	0	0
ENSMUSG00000090071	Cdk5r2	2799	0	0	1	0	0	0	0	0	0	0	0	0	0	0	0	0	0	0	0	0	0	0	0	0	0	0	0	0	0	0	0	0
ENSMUSG00000055197	Fev	1617	0	1	0	0	1	2	0	2	0	0	0	0	0	0	0	0	0	0	0	0	0	0	0	1	0	0	0	1	0	0	0	0
ENSMUSG00000006546	Cryba2	1193	0	0	0	0	0	0	0	0	0	0	0	0	0	0	0	0	0	0	0	0	0	0	0	0	0	0	0	0	0	0	0	0
ENSMUSG00000065616	Mir375	64	0	0	0	0	0	0	0	0	0	0	0	0	0	0	0	0	0	0	0	0	0	0	0	0	0	0	0	0	0	0	0	0
ENSMUSG00000047021	Cfap65	7817	0	0	0	0	1	0	0	0	0	0	0	0	0	0	0	0	0	0	0	0	0	0	0	0	0	0	0	0	0	0	0	0
ENSMUSG00000089653	Gm15841	517	0	0	0	0	0	0	0	0	0	0	0	0	0	0	0	0	0	0	0	0	0	0	0	0	0	0	0	0	0	0	0	0
ENSMUSG00000006538	Ihh	3048	37	19	14	39	1	11	5	18	81	50	45	53	10	13	10	13	22	17	5	25	19	29	37	21	17	18	48	35	27	52	54	33
ENSMUSG00000103145	Gm37744	1590	0	0	0	0	0	0	0	2	0	0	0	0	0	0	0	0	0	0	0	0	0	0	0	0	0	0	0	0	0	0	0	0
ENSMUSG00000026162	Nhej1	1118	24	29	12	33	21	20	37	38	51	39	36	38	30	48	44	37	41	41	27	36	43	38	48	30	34	43	33	46	51	45	32	28
ENSMUSG00000026205	Slc23a3	2167	3	4	0	0	0	2	0	4	1	0	1	5	1	2	0	1	1	1	1	2	1	1	1	2	3	1	1	4	0	8	1	1
ENSMUSG00000033159	Cnppd1	5635	515	561	239	457	717	611	566	801	501	641	476	662	490	788	703	563	503	532	474	797	511	512	739	529	497	545	537	594	809	573	594	673
ENSMUSG00000049339	Retreg2	2999	1837	1904	958	1809	2008	2103	1905	2706	1881	1908	1506	2093	1731	2670	2041	1967	1697	1899	1659	2568	1833	1645	2452	1902	1640	2217	1893	1992	2472	2184	1888	2126
ENSMUSG00000026197	Zfand2b	1772	232	273	120	209	256	234	254	329	238	267	168	243	222	297	258	253	218	312	253	380	265	251	368	294	239	277	305	320	374	316	270	333
ENSMUSG00000026198	Abcb6	5315	570	674	317	674	728	734	811	1005	667	550	504	600	823	1082	997	894	837	861	723	959	859	719	986	687	1023	990	663	725	1001	952	923	1080
ENSMUSG00000099519	Gm29253	5231	1025	1202	567	1083	1243	1227	1264	1727	1172	1072	901	1151	1182	1707	1477	1371	1281	1415	1197	1539	1273	1169	1612	1197	1475	1579	1191	1295	1521	1623	1472	1721
ENSMUSG00000033124	Atg9a	5762	721	877	390	670	848	851	730	1149	927	920	650	973	688	993	782	797	841	817	746	902	747	729	1048	829	772	912	869	906	778	1126	980	998
ENSMUSG00000026199	Ankzf1	5142	230	251	137	207	284	279	265	323	267	263	252	315	199	312	327	296	295	298	243	364	283	266	336	257	212	273	279	258	380	348	268	334
ENSMUSG00000026200	Glb1l	5905	32	32	20	25	38	40	53	36	37	27	26	33	39	40	46	47	42	31	26	46	45	39	52	51	41	31	39	27	49	38	41	53
ENSMUSG00000099204	Gm27943	116	0	1	2	1	2	0	3	0	0	0	3	0	2	0	1	2	0	1	2	1	2	0	1	1	0	2	0	0	1	0	0	2
ENSMUSG00000026201	Stk16	4518	561	763	351	575	677	695	811	805	664	612	593	616	837	843	846	833	729	836	687	882	800	756	881	743	943	969	708	774	993	959	804	924
ENSMUSG00000026202	Tuba4a	3701	1910	2111	1027	2581	1657	1419	1688	2133	2454	1793	1581	1743	1477	1602	1230	2010	1945	1718	1892	2405	2250	2273	2290	2331	2085	3090	2195	2273	2168	2655	2336	1606
ENSMUSG00000096094	A630095N17Rik	1123	0	0	0	0	0	0	0	0	0	0	0	0	0	0	0	0	0	0	0	0	0	1	0	1	0	0	0	0	0	1	0	0
ENSMUSG00000118482	AC166150.1	228	0	0	0	0	0	0	0	0	0	0	0	0	0	0	0	0	0	0	0	0	0	0	0	0	0	0	0	0	0	0	0	0
ENSMUSG00000026203	Dnajb2	4249	645	716	306	667	732	781	701	919	650	584	389	724	599	820	735	702	663	667	536	701	619	583	640	642	616	658	493	649	813	694	570	656
ENSMUSG00000026204	Ptprn	4249	0	1	1	0	0	1	0	0	0	0	0	0	1	2	1	1	0	0	0	0	0	0	0	0	1	0	0	1	0	0	0	3
ENSMUSG00000101840	Gm28294	386	0	0	0	0	0	0	0	0	0	0	0	0	0	0	0	0	0	0	0	0	0	0	0	0	0	0	0	0	0	0	0	0
ENSMUSG00000033061	Resp18	1032	0	0	0	0	0	0	0	0	0	0	0	0	0	0	0	0	0	0	0	0	0	0	0	0	0	0	0	0	0	0	0	0
ENSMUSG00000100556	Gm28902	215	0	0	0	0	0	0	0	0	0	0	0	0	0	0	0	0	0	0	0	0	0	0	0	0	0	0	0	0	0	0	0	0
ENSMUSG00000026209	Dnpep	4289	483	488	223	472	443	508	602	661	535	485	402	544	481	683	528	483	448	487	423	578	452	444	545	469	471	567	486	501	512	660	604	569
ENSMUSG00000026208	Des	3754	62	72	37	57	51	96	70	67	40	50	23	62	36	58	57	44	31	65	33	66	23	22	48	52	39	52	55	48	66	107	56	89
ENSMUSG00000085653	Gm15179	867	0	0	0	0	0	0	0	0	0	0	0	0	0	0	0	0	0	0	0	0	0	0	0	0	0	0	0	0	0	0	0	0
ENSMUSG00000026207	Speg	12741	9	23	10	15	18	25	12	18	8	8	8	14	9	14	19	12	9	9	9	20	15	7	17	11	10	13	10	13	13	37	16	29
ENSMUSG00000086053	Gm15178	472	0	0	0	0	0	0	0	0	0	0	0	0	0	0	0	0	0	0	0	0	0	0	0	0	0	0	0	0	0	0	0	0
ENSMUSG00000033021	Gmppa	2395	240	217	173	305	273	219	213	291	390	265	386	343	276	322	349	308	276	357	257	338	332	282	329	333	311	294	310	323	334	335	362	355
ENSMUSG00000033007	Asic4	2727	0	0	2	0	0	0	0	0	0	0	0	1	0	0	0	0	0	0	0	0	0	0	0	0	0	0	0	0	0	0	0	0
ENSMUSG00000102605	Gm37264	2192	0	0	0	0	0	0	0	0	0	0	0	0	0	0	0	0	0	0	0	0	0	0	0	0	0	0	0	0	0	0	0	0
ENSMUSG00000032997	Chpf	3856	36	41	14	35	44	40	34	56	31	21	16	36	26	41	32	50	20	34	14	30	15	13	20	18	20	23	18	31	54	41	26	38
ENSMUSG00000026211	Obsl1	8467	18	20	11	8	17	20	12	18	20	18	6	18	18	18	15	11	13	11	6	20	4	3	10	16	8	8	11	9	13	37	21	31
ENSMUSG00000051703	Tmem198	2504	2	1	2	3	0	3	2	5	1	0	2	1	0	2	2	1	1	0	1	0	3	0	1	0	2	0	4	0	2	1	1	1
ENSMUSG00000032968	Inha	1475	2	2	1	3	3	3	2	2	5	3	2	2	0	2	1	2	2	3	2	0	0	1	2	1	1	1	2	2	1	8	0	5
ENSMUSG00000082745	Gm15181	177	0	1	0	0	0	1	0	0	0	0	0	0	0	0	0	0	0	0	1	0	0	0	0	0	0	0	0	0	0	0	0	0
ENSMUSG00000026213	Stk11ip	5743	115	110	33	84	141	126	111	156	69	70	64	89	96	108	126	116	91	84	96	124	102	81	115	80	107	107	107	90	117	117	96	127
ENSMUSG00000082059	Gm15183	348	0	0	0	0	0	0	0	0	0	0	0	0	0	0	0	0	0	0	0	0	0	0	0	0	0	0	0	0	0	0	0	0
ENSMUSG00000006576	Slc4a3	8599	11	9	8	5	10	15	6	7	23	22	11	16	10	3	8	5	13	10	5	9	6	5	4	8	11	6	8	4	6	26	9	16
ENSMUSG00000083244	Gm15180	492	0	0	0	0	0	0	0	0	0	0	0	0	0	0	0	0	0	0	0	0	0	0	0	0	0	0	0	0	0	0	0	0
ENSMUSG00000082528	Gm15182	1676	0	0	0	0	0	0	0	0	0	0	0	0	0	0	0	0	0	0	0	0	0	0	0	0	0	0	0	0	0	0	0	0
ENSMUSG00000082012	Gm5257	790	0	2	1	3	1	0	2	1	1	2	2	1	3	2	1	1	4	1	1	4	2	0	0	0	0	0	2	1	3	3	2	1
ENSMUSG00000099996	Gm29065	487	0	0	0	0	0	0	0	0	0	0	0	0	0	0	0	0	0	0	0	0	0	0	0	0	0	0	0	0	0	0	0	0
ENSMUSG00000101763	Gm29068	400	0	0	0	0	0	0	0	0	0	0	0	0	0	0	0	0	0	0	0	0	0	0	0	0	0	0	0	0	0	0	0	0
ENSMUSG00000100827	Gm29069	675	0	0	0	0	0	0	0	0	0	0	0	0	0	0	0	0	0	0	0	0	0	0	0	0	0	0	0	0	0	0	0	0
ENSMUSG00000100553	Gm17751	2188	0	0	0	0	0	0	0	0	0	0	0	0	0	0	0	0	0	0	0	0	0	0	0	0	0	0	0	0	0	0	0	0
ENSMUSG00000098611	Mir6343	84	0	0	0	0	0	0	0	0	0	0	0	0	0	0	0	0	0	0	0	0	0	0	0	0	0	0	0	0	0	0	0	0
ENSMUSG00000100534	Gm816	2456	0	0	0	0	0	0	0	0	0	0	0	0	0	0	0	0	0	0	0	0	0	0	0	0	0	0	0	0	0	0	0	0
ENSMUSG00000102904	Gm38265	3766	0	0	0	0	0	0	0	0	0	0	0	0	0	0	0	0	0	0	0	0	0	0	0	0	0	0	0	0	0	0	0	0
ENSMUSG00000089326	Gm25974	94	0	0	0	0	0	0	0	0	0	0	0	0	0	0	0	0	0	0	0	0	0	0	0	0	0	0	0	0	0	0	0	0
ENSMUSG00000026235	Epha4	8054	10	5	0	5	3	8	8	5	5	4	2	1	1	1	3	3	4	3	2	2	2	2	3	5	1	3	2	0	1	4	0	2
ENSMUSG00000099141	Mir6352	116	0	0	0	0	0	0	0	0	0	0	0	0	0	0	0	0	0	0	0	0	0	0	0	0	0	0	0	0	0	0	0	0
ENSMUSG00000101849	Gm28386	1849	0	1	0	0	0	0	0	0	0	0	0	0	0	0	0	0	0	0	0	0	0	0	0	0	0	0	0	0	0	0	0	0
ENSMUSG00000101506	Gm28385	292	0	0	0	0	0	0	0	0	0	0	0	0	0	0	0	0	0	1	0	0	0	0	0	0	0	0	0	0	0	0	0	0
ENSMUSG00000065215	Gm26263	164	0	0	0	0	0	0	0	0	0	0	0	0	0	0	0	0	0	0	0	0	0	0	0	0	0	0	0	0	0	0	0	0
ENSMUSG00000102052	Gm28387	854	0	0	0	0	0	0	0	0	0	0	0	0	0	0	0	0	0	0	0	0	0	0	0	0	0	0	0	0	0	0	0	0
ENSMUSG00000004872	Pax3	6187	0	0	0	0	0	0	0	0	0	0	0	0	0	0	0	0	0	0	0	0	0	0	0	0	0	0	0	0	0	0	0	0
ENSMUSG00000118426	AC115893.1	745	0	0	0	0	0	0	0	0	0	0	0	0	0	0	0	0	0	0	0	0	0	0	0	0	0	0	0	0	0	0	0	0
ENSMUSG00000032908	Sgpp2	4002	4	2	1	2	6	0	1	1	4	4	0	1	2	2	4	1	0	0	0	1	1	2	0	0	2	3	1	3	0	4	2	2
ENSMUSG00000099561	Gm28410	1450	0	0	0	0	0	0	0	0	0	0	0	0	0	0	0	0	0	0	0	0	0	0	0	0	0	0	0	0	0	0	0	0
ENSMUSG00000102945	Gm37884	818	0	0	0	0	0	0	0	0	0	0	0	0	0	0	0	0	0	0	0	0	0	0	0	0	0	0	0	0	0	0	0	0
ENSMUSG00000026245	Farsb	2620	201	277	139	265	241	282	387	319	277	279	333	221	426	247	357	394	356	334	247	305	350	367	385	323	368	330	256	247	264	295	273	269
ENSMUSG00000101798	Gm28995	261	0	0	0	0	0	0	0	0	0	0	0	0	0	0	0	0	0	0	0	0	0	0	0	0	0	0	0	0	0	0	0	0
ENSMUSG00000104018	4833412K13Rik	1479	0	1	0	2	0	0	2	0	2	1	0	1	0	0	2	0	1	1	0	1	0	2	1	1	0	0	2	1	2	0	0	2
ENSMUSG00000090486	BC035947	3310	0	1	1	0	2	0	2	2	0	0	0	0	7	2	5	4	1	1	1	2	0	1	2	1	3	0	1	1	0	0	1	4
ENSMUSG00000012187	Mogat1	1558	3	6	0	4	17	22	18	16	2	1	2	0	94	52	61	58	21	32	13	14	10	14	14	7	32	17	5	4	11	13	8	47
ENSMUSG00000099364	5730419F03Rik	2092	0	0	0	1	0	0	0	0	0	0	0	0	0	0	0	0	0	0	0	0	0	0	0	0	0	0	0	0	0	0	0	0
ENSMUSG00000100562	Gm29611	1011	0	0	0	0	0	0	0	0	0	0	0	0	0	0	0	0	0	0	0	0	0	0	0	0	0	0	0	0	0	0	0	0
ENSMUSG00000032883	Acsl3	4357	515	333	158	608	334	699	636	613	394	338	249	465	456	319	516	446	618	223	306	296	292	232	444	281	216	128	230	222	245	300	227	180
ENSMUSG00000079470	Utp14b	7679	119	156	59	171	127	225	185	252	89	133	94	158	154	89	135	167	211	96	128	97	92	109	157	112	54	61	125	66	59	82	54	56
ENSMUSG00000099377	Gm6159	1724	21	28	10	23	21	28	22	24	18	20	13	17	24	15	21	22	14	21	21	24	18	22	31	24	13	30	23	14	26	21	19	19
ENSMUSG00000099706	Gm29536	3283	0	0	0	0	0	0	0	0	0	0	0	0	0	0	0	0	0	0	0	0	0	0	0	0	0	0	0	0	0	0	0	0
ENSMUSG00000047330	Kcne4	2657	4	2	1	3	0	2	5	4	4	2	4	1	5	0	2	3	0	3	0	2	2	0	4	1	6	2	3	1	4	2	0	2
ENSMUSG00000101324	Gm29187	689	0	0	0	0	0	0	0	0	0	0	0	0	0	0	0	0	0	0	0	0	0	0	0	0	0	0	0	0	0	0	0	0
ENSMUSG00000072978	Gm5830	443	36	43	24	32	39	39	31	47	32	35	37	32	37	50	34	40	28	31	30	32	28	24	38	24	50	43	38	24	33	37	38	34
ENSMUSG00000050711	Scg2	2515	0	0	1	0	0	0	0	0	0	0	1	0	0	0	0	1	0	0	0	0	0	1	2	0	1	0	0	0	1	0	1	0
ENSMUSG00000099562	Gm19027	1355	0	0	0	0	0	0	1	0	0	0	0	0	0	0	0	0	0	0	0	0	0	1	0	0	0	0	0	0	0	0	0	0
ENSMUSG00000077782	Gm24160	126	0	0	0	0	0	0	0	0	0	0	0	0	0	0	0	0	0	0	0	0	0	0	0	0	0	0	0	0	0	0	0	0
ENSMUSG00000054702	Ap1s3	2878	6	10	3	6	6	8	9	7	12	11	11	2	5	1	6	8	7	1	6	1	7	10	3	5	8	2	9	4	4	10	7	5
ENSMUSG00000102235	Gm37886	1513	0	0	0	0	0	0	0	0	0	0	0	0	0	0	0	0	0	0	0	0	0	0	0	0	0	0	0	0	0	0	0	0
ENSMUSG00000073643	Wdfy1	6488	131	131	75	142	117	162	176	174	132	140	146	146	195	123	175	242	211	161	131	195	264	201	164	160	170	114	119	113	166	171	126	166
ENSMUSG00000104497	Gm10555	1791	0	0	1	0	0	0	0	0	0	0	0	0	0	0	0	0	0	0	0	0	0	1	0	0	0	0	0	0	0	0	0	0
ENSMUSG00000026248	Mrpl44	1644	176	225	73	200	186	173	243	228	172	199	200	179	217	213	247	273	205	235	203	233	229	226	225	233	218	248	169	191	169	224	206	242
ENSMUSG00000026249	Serpine2	8287	24	27	15	38	35	39	33	38	175	174	199	116	47	39	150	127	138	89	113	230	268	370	263	216	121	150	151	142	111	129	120	58
ENSMUSG00000067106	Gm5529	891	170	154	62	173	155	181	179	194	150	148	162	167	151	182	176	178	133	200	138	147	135	130	182	161	154	134	138	117	99	176	152	164
ENSMUSG00000100397	Gm28071	478	10	9	3	9	11	14	6	5	8	5	9	7	8	13	7	10	9	5	6	7	5	6	8	6	9	7	6	4	11	10	7	13
ENSMUSG00000099753	Gm28058	264	0	0	0	0	0	0	0	0	0	0	0	0	0	0	0	0	0	0	0	0	0	0	0	0	0	0	0	0	0	0	0	0
ENSMUSG00000096297	Gm23934	107	0	0	0	0	0	0	0	0	0	0	0	0	0	0	0	0	0	0	0	0	0	0	0	0	0	0	0	0	0	0	0	0
ENSMUSG00000102518	Gm38339	1829	0	0	0	0	0	0	0	0	0	0	0	0	0	0	0	0	0	0	0	0	0	0	0	0	0	0	0	0	0	0	0	0
ENSMUSG00000099552	9830004L10Rik	2333	0	0	0	0	0	0	0	0	0	0	0	0	0	0	0	0	0	0	0	0	0	0	0	0	0	0	0	0	0	0	0	0
ENSMUSG00000043230	Fam124b	3357	0	0	0	0	0	0	0	0	0	0	0	0	0	0	0	0	0	0	0	0	0	0	0	0	0	0	0	0	0	0	0	0
ENSMUSG00000101257	2310015K22Rik	1461	0	0	0	0	0	0	0	0	0	0	0	0	0	0	0	0	0	0	0	0	0	0	0	0	0	0	0	0	0	0	0	0
ENSMUSG00000103404	Gm37932	1167	0	0	0	0	0	0	0	0	0	0	0	0	0	0	0	0	0	0	0	0	0	0	0	0	0	0	0	0	0	0	0	0
ENSMUSG00000004364	Cul3	4873	410	436	286	477	463	539	630	532	457	508	570	509	723	374	727	738	669	374	443	409	642	643	629	430	628	416	381	387	431	501	432	472
ENSMUSG00000103076	Gm37902	1683	0	1	0	0	0	0	5	1	1	0	2	1	0	0	1	1	0	1	3	3	1	0	1	2	0	1	2	1	0	0	1	0
ENSMUSG00000103525	Gm37262	1818	1	0	1	0	0	0	1	0	0	1	3	0	0	0	0	0	0	0	0	0	0	0	0	0	0	0	0	0	0	2	2	0
ENSMUSG00000101722	Gm29125	3220	0	0	0	0	0	0	1	0	0	0	0	0	0	0	0	0	0	0	0	0	0	0	0	0	0	0	0	0	0	0	0	0
ENSMUSG00000090637	Gm6189	2082	0	0	0	0	0	0	0	1	0	1	0	0	0	0	0	0	0	0	2	0	0	0	1	0	0	0	0	1	1	0	0	0
ENSMUSG00000101483	1700016L21Rik	968	0	0	0	0	0	0	0	0	0	0	0	0	0	0	0	0	0	0	0	0	0	1	0	0	0	0	0	0	0	0	0	0
ENSMUSG00000110100	Gm45261	594	0	0	0	0	0	0	0	0	0	0	0	0	0	0	0	0	0	0	0	0	0	0	0	0	0	0	0	0	0	0	0	0
ENSMUSG00000038608	Dock10	18267	44	40	19	54	38	41	77	66	23	36	31	24	47	25	52	95	35	31	26	48	40	22	40	30	56	35	22	48	44	61	25	48
ENSMUSG00000103192	Gm37645	3556	0	0	0	0	0	0	0	0	0	0	0	0	0	0	0	0	0	0	0	0	0	0	0	0	0	0	0	0	0	0	0	1
ENSMUSG00000104488	Gm38062	1856	0	0	0	0	0	0	0	0	0	0	0	0	0	0	0	0	0	0	0	0	0	0	0	0	0	0	0	0	0	0	0	0
ENSMUSG00000102721	A630081D01Rik	1833	0	0	1	0	0	0	0	0	0	0	0	0	0	0	0	0	0	0	0	0	0	0	0	1	0	0	0	0	0	2	0	0
ENSMUSG00000099949	Gm29124	452	0	0	0	0	0	0	0	0	0	0	0	0	0	0	0	0	0	0	0	0	0	0	0	0	0	0	0	0	0	0	0	0
ENSMUSG00000099918	Gm28066	472	0	0	0	0	0	0	0	0	0	0	0	0	0	0	0	0	0	0	0	0	0	0	0	0	0	0	0	0	0	0	0	0
ENSMUSG00000054976	Nyap2	12508	0	0	0	0	0	0	0	0	0	0	0	0	0	0	0	0	0	0	0	0	0	0	0	0	0	0	0	0	0	0	0	0
ENSMUSG00000104029	Gm37210	2004	0	0	0	0	0	0	0	0	0	0	0	0	0	0	0	0	0	0	0	0	0	0	0	0	0	0	0	0	0	0	0	0
ENSMUSG00000101986	Gm6198	2929	0	0	0	0	1	0	0	0	0	1	0	0	1	0	0	0	0	0	0	0	0	0	0	0	0	0	0	0	1	0	0	0
ENSMUSG00000087008	Gm5530	985	3	8	4	7	4	4	10	3	5	9	4	8	11	5	7	7	7	10	7	9	6	6	2	4	11	3	8	12	3	6	8	8
ENSMUSG00000100561	Gm7516	706	0	1	0	1	0	0	2	1	1	1	0	0	1	0	0	0	0	0	0	2	0	1	0	0	0	0	0	1	1	0	0	2
ENSMUSG00000103571	Gm37114	1804	0	0	0	0	0	0	0	0	0	0	0	0	0	0	0	0	0	0	0	0	0	0	0	0	0	0	0	0	0	0	0	0
ENSMUSG00000098797	Mir6344	104	0	0	0	0	0	0	0	0	0	0	0	0	0	0	0	0	0	0	0	0	0	0	0	0	0	0	0	0	0	0	0	0
ENSMUSG00000055980	Irs1	9144	277	342	154	365	207	232	257	247	160	362	295	173	242	167	192	387	236	128	204	251	382	337	188	212	406	240	148	225	153	142	208	191
ENSMUSG00000022591	Gm9747	2822	0	0	0	0	0	0	0	0	0	0	0	0	0	0	0	0	0	0	0	0	0	0	0	0	0	0	0	0	0	0	0	0
ENSMUSG00000026142	Rhbdd1	6966	160	173	97	189	154	212	219	214	235	184	201	194	262	184	262	299	314	166	176	206	269	270	265	194	271	199	196	173	114	230	204	195
ENSMUSG00000104493	Gm19552	2833	0	1	0	0	0	0	0	0	0	0	0	0	0	0	0	1	0	1	0	0	1	0	1	0	1	0	0	0	0	0	0	0
ENSMUSG00000100786	Gm28940	1682	0	0	0	0	0	0	0	0	0	0	0	0	0	0	0	0	0	0	0	0	0	0	0	0	0	0	0	0	0	0	0	0
ENSMUSG00000096779	Gm22112	121	0	0	0	0	0	0	0	0	0	0	0	0	0	0	0	0	0	0	0	0	0	0	0	0	0	0	0	1	0	0	0	0
ENSMUSG00000067158	Col4a4	10612	11	2	4	5	14	16	8	7	3	13	4	10	3	7	5	2	9	5	6	17	4	3	7	3	1	2	15	4	22	22	11	14
ENSMUSG00000079465	Col4a3	9967	5	4	2	4	8	23	3	6	2	4	4	5	2	4	2	2	5	1	3	6	1	2	4	1	3	1	3	1	8	7	5	2
ENSMUSG00000065055	n-R5s213	98	0	0	0	0	0	0	0	0	0	0	0	0	0	0	0	0	0	0	0	0	0	0	0	0	0	0	0	0	0	0	0	0
ENSMUSG00000097564	C430014B12Rik	4343	10	10	6	6	9	9	12	8	19	4	13	15	8	12	14	14	7	10	11	15	21	18	10	16	14	13	4	10	13	17	11	7
ENSMUSG00000026150	Mff	9757	239	203	146	245	225	243	390	282	209	233	239	211	357	235	328	328	314	236	182	224	339	286	290	210	283	253	170	207	198	245	195	219
ENSMUSG00000101450	Gm28941	1017	0	0	0	0	0	0	1	1	0	0	0	1	2	1	0	0	0	1	1	0	0	0	1	0	1	0	0	0	0	0	0	0
ENSMUSG00000026149	Tm4sf20	1508	0	0	0	0	0	0	0	0	0	0	0	0	0	0	0	0	0	0	0	0	0	0	0	0	0	0	0	0	0	0	0	0
ENSMUSG00000114299	Gm47791	420	0	0	1	0	0	0	0	0	0	0	0	0	0	0	0	0	0	0	0	0	0	0	0	0	0	0	0	0	0	0	0	0
ENSMUSG00000099771	Gm19257	183	0	0	0	0	0	0	0	0	0	0	0	0	0	0	0	0	0	0	0	0	0	0	0	0	0	0	0	0	0	0	0	0
ENSMUSG00000102280	Gm36999	1046	0	0	0	0	0	0	0	0	0	0	0	0	0	0	0	0	0	0	0	0	0	0	0	0	0	0	0	0	0	0	0	0
ENSMUSG00000100170	Gm28942	365	0	0	0	0	0	0	0	0	0	0	0	0	0	0	0	0	0	0	0	0	0	0	0	0	0	0	0	0	0	0	0	0
ENSMUSG00000100744	Gm17764	391	0	0	0	0	0	0	0	0	0	0	0	0	0	0	0	0	0	0	0	1	0	0	0	0	0	0	0	0	0	0	0	0
ENSMUSG00000093782	Gm22396	53	0	3	1	3	1	2	1	0	2	4	3	3	1	2	0	2	3	1	1	2	2	2	3	1	1	1	4	0	2	2	1	4
ENSMUSG00000026159	Agfg1	8384	165	165	79	167	149	164	233	151	159	174	224	156	229	121	246	303	241	130	154	157	214	205	216	177	230	159	148	130	150	184	145	133
ENSMUSG00000113880	A030005L19Rik	806	4	0	1	0	1	2	1	1	1	1	2	1	1	1	0	0	0	0	0	3	3	0	2	1	1	0	3	2	2	1	3	4
ENSMUSG00000113973	A030014E15Rik	796	0	0	0	0	0	0	0	0	0	0	0	0	0	0	0	0	0	0	0	0	0	0	0	0	0	0	0	0	0	0	0	0
ENSMUSG00000113846	Gm6217	829	0	0	0	0	0	0	0	0	0	0	0	0	0	0	0	0	0	0	0	0	0	0	0	0	0	0	0	0	0	0	0	0
ENSMUSG00000113084	A030003K21Rik	830	0	0	0	0	0	0	0	0	0	0	0	0	0	0	0	0	0	0	0	0	0	0	0	0	0	0	0	0	0	0	0	0
ENSMUSG00000113925	Gm7544	828	0	0	0	0	0	0	0	0	0	0	0	0	0	0	0	0	0	0	0	0	0	0	1	0	0	0	0	0	0	0	0	0
ENSMUSG00000114011	Gm47955	639	0	0	0	0	0	0	0	0	0	0	0	0	0	0	0	0	0	0	0	0	0	0	0	0	0	0	0	0	0	0	0	0
ENSMUSG00000113097	Gm47959	933	0	0	0	0	0	0	0	0	0	0	0	0	0	0	0	0	0	0	0	0	0	0	0	0	0	0	0	0	0	0	0	0
ENSMUSG00000101784	Gm7553	1426	5	4	4	6	2	8	4	3	3	7	1	2	3	6	1	2	0	1	4	8	1	2	5	4	3	7	2	8	0	3	5	1
ENSMUSG00000038496	Slc19a3	3065	1	4	0	1	0	1	0	0	1	0	0	0	0	1	0	1	1	0	0	0	1	0	1	0	1	1	0	0	0	0	0	0
ENSMUSG00000100432	Gm7539	630	0	0	0	0	0	0	0	0	0	0	0	1	0	0	0	0	0	0	0	0	0	0	0	0	0	0	0	1	0	0	0	0
ENSMUSG00000100190	Krtap28-10	957	0	0	0	0	0	0	0	0	0	0	0	0	0	0	0	0	0	0	0	0	0	0	1	0	0	0	0	0	0	0	0	0
ENSMUSG00000113267	Gm47969	1015	0	0	0	0	0	0	0	0	0	0	0	0	0	0	0	0	0	0	0	0	0	0	0	0	0	0	0	0	0	0	0	0
ENSMUSG00000104423	A030005K14Rik	1093	0	0	0	0	0	0	0	0	0	0	0	0	0	0	0	0	0	0	0	0	0	0	0	0	0	0	0	0	0	0	0	0
ENSMUSG00000101315	Krtap28-13	992	0	0	0	0	0	0	0	0	0	0	0	0	0	0	0	0	0	0	0	0	0	0	0	0	0	0	0	0	0	0	0	0
ENSMUSG00000099691	Gm29518	372	0	0	0	0	0	0	0	0	0	0	0	0	0	0	0	0	0	0	0	0	0	0	0	0	0	0	0	0	0	0	0	0
ENSMUSG00000026166	Ccl20	1421	0	0	0	0	0	0	0	0	0	0	0	0	0	0	0	0	0	0	0	0	0	0	0	0	0	0	0	0	0	0	0	0
ENSMUSG00000101173	Gm29519	398	1	0	0	0	1	0	0	0	1	0	1	1	0	0	0	1	2	1	0	2	1	0	0	0	0	1	0	0	0	0	0	0
ENSMUSG00000053161	Daw1	2140	0	0	0	1	2	0	0	1	0	1	1	0	0	0	0	0	1	0	0	0	1	0	0	0	0	0	0	0	0	0	0	0
ENSMUSG00000101896	Gm6244	841	1	0	1	0	0	0	0	0	0	0	0	0	0	0	1	0	0	0	0	0	0	0	0	0	0	0	0	0	0	0	0	0
ENSMUSG00000084443	n-R5s214	121	0	0	0	0	0	0	0	0	0	0	0	0	0	0	0	0	0	0	0	0	0	0	0	0	0	0	0	0	0	0	0	0
ENSMUSG00000026163	Sphkap	9602	0	0	0	0	0	0	0	0	0	0	0	0	0	0	0	0	0	0	0	0	0	0	0	0	0	0	0	0	0	0	0	0
ENSMUSG00000079140	Gm6374	788	3	6	1	2	5	3	4	7	0	0	2	0	6	8	0	1	2	3	3	1	13	1	0	3	0	2	3	3	4	2	3	9
ENSMUSG00000104374	Gm37517	1289	0	0	0	0	0	0	0	0	0	0	0	0	0	0	0	0	0	0	0	0	0	0	0	0	0	0	0	0	0	0	0	0
ENSMUSG00000104219	Gm37989	803	0	0	0	0	0	0	0	0	0	0	0	0	0	0	0	0	0	0	0	0	0	0	0	0	0	0	0	0	0	0	0	0
ENSMUSG00000100580	4933436I20Rik	2146	0	0	0	0	0	0	0	0	0	0	0	0	0	0	0	0	0	0	1	0	0	0	0	0	0	0	0	0	0	0	0	0
ENSMUSG00000094946	Gm25754	121	0	0	0	0	0	0	0	0	0	0	0	0	0	0	0	0	0	0	0	0	0	0	0	0	0	0	0	0	0	0	0	0
ENSMUSG00000077736	Gm24555	124	0	0	0	0	0	0	0	0	0	0	0	0	0	0	0	0	0	0	0	0	0	0	0	0	0	0	0	0	0	0	0	0
ENSMUSG00000045658	Pid1	8172	717	1075	488	981	797	979	1186	953	830	799	963	895	854	599	828	993	960	721	835	994	1005	1037	943	733	1321	1197	762	834	957	1143	1103	825
ENSMUSG00000102750	Gm37058	1644	0	1	2	4	6	1	4	1	3	3	0	0	2	0	3	1	0	2	1	5	2	3	2	0	1	0	1	0	2	0	1	2
ENSMUSG00000101934	Gm18304	546	0	0	0	0	0	0	0	0	0	0	0	0	0	0	0	0	0	0	0	0	0	0	0	0	0	0	0	0	0	0	0	0
ENSMUSG00000098851	Mir6353	113	0	1	0	0	0	0	1	0	0	0	0	0	0	0	0	0	0	0	0	0	0	0	0	0	1	1	0	0	0	0	0	0
ENSMUSG00000036766	Dner	4784	0	0	0	0	0	0	0	0	0	1	0	0	0	0	0	0	1	1	0	0	0	0	0	0	1	0	0	0	0	0	0	0
ENSMUSG00000104396	Gm37959	2897	0	0	0	0	0	0	0	0	0	0	0	0	0	0	0	0	0	0	0	0	0	0	0	0	0	0	0	0	0	0	0	0
ENSMUSG00000102481	Gm37925	4255	0	0	0	0	0	0	0	0	0	0	0	0	0	0	0	0	0	0	0	0	0	0	0	0	0	0	0	0	0	0	0	0
ENSMUSG00000093254	Mir5126	77	0	0	0	0	0	0	0	0	0	0	0	0	0	0	0	0	0	0	0	0	0	0	0	0	0	0	0	0	0	0	0	0
ENSMUSG00000026219	Trip12	16601	699	809	458	841	768	871	1114	917	720	877	1078	856	1377	760	1054	1373	1301	757	879	990	1383	1324	1296	1047	1233	925	868	931	844	895	814	816
ENSMUSG00000103505	Gm38374	2033	0	0	0	0	1	0	1	1	1	3	2	0	0	0	0	0	0	0	0	1	0	0	0	0	1	0	0	0	0	0	0	0
ENSMUSG00000104503	Gm37738	4716	0	1	1	1	3	1	3	2	0	2	0	1	1	1	0	2	0	1	2	4	0	3	1	2	0	1	1	1	2	1	2	1
ENSMUSG00000073633	Fbxo36	2148	15	21	11	28	41	40	53	50	36	30	27	36	50	52	46	32	33	51	38	58	33	62	52	35	46	41	54	54	47	51	44	64
ENSMUSG00000026220	Slc16a14	3352	0	0	0	0	0	0	0	0	0	0	0	0	0	0	0	0	0	1	0	0	0	0	0	0	0	0	0	0	0	0	0	0
ENSMUSG00000096802	Gm15433	891	9	29	2	22	9	6	32	18	20	17	6	17	21	18	18	26	21	10	11	18	12	10	15	6	6	10	5	13	22	22	20	28
ENSMUSG00000099693	Gm29284	255	4	0	0	0	1	1	0	0	2	0	0	0	7	2	1	4	1	0	1	0	0	2	1	2	3	1	0	2	5	1	2	4
ENSMUSG00000052477	C130026I21Rik	3827	13	6	10	8	14	8	18	22	6	9	3	8	9	8	8	15	11	2	4	8	7	5	8	4	10	3	6	6	6	16	7	20
ENSMUSG00000064281	Rpl19-ps1	591	646	743	336	750	571	553	708	662	590	621	450	539	502	639	573	536	419	722	563	725	604	574	876	762	578	740	609	655	891	808	664	707
ENSMUSG00000098842	Gm27907	80	487	535	234	548	403	394	490	449	411	438	314	369	401	479	383	375	285	491	373	494	432	384	610	543	405	550	455	491	613	583	480	531
ENSMUSG00000061852	Gm7582	603	2	7	2	8	11	7	15	12	10	5	2	9	9	4	11	10	6	4	8	7	5	7	3	4	9	3	6	0	7	12	10	15
ENSMUSG00000089976	Gm2389	189	0	0	1	0	1	0	0	2	0	0	0	0	0	0	1	0	0	3	0	0	0	0	1	0	0	0	0	0	0	0	1	0
ENSMUSG00000101279	Gm18342	694	1	0	2	3	2	3	4	2	4	3	0	0	3	2	2	2	1	2	1	0	0	0	1	3	2	2	0	1	1	1	1	6
ENSMUSG00000089844	A530032D15Rik	1603	9	3	3	5	3	5	10	11	2	3	0	4	0	4	3	7	1	0	2	4	7	2	3	1	2	2	2	2	0	12	4	11
ENSMUSG00000073631	Gm10553	1563	0	0	0	0	2	0	2	0	0	0	0	0	0	0	2	0	0	0	0	0	0	0	0	0	2	0	0	0	2	0	1	2
ENSMUSG00000072109	A530040E14Rik	2323	0	0	0	2	4	1	2	3	1	0	0	1	2	0	0	0	0	0	1	3	0	0	2	0	3	0	1	1	3	1	0	1
ENSMUSG00000090128	Gm16038	193	0	0	0	0	1	0	0	1	0	0	0	0	0	0	0	0	0	0	0	0	0	0	0	0	0	0	0	1	0	0	0	0
ENSMUSG00000091199	Gm2619	764	4	3	0	8	13	5	17	15	9	11	7	12	17	8	13	12	9	5	13	10	4	3	12	3	13	8	8	4	8	7	9	11
ENSMUSG00000089716	Gm6264	1474	14	14	3	11	14	7	4	13	8	12	4	13	2	7	15	14	6	7	8	11	1	5	15	9	1	3	10	5	14	7	8	9
ENSMUSG00000079457	Gm7609	2496	24	43	13	30	33	32	57	51	40	42	20	31	41	36	39	48	44	21	31	31	40	21	41	16	44	23	14	35	56	48	29	59
ENSMUSG00000090252	Gm16028	890	0	0	0	0	0	0	0	0	0	0	0	0	0	0	0	2	0	0	0	0	0	0	0	1	0	0	0	0	0	0	0	0
ENSMUSG00000079455	Gm16026	4005	0	0	2	2	1	4	2	2	0	0	0	1	2	2	1	1	1	1	0	2	1	2	1	0	4	0	0	0	1	0	0	2
ENSMUSG00000089652	Gm16025	2425	1	0	0	4	0	1	3	1	2	1	2	3	7	5	1	1	2	2	4	2	1	2	0	0	13	0	2	0	1	4	1	3
ENSMUSG00000089937	Gm7281	543	2	0	0	0	2	1	1	0	0	2	0	0	0	0	0	0	0	1	0	0	0	0	1	0	0	1	0	0	1	0	0	2
ENSMUSG00000096292	Gm2666	891	9	8	2	8	8	0	16	1	7	6	0	5	5	4	14	14	9	4	5	6	10	4	2	2	0	11	0	2	9	12	4	13
ENSMUSG00000101751	Gm2427	881	26	18	7	16	15	14	16	14	11	11	5	18	5	9	17	20	7	9	16	7	9	10	15	8	4	5	8	8	16	11	12	13
ENSMUSG00000089714	Gm16092	2405	17	13	17	20	17	23	18	10	23	24	24	10	34	21	22	31	26	12	14	7	19	28	31	18	25	10	18	3	10	15	5	16
ENSMUSG00000090186	Gm7592	1269	13	27	6	17	16	17	30	21	23	20	12	16	21	16	25	28	23	13	14	17	21	10	20	6	30	7	7	14	31	27	22	31
ENSMUSG00000094127	G530012D18Rik	420	0	0	0	0	0	0	0	0	0	0	0	0	0	0	0	0	0	0	0	0	0	0	0	0	0	0	0	0	0	0	0	0
ENSMUSG00000070034	Sp110	6781	35	42	16	42	37	34	30	47	20	26	17	22	31	18	31	43	31	9	11	31	18	13	23	16	31	22	21	28	40	32	22	46
ENSMUSG00000090103	Gm16094	427	0	0	0	0	0	0	1	0	0	0	0	0	1	0	0	1	0	0	0	0	0	1	0	0	0	0	0	0	1	0	0	0
ENSMUSG00000070031	Sp140	3328	62	63	16	51	51	64	81	58	39	35	35	46	18	30	50	56	33	17	48	48	40	29	33	26	38	22	36	20	42	48	29	30
ENSMUSG00000073628	Gm10552	1056	0	0	1	0	2	0	2	0	0	0	0	0	2	0	0	0	0	0	0	1	0	0	2	0	0	0	0	0	0	0	0	1
ENSMUSG00000090246	Gm17017	2405	14	10	12	22	16	15	14	12	12	14	10	8	29	13	14	25	24	7	8	4	16	17	17	8	22	11	17	3	8	18	3	15
ENSMUSG00000026222	Sp100	7556	127	139	70	128	171	160	164	155	81	95	84	103	133	86	144	171	123	72	83	91	100	54	113	55	124	68	71	117	151	135	93	160
ENSMUSG00000064414	n-R5s215	104	0	2	0	0	0	0	2	0	0	2	1	2	0	0	1	0	0	1	0	1	0	0	0	0	0	0	2	0	0	1	1	2
ENSMUSG00000052760	A630001G21Rik	2709	11	8	8	11	10	8	12	12	11	8	6	8	6	6	10	20	15	7	9	17	7	5	5	6	10	5	8	9	15	7	7	10
ENSMUSG00000098634	Mir8096	127	0	0	0	0	0	0	0	0	0	0	0	0	0	0	0	0	0	0	0	0	0	0	0	0	0	0	0	0	0	0	0	0
ENSMUSG00000094834	Gm25472	78	0	0	0	0	0	0	0	0	0	0	0	0	0	0	0	0	0	0	0	0	0	0	0	0	0	0	0	0	0	0	0	0
ENSMUSG00000100217	9930111H07Rik	821	0	0	0	0	0	0	0	0	0	0	0	0	0	0	0	0	0	0	0	0	0	0	0	0	0	0	0	0	0	0	0	0
ENSMUSG00000092932	Gm22906	250	0	0	0	0	0	0	0	0	0	0	0	0	0	0	0	0	0	0	0	0	0	0	0	0	0	0	0	0	0	0	0	0
ENSMUSG00000036707	Cab39	7077	390	502	283	521	441	557	663	560	455	500	527	455	784	486	676	753	702	442	395	524	653	627	606	449	690	473	455	436	466	520	447	472
ENSMUSG00000026223	Itm2c	2491	470	395	214	438	429	524	513	511	437	412	304	463	418	438	419	481	391	416	319	441	326	288	429	398	549	580	394	498	528	604	459	524
ENSMUSG00000026224	4933407L21Rik	3343	0	0	0	0	0	0	0	0	0	0	0	0	0	0	0	0	0	1	0	0	0	0	0	0	0	0	0	0	0	0	0	0
ENSMUSG00000099767	Gm28884	3994	0	0	0	0	0	1	0	0	0	0	0	0	0	0	0	0	0	0	0	0	1	0	0	0	0	1	0	0	0	1	0	0
ENSMUSG00000049608	Gpr55	3721	1	4	1	4	2	1	2	2	2	0	1	2	2	0	1	2	2	3	0	4	3	4	0	2	3	0	0	1	2	2	2	3
ENSMUSG00000100108	Gm28100	582	0	0	0	0	0	0	0	0	0	0	0	0	0	0	0	0	0	0	1	0	0	0	1	0	0	0	0	0	0	1	2	0
ENSMUSG00000099342	Gm18180	1484	44	42	22	31	43	45	56	54	58	38	56	63	70	41	69	65	72	40	43	40	98	81	63	60	59	60	46	26	49	80	42	65
ENSMUSG00000026226	Spata3	2666	0	0	0	0	0	0	0	0	0	0	0	0	0	0	0	0	0	0	0	0	0	0	0	0	0	0	0	0	0	0	0	0
ENSMUSG00000026227	2810459M11Rik	3331	436	686	387	645	681	570	743	622	701	641	982	660	762	717	803	966	789	770	783	1108	1199	1066	1020	774	1286	1113	915	968	1169	1020	1046	933
ENSMUSG00000026229	Psmd1	7265	940	1086	636	1259	1345	1447	1426	1656	1152	1251	1164	1186	1775	1606	1580	1860	1682	1683	1402	1707	1770	1601	1710	1479	1682	1802	1378	1283	1620	1607	1433	1626
ENSMUSG00000077274	Gm22786	122	0	0	0	0	0	0	0	0	0	1	0	0	0	0	1	0	0	0	0	0	0	0	1	0	0	0	0	0	0	0	0	0
ENSMUSG00000026228	Htr2b	2131	0	0	1	0	0	0	0	0	0	0	0	0	0	0	0	0	0	0	0	0	1	0	0	0	0	0	0	0	0	0	0	0
ENSMUSG00000103272	Gm37914	2679	0	1	0	1	1	0	1	0	0	1	2	1	1	1	2	1	3	1	0	6	1	2	2	2	2	0	0	2	4	1	1	3
ENSMUSG00000094638	Gm21972	776	287	370	231	467	491	497	498	555	325	358	349	357	414	605	541	551	438	688	512	663	546	559	529	482	459	635	505	466	699	529	438	590
ENSMUSG00000062590	Armc9	13006	53	56	33	51	60	46	65	70	53	53	61	51	44	61	55	95	45	48	60	79	76	60	65	61	58	65	54	55	60	64	73	70
ENSMUSG00000087538	Gm16341	377	0	0	0	0	0	0	0	0	0	0	0	0	0	0	0	0	0	0	0	0	0	0	0	0	0	0	0	0	0	0	0	0
ENSMUSG00000079445	B3gnt7	4137	3	1	1	0	1	1	1	1	1	3	0	0	0	0	0	0	1	0	0	0	0	0	0	3	2	0	2	0	0	6	1	2
ENSMUSG00000099644	Gm28626	520	0	0	0	0	0	0	0	0	0	0	0	0	0	0	0	0	0	0	0	0	0	0	0	0	0	0	0	0	0	0	0	0
ENSMUSG00000091806	Gm5258	327	0	0	0	0	0	0	0	0	0	0	0	0	0	0	0	0	0	0	0	0	0	0	0	0	0	0	0	0	0	0	0	0
ENSMUSG00000101853	Gm28627	453	0	0	0	0	0	0	0	0	0	0	0	0	0	0	0	0	0	0	0	0	0	0	0	0	0	0	0	0	0	0	0	0
ENSMUSG00000026234	Ncl	10188	1509	1815	1040	1910	1914	2102	1859	2266	1872	2358	1629	2003	1771	1893	1885	1963	1705	1812	1618	2012	1768	1534	2493	1849	1708	1689	1721	1679	2770	2025	1619	1921
ENSMUSG00000064837	Snora75	133	1	1	1	3	2	2	2	0	1	5	5	4	2	1	1	4	1	1	0	0	3	0	2	1	2	0	0	2	2	1	1	2
ENSMUSG00000104627	Mir3535	147	0	1	1	0	0	4	2	0	0	1	1	0	1	0	0	0	1	2	1	0	1	1	0	1	1	0	0	5	1	1	1	1
ENSMUSG00000064696	Gm24148	80	0	1	1	0	0	1	1	0	0	1	0	0	1	0	0	0	1	2	1	0	0	1	0	1	1	0	0	5	1	0	1	1
ENSMUSG00000064823	Snord82	70	0	0	0	0	1	0	0	0	0	0	0	0	0	0	0	0	0	0	0	0	0	0	0	0	0	0	0	0	1	0	0	0
ENSMUSG00000073627	C130036L24Rik	6437	1	3	1	2	3	1	6	2	2	2	1	1	2	2	1	1	4	1	1	4	2	1	0	1	4	1	2	1	0	2	0	3
ENSMUSG00000110510	Gm45908	1177	0	0	0	0	0	0	0	0	0	0	0	0	0	0	0	0	0	0	0	0	0	0	0	0	0	0	0	0	0	0	0	0
ENSMUSG00000026237	Nmur1	1695	0	0	0	0	0	0	0	1	0	0	0	0	0	0	0	0	0	0	0	0	0	0	0	0	0	0	0	0	0	0	0	0
ENSMUSG00000036574	Tex44	1724	0	0	0	0	0	0	0	0	0	0	0	0	0	0	0	0	0	0	0	0	0	0	0	0	0	0	0	0	0	0	0	0
ENSMUSG00000101328	Rpl30-ps6	348	0	0	0	0	0	0	0	0	0	0	0	0	0	0	0	0	0	0	0	0	0	0	0	1	0	0	0	0	0	0	0	0
ENSMUSG00000026238	Ptma	1462	2917	3674	2003	2985	3452	3449	3113	3651	3860	3577	2793	3700	2705	3240	3502	3705	3019	3365	2685	3697	3419	3067	4412	3362	3187	3883	3425	3508	5740	4222	3337	3715
ENSMUSG00000026239	Pde6d	2178	50	58	33	54	64	56	73	56	43	48	49	49	56	51	57	73	61	42	38	44	58	51	56	41	58	35	42	46	48	57	40	44
ENSMUSG00000102927	Gm37152	1175	0	0	0	0	0	0	0	0	0	0	0	0	0	0	0	0	0	0	0	0	0	0	0	0	0	0	0	0	0	0	0	0
ENSMUSG00000026240	Cops7b	5515	91	139	64	110	143	132	123	144	142	129	137	116	120	122	135	125	109	117	133	166	128	168	171	113	110	150	135	117	167	132	128	121
ENSMUSG00000084468	Gm22955	57	0	0	0	0	0	0	0	0	0	0	0	0	0	0	0	0	0	0	0	0	0	0	0	0	0	0	0	0	0	0	0	0
ENSMUSG00000103609	Gm37022	2254	0	0	0	0	0	0	0	0	0	0	0	0	0	0	0	0	0	0	0	0	0	0	0	0	0	0	0	1	0	0	0	0
ENSMUSG00000026241	Nppc	1042	0	0	0	0	0	0	0	0	0	0	0	0	0	0	0	0	0	0	1	0	0	1	0	0	0	0	0	0	0	0	0	0
ENSMUSG00000053333	Dis3l2	8901	110	128	64	113	132	121	137	167	165	181	159	194	165	172	168	176	156	200	117	189	148	151	196	199	199	230	187	199	158	228	248	225
ENSMUSG00000100225	Gm29097	422	0	0	0	0	0	0	0	0	0	0	0	0	0	0	0	0	0	0	0	0	0	0	0	0	0	0	0	0	0	0	0	0
ENSMUSG00000100768	Gm29055	1710	0	0	0	1	1	1	0	1	2	0	2	1	0	1	1	0	0	1	0	0	1	1	0	1	1	1	0	0	1	1	0	1
ENSMUSG00000104121	Gm37485	2953	1	1	0	0	0	0	0	0	0	0	0	0	0	0	0	1	1	0	0	0	0	0	0	0	1	0	0	0	0	0	1	0
ENSMUSG00000102383	Gm38142	3555	0	0	0	0	0	0	0	0	0	0	0	0	0	0	0	0	0	0	0	0	0	0	0	0	0	0	0	0	0	0	0	0
ENSMUSG00000104400	Gm38010	2784	0	0	0	0	0	0	0	0	0	0	0	0	0	0	0	0	0	0	0	0	0	0	0	0	0	0	0	0	0	0	0	0
ENSMUSG00000102293	Gm37541	2315	0	0	0	0	0	0	0	0	0	0	0	0	1	1	1	0	1	0	0	0	0	0	1	0	0	0	0	0	0	0	0	0
ENSMUSG00000102649	Gm38021	1560	3	9	2	2	16	6	11	5	8	3	6	2	6	5	8	13	2	2	3	6	8	5	5	8	8	4	6	2	2	5	4	5
ENSMUSG00000084106	Gm6136	891	686	781	363	818	542	612	703	619	649	653	532	646	704	642	529	595	539	696	548	686	615	556	834	704	670	777	567	684	1058	840	622	715
ENSMUSG00000102571	Gm37967	2665	3	0	2	1	5	2	1	1	1	4	3	3	0	2	1	0	2	1	3	3	5	4	0	3	1	1	5	2	1	5	0	1
ENSMUSG00000099401	Gm28375	430	0	0	0	0	0	0	0	0	0	0	0	0	0	0	0	0	0	0	0	0	0	0	0	0	0	0	0	0	0	0	0	0
ENSMUSG00000102956	Gm37017	747	0	0	1	0	0	0	0	0	0	0	0	0	0	0	0	1	0	0	1	0	0	0	0	1	1	1	0	0	0	0	0	0
ENSMUSG00000103984	Gm37447	2928	0	1	1	4	1	1	4	3	2	0	1	3	2	1	1	2	5	2	1	6	3	2	6	3	1	1	1	6	4	1	1	2
ENSMUSG00000101940	Akp-ps1	2075	0	0	1	0	0	0	0	0	0	0	0	0	0	0	0	0	0	0	0	0	0	0	0	0	0	0	0	0	0	0	0	0
ENSMUSG00000101625	Gm29371	885	0	0	0	0	0	0	0	0	0	0	0	0	0	0	0	0	0	0	0	0	0	0	0	0	0	0	0	0	0	0	0	0
ENSMUSG00000026246	Alppl2	2256	0	0	0	0	0	0	0	0	0	0	0	0	0	0	0	0	0	0	0	0	0	0	0	0	0	0	0	0	0	0	0	0
ENSMUSG00000079440	Alpi	2337	0	0	0	0	0	0	0	0	0	0	0	0	0	0	0	0	0	0	0	0	0	0	0	0	0	0	0	0	0	0	0	0
ENSMUSG00000100940	Gm29372	364	0	0	0	0	0	0	0	0	0	0	0	0	0	0	0	0	0	0	0	0	0	0	0	0	0	0	0	0	0	0	0	0
ENSMUSG00000036500	Akp3	2099	0	0	0	0	0	0	0	0	0	0	0	0	0	0	0	0	0	0	0	0	0	0	0	0	0	0	0	0	0	0	0	0
ENSMUSG00000099839	Gm29374	1340	0	0	0	0	0	0	0	0	0	0	0	0	0	0	0	0	0	0	0	0	0	0	0	0	0	0	0	0	0	0	0	0
ENSMUSG00000026247	Ecel1	3500	0	0	0	0	1	0	0	0	0	0	0	0	0	0	0	0	0	0	0	0	0	0	0	0	0	0	0	0	0	0	0	0
ENSMUSG00000036480	Prss56	2180	0	0	0	0	0	0	0	0	0	0	0	0	0	0	0	0	0	0	0	0	0	0	0	0	0	0	0	0	0	0	0	0
ENSMUSG00000026251	Chrnd	3288	0	0	0	0	0	0	0	0	0	0	0	0	0	0	0	0	0	0	0	0	0	0	0	0	0	0	0	0	0	0	0	0
ENSMUSG00000026253	Chrng	4163	0	0	0	0	0	0	0	0	0	0	0	0	0	0	0	0	0	0	0	0	0	0	0	0	0	0	0	0	0	0	0	0
ENSMUSG00000026254	Eif4e2	7497	393	451	256	447	423	493	461	529	474	494	423	480	517	437	503	446	443	492	386	454	475	408	549	480	469	500	431	402	462	571	439	433
ENSMUSG00000088318	Gm26187	101	0	0	0	0	0	0	0	0	0	0	0	0	0	0	0	0	0	0	0	0	0	0	0	0	0	1	0	0	0	0	0	0
ENSMUSG00000026255	Efhd1	2125	4	2	1	2	5	3	2	5	2	2	2	4	4	0	4	0	1	1	2	4	4	4	3	2	2	4	5	2	2	4	4	5
ENSMUSG00000089821	Efhd1os	332	0	0	0	0	0	0	0	0	0	0	0	0	0	0	0	0	0	0	0	0	0	0	0	0	0	0	0	0	0	0	0	0
ENSMUSG00000048000	Gigyf2	14216	355	440	283	411	405	477	447	514	372	507	424	471	442	407	434	529	484	419	374	565	501	444	570	471	491	430	440	498	557	450	406	433
ENSMUSG00000095281	Gm22549	107	0	0	0	0	0	0	0	0	0	0	0	0	0	0	0	0	0	0	0	0	0	0	0	0	0	0	0	0	0	0	0	0
ENSMUSG00000079436	Kcnj13	1270	0	0	0	0	0	0	0	0	0	0	0	0	0	0	0	0	0	0	0	0	0	0	0	0	0	0	0	0	0	0	0	0
ENSMUSG00000089613	Gm23504	95	0	0	0	0	0	0	0	0	0	0	0	0	0	0	0	0	0	0	0	0	0	0	0	0	0	0	0	0	0	0	0	0
ENSMUSG00000026258	Snorc	722	0	0	0	0	0	0	1	1	0	0	0	0	0	0	0	0	0	0	0	0	0	0	0	0	0	0	2	0	0	0	0	0
ENSMUSG00000026259	Ngef	3905	264	330	108	338	341	353	417	465	319	303	176	399	338	433	469	283	340	404	324	361	247	262	680	420	347	374	383	457	484	489	498	681
ENSMUSG00000079434	Neu2	2590	9	15	9	13	17	17	15	22	15	14	11	17	22	27	18	19	26	14	17	24	20	29	21	26	13	23	11	21	14	9	23	16
ENSMUSG00000091123	Gm17181	123	0	0	0	0	1	0	0	0	0	0	0	0	0	0	0	0	0	0	0	0	0	0	0	0	0	0	0	0	0	0	0	0
ENSMUSG00000090994	Gm6153	1058	7	11	11	12	14	19	5	23	16	22	13	15	6	15	13	14	9	9	10	9	14	6	21	9	15	12	15	20	20	20	14	12
ENSMUSG00000026288	Inpp5d	7602	60	54	26	43	38	61	76	61	41	29	17	32	56	33	37	72	35	17	26	40	29	24	33	30	56	36	31	50	40	65	26	63
ENSMUSG00000026289	Atg16l1	9628	337	418	253	322	338	322	353	392	272	319	344	361	362	404	348	390	382	401	336	447	389	430	464	361	340	386	315	311	356	465	311	409
ENSMUSG00000087968	Gm25395	272	0	0	0	0	0	1	1	0	0	0	0	0	0	0	0	0	0	0	0	0	0	0	0	1	0	0	1	1	0	0	0	0
ENSMUSG00000089281	Scarna6	265	1	1	0	1	0	0	0	1	0	0	1	0	0	0	1	0	0	0	1	1	0	0	0	0	1	0	1	1	0	0	2	0
ENSMUSG00000056055	Sag	8904	2	1	0	0	1	0	2	1	0	1	0	0	1	2	0	0	1	0	2	1	2	2	0	0	0	4	0	0	0	1	0	3
ENSMUSG00000070738	Dgkd	6850	207	190	141	184	202	229	251	264	186	179	177	218	281	246	274	259	259	168	179	204	184	197	242	213	222	203	175	180	222	271	231	250
ENSMUSG00000101942	Gm19582	841	0	0	0	0	1	0	0	0	0	0	0	0	0	0	0	0	0	0	0	0	0	0	0	0	0	0	0	0	0	0	0	0
ENSMUSG00000103996	4833421G17Rik	844	0	0	0	0	0	0	1	0	0	0	0	0	0	0	0	0	0	0	0	0	0	0	0	0	0	0	0	0	0	0	0	0
ENSMUSG00000103591	Gm38365	2993	1	0	0	1	0	0	0	0	0	0	0	0	0	1	0	0	0	2	0	2	0	0	1	0	0	0	0	2	1	0	0	0
ENSMUSG00000005501	Usp40	11871	267	344	142	275	300	344	417	354	192	280	279	235	414	287	384	358	312	300	303	338	368	341	363	264	383	332	239	294	345	268	269	309
ENSMUSG00000095942	Gm25198	110	0	0	0	0	0	0	0	0	0	0	0	0	0	0	0	0	0	0	0	0	0	0	0	0	0	0	0	0	0	0	0	0
ENSMUSG00000084021	Gm5832	1582	1	0	0	0	1	0	0	0	0	1	0	0	1	0	0	0	0	2	0	0	0	0	2	0	0	0	0	0	0	0	0	0
ENSMUSG00000083478	Gm15375	849	5	7	2	7	3	1	2	2	0	0	1	1	0	1	1	0	2	0	1	2	1	0	0	0	0	2	2	2	3	1	0	1
ENSMUSG00000118514	AC087801.1	816	0	0	0	0	0	0	0	1	0	0	0	0	0	0	0	0	0	0	0	0	0	0	0	0	0	0	0	0	0	0	0	0
ENSMUSG00000090165	Ugt1a10	2267	7847	8124	3899	9656	9041	9381	11963	9847	4093	4636	5315	4752	8737	7121	9159	8028	6945	5892	4795	5374	6368	5869	7262	5678	7127	5592	3956	4036	6544	5248	5012	6598
ENSMUSG00000092220	Gm20528	1062	7	7	2	7	8	15	10	7	2	6	6	3	25	11	11	7	4	5	6	4	4	6	6	0	34	2	4	4	5	3	3	7
ENSMUSG00000090175	Ugt1a9	2190	7903	8189	3959	9756	9109	9425	11992	9911	4120	4696	5375	4805	8816	7175	9214	8236	7038	5923	4834	5418	6402	5909	7283	5702	7187	5655	4014	4091	6594	5314	5102	6670
ENSMUSG00000089675	Ugt1a8	2227	7844	8117	3898	9653	9038	9378	11961	9846	4085	4635	5313	4747	8735	7121	9154	8025	6939	5888	4794	5374	6361	5867	7262	5675	7120	5590	3954	4032	6540	5240	5006	6598
ENSMUSG00000090124	Ugt1a7c	4219	8330	8654	4159	10185	9605	10070	12550	10546	4759	5348	5982	5344	9927	7951	9989	8969	8011	6570	5410	6060	7318	6480	8160	6393	8034	6261	4527	4654	7124	5993	5875	7390
ENSMUSG00000082837	Gm15373	214	0	0	0	0	0	0	0	0	0	0	0	0	0	0	0	0	0	0	0	0	0	0	1	0	0	0	0	0	3	0	0	0
ENSMUSG00000090145	Ugt1a6b	2382	8299	8619	4133	10096	9559	9959	12466	10474	4745	5270	5940	5336	9864	7848	9945	8965	7890	6462	5357	5973	7233	6462	8114	6325	7944	6208	4503	4551	7130	5980	5790	7359
ENSMUSG00000084195	Gm15372	834	0	1	0	0	0	0	0	0	0	1	0	1	1	0	1	0	0	3	0	3	1	0	0	0	2	0	0	3	0	0	2	3
ENSMUSG00000081261	Gm15370	253	0	2	0	0	0	0	0	0	0	1	0	1	0	0	0	0	0	0	0	0	0	0	0	0	0	0	0	0	2	0	1	2
ENSMUSG00000054545	Ugt1a6a	4312	8351	8691	4164	10226	9675	10122	12638	10592	4740	5347	6044	5361	10029	7976	10110	9026	8025	6592	5444	6089	7374	6552	8193	6434	8060	6276	4521	4702	7156	6009	5865	7404
ENSMUSG00000081602	Gm15369	394	0	0	0	0	0	0	0	0	0	0	0	0	0	2	0	0	0	1	0	2	0	0	0	0	1	0	0	0	0	0	1	0
ENSMUSG00000082513	Gm15374	844	0	0	1	0	0	0	0	0	0	1	0	0	0	0	0	1	0	0	0	2	0	0	1	0	0	2	1	0	0	0	0	0
ENSMUSG00000082677	Gm15371	784	0	1	0	0	0	0	0	0	1	0	0	0	0	0	0	0	0	0	0	0	0	0	1	0	2	0	0	0	3	0	0	0
ENSMUSG00000089943	Ugt1a5	2203	8975	9015	4171	10487	9636	10638	12939	10790	4229	4848	5410	4994	9107	7429	9452	8195	7155	6008	4854	5435	6424	5900	7340	5743	7243	5660	3989	4074	6579	5383	5058	6813
ENSMUSG00000081488	Gm15368	858	0	1	0	3	31	3	0	3	0	1	1	0	0	1	1	1	2	1	4	1	1	2	4	1	0	12	13	0	1	3	0	1
ENSMUSG00000083277	Gm15376	783	0	0	0	0	0	0	0	0	0	0	0	0	0	0	0	1	1	0	1	0	0	0	1	1	0	0	1	1	1	0	0	0
ENSMUSG00000090171	Ugt1a2	2211	7918	8159	3915	9703	9074	9438	12039	9903	4094	4645	5318	4757	8760	7138	9169	8029	6949	5895	4799	5377	6370	5869	7269	5683	7134	5598	3959	4036	6547	5247	5009	6612
ENSMUSG00000081984	Dnajb3	1051	0	0	0	0	0	0	0	0	0	1	0	0	0	0	0	0	0	0	0	0	1	0	0	0	0	0	0	0	1	1	0	0
ENSMUSG00000089960	Ugt1a1	2224	9486	9998	4952	11793	11485	11547	14407	12289	5260	5955	6544	5983	10961	8766	10875	9674	8576	7067	5870	6525	7821	7106	9076	7101	8398	7030	4902	4861	7662	6461	6279	8018
ENSMUSG00000079429	Mroh2a	8492	29	25	4	34	42	36	53	36	31	21	22	24	36	30	33	30	26	28	36	31	14	16	40	24	22	21	18	16	28	21	20	31
ENSMUSG00000044783	Hjurp	8331	1216	1207	583	1007	1395	1567	1619	1536	1052	1415	1577	1218	2233	1678	2379	1883	1792	1506	1556	1915	1994	1718	2602	1593	1967	1466	1433	1605	2011	1541	1779	2178
ENSMUSG00000036251	Trpm8	4732	0	0	0	0	1	1	0	0	0	1	0	2	1	2	0	2	2	1	2	0	0	0	6	1	0	1	1	1	0	1	2	0
ENSMUSG00000085420	4930453O03Rik	1236	0	0	0	0	0	0	0	0	0	0	0	0	0	0	0	0	0	0	0	0	0	0	0	0	0	0	0	0	0	0	0	0
ENSMUSG00000026295	Spp2	992	925	1053	429	1356	1182	1301	1617	1358	705	679	637	620	1004	1057	1048	855	771	965	998	1014	785	975	1195	1060	701	925	778	581	853	788	776	946
ENSMUSG00000099553	Gm29538	471	0	0	0	0	0	0	0	0	0	0	0	0	0	0	0	0	0	0	0	0	0	0	0	0	0	0	0	0	0	0	0	0
ENSMUSG00000100908	Gm28888	316	0	0	0	0	0	0	0	0	0	0	0	0	0	0	0	0	0	0	0	0	0	0	0	0	0	0	0	0	0	0	0	0
ENSMUSG00000062310	Glrp1	1957	1	1	1	1	2	0	2	0	0	0	0	0	3	0	0	2	0	0	0	0	1	1	0	1	1	0	0	0	0	2	0	0
ENSMUSG00000100798	Gm19589	2623	0	0	0	0	0	0	0	0	0	0	0	0	0	0	0	0	0	0	0	0	0	0	0	0	0	0	0	0	0	0	0	0
ENSMUSG00000104057	Gm38130	1761	0	0	0	0	0	0	0	0	0	0	0	0	0	0	0	0	0	0	0	0	0	0	0	0	0	0	0	0	0	0	0	0
ENSMUSG00000100367	Gm29336	573	1	0	0	0	1	1	1	0	0	0	0	0	1	0	1	0	0	0	0	0	0	0	0	0	0	0	0	0	0	0	0	1
ENSMUSG00000049866	Arl4c	5492	26	20	18	28	32	46	43	30	21	25	15	23	30	15	19	43	16	12	17	23	16	15	16	12	26	13	15	22	26	28	16	17
ENSMUSG00000101736	Gm29335	459	0	0	0	0	0	0	0	0	0	0	0	1	0	0	0	0	0	0	0	0	0	0	0	0	0	0	0	0	0	0	0	0
ENSMUSG00000097398	Platr5	572	0	0	0	0	0	0	0	0	0	0	0	0	0	0	0	0	0	0	0	0	0	0	0	0	0	0	0	0	0	0	0	0
ENSMUSG00000099848	Gm29337	284	0	0	0	0	0	0	0	0	0	0	0	0	0	0	0	0	0	0	0	0	0	0	0	0	0	0	0	0	0	0	0	0
ENSMUSG00000101333	Gm4753	1255	0	0	0	0	0	0	0	0	0	0	0	0	0	0	0	0	0	0	0	0	0	0	0	0	0	0	0	0	0	0	0	0
ENSMUSG00000099378	1700067G17Rik	603	0	0	0	0	0	0	0	0	0	0	0	0	0	0	0	0	0	0	0	0	0	0	0	0	0	0	0	0	0	0	0	0
ENSMUSG00000099544	Gm18699	243	0	0	0	0	0	0	0	0	0	0	0	0	0	0	0	0	0	0	0	0	0	0	0	0	0	0	0	0	0	0	0	0
ENSMUSG00000036206	Sh3bp4	5112	30	39	13	15	25	23	13	19	44	26	7	39	12	16	24	16	15	11	15	19	18	29	22	22	15	21	14	16	17	41	16	19
ENSMUSG00000102700	Gm38312	1746	0	0	1	0	1	1	0	0	0	0	0	0	0	0	2	1	0	0	0	0	0	0	0	0	0	0	0	0	2	0	0	0
ENSMUSG00000102083	Gm5259	800	1	4	1	7	4	3	2	1	0	2	2	1	0	3	0	0	1	2	0	3	2	1	4	3	3	2	1	2	3	2	1	5
ENSMUSG00000101288	Gm28342	589	0	0	0	0	0	0	0	0	0	0	0	0	0	0	0	0	0	0	0	0	0	0	0	0	0	0	0	0	0	0	0	0
ENSMUSG00000099938	C030007H22Rik	591	0	0	0	0	0	0	0	0	0	0	0	0	0	0	0	0	0	0	0	0	0	0	0	0	0	0	0	0	0	0	0	0
ENSMUSG00000055013	Agap1	17543	68	85	56	66	88	99	88	111	119	106	87	120	99	93	104	131	105	87	75	102	94	84	118	97	98	99	78	122	88	123	128	105
ENSMUSG00000104114	Gm37297	2384	1	0	0	0	0	1	0	0	1	1	0	0	1	0	0	0	0	0	0	3	0	0	0	0	0	0	2	0	0	0	0	1
ENSMUSG00000088371	Gm25180	115	0	0	1	1	0	0	1	2	1	0	0	0	0	0	2	1	0	0	0	0	0	0	0	0	0	0	0	0	2	1	0	0
ENSMUSG00000101662	Gm28499	666	0	0	0	0	0	0	0	0	0	0	0	0	0	0	0	0	0	0	0	0	0	0	0	0	0	0	0	0	0	0	0	0
ENSMUSG00000102009	4933400F21Rik	3393	0	0	0	0	0	0	0	0	0	0	0	0	0	0	0	0	0	0	0	0	0	0	0	0	0	0	0	0	0	0	0	0
ENSMUSG00000088775	Gm26037	311	0	0	0	0	0	0	0	0	0	0	0	0	0	0	0	0	0	0	0	0	0	0	0	0	0	0	0	0	0	0	0	0
ENSMUSG00000103252	Gm37521	2045	0	0	0	0	0	0	0	0	0	0	0	0	0	0	0	0	0	0	0	0	0	0	0	1	0	0	0	0	0	0	0	1
ENSMUSG00000034486	Gbx2	2177	0	0	0	0	0	0	0	0	0	0	0	0	0	0	0	0	0	0	0	0	0	0	0	0	0	0	0	0	0	0	0	0
ENSMUSG00000092627	D130058E05Rik	3057	0	0	0	0	1	0	0	0	0	0	0	0	0	0	0	0	0	0	0	0	0	0	0	1	0	0	0	0	0	0	0	0
ENSMUSG00000067081	Asb18	4070	0	0	0	0	0	0	0	0	0	0	0	0	0	0	0	0	0	0	0	0	0	0	0	0	0	0	0	0	0	0	0	0
ENSMUSG00000026301	Iqca	4278	0	0	0	0	0	0	0	0	0	0	1	0	0	0	1	1	0	0	0	0	0	2	0	0	0	1	0	0	0	0	0	0
ENSMUSG00000100850	4930434B07Rik	1020	0	0	0	0	0	0	0	0	0	0	0	0	0	0	0	0	0	0	0	0	0	0	0	0	0	0	0	0	0	0	0	0
ENSMUSG00000044337	Ackr3	3348	7	6	4	6	10	16	21	9	9	17	5	18	10	13	8	13	16	11	7	16	7	2	5	9	4	10	9	4	16	22	11	14
ENSMUSG00000104087	Gm38277	1367	0	0	0	0	0	0	0	0	0	0	0	0	0	0	0	0	0	0	0	0	0	0	0	0	0	0	0	0	0	0	0	0
ENSMUSG00000101951	Gm28721	918	0	0	0	0	0	0	0	0	0	0	0	0	0	0	0	0	0	0	0	0	0	0	0	0	0	0	0	0	0	0	0	0
ENSMUSG00000101028	Gm28723	1001	0	0	0	0	0	0	0	0	0	0	0	0	1	0	0	0	0	0	0	0	0	0	0	0	0	0	0	0	0	1	0	0
ENSMUSG00000098368	Gm27648	107	0	0	0	0	0	0	0	0	0	0	0	0	0	0	0	0	0	0	0	0	0	0	0	0	0	0	0	0	0	0	0	0
ENSMUSG00000101997	Gm28722	1036	0	0	0	0	0	0	0	0	0	0	0	0	0	0	0	0	0	0	0	0	0	0	0	0	0	0	0	0	0	0	0	0
ENSMUSG00000103292	Gm35048	2802	1	0	0	0	0	0	0	1	0	0	0	0	0	0	0	0	0	0	0	0	0	0	0	0	0	0	0	0	0	0	0	0
ENSMUSG00000034432	Cops8	4448	229	295	136	269	251	249	304	321	230	239	229	214	311	264	312	343	274	314	231	280	262	257	326	284	329	286	228	215	265	340	253	259
ENSMUSG00000056128	Gm9991	1207	0	0	0	0	0	0	0	0	0	0	0	0	0	0	0	0	1	0	0	0	0	0	0	0	0	0	0	0	0	0	0	0
ENSMUSG00000048126	Col6a3	11963	140	108	58	47	177	272	189	222	159	195	63	264	128	169	144	157	142	85	61	123	43	22	73	93	97	78	109	68	210	349	134	238
ENSMUSG00000103061	Gm36970	1859	0	0	0	0	0	0	0	0	0	0	0	0	0	0	0	0	0	0	0	0	0	0	0	0	0	0	0	0	0	0	0	0
ENSMUSG00000103978	4930474B08Rik	837	0	0	0	0	0	0	0	0	0	0	0	0	0	0	0	0	0	0	0	0	0	0	0	0	0	0	0	0	0	0	0	0
ENSMUSG00000026303	Mlph	5357	14	21	6	25	17	15	24	31	13	16	12	13	18	16	18	23	10	7	7	18	9	8	14	10	15	9	4	12	11	13	17	24
ENSMUSG00000090550	Prlh	276	0	0	0	0	0	0	0	0	0	0	0	0	0	0	0	0	0	0	0	0	0	0	0	0	0	0	0	0	0	0	0	0
ENSMUSG00000026304	Rab17	1992	202	205	90	183	246	197	344	252	141	162	133	146	196	280	209	208	167	206	193	233	178	187	229	176	178	211	187	203	292	206	159	224
ENSMUSG00000100791	Gm28199	619	0	0	0	0	0	0	0	0	0	0	0	0	0	0	0	0	0	0	0	0	0	0	0	0	0	0	0	0	0	0	0	0
ENSMUSG00000026305	Lrrfip1	6469	398	374	208	361	395	444	412	419	455	367	322	384	323	371	405	432	389	287	305	322	405	422	469	391	383	322	358	335	367	410	351	365
ENSMUSG00000070732	Rbm44	6518	0	0	0	0	0	1	1	0	0	0	0	0	0	0	0	0	1	0	0	0	0	0	1	0	0	0	0	0	0	0	0	0
ENSMUSG00000100018	Gm7776	720	1	0	2	0	1	1	1	0	1	1	1	1	2	2	1	2	1	1	1	0	0	0	1	2	1	2	6	1	4	2	0	0
ENSMUSG00000034353	Ramp1	3022	36	56	20	44	47	37	58	55	30	31	19	17	23	41	40	32	15	30	19	46	22	16	30	36	28	38	23	24	30	45	39	46
ENSMUSG00000034343	Ube2f	8842	207	256	134	249	236	240	374	301	251	292	245	237	411	305	370	418	335	332	244	307	326	377	321	300	356	357	252	246	393	361	281	312
ENSMUSG00000083064	Gm7785	892	7	8	10	16	8	6	7	13	13	7	9	9	9	5	5	10	6	7	12	5	4	9	7	9	14	9	5	10	14	6	9	8
ENSMUSG00000026307	Scly	4549	1086	1462	614	1260	1218	1266	1239	1589	1019	933	896	995	939	1197	1026	1091	1037	950	936	1186	1044	981	1342	1135	1320	1377	1072	1123	1026	1370	1268	1255
ENSMUSG00000090322	Gm17090	490	1	0	0	0	0	0	0	1	0	2	1	0	0	0	1	0	0	0	1	0	1	0	0	0	0	0	0	0	0	0	0	0
ENSMUSG00000049515	Espnl	5445	1	0	2	7	1	1	2	1	0	3	4	0	1	1	0	0	0	0	0	0	2	2	1	1	4	2	0	1	1	0	2	1
ENSMUSG00000026308	Klhl30	3089	0	1	0	0	0	0	0	0	0	0	0	0	0	0	0	1	0	0	0	0	0	0	0	0	1	0	0	0	0	0	0	0
ENSMUSG00000047443	Erfe	2815	0	0	0	0	0	0	0	0	0	0	0	0	0	0	0	0	0	0	0	0	0	0	0	0	0	0	0	0	0	0	0	0
ENSMUSG00000026309	Ilkap	5556	309	369	191	368	363	323	414	384	331	323	300	312	321	339	400	366	338	380	284	437	339	370	440	365	321	362	263	334	498	388	325	329
ENSMUSG00000100253	1700020N18Rik	547	0	0	0	0	0	0	0	0	0	0	0	0	0	0	0	0	0	0	0	0	0	0	0	0	0	0	0	0	0	0	0	0
ENSMUSG00000067071	Hes6	1808	590	669	244	694	486	585	583	907	1281	996	490	1008	514	812	664	519	761	901	537	908	581	778	1220	1214	529	570	817	720	1356	825	596	694
ENSMUSG00000055866	Per2	5856	103	91	46	188	131	289	126	344	402	288	141	315	462	412	451	195	371	360	117	166	155	199	501	466	118	91	212	289	245	240	209	451
ENSMUSG00000101911	Gm28381	193	0	0	0	0	0	0	0	0	0	1	0	0	0	0	0	0	0	0	0	0	0	0	0	0	0	0	0	0	0	0	0	0
ENSMUSG00000100151	Gm28382	1669	0	0	0	0	1	0	0	0	0	0	0	0	0	1	1	0	0	0	0	0	0	0	0	0	0	1	0	1	0	0	0	1
ENSMUSG00000101958	Gm19085	2162	0	0	1	0	0	0	0	0	0	0	0	0	0	0	0	0	0	0	0	0	0	0	0	0	0	0	0	0	0	0	0	0
ENSMUSG00000034292	Traf3ip1	3712	84	121	58	108	103	117	95	131	105	99	89	106	85	135	110	127	85	95	113	120	102	107	116	124	114	133	103	116	113	148	89	130
ENSMUSG00000026311	Asb1	6432	68	87	28	69	72	51	91	74	48	69	69	61	86	79	81	82	81	68	67	77	69	73	99	49	111	87	69	71	60	69	59	78
ENSMUSG00000101705	Gm28380	385	0	0	0	0	0	0	0	0	0	0	0	0	0	0	0	0	0	0	0	0	0	0	0	0	0	0	0	0	0	0	0	0
ENSMUSG00000100980	Gm29100	4410	0	0	1	0	0	0	0	0	1	0	0	0	0	0	0	1	0	0	0	0	0	0	1	0	1	0	1	0	0	0	0	0
ENSMUSG00000007805	Twist2	3174	0	1	0	3	0	0	0	2	0	0	0	1	0	0	0	0	1	0	0	1	1	0	1	1	1	1	2	1	0	0	0	1
ENSMUSG00000101414	Gm29101	1471	0	0	0	0	0	0	0	0	0	0	0	0	0	0	0	0	0	0	0	0	0	0	1	0	0	0	0	0	0	0	0	0
ENSMUSG00000102745	Gm37600	3292	0	0	0	0	0	0	0	0	0	0	0	0	0	0	0	0	0	0	0	0	0	0	0	0	0	0	0	0	0	0	0	0
ENSMUSG00000026313	Hdac4	15813	71	95	47	69	70	82	93	107	95	78	77	99	70	85	68	110	98	78	66	74	112	91	78	75	97	99	79	75	101	80	66	73
ENSMUSG00000103101	Gm37048	5578	0	0	0	0	0	0	0	0	0	0	0	0	0	0	0	0	0	0	0	0	0	0	0	0	0	0	0	0	0	0	0	0
ENSMUSG00000102565	Gm37036	2506	0	0	0	0	0	0	0	0	0	0	0	0	0	0	0	0	0	0	0	0	0	0	0	0	0	0	0	0	0	0	0	0
ENSMUSG00000101265	Gm29099	760	0	0	0	0	0	0	0	0	0	0	0	0	0	0	0	0	0	0	0	0	0	0	0	0	0	0	0	0	0	0	0	0
ENSMUSG00000101522	Gm7837	412	0	0	0	0	0	0	0	0	0	0	0	0	0	0	0	0	0	0	0	0	0	0	0	0	0	0	0	0	0	0	0	0
ENSMUSG00000026260	Ndufa10	3331	892	1183	536	1226	1218	1200	1372	1397	1192	1171	1136	1236	1458	1548	1565	1680	1272	1525	1194	1444	1394	1244	1565	1489	1499	1433	1185	1111	1256	1281	1257	1408
ENSMUSG00000098288	Mir6900	60	0	0	0	0	0	0	0	0	0	0	0	0	0	1	0	0	0	0	0	0	0	0	0	0	0	0	0	0	0	0	1	0
ENSMUSG00000067064	Olfr1416	4838	0	0	0	0	0	0	0	0	0	0	0	0	0	0	0	0	0	0	0	0	0	0	0	0	0	0	0	0	0	0	0	0
ENSMUSG00000057464	Olfr1415	2815	0	0	0	0	0	0	0	0	0	0	0	0	0	0	0	0	0	0	0	0	0	0	0	0	0	0	0	0	0	0	0	0
ENSMUSG00000042849	Olfr1414	6083	0	0	0	0	0	0	0	0	0	0	0	0	0	0	0	0	0	0	0	0	0	0	0	0	0	0	0	0	0	0	0	0
ENSMUSG00000058904	Olfr1413	1724	0	0	0	0	0	0	0	0	0	0	0	0	0	0	0	0	0	0	0	0	0	0	0	0	0	0	0	0	0	0	0	0
ENSMUSG00000097001	1700054K02Rik	376	0	0	0	0	0	0	0	0	0	0	0	0	0	0	0	0	0	0	0	0	0	0	0	0	0	0	0	0	0	0	0	0
ENSMUSG00000099363	Gm28478	183	0	0	0	0	0	0	0	0	0	0	0	0	0	0	0	0	0	0	0	0	0	0	0	0	0	0	0	0	0	0	0	0
ENSMUSG00000046300	Olfr1412	3663	0	0	0	0	0	0	0	0	0	0	0	0	0	0	0	0	0	0	0	0	0	0	0	0	0	0	0	0	0	0	0	0
ENSMUSG00000107778	Gm44098	46	0	0	0	0	0	0	0	0	0	0	0	0	0	0	0	0	0	0	0	0	0	0	0	0	0	0	0	0	0	0	0	0
ENSMUSG00000062497	Olfr1411	1901	0	0	0	0	0	0	0	0	0	0	0	0	0	0	0	0	0	0	0	0	0	0	0	0	0	0	0	0	0	0	0	0
ENSMUSG00000108131	Gm44099	112	0	0	0	0	0	0	0	0	0	0	0	0	0	0	0	0	0	0	0	0	0	0	0	0	0	0	0	0	0	0	0	0
ENSMUSG00000063583	Olfr1410	7927	0	0	0	0	0	0	0	0	0	0	0	0	0	0	0	0	0	0	0	0	0	0	0	0	0	0	0	0	0	0	0	0
ENSMUSG00000061616	Olfr12	4158	0	0	0	0	0	0	0	0	0	0	0	0	0	0	0	0	0	0	0	0	0	0	0	0	0	0	0	0	0	0	0	0
ENSMUSG00000073616	Cops9	1499	240	234	127	308	273	256	318	275	185	222	183	156	249	279	231	217	184	287	217	303	213	200	322	277	229	274	208	262	542	273	222	289
ENSMUSG00000044055	Otos	3082	0	0	1	0	0	0	0	0	0	0	0	0	0	0	0	0	0	0	0	0	0	0	0	0	0	0	0	0	0	0	0	0
ENSMUSG00000100546	Gm29483	1078	0	0	0	0	0	0	0	0	0	0	0	0	0	0	0	0	0	0	0	0	0	0	0	0	0	0	0	0	0	0	0	0
ENSMUSG00000099665	Gm29482	230	0	0	0	0	0	0	0	0	0	0	0	0	0	0	0	0	0	0	0	0	0	0	0	0	0	0	0	0	0	0	0	0
ENSMUSG00000100781	Gm29481	1049	0	0	0	0	0	0	0	0	0	0	0	0	0	0	0	0	0	0	0	0	0	0	0	0	0	0	0	0	0	0	0	0
ENSMUSG00000034220	Gpc1	5159	48	54	18	43	299	281	60	176	215	94	99	178	722	826	696	721	424	514	476	411	339	252	335	344	648	632	354	305	351	390	462	823
ENSMUSG00000101995	Gm29480	1655	0	0	0	0	0	0	0	0	0	0	0	0	0	0	0	0	0	0	0	0	0	0	0	0	0	0	0	0	0	0	0	0
ENSMUSG00000065470	Mir149	66	0	0	0	0	0	0	0	0	0	0	0	0	0	0	0	0	0	0	0	0	0	0	1	0	0	0	0	0	0	0	0	0
ENSMUSG00000034212	Ankmy1	4846	0	2	0	0	1	2	1	0	0	2	1	2	2	1	0	0	1	1	3	1	2	1	2	1	3	0	0	2	2	3	1	2
ENSMUSG00000047067	Dusp28	1314	62	80	59	82	103	85	101	102	55	58	58	64	86	121	96	91	68	92	75	102	84	89	95	74	90	116	85	87	81	95	82	106
ENSMUSG00000097251	5033417F24Rik	1787	3	3	1	7	4	3	8	5	5	0	6	1	8	12	9	6	5	6	3	3	8	10	11	5	5	6	7	11	8	6	6	10
ENSMUSG00000026269	Rnpepl1	9467	829	1167	462	726	852	974	785	1235	962	840	588	965	875	1136	886	948	765	794	647	984	682	644	892	706	876	1031	758	779	840	1118	929	1155
ENSMUSG00000100632	9430060I03Rik	1689	1	5	1	2	2	0	0	2	0	1	1	1	1	1	1	4	5	3	0	1	0	1	1	0	1	1	2	1	0	2	2	1
ENSMUSG00000026270	Capn10	4346	401	436	163	238	248	304	307	371	248	237	132	367	180	237	214	155	241	186	171	201	211	184	212	191	222	215	211	174	232	320	217	253
ENSMUSG00000026271	Gpr35	4839	12	6	5	7	6	14	14	7	4	3	0	11	12	5	3	16	1	5	3	4	3	3	6	2	3	4	3	9	3	5	4	14
ENSMUSG00000100021	Gm18697	2126	0	0	0	0	0	0	0	0	0	0	0	0	0	0	0	0	0	0	0	0	0	0	0	0	0	0	0	0	0	0	0	0
ENSMUSG00000045091	Aqp12	1088	0	0	0	0	0	0	0	0	0	0	0	0	0	0	0	0	0	0	0	0	0	0	0	0	0	0	0	0	0	0	0	0
ENSMUSG00000014602	Kif1a	9330	4	10	7	1	9	11	7	14	7	9	6	3	3	3	1	1	2	2	0	0	0	1	4	1	2	2	5	1	0	5	1	2
ENSMUSG00000101378	Gm28086	317	4	11	1	5	3	4	10	2	0	0	1	0	0	0	0	2	0	0	1	3	1	0	0	1	1	0	1	0	1	2	0	3
ENSMUSG00000026272	Agxt	1697	3243	4395	1600	3375	4554	4522	5348	5471	3128	2626	2555	2700	1988	2929	2530	3689	2926	2884	3215	5074	3569	3386	4685	3472	2134	2807	3252	4145	3359	3298	2980	2273
ENSMUSG00000034159	Mab21l4	2368	7	7	0	6	5	1	1	3	6	0	3	1	1	0	0	1	0	0	1	0	1	1	0	0	2	3	0	0	0	1	2	0
ENSMUSG00000084989	Crocc2	7132	0	0	0	0	0	0	0	0	0	0	0	0	0	0	0	0	0	0	0	0	0	0	0	0	0	0	0	0	0	0	0	1
ENSMUSG00000047793	Sned1	9491	219	226	119	240	224	289	236	278	197	236	158	199	203	136	193	184	292	153	270	327	343	245	365	278	206	191	228	228	186	281	217	229
ENSMUSG00000098997	Mir6901	62	1	0	1	0	1	2	0	4	1	0	0	3	1	1	1	1	2	1	2	1	1	1	2	1	3	0	1	1	0	2	0	5
ENSMUSG00000026273	Mterf4	5271	87	140	57	90	141	102	173	106	94	78	108	105	117	118	132	153	111	113	127	153	161	156	166	136	115	121	101	102	129	121	115	114
ENSMUSG00000101172	Gm28535	885	0	0	0	1	0	1	0	0	0	0	0	0	0	0	0	0	0	0	0	0	0	0	0	0	0	0	0	0	0	0	0	0
ENSMUSG00000100351	Gm7867	546	7	10	6	14	16	8	8	7	13	4	7	5	6	8	7	7	8	5	7	7	9	5	11	14	13	14	4	10	8	8	11	4
ENSMUSG00000026274	Pask	9060	5	5	1	7	1	6	9	8	6	4	5	4	7	11	10	9	6	9	9	7	10	14	11	4	10	8	12	8	8	15	9	11
ENSMUSG00000026275	Ppp1r7	10495	196	230	97	228	247	297	291	279	205	189	186	218	253	203	272	262	237	178	160	219	240	215	281	201	266	224	193	165	206	225	218	217
ENSMUSG00000106302	Mir6902	64	0	0	1	0	0	0	1	3	0	0	1	0	1	0	0	0	0	1	0	2	0	0	0	0	1	0	1	1	1	1	0	0
ENSMUSG00000098689	Mir6345	128	0	0	0	0	0	0	0	0	0	0	1	0	1	0	0	0	0	0	0	0	0	0	1	0	0	0	0	0	1	0	0	0
ENSMUSG00000064389	Gm26446	103	0	0	0	0	0	0	0	1	0	0	0	0	0	0	0	1	0	0	0	0	0	0	0	0	0	0	0	0	1	0	0	1
ENSMUSG00000034107	Ano7	3984	0	0	0	0	0	0	1	0	0	0	1	0	0	0	0	0	0	0	1	0	0	0	0	0	0	0	0	0	1	0	0	0
ENSMUSG00000034088	Hdlbp	11320	3733	4022	2066	3944	4129	4348	4406	5113	5381	5790	4826	5291	5416	4956	4923	5992	5576	4740	4022	5418	5406	4816	5902	5489	6664	5916	4996	5019	4955	5959	5431	5129
ENSMUSG00000090489	Gm17415	789	63	70	31	57	50	53	44	41	67	58	31	48	50	47	27	37	34	43	45	42	48	48	66	62	69	70	47	42	94	64	55	50
ENSMUSG00000026276	Sept2	7979	587	623	312	703	507	585	957	683	533	498	683	529	757	439	755	915	727	459	432	476	774	726	666	506	749	436	368	399	463	555	450	516
ENSMUSG00000116048	Sept2	3335	578	617	309	698	501	576	947	672	531	487	674	519	743	430	744	908	719	450	419	471	751	709	655	498	738	427	361	395	453	545	440	507
ENSMUSG00000034066	Farp2	5235	130	147	58	172	163	169	183	209	163	182	138	164	234	187	250	243	192	184	161	226	191	184	230	198	227	212	163	161	135	236	203	206
ENSMUSG00000103854	Gm37250	2388	0	0	0	2	1	0	0	1	0	0	0	0	0	1	1	0	1	1	1	2	0	2	0	0	3	1	0	0	0	1	1	0
ENSMUSG00000026277	Stk25	5812	465	546	269	537	446	466	481	570	496	474	434	520	428	524	510	561	444	471	416	635	526	488	602	537	507	525	510	483	449	627	555	597
ENSMUSG00000100927	Gm28536	1317	2	0	1	0	1	0	0	1	0	0	0	0	0	1	0	1	0	0	0	0	0	0	2	1	0	0	0	0	0	0	0	0
ENSMUSG00000026278	Bok	1840	77	64	27	53	58	62	98	80	104	73	81	130	76	83	76	120	65	75	64	149	115	117	80	79	117	102	102	91	126	142	112	81
ENSMUSG00000026279	Thap4	6519	176	119	71	152	141	136	136	148	123	115	110	171	112	147	106	148	114	126	91	156	120	119	128	139	162	165	118	150	155	164	134	132
ENSMUSG00000101952	Gm10550	982	0	0	0	0	0	0	0	1	0	0	0	1	0	0	0	0	0	0	0	0	0	0	0	0	0	0	0	0	0	0	0	0
ENSMUSG00000026280	Atg4b	8278	259	255	134	268	242	243	355	304	266	237	227	261	266	265	244	288	279	245	263	314	301	254	316	242	327	331	253	257	254	329	281	224
ENSMUSG00000026281	Dtymk	2631	108	159	82	146	135	113	195	173	148	125	142	128	149	123	195	180	173	158	124	186	205	215	166	166	174	154	142	139	161	181	138	132
ENSMUSG00000026283	Ing5	4729	80	75	43	86	92	79	113	106	85	82	107	111	109	88	115	121	106	88	86	93	95	80	106	82	105	83	78	101	104	105	88	99
ENSMUSG00000088961	Gm22089	102	0	0	0	0	0	0	0	0	0	0	0	0	0	0	0	0	0	0	0	0	0	0	0	0	0	0	0	0	0	0	0	0
ENSMUSG00000073609	D2hgdh	4281	389	436	199	432	563	525	591	688	589	448	451	610	645	630	644	675	531	506	419	591	496	464	637	486	525	509	452	426	548	566	489	539
ENSMUSG00000094651	Gal3st2	3063	0	2	0	0	2	0	2	0	2	0	0	0	2	0	0	2	1	0	0	0	0	0	2	0	0	2	0	3	0	0	1	0
ENSMUSG00000101660	Gm18666	958	108	130	60	135	187	160	184	197	166	143	133	221	198	221	174	212	160	133	143	170	129	135	190	152	151	167	139	166	183	184	163	159
ENSMUSG00000093805	Gal3st2b	2748	2	4	1	2	1	3	3	0	4	1	0	1	2	1	2	3	0	0	0	3	0	1	4	2	0	4	1	3	1	1	3	0
ENSMUSG00000099624	Gm7889	958	78	80	40	80	110	104	118	110	85	92	85	109	137	123	93	111	96	52	81	82	72	40	113	93	101	101	63	83	109	128	86	84
ENSMUSG00000073608	Gal3st2c	9667	2	1	0	3	3	5	1	0	1	0	0	9	3	0	2	0	3	0	0	0	3	0	7	1	1	1	1	4	0	1	0	1
ENSMUSG00000034000	Neu4	4637	0	0	0	0	0	0	0	0	0	0	0	0	0	0	0	0	0	0	0	0	0	0	0	0	0	0	0	0	0	0	0	0
ENSMUSG00000026285	Pdcd1	1930	0	1	0	0	0	0	1	0	0	0	1	0	0	0	0	0	0	0	0	0	0	0	0	0	1	0	0	0	0	0	0	0
ENSMUSG00000100990	Gm7891	843	0	0	0	0	0	0	0	0	0	0	0	0	0	0	0	0	0	0	0	0	0	0	0	0	0	0	0	0	0	0	0	0
ENSMUSG00000100347	Gm7895	1173	266	215	138	223	272	296	190	280	202	205	171	181	198	234	228	195	198	168	188	207	169	151	295	206	208	250	169	184	259	240	217	229
ENSMUSG00000077413	Gm23389	69	0	0	0	0	0	0	0	0	0	0	0	0	0	0	0	0	0	0	0	0	0	0	0	0	0	0	0	0	0	0	0	0
ENSMUSG00000100518	4930440C22Rik	1607	0	0	0	0	0	0	0	0	0	0	0	0	0	0	0	0	0	0	0	0	0	0	0	0	0	0	0	0	0	0	0	0
ENSMUSG00000089310	Gm23181	110	0	0	0	0	0	0	0	0	0	0	0	0	0	0	0	0	0	0	0	0	0	0	0	0	0	0	0	0	0	0	0	0
ENSMUSG00000099592	Gm5264	848	0	0	0	0	1	0	0	2	0	0	0	0	0	0	0	0	0	0	0	0	1	0	0	0	0	0	0	0	0	0	0	0
ENSMUSG00000051185	Fam174a	4814	77	108	68	65	74	105	110	109	87	81	91	96	155	103	149	144	126	92	95	120	128	105	107	94	127	88	75	88	133	102	113	122
ENSMUSG00000103973	BC055308	2538	3	1	2	2	1	2	2	1	5	1	2	2	4	1	7	5	3	4	3	2	5	4	3	2	2	0	5	1	0	1	3	0
ENSMUSG00000081051	Gm15427	531	793	867	377	844	577	607	1054	766	716	631	502	672	552	711	662	554	520	739	602	897	603	590	866	722	666	818	656	751	947	810	564	641
ENSMUSG00000040710	St8sia4	20091	5	1	1	5	2	5	12	6	2	6	2	2	6	0	4	18	3	1	1	3	2	5	5	2	4	7	6	1	2	3	3	5
ENSMUSG00000103197	Gm37642	1735	0	0	0	0	0	0	0	0	0	0	0	0	0	0	0	0	0	0	0	0	0	0	0	0	0	0	0	0	1	0	0	0
ENSMUSG00000100777	4930598F16Rik	761	0	0	0	0	0	0	0	0	0	0	0	0	0	0	0	0	0	0	0	0	0	0	0	0	0	0	0	0	0	0	0	0
ENSMUSG00000102718	Gm37761	2098	0	0	0	0	0	0	0	0	0	0	0	0	0	0	0	0	0	0	0	0	0	0	0	0	0	0	0	0	0	0	0	0
ENSMUSG00000095955	Gm22360	107	0	0	0	0	0	0	0	0	1	0	0	0	0	0	0	1	0	0	0	1	2	0	0	1	0	0	1	0	1	1	0	0
ENSMUSG00000100062	1700063A18Rik	356	0	0	0	0	0	0	0	0	0	0	0	0	0	0	0	0	0	0	0	0	0	0	0	0	0	0	0	0	0	0	0	0
ENSMUSG00000080345	Gm24586	89	0	0	0	0	0	0	0	0	0	0	0	0	0	0	0	0	0	0	0	0	0	0	0	0	0	0	0	0	0	0	0	0
ENSMUSG00000096585	Gm22917	110	0	0	0	0	0	0	0	0	0	0	0	0	0	0	0	0	0	0	0	0	0	0	0	0	0	0	0	0	0	0	0	0
ENSMUSG00000102658	Gm37076	2294	0	0	0	0	0	0	0	0	0	0	0	0	0	0	0	0	0	0	0	0	0	0	0	0	0	0	0	0	0	0	0	0
ENSMUSG00000100336	Gm29601	1349	0	0	0	0	0	0	0	0	0	0	0	0	0	0	0	0	0	0	0	0	0	0	0	0	0	0	0	0	0	0	0	0
ENSMUSG00000100589	4930533P14Rik	583	0	0	0	0	0	0	0	0	0	0	0	0	0	0	0	0	0	0	0	0	0	0	0	0	0	0	0	0	0	0	0	0
ENSMUSG00000095610	Gm26245	107	0	0	0	0	0	0	0	0	0	0	0	0	0	0	0	0	0	0	0	0	0	0	0	0	0	0	0	0	0	0	0	0
ENSMUSG00000100362	Gm1833	682	0	3	1	3	2	1	4	2	3	1	0	1	3	0	2	1	7	0	0	3	2	2	2	3	1	2	2	2	1	1	1	3
ENSMUSG00000077255	Gm26078	128	0	0	0	0	0	0	0	0	0	0	0	0	0	0	0	0	0	0	0	0	0	0	0	0	0	0	0	0	0	0	0	0
ENSMUSG00000040693	Slco4c1	4908	0	1	0	0	0	0	0	0	0	0	1	0	0	0	0	0	0	1	0	0	0	0	0	0	0	0	0	0	0	0	0	1
ENSMUSG00000097814	Panct2	4120	0	0	0	0	0	0	0	0	0	0	0	0	0	0	0	1	1	0	0	1	0	0	1	0	0	0	0	0	2	2	1	0
ENSMUSG00000045463	Slco6b1	2492	0	0	0	0	0	0	0	0	0	0	0	0	0	0	0	0	0	0	0	0	0	0	0	0	0	0	0	0	0	0	0	0
ENSMUSG00000097480	Gm9499	964	0	0	0	0	0	0	0	0	0	0	0	0	0	0	0	0	0	0	0	0	0	0	0	0	0	0	0	0	0	0	0	0
ENSMUSG00000100454	Gm28901	474	0	0	1	2	0	0	0	2	1	0	1	1	1	2	0	0	0	0	0	0	0	0	0	1	2	1	2	0	0	1	1	0
ENSMUSG00000044757	Gm6430	1248	648	696	330	704	623	660	632	705	638	628	543	608	624	540	515	679	592	499	456	537	673	502	796	577	599	585	530	517	638	735	615	644
ENSMUSG00000026331	Slco6c1	2842	0	0	0	0	0	0	0	0	0	0	0	0	0	0	0	0	0	0	0	0	0	0	0	0	0	0	0	0	0	0	0	0
ENSMUSG00000100484	Gm7133	2039	0	0	0	0	0	0	0	0	0	0	0	0	0	0	0	0	0	0	0	0	0	0	0	0	0	0	0	0	0	0	0	0
ENSMUSG00000101348	Gm7135	2255	0	0	0	0	0	0	0	0	0	0	0	0	0	0	0	0	0	0	0	0	0	0	0	0	0	0	0	0	0	0	0	0
ENSMUSG00000103179	Gm37171	1185	0	0	0	0	0	0	0	0	0	0	0	0	0	0	0	0	0	0	0	0	0	0	0	0	0	0	0	0	0	0	0	0
ENSMUSG00000044768	D1Ertd622e	41324	136	113	64	162	89	137	174	144	132	125	137	118	178	95	188	208	196	104	84	89	127	136	106	109	122	75	91	122	116	109	82	139
ENSMUSG00000118489	AC099860.1	1444	0	0	0	0	0	0	0	0	0	0	0	0	0	0	0	0	0	0	0	0	0	0	0	0	0	0	0	0	0	0	0	0
ENSMUSG00000040648	Ppip5k2	14381	246	236	175	257	225	292	373	270	292	265	408	289	528	291	430	458	513	256	248	306	504	439	401	325	416	320	252	235	277	322	287	276
ENSMUSG00000026333	Gin1	6048	51	55	32	65	55	75	77	72	64	71	95	79	143	63	117	87	97	101	60	67	111	109	88	89	77	63	47	80	91	95	75	73
ENSMUSG00000026335	Pam	11892	207	239	94	222	247	331	390	339	155	242	131	260	311	248	300	301	174	173	111	186	122	100	168	176	191	138	110	100	226	254	166	240
ENSMUSG00000104140	Gm37140	1684	0	0	0	0	0	0	0	0	1	0	0	0	0	0	0	0	0	0	0	0	0	0	0	0	0	0	0	0	0	0	0	0
ENSMUSG00000089169	Gm25413	312	0	0	0	0	0	0	0	0	0	0	0	0	0	0	0	0	0	0	0	0	0	0	0	0	0	0	0	0	0	0	0	0
ENSMUSG00000089782	Gm3531	489	129	183	95	177	131	147	264	168	132	116	184	120	161	131	228	203	177	126	110	147	204	181	131	145	170	128	104	150	168	146	119	144
ENSMUSG00000089706	B230216N24Rik	5853	2	1	1	4	1	0	1	1	1	3	1	1	1	1	1	1	1	3	2	0	2	1	1	0	2	0	2	1	0	0	2	2
ENSMUSG00000096085	Gm24465	107	0	0	0	0	0	0	0	0	0	0	0	0	0	0	0	0	0	0	0	0	0	0	0	0	0	0	0	0	0	0	0	0
ENSMUSG00000100182	1810006J02Rik	1882	0	0	0	0	0	0	0	0	0	0	0	0	0	0	0	0	0	0	0	0	0	1	0	0	0	0	0	0	0	0	0	0
ENSMUSG00000100711	Gm29461	4176	0	0	0	0	0	0	0	0	0	0	0	0	0	0	0	0	0	0	0	0	0	0	0	0	0	0	0	0	0	0	0	0
ENSMUSG00000097608	Gm7952	984	0	0	0	0	0	0	0	0	0	0	0	0	0	0	0	0	0	0	0	0	0	0	0	0	0	0	0	0	0	0	0	0
ENSMUSG00000099634	Gm29462	288	2	3	1	1	4	7	5	4	5	1	5	2	0	3	1	5	2	2	2	2	4	6	5	5	3	11	2	4	7	3	4	7
ENSMUSG00000026336	Slco6d1	3173	0	0	0	0	0	0	0	0	0	0	0	0	0	0	0	0	0	0	0	0	0	0	0	0	0	0	0	0	0	0	0	0
ENSMUSG00000089791	Gm3555	1395	14	19	4	22	13	27	9	16	15	9	13	20	15	7	10	11	27	12	13	11	9	17	17	20	16	17	12	5	9	9	10	15
ENSMUSG00000096193	Gm26134	110	0	0	0	0	0	0	0	0	0	0	0	0	0	0	0	0	0	0	0	0	0	0	0	0	0	0	0	0	0	0	0	0
ENSMUSG00000100009	Gm7967	5950	11	6	0	4	1	4	0	2	1	1	7	7	10	2	27	8	10	4	0	9	2	3	35	5	3	4	8	2	2	5	1	2
ENSMUSG00000099686	Gm29460	714	0	0	0	0	0	0	0	0	0	0	0	0	0	0	0	0	0	0	0	0	0	0	0	0	0	0	0	0	0	0	0	0
ENSMUSG00000087804	Gm23434	100	0	0	0	0	0	0	0	0	0	0	0	0	0	0	0	0	0	0	0	0	0	0	0	0	0	0	0	0	0	0	0	0
ENSMUSG00000099453	Gm18248	1846	0	0	0	0	0	0	0	0	0	0	0	0	0	0	0	0	0	0	0	0	0	0	0	0	0	0	0	0	0	0	0	0
ENSMUSG00000067028	Cntnap5b	5205	0	0	0	0	0	0	0	0	0	0	0	0	0	0	0	0	0	0	0	0	0	0	0	0	0	0	0	0	0	0	0	0
ENSMUSG00000082431	Prdx2-ps1	597	25	27	20	29	28	26	20	26	26	21	15	21	10	34	26	29	22	26	26	25	9	13	37	20	20	36	26	38	43	34	19	22
ENSMUSG00000104104	Gm37877	2709	0	0	0	0	0	0	0	0	0	0	0	0	0	0	0	0	0	0	0	0	0	0	0	0	0	0	0	0	0	0	0	0
ENSMUSG00000100662	Gm19029	564	0	0	0	1	0	0	0	0	0	0	0	0	0	0	0	1	0	0	1	0	0	0	0	0	0	0	0	0	0	0	0	0
ENSMUSG00000087883	Gm23602	132	0	0	0	0	0	0	0	0	0	0	0	0	0	0	0	0	0	0	0	0	0	0	0	0	0	0	0	0	0	0	0	0
ENSMUSG00000099835	Gm29668	315	0	0	0	0	0	1	0	0	1	0	0	2	1	0	1	0	0	2	2	0	1	1	0	1	0	1	1	0	2	1	0	2
ENSMUSG00000100794	Gm29667	490	0	1	1	1	0	1	0	0	1	1	0	1	1	0	1	2	4	4	2	3	1	1	0	2	1	2	2	1	0	2	2	0
ENSMUSG00000099427	Gm18700	553	0	0	0	0	0	0	0	0	0	0	0	0	0	0	0	0	0	0	0	0	0	0	0	0	0	0	0	0	0	0	0	0
ENSMUSG00000099892	Gm18185	667	0	0	0	0	0	0	0	0	0	0	0	0	0	0	0	0	0	0	0	0	0	0	0	0	0	0	0	0	0	0	0	0
ENSMUSG00000100977	Gm29334	357	0	0	0	0	0	0	0	0	0	0	0	0	0	0	0	0	0	0	0	0	0	0	0	0	0	0	0	0	0	0	0	0
ENSMUSG00000077039	Gm25537	109	0	0	0	0	0	0	0	0	0	0	0	0	0	0	0	0	0	0	0	0	0	0	0	0	0	0	0	0	0	0	0	0
ENSMUSG00000100684	Gm20268	845	0	0	0	0	0	0	0	0	0	0	0	0	0	0	0	0	0	0	0	0	0	0	0	0	0	0	0	0	0	0	0	0
ENSMUSG00000100088	Gm28801	449	0	0	0	0	0	0	0	0	0	0	0	0	0	0	0	0	0	0	0	0	0	0	0	0	0	0	0	0	0	0	0	0
ENSMUSG00000100222	Psmb6-ps2	705	0	3	4	1	0	0	2	3	0	3	0	1	2	0	1	1	3	1	0	1	3	0	2	3	2	2	2	1	2	2	1	0
ENSMUSG00000100065	Gm18969	730	0	0	0	0	0	0	0	0	1	0	0	0	1	0	0	0	0	0	0	0	0	0	0	0	0	0	0	1	0	0	0	0
ENSMUSG00000100349	Gm28188	236	0	0	0	0	0	0	0	0	0	0	0	0	0	1	0	0	0	0	0	0	0	0	0	0	0	0	1	0	0	0	0	0
ENSMUSG00000099375	Gm28187	2134	1	0	0	1	0	0	0	0	0	0	0	1	0	0	0	1	0	0	0	1	0	0	0	1	0	0	0	2	0	1	0	0
ENSMUSG00000077295	Gm24122	132	0	0	0	0	0	0	0	0	0	0	0	0	0	0	0	0	0	0	0	0	0	0	0	0	0	0	0	0	0	0	0	0
ENSMUSG00000099770	Gm28623	192	0	0	0	0	0	0	0	0	0	0	0	0	0	0	0	0	0	0	0	0	0	0	0	0	0	0	0	0	0	0	0	0
ENSMUSG00000088510	Gm23036	99	0	0	0	0	0	0	0	0	0	0	0	0	0	0	0	0	0	0	0	0	0	0	0	0	0	0	0	0	0	0	0	0
ENSMUSG00000101890	Gm3116	1116	0	0	0	0	0	0	0	0	0	0	0	0	0	0	0	0	0	0	0	0	0	0	0	0	0	0	0	0	0	0	0	0
ENSMUSG00000099989	Gm20281	267	0	0	0	0	0	0	0	0	0	0	0	0	0	0	0	0	0	0	0	0	1	0	0	0	0	0	0	3	1	0	1	0
ENSMUSG00000087908	Gm22034	134	0	0	0	0	0	0	0	0	0	0	0	0	0	0	0	0	0	0	0	0	0	0	0	0	0	0	0	0	0	0	0	0
ENSMUSG00000100955	Gm18728	753	0	0	0	0	0	0	0	0	0	0	0	0	0	0	0	0	0	0	0	0	0	0	0	0	0	0	0	0	0	0	0	0
ENSMUSG00000088594	Gm23965	142	0	0	0	0	0	0	0	0	0	0	0	0	0	0	0	0	0	0	0	0	0	0	0	0	0	0	0	0	0	0	0	0
ENSMUSG00000099469	Gm29141	882	0	0	0	0	0	0	0	0	0	0	0	0	0	0	0	0	0	0	0	0	0	0	0	0	0	0	0	0	0	0	0	0
ENSMUSG00000102325	Gm37789	2889	0	0	0	0	0	0	0	0	0	0	0	0	0	0	0	0	0	0	0	0	0	0	0	0	0	0	0	0	0	0	0	0
ENSMUSG00000101297	Gm18447	307	0	0	0	0	0	0	0	0	0	0	0	0	0	0	0	0	0	0	0	0	0	0	0	0	0	0	0	0	0	0	0	0
ENSMUSG00000100059	Gm29140	476	0	0	0	0	0	0	0	0	0	0	0	0	0	0	0	0	0	0	0	0	0	0	0	0	0	0	0	0	0	0	0	0
ENSMUSG00000088161	Gm23537	330	0	0	0	0	0	0	0	0	0	0	0	0	0	0	0	0	0	0	0	0	0	0	0	0	0	0	0	0	0	0	0	0
ENSMUSG00000099464	Gm5260	949	0	0	0	0	0	0	0	0	0	0	0	0	0	0	0	0	0	0	0	0	0	0	0	0	0	0	0	0	0	0	1	0
ENSMUSG00000100935	Gm29592	370	0	0	0	0	0	0	0	0	0	0	0	0	0	0	0	0	0	0	0	0	0	0	0	0	0	0	0	0	0	0	0	0
ENSMUSG00000099801	Gm29011	712	0	0	0	0	0	0	0	0	0	0	0	0	0	0	0	0	0	0	0	0	0	0	0	0	0	0	0	0	0	0	0	0
ENSMUSG00000050840	Cdh20	4012	0	0	0	0	0	0	0	0	0	0	0	0	0	0	0	0	0	0	0	0	0	0	0	0	0	0	0	0	0	0	0	0
ENSMUSG00000103991	Gm38031	3015	0	0	0	0	0	0	0	0	0	0	0	0	0	0	0	0	0	0	0	0	0	0	0	0	0	0	0	0	0	0	0	0
ENSMUSG00000084704	n-R5s216	112	0	0	0	0	0	0	0	0	0	0	0	0	0	0	0	0	0	0	0	0	0	0	0	0	0	0	0	0	0	0	0	0
ENSMUSG00000103060	Gm36969	2809	0	0	0	0	0	0	0	0	0	0	0	0	0	0	0	0	0	0	0	0	0	0	0	0	0	0	0	0	0	0	0	0
ENSMUSG00000089866	Gm15699	280	0	0	0	0	0	0	0	0	0	0	0	0	0	0	0	0	0	0	0	0	0	0	0	0	0	0	0	0	0	0	0	0
ENSMUSG00000099669	Gm29012	469	0	1	1	0	1	2	3	1	0	3	4	1	11	5	5	7	2	0	0	0	0	5	2	3	5	5	0	4	3	1	1	3
ENSMUSG00000099702	Gm29013	237	0	0	0	0	0	0	0	0	0	0	0	0	0	0	0	0	0	0	1	0	0	0	0	0	0	0	0	0	0	0	0	0
ENSMUSG00000047496	Rnf152	8532	189	149	99	171	244	237	364	258	125	148	210	143	430	241	404	362	432	150	219	303	348	262	485	291	340	221	289	186	400	193	281	367
ENSMUSG00000099582	Gm29014	326	0	0	0	0	0	0	0	0	0	0	0	0	0	0	0	0	0	0	0	0	0	0	0	0	0	0	0	0	0	0	0	0
ENSMUSG00000097482	Gm17634	1655	14	17	7	18	19	28	30	18	11	10	14	13	16	26	19	12	10	22	29	29	18	16	32	17	13	18	20	16	34	15	16	36
ENSMUSG00000101214	Gm28403	2710	0	0	0	0	0	0	0	0	1	0	0	0	0	0	0	0	0	0	0	0	0	0	0	0	0	1	0	1	0	0	0	1
ENSMUSG00000067017	Gm3608	2858	156	160	110	205	135	195	236	203	161	145	200	146	218	131	198	233	191	142	117	148	212	203	191	153	214	157	151	149	133	205	125	170
ENSMUSG00000056536	Pign	13595	93	77	47	95	71	106	131	92	63	76	107	64	124	49	109	157	120	81	84	113	156	123	121	92	112	101	74	81	97	81	97	79
ENSMUSG00000100672	Gm28404	453	0	0	0	0	0	0	0	0	0	0	0	0	0	0	0	0	0	0	0	0	0	1	0	0	0	0	0	0	0	0	0	0
ENSMUSG00000101219	Gm20302	275	14	18	10	16	17	14	5	7	18	7	8	13	8	14	8	4	3	9	6	12	5	2	19	15	4	11	10	12	17	6	12	6
ENSMUSG00000076999	Gm22426	96	3	4	1	6	1	2	2	3	3	0	2	1	2	3	2	0	0	1	1	0	3	0	2	1	2	1	2	3	5	1	2	1
ENSMUSG00000101656	Gm8004	617	0	0	0	0	0	0	0	0	0	0	0	0	0	0	0	0	0	0	0	0	0	0	0	0	0	1	0	0	0	0	0	0
ENSMUSG00000026319	Relch	9500	149	173	103	157	130	156	237	140	105	122	218	112	216	111	196	232	234	97	155	190	240	260	226	157	219	147	142	124	158	129	114	126
ENSMUSG00000104044	Gm37566	4355	1	0	0	2	1	0	2	2	0	0	0	0	0	1	2	2	2	2	1	1	0	0	0	0	0	1	1	1	0	0	0	3
ENSMUSG00000101330	Gm10193	231	18	15	3	17	14	19	11	8	8	15	17	17	17	16	6	10	13	6	9	7	21	13	14	20	8	8	10	16	13	19	16	14
ENSMUSG00000026321	Tnfrsf11a	5985	9	5	6	9	3	13	12	8	5	5	1	2	6	4	8	10	5	8	4	12	9	6	7	6	6	8	5	8	7	4	1	7
ENSMUSG00000102690	Gm37779	3380	0	0	0	0	0	0	0	0	0	0	0	0	0	0	0	0	0	0	0	0	0	0	0	0	0	0	0	0	0	0	0	0
ENSMUSG00000089206	Gm26214	107	0	0	0	0	0	0	0	0	0	0	0	0	0	0	0	0	0	0	0	0	0	0	0	0	0	0	0	0	0	0	0	0
ENSMUSG00000099448	Gm18801	536	0	0	0	0	0	0	0	0	0	0	0	0	0	0	0	0	0	0	0	0	0	0	0	0	0	0	0	0	0	0	0	0
ENSMUSG00000099843	Gm7160	1417	13	16	12	24	15	20	41	23	22	18	16	15	18	24	25	20	18	12	10	15	20	19	29	20	33	12	21	14	42	11	23	14
ENSMUSG00000038866	Zcchc2	6774	232	296	154	304	308	312	361	412	320	279	231	336	299	263	375	367	329	227	220	313	295	298	344	205	311	290	273	225	300	405	316	309
ENSMUSG00000102501	Gm37372	3311	0	0	0	0	0	0	0	0	0	0	0	0	0	0	0	0	0	0	0	0	0	0	0	0	0	0	0	0	0	0	0	0
ENSMUSG00000097612	Gm26509	948	0	0	0	1	0	0	0	0	0	0	0	0	0	0	0	1	0	1	1	0	0	0	0	0	0	0	0	0	0	1	0	0
ENSMUSG00000101583	Gm20753	545	3	2	0	2	1	0	2	2	2	2	0	0	0	1	0	0	1	0	1	3	2	2	0	0	1	2	1	0	0	2	2	0
ENSMUSG00000044340	Phlpp1	6752	196	217	110	203	209	215	208	243	225	214	189	214	281	201	239	283	283	155	155	243	239	200	249	173	240	228	243	178	198	253	233	237
ENSMUSG00000103291	Gm38235	4952	0	0	0	0	1	0	0	0	2	2	0	0	0	0	0	0	1	0	0	1	0	0	0	1	0	0	0	0	0	0	0	1
ENSMUSG00000100247	A530053M12Rik	1467	0	0	0	0	0	0	0	0	0	0	0	0	0	0	0	0	0	0	0	0	0	0	0	0	0	0	0	0	0	0	0	0
ENSMUSG00000099604	Gm6651	271	0	0	0	0	1	0	0	0	0	1	0	0	0	0	1	0	0	0	1	0	0	2	0	1	1	0	0	0	0	0	1	1
ENSMUSG00000057329	Bcl2	9157	15	19	10	22	14	28	31	31	13	11	13	11	30	10	24	29	19	13	11	13	15	13	14	9	18	11	8	7	16	20	9	24
ENSMUSG00000054006	D630008O14Rik	2056	0	0	0	0	0	0	0	0	0	0	0	0	0	0	0	0	0	0	0	0	0	0	0	0	0	0	0	0	0	0	0	0
ENSMUSG00000098344	Mir3473f	136	0	0	0	0	0	0	0	0	0	0	0	0	0	0	0	0	0	0	0	0	0	0	0	0	0	0	0	0	0	0	0	0
ENSMUSG00000103348	Gm37053	2087	0	0	0	0	0	0	0	0	0	0	0	0	0	0	0	0	0	0	0	0	0	0	0	1	0	0	0	0	0	0	0	0
ENSMUSG00000009905	Kdsr	8147	158	232	120	201	180	193	241	176	114	158	152	165	266	194	246	232	172	155	103	113	206	160	141	136	244	152	105	115	151	120	104	176
ENSMUSG00000009907	Vps4b	8905	362	425	218	433	481	512	685	550	402	397	556	424	750	452	715	726	652	415	386	489	626	547	592	429	692	443	331	382	442	504	468	473
ENSMUSG00000067006	Serpinb5	2750	0	0	0	0	0	0	0	0	0	0	0	0	0	0	0	0	0	0	0	0	0	0	0	0	0	0	0	0	0	0	0	0
ENSMUSG00000083613	Pou2f3-rs1	1046	0	0	0	0	0	0	0	0	0	0	0	0	0	0	0	0	0	0	0	0	0	0	0	0	0	0	0	0	0	0	0	0
ENSMUSG00000059956	Serpinb12	2498	0	0	0	0	0	0	0	0	0	0	0	0	0	0	0	0	0	0	0	0	0	0	0	0	0	0	0	0	0	0	0	0
ENSMUSG00000048775	Serpinb13	1672	0	0	0	0	0	0	0	0	0	0	0	0	0	0	0	0	0	0	0	0	0	0	0	0	0	0	0	0	0	0	0	0
ENSMUSG00000084228	Gm8080	1155	0	0	0	0	0	0	0	0	0	0	0	0	0	0	0	0	0	0	0	0	0	0	0	0	0	0	0	0	0	0	0	0
ENSMUSG00000044594	Serpinb3a	1631	0	0	0	0	0	0	0	0	0	0	0	0	0	0	0	0	0	0	0	0	0	0	0	0	0	0	0	0	0	0	0	0
ENSMUSG00000058017	Serpinb3d	1216	0	0	0	0	0	0	0	0	0	0	0	0	0	0	0	0	0	0	0	0	0	0	0	0	0	0	0	0	0	0	0	0
ENSMUSG00000083884	Gm15388	726	0	0	0	0	0	0	0	0	0	0	0	0	0	0	0	0	0	0	0	0	0	0	0	0	0	0	0	0	0	0	0	0
ENSMUSG00000073602	Serpinb3b	1688	0	0	0	0	0	0	0	0	0	0	0	0	0	0	0	0	0	0	0	0	0	0	0	0	0	0	0	0	0	0	0	0
ENSMUSG00000080729	Gm8084	752	0	0	0	0	0	0	0	0	0	0	0	0	0	0	0	0	0	0	0	0	0	0	0	0	0	0	0	0	0	0	0	0
ENSMUSG00000081114	Gm15390	738	0	0	0	0	0	0	0	0	0	0	0	0	0	0	0	0	0	0	0	0	0	0	0	0	0	0	0	0	0	0	0	0
ENSMUSG00000073601	Serpinb3c	1659	0	0	0	0	0	0	0	0	0	0	0	0	0	0	0	0	0	0	0	0	0	0	0	0	0	0	0	0	0	0	0	0
ENSMUSG00000084189	Gm8089	968	0	0	0	0	0	0	0	0	0	0	0	0	0	0	0	0	0	0	0	0	0	0	0	0	0	0	0	0	0	0	0	0
ENSMUSG00000026327	Serpinb11	2186	0	0	0	0	0	0	0	0	0	0	0	0	0	0	0	0	0	0	0	0	0	0	0	0	0	0	0	0	0	0	0	0
ENSMUSG00000087210	Gm15391	257	0	0	0	0	0	0	0	0	0	0	0	0	0	0	0	0	0	0	0	0	0	0	0	0	0	0	0	0	0	0	0	0
ENSMUSG00000067001	Serpinb7	1957	1	1	0	0	0	0	1	0	0	0	0	0	0	0	0	0	0	0	0	0	0	0	0	1	1	0	0	0	0	0	1	0
ENSMUSG00000089278	Gm24553	131	0	0	0	0	0	0	0	0	0	0	0	0	0	0	0	0	0	0	0	0	0	0	0	0	0	0	0	0	0	0	0	0
ENSMUSG00000062345	Serpinb2	2349	0	0	0	0	0	0	0	0	0	1	1	0	1	0	0	1	1	0	0	0	0	0	0	0	0	0	0	0	1	0	0	0
ENSMUSG00000092572	Serpinb10	3490	0	0	0	0	1	0	1	1	0	0	2	0	0	0	1	2	0	0	0	0	0	0	0	0	0	0	0	0	0	0	0	1
ENSMUSG00000026315	Serpinb8	4795	38	34	13	33	72	69	146	94	33	19	33	26	85	44	70	81	58	31	44	44	39	32	56	31	42	34	27	27	28	33	33	34
ENSMUSG00000086161	Gm15389	666	0	0	0	0	0	0	0	0	0	0	0	0	0	0	0	0	0	0	0	0	0	0	0	0	0	0	0	0	0	0	0	0
ENSMUSG00000096241	Gm24267	107	0	0	0	0	0	0	0	0	0	0	0	0	0	0	0	0	0	0	0	0	0	0	0	0	0	0	0	0	0	0	0	0
ENSMUSG00000077237	Gm22438	132	0	0	0	0	0	0	0	0	0	0	0	0	0	0	0	0	0	0	0	0	0	0	0	0	0	0	0	0	0	0	0	0
ENSMUSG00000100457	D830032E09Rik	3629	7	2	0	2	1	2	2	0	12	12	1	25	0	1	2	4	4	3	0	0	0	1	0	3	0	1	3	5	0	2	1	0
ENSMUSG00000101477	Gm18448	599	1	0	0	0	0	0	0	0	2	0	0	3	0	1	0	0	0	0	0	0	0	0	0	0	0	0	0	0	0	0	0	0
ENSMUSG00000099484	Gm28282	186	0	0	0	0	0	0	0	0	0	0	0	0	0	0	0	0	0	0	0	0	0	0	0	0	0	0	0	0	0	0	0	0
ENSMUSG00000100041	Gm5702	2469	0	0	0	1	1	0	0	1	0	0	0	1	1	1	0	0	1	0	0	1	0	1	0	0	0	1	0	2	1	0	1	1
ENSMUSG00000104478	Gm38212	2756	0	0	0	0	0	0	0	0	0	0	0	0	0	0	0	0	0	0	0	0	0	0	0	0	0	0	0	0	0	0	0	0
ENSMUSG00000101231	Gm28283	178	0	0	0	0	0	0	0	0	0	0	0	0	0	0	0	0	0	0	0	0	0	0	0	0	0	0	0	0	0	0	0	0
ENSMUSG00000101097	Gm6679	1869	1	0	0	0	0	0	0	0	0	0	0	0	0	0	0	0	0	0	0	0	0	0	1	0	0	0	1	0	0	0	0	0
ENSMUSG00000100831	Gm17847	1127	1	0	0	1	1	0	0	0	0	0	0	0	0	1	0	0	0	1	0	1	0	0	1	0	0	0	1	1	1	0	0	1
ENSMUSG00000100884	Gm28281	187	0	0	0	0	0	0	0	0	0	0	0	0	0	0	0	0	0	0	0	0	0	0	0	0	0	0	0	0	0	0	0	0
ENSMUSG00000089037	Gm22159	130	0	0	0	0	0	0	0	0	0	0	0	0	0	0	0	0	0	0	0	0	0	0	0	0	0	0	0	0	0	0	0	0
ENSMUSG00000084741	Gm25293	285	0	0	0	0	0	0	0	0	0	0	0	0	0	0	0	0	0	0	0	0	0	0	0	0	0	0	0	0	0	0	0	0
ENSMUSG00000100025	Gm8141	1723	10	6	7	6	8	15	5	11	9	10	5	11	2	4	5	3	2	4	4	6	2	3	6	7	6	6	8	14	19	7	7	5
ENSMUSG00000026312	Cdh7	10037	0	0	0	0	0	0	0	0	0	0	0	0	0	0	0	0	0	0	0	0	0	0	0	0	0	0	0	0	0	0	0	0
ENSMUSG00000100290	Gm18552	538	0	0	0	0	0	0	0	0	0	0	0	0	0	0	0	0	0	0	0	0	0	0	0	0	0	0	0	0	0	0	0	0
ENSMUSG00000100758	Gm3332	928	0	0	0	0	0	0	0	0	0	0	0	0	0	0	0	0	0	0	0	0	0	0	0	0	0	0	0	0	0	0	0	0
ENSMUSG00000099926	Gm6693	813	0	0	0	0	0	0	0	0	0	0	0	0	0	0	0	0	0	0	0	0	0	0	0	0	0	0	0	0	0	0	0	0
ENSMUSG00000047216	Cdh19	4280	1	1	0	1	0	2	3	0	0	0	1	0	1	0	0	0	0	0	0	0	1	0	1	0	0	0	0	1	0	0	1	0
ENSMUSG00000102788	Gm38255	2996	0	0	0	0	0	0	0	0	0	0	0	0	0	0	0	0	0	0	0	0	0	0	0	0	0	0	0	0	0	0	0	0
ENSMUSG00000102160	Gm36944	2759	0	0	0	0	0	0	0	0	0	0	0	0	0	0	0	0	0	0	0	0	0	0	0	0	0	0	0	0	0	0	0	0
ENSMUSG00000101253	Gm29088	581	0	0	0	0	0	0	0	0	0	0	0	0	0	0	0	0	0	0	0	0	0	0	0	0	0	0	0	0	0	0	0	0
ENSMUSG00000101846	Gm19927	781	0	0	0	0	0	0	0	0	0	0	0	0	0	0	0	0	0	0	0	0	0	0	0	0	0	0	0	0	0	0	0	0
ENSMUSG00000100555	Gm8173	1977	1	4	1	0	1	0	2	2	2	1	6	0	1	2	1	0	1	0	0	3	2	3	0	0	6	2	3	0	4	0	2	5
ENSMUSG00000102728	Gm37934	402	0	0	0	0	0	0	0	0	0	0	0	0	0	0	0	0	0	0	0	0	0	0	0	0	0	0	0	0	0	0	0	0
ENSMUSG00000038702	Dsel	5763	13	7	3	5	3	14	15	8	6	4	3	4	8	3	6	10	7	7	4	11	5	4	6	4	4	7	4	4	3	9	2	3
ENSMUSG00000101875	Gm6028	574	4	2	2	2	4	2	0	0	0	0	2	3	0	1	3	1	0	0	2	1	1	1	0	1	0	1	2	2	2	3	0	2
ENSMUSG00000099732	Gm17752	7214	0	0	0	0	0	0	0	0	0	0	0	0	0	0	0	0	0	0	0	0	0	0	0	0	0	0	0	0	0	0	0	0
ENSMUSG00000101220	Gm6717	838	0	0	0	0	0	0	1	0	0	0	0	0	0	0	0	0	0	0	0	0	0	0	0	0	0	0	0	1	0	0	0	0
ENSMUSG00000100020	Gm19086	665	0	0	0	0	0	0	0	0	0	0	0	0	0	0	0	0	0	0	0	0	0	0	0	0	0	0	0	0	0	0	0	0
ENSMUSG00000101054	Gm18406	669	0	0	0	0	0	0	0	0	0	0	0	0	0	0	0	0	0	0	0	0	0	0	0	0	0	0	0	0	0	0	0	0
ENSMUSG00000088691	Gm22331	136	0	0	0	0	0	0	0	0	0	0	0	0	0	0	0	0	0	0	0	0	0	0	0	0	0	0	0	0	0	0	0	0
ENSMUSG00000099884	Gm8204	2144	0	0	0	0	0	0	0	0	0	0	0	0	0	0	0	0	0	0	0	0	0	0	0	0	0	0	0	0	0	0	0	0
ENSMUSG00000100304	Gm28190	722	0	0	0	0	0	0	0	0	0	0	0	0	0	0	0	0	0	0	0	0	0	0	0	0	0	0	0	0	0	0	0	0
ENSMUSG00000101453	Gm28189	571	0	0	0	0	0	0	0	0	0	0	0	0	0	0	0	0	0	0	0	0	0	0	0	0	0	0	0	0	0	0	0	0
ENSMUSG00000102105	Gm17946	538	0	0	0	0	0	0	0	0	0	0	0	0	0	0	0	0	0	0	0	0	0	0	0	0	0	0	0	0	0	0	0	0
ENSMUSG00000099943	Gm18181	736	0	0	0	0	0	0	0	0	0	0	0	0	0	0	0	0	0	0	0	0	0	0	0	0	0	0	0	0	0	0	0	0
ENSMUSG00000084546	Gm24937	134	0	0	0	0	0	0	0	0	0	0	0	0	0	0	0	0	0	0	0	0	0	0	0	0	0	0	0	0	0	0	0	0
ENSMUSG00000097648	9330185C12Rik	1009	0	0	0	0	0	0	0	0	0	0	0	0	0	0	0	0	0	0	0	0	0	0	0	0	0	0	0	0	0	0	0	0
ENSMUSG00000101687	Gm4854	574	0	0	0	0	0	0	0	0	0	0	0	0	0	0	0	1	0	0	0	0	0	0	0	0	0	0	0	0	0	0	0	0
ENSMUSG00000100515	Gm17916	2093	0	0	0	0	0	0	0	0	0	0	0	0	0	0	0	0	0	0	0	0	0	0	0	0	0	0	0	0	0	0	0	0
ENSMUSG00000070695	Cntnap5a	10945	0	0	0	0	0	0	0	0	0	0	0	0	0	0	0	0	0	0	0	0	0	0	0	0	0	0	0	0	0	1	0	0
ENSMUSG00000092948	Gm23393	72	0	0	0	0	0	0	0	0	0	0	0	0	0	0	0	0	0	0	0	0	0	0	0	0	0	0	0	0	0	0	0	0
ENSMUSG00000102033	Gm28263	400	0	0	0	0	0	0	0	0	0	0	0	0	0	0	0	0	0	0	0	0	0	0	0	0	0	0	0	0	0	0	0	0
ENSMUSG00000094429	Gm19965	3030	0	0	0	0	0	0	0	0	0	0	0	0	0	0	0	0	0	0	0	0	0	0	0	0	0	0	0	0	0	0	0	0
ENSMUSG00000101154	Gm17777	1276	0	0	0	0	0	0	0	0	0	0	0	0	0	0	0	0	0	0	0	0	0	0	0	0	0	0	0	0	0	0	0	0
ENSMUSG00000065865	Gm24030	164	0	0	0	0	0	0	0	0	0	0	0	0	0	0	0	0	0	0	0	0	0	0	0	0	0	0	0	0	0	0	0	0
ENSMUSG00000098815	Gm27785	110	0	0	0	0	0	0	0	0	0	0	0	0	0	0	0	0	0	0	0	0	0	0	0	0	0	0	0	0	0	0	0	0
ENSMUSG00000101573	Gm28361	474	0	0	0	0	0	0	0	0	0	0	0	0	0	0	0	0	0	0	0	0	0	0	0	0	0	0	0	0	0	0	0	0
ENSMUSG00000107979	Zfp813-ps	618	0	0	0	0	0	0	0	0	0	0	0	0	0	0	0	0	0	0	0	0	0	0	0	0	0	0	0	0	0	0	0	0
ENSMUSG00000101373	Zfp813-ps	2506	0	0	0	0	0	0	0	0	0	0	0	0	0	0	0	0	0	0	0	0	0	0	0	0	0	0	0	0	0	0	0	0
ENSMUSG00000099615	Gm28362	2420	0	0	0	0	0	0	0	0	0	0	0	0	0	0	0	0	0	0	0	0	0	0	0	0	0	0	0	0	0	1	0	0
ENSMUSG00000100265	Gm28363	673	0	0	0	0	0	0	0	0	0	0	0	0	0	0	0	0	0	0	0	0	0	0	0	0	0	0	0	0	0	0	0	0
ENSMUSG00000100527	Gm28359	1322	0	0	0	0	0	0	0	0	0	0	0	0	0	0	0	0	0	0	0	0	0	0	0	0	0	0	0	0	0	0	0	0
ENSMUSG00000099571	Gm18182	1251	0	0	0	0	0	0	0	0	0	0	0	0	0	0	0	0	0	0	0	0	0	0	0	0	0	0	0	0	0	0	0	0
ENSMUSG00000101303	B020011L13Rik	2879	0	0	0	0	0	0	0	0	0	0	0	0	0	0	0	0	0	0	0	0	0	0	0	0	0	0	0	0	0	0	0	0
ENSMUSG00000100305	Gm28360	1491	0	0	0	0	0	0	0	0	0	0	0	0	0	0	0	0	0	0	0	0	0	0	0	0	0	0	0	0	0	0	0	0
ENSMUSG00000099534	Gm28169	345	0	4	1	1	0	3	4	1	3	4	3	1	2	0	0	0	3	0	1	0	3	1	0	1	3	2	1	0	0	0	1	0
ENSMUSG00000100886	Gm7195	1707	0	0	0	0	0	0	0	0	0	0	0	0	0	0	0	0	0	0	0	0	0	0	0	0	0	0	0	0	0	0	0	0
ENSMUSG00000101415	Gm28168	2630	0	0	0	0	0	0	0	0	0	0	0	0	0	0	0	0	0	0	0	0	0	0	0	0	0	0	0	0	0	0	0	0
ENSMUSG00000100617	Gm7145	1794	0	0	0	0	0	0	0	0	0	0	0	0	0	0	0	0	0	0	0	0	0	0	0	0	0	0	0	0	0	0	0	0
ENSMUSG00000100703	Gm28358	636	0	0	0	0	0	0	0	0	0	0	0	0	0	0	0	0	0	0	0	0	0	0	0	0	0	0	0	0	0	0	0	0
ENSMUSG00000100177	Gm29489	324	0	0	0	0	0	0	0	0	0	0	0	0	0	0	0	0	0	0	0	0	0	0	0	0	0	0	0	0	0	0	0	0
ENSMUSG00000101363	Gm29490	342	0	1	0	1	0	2	3	0	2	2	1	0	4	0	2	1	2	0	0	2	2	0	1	0	3	2	0	0	0	0	1	0
ENSMUSG00000101590	Gm29104	222	0	0	0	0	0	0	0	0	0	0	0	0	0	0	0	0	0	0	0	0	0	0	0	0	0	0	0	0	0	0	0	0
ENSMUSG00000102030	Gm29106	4012	0	0	0	0	0	0	0	0	0	0	0	0	0	0	0	0	0	0	0	0	0	0	0	0	0	0	0	0	0	0	0	0
ENSMUSG00000099870	Gm7200	1163	2	0	0	0	0	0	0	2	2	2	0	1	1	0	0	0	0	0	0	0	0	0	0	1	0	0	2	1	1	1	1	0
ENSMUSG00000026374	Tsn	9046	346	447	253	451	393	460	680	459	411	365	483	366	533	379	609	629	496	413	384	491	510	549	498	419	575	417	352	342	485	418	348	418
ENSMUSG00000026377	Nifk	1965	176	203	104	205	183	190	257	216	212	194	260	182	230	171	252	284	240	237	177	182	241	237	257	236	236	219	150	189	252	224	179	185
ENSMUSG00000099936	Gm28867	2166	0	0	0	0	0	0	0	0	1	0	0	0	0	0	0	0	0	0	0	0	0	0	0	0	0	0	0	0	0	0	0	0
ENSMUSG00000064302	Clasp1	21844	111	127	63	112	119	151	128	160	160	135	155	169	181	146	146	226	189	105	101	127	153	134	154	136	178	166	132	139	147	165	139	150
ENSMUSG00000077257	Gm26080	131	0	0	0	0	0	0	0	0	0	0	0	0	0	0	0	0	0	0	0	0	0	0	0	0	0	0	0	0	0	0	0	0
ENSMUSG00000107722	2900060B14Rik	616	0	0	0	0	0	0	0	0	0	0	0	0	0	0	0	0	0	0	0	0	0	1	0	0	0	0	0	0	0	0	0	0
ENSMUSG00000080542	Gm22710	125	0	0	0	0	0	0	0	0	0	0	0	0	0	0	0	0	0	0	0	0	0	1	0	0	0	0	0	0	0	0	0	0
ENSMUSG00000100770	Gm28466	659	0	0	0	0	0	0	0	0	0	0	0	0	0	0	0	0	0	0	0	0	0	0	0	0	0	0	0	0	0	0	0	0
ENSMUSG00000026380	Tfcp2l1	9438	75	86	27	85	79	72	93	91	40	60	54	31	82	56	59	91	69	45	57	52	67	59	76	55	68	53	57	44	55	35	33	55
ENSMUSG00000089601	Gm22094	117	0	0	0	0	0	0	0	0	0	0	0	0	0	0	0	0	0	0	0	0	0	0	0	0	0	0	0	0	0	0	0	0
ENSMUSG00000101624	Gm28882	314	0	0	0	0	0	0	0	0	0	0	0	0	0	0	0	0	0	0	0	0	0	0	0	0	0	0	0	0	0	0	0	0
ENSMUSG00000088363	Gm23497	130	2	2	0	5	0	3	4	3	2	3	5	3	2	0	3	9	2	2	1	0	2	3	1	1	5	1	0	3	2	0	0	0
ENSMUSG00000100040	Gm28467	318	0	0	0	0	0	0	0	0	0	0	0	0	0	0	0	0	0	0	0	0	0	0	0	0	0	0	0	0	0	0	0	0
ENSMUSG00000048402	Gli2	6869	3	1	1	0	1	3	0	1	0	1	0	2	1	1	0	0	1	0	0	1	1	1	0	1	0	0	2	1	5	5	0	1
ENSMUSG00000098273	Mir6346	81	0	0	0	0	0	0	0	0	0	0	0	0	0	0	0	0	0	0	0	0	0	0	0	0	0	0	0	0	0	0	0	0
ENSMUSG00000097408	Gm26831	1380	1	0	0	0	0	0	0	0	0	0	0	0	0	0	0	0	0	0	0	0	0	0	0	0	0	0	0	0	0	0	0	0
ENSMUSG00000096939	Gm8321	980	0	0	0	0	0	0	0	0	0	0	0	0	1	0	0	0	0	0	0	0	0	1	0	0	0	0	0	0	0	0	0	0
ENSMUSG00000100767	Gm3508	792	0	0	0	0	0	0	0	0	0	0	0	0	0	0	0	0	0	0	0	0	1	0	0	0	0	0	0	0	0	0	0	0
ENSMUSG00000099860	Gm29456	768	0	0	0	0	0	0	0	0	0	0	0	0	0	0	0	0	0	0	0	0	0	0	0	0	0	0	0	0	0	0	0	0
ENSMUSG00000101179	Gm29455	3888	0	0	0	0	0	0	0	0	0	0	0	0	0	0	0	0	0	0	0	0	0	0	0	0	0	0	0	0	0	0	0	0
ENSMUSG00000037035	Inhbb	4255	47	28	9	24	31	29	25	48	20	15	9	19	36	25	24	20	28	25	10	16	23	12	4	23	26	21	9	17	8	17	10	21
ENSMUSG00000004451	Ralb	4930	102	109	55	138	105	143	178	160	101	79	89	97	100	114	125	129	111	87	82	112	72	84	111	81	105	84	95	113	108	150	90	104
ENSMUSG00000101437	Gm29454	393	0	0	0	0	0	0	0	0	0	0	0	0	0	0	0	0	0	0	0	0	0	0	0	0	0	0	0	0	0	0	0	0
ENSMUSG00000098447	Gm27184	607	1	4	1	3	6	3	5	5	1	1	2	2	3	5	3	5	9	3	3	6	3	4	5	2	6	5	3	4	6	3	3	2
ENSMUSG00000098923	Tmem185b	2824	82	92	41	76	85	84	115	88	82	65	107	83	102	83	107	127	96	94	78	95	97	97	96	88	106	98	76	94	61	118	97	109
ENSMUSG00000101731	3830432H09Rik	2637	0	0	0	0	0	0	0	0	0	0	0	0	0	0	0	0	0	0	0	0	0	0	0	0	0	0	0	1	0	0	0	0
ENSMUSG00000084505	Gm25322	104	0	0	0	0	0	0	0	0	0	0	0	0	0	0	0	0	0	0	0	0	0	0	0	0	0	0	0	0	0	0	0	0
ENSMUSG00000026383	Epb41l5	14758	359	313	133	324	314	345	395	357	449	426	409	442	438	228	425	484	594	267	287	295	480	462	489	354	401	266	269	275	286	386	312	299
ENSMUSG00000102687	Gm37219	926	0	1	0	0	0	0	1	1	0	0	1	0	0	0	1	0	1	0	1	0	0	0	0	1	0	0	0	0	0	0	0	0
ENSMUSG00000026384	Ptpn4	11321	45	37	39	35	57	52	98	49	39	44	78	51	102	42	118	112	92	47	59	49	94	90	82	56	103	44	79	50	48	45	46	49
ENSMUSG00000091876	Gm3851	318	49	63	32	64	73	91	104	88	66	78	45	71	58	67	72	71	54	60	62	66	70	71	99	94	48	74	50	60	92	104	82	85
ENSMUSG00000103146	Gm37745	8163	0	0	0	0	0	0	0	0	0	0	0	1	0	0	0	0	0	0	0	0	0	0	1	1	0	1	0	0	0	0	0	0
ENSMUSG00000100436	Gm29657	342	0	0	0	0	0	0	0	0	0	0	0	0	0	0	0	0	0	0	0	0	0	0	0	0	0	0	0	0	0	0	0	0
ENSMUSG00000090277	Gm8338	363	0	0	0	0	0	0	0	0	0	0	0	0	0	0	0	0	0	0	0	0	0	0	0	0	0	0	0	0	0	0	0	0
ENSMUSG00000100042	Gm29658	230	0	0	0	0	0	0	0	0	0	0	0	0	0	0	0	0	0	0	0	0	0	0	0	0	0	0	0	0	0	0	0	0
ENSMUSG00000100636	Gm3551	664	0	0	0	0	0	0	0	0	0	0	0	0	0	0	0	0	0	0	0	0	0	0	0	0	0	0	0	0	0	0	0	0
ENSMUSG00000101224	Gm28209	775	0	0	0	0	0	0	0	0	0	0	0	0	0	0	0	0	0	0	0	0	0	0	0	0	0	0	0	0	0	0	0	0
ENSMUSG00000036975	Tmem177	3341	59	80	49	60	103	78	114	109	78	74	66	71	93	86	130	129	89	101	91	120	105	96	113	80	112	108	82	82	89	98	92	83
ENSMUSG00000036962	Cfap221	2915	0	0	0	0	0	0	0	0	0	0	0	1	0	0	0	0	0	0	0	1	0	0	0	0	0	0	0	0	0	0	0	0
ENSMUSG00000092245	Gm17973	520	0	0	0	0	0	0	0	0	0	0	0	0	0	0	0	0	0	0	0	0	0	0	0	0	0	0	0	0	0	0	0	0
ENSMUSG00000026387	Sctr	2012	1	2	0	1	4	3	1	2	4	2	0	1	0	1	5	0	0	6	0	0	0	0	0	4	2	2	1	0	1	1	0	3
ENSMUSG00000050777	Tmem37	1311	460	681	397	574	486	589	540	616	506	431	369	348	483	601	481	441	437	605	526	562	466	517	656	557	601	765	435	499	780	635	468	599
ENSMUSG00000026385	Dbi	1422	5378	5832	2819	5423	5081	5800	6382	5669	4015	4131	3224	4383	4855	5984	5391	4579	3845	5103	3988	4895	4110	4067	5369	4854	3063	3547	2863	3734	5261	4379	3122	4090
ENSMUSG00000026388	3110009E18Rik	2428	5	9	2	2	5	6	13	4	5	5	6	6	9	3	5	6	5	0	2	1	2	7	4	6	5	5	4	1	5	2	5	0
ENSMUSG00000026389	Steap3	5715	208	231	145	199	252	232	195	295	300	224	229	218	262	229	247	411	315	196	228	355	344	323	305	272	388	352	295	321	258	366	382	293
ENSMUSG00000036907	C1ql2	2000	0	0	0	0	0	0	0	0	0	0	0	0	0	0	0	0	0	0	0	0	0	0	0	0	0	0	0	0	0	0	0	0
ENSMUSG00000101275	1700012E03Rik	1377	0	0	0	0	0	0	0	0	0	0	0	0	0	0	0	0	0	0	0	0	0	0	0	0	0	0	0	0	0	0	0	0
ENSMUSG00000026390	Marco	1925	102	140	51	97	103	47	101	779	58	63	25	71	48	15	97	133	156	55	54	728	97	61	46	380	206	264	161	588	428	463	255	290
ENSMUSG00000058665	En1	2624	0	0	0	0	0	0	0	0	0	0	0	0	0	0	0	0	0	0	0	0	0	0	0	0	0	0	0	0	0	0	0	0
ENSMUSG00000099957	2610027F03Rik	1133	0	0	0	0	0	1	0	0	0	0	0	0	0	0	0	0	0	0	0	0	0	0	0	0	0	0	0	0	0	0	0	0
ENSMUSG00000101386	Gm29346	255	0	1	0	0	0	0	0	0	0	0	0	0	0	0	0	0	0	0	0	0	0	0	0	0	0	0	0	0	0	0	0	0
ENSMUSG00000101922	Gm29345	399	0	0	0	0	0	0	0	0	0	0	0	0	0	0	0	0	0	0	0	0	0	0	0	0	0	0	0	0	0	0	0	0
ENSMUSG00000100761	Gm29344	210	0	0	0	0	0	0	0	0	0	0	0	0	0	0	0	0	0	0	0	0	0	0	0	0	0	0	0	0	0	0	0	0
ENSMUSG00000099336	Gm29348	779	0	0	0	0	0	0	0	0	0	0	0	0	0	0	0	0	0	0	0	0	0	0	0	0	0	0	0	0	0	0	0	0
ENSMUSG00000100979	Gm29347	449	0	0	0	0	0	0	0	0	0	0	0	0	0	0	0	0	0	0	0	0	0	0	0	0	0	0	0	0	0	0	0	0
ENSMUSG00000102360	Gm37043	3105	0	0	0	0	0	0	0	0	0	0	0	0	0	0	0	0	0	0	0	0	0	0	0	0	0	0	0	0	0	0	0	0
ENSMUSG00000097881	Celrr	3876	0	0	0	0	0	0	0	0	0	0	0	0	0	0	0	0	0	0	0	0	0	0	0	0	1	0	0	0	0	0	0	0
ENSMUSG00000101700	Gm29359	495	0	0	0	0	0	0	0	0	0	0	0	0	0	0	0	0	0	0	0	0	0	0	0	0	0	0	0	0	0	0	0	0
ENSMUSG00000104332	Gm38283	695	0	0	0	0	0	0	0	0	0	0	1	0	1	0	0	1	1	0	0	0	0	1	0	2	1	3	0	0	0	0	0	0
ENSMUSG00000003721	Insig2	3473	2173	2978	1333	2259	2151	2103	2130	1853	1892	2003	2226	1208	3590	1936	2840	6010	3211	2019	3019	3343	4181	3240	1413	2186	5919	4092	1605	1302	1583	2720	2389	2307
ENSMUSG00000104253	Gm37174	3058	2	3	1	2	4	1	3	2	2	4	7	2	2	7	2	8	3	3	2	9	5	1	4	2	1	2	3	4	0	4	1	2
ENSMUSG00000101791	2210011K15Rik	1741	0	0	0	0	0	0	0	0	0	0	0	0	0	0	0	0	0	0	0	0	0	0	0	0	0	0	0	0	0	0	0	0
ENSMUSG00000026339	Ccdc93	11445	118	115	63	132	108	112	154	152	85	110	84	126	143	123	130	178	133	121	114	138	156	166	148	138	139	139	98	157	113	105	109	122
ENSMUSG00000085857	Gm15392	778	0	0	0	0	0	0	0	0	0	0	0	0	0	0	0	0	0	0	0	0	0	0	0	0	0	0	0	0	0	0	0	0
ENSMUSG00000083582	Gm15393	219	0	0	0	0	0	0	0	0	0	1	0	0	0	2	1	0	0	1	0	0	0	0	0	1	0	0	0	2	0	0	0	0
ENSMUSG00000050534	Htr5b	1935	0	0	0	0	0	0	0	0	0	0	0	0	0	0	0	0	0	0	0	0	0	0	0	0	0	0	0	0	0	0	0	0
ENSMUSG00000081130	Gm8217	465	0	0	0	0	0	0	0	0	0	0	0	0	0	0	0	0	0	0	0	0	0	0	0	0	0	0	0	0	0	0	0	0
ENSMUSG00000001674	Ddx18	2483	154	154	86	187	112	144	211	154	124	133	167	134	160	136	177	201	137	136	146	158	142	165	157	146	161	173	148	126	217	167	144	142
ENSMUSG00000102006	Gm28591	183	0	0	0	0	0	0	0	0	0	0	0	0	0	0	0	0	0	0	0	0	0	0	0	0	0	0	0	0	0	0	0	0
ENSMUSG00000102488	Gm37920	749	0	0	0	0	0	0	0	0	0	0	0	0	0	0	0	0	0	0	0	0	0	0	0	0	0	0	0	0	0	0	0	0
ENSMUSG00000083584	Gm15394	1308	0	0	0	0	0	0	0	0	0	0	0	0	0	0	0	0	0	0	0	0	0	0	0	0	0	0	0	0	0	0	0	0
ENSMUSG00000100913	Gm8392	835	0	0	0	0	0	1	0	0	0	0	0	0	0	0	0	1	0	0	0	0	0	0	0	0	0	0	0	0	0	0	0	0
ENSMUSG00000080410	Gm26472	83	0	0	0	0	0	0	0	0	0	0	0	0	0	0	0	0	0	0	0	0	0	0	0	0	0	0	0	0	0	0	0	0
ENSMUSG00000099960	Gm28590	1609	0	0	0	0	0	0	0	0	0	0	0	0	0	0	0	0	0	0	0	0	0	0	0	0	0	0	0	1	0	0	0	0
ENSMUSG00000089274	Gm24547	149	0	0	0	0	0	0	0	0	0	0	0	0	0	0	0	0	0	0	0	0	0	0	0	0	0	0	0	0	0	0	0	0
ENSMUSG00000103263	Gm36982	1128	0	0	0	0	0	0	0	0	0	0	0	0	0	0	0	0	0	0	0	0	0	0	0	0	0	0	0	0	0	0	0	0
ENSMUSG00000089190	Gm25771	144	0	0	0	0	0	0	0	0	0	0	0	0	0	0	0	0	0	0	0	0	0	0	0	0	0	0	0	0	0	0	0	0
ENSMUSG00000099451	Gm29192	377	0	0	0	0	0	0	0	0	0	0	0	0	0	0	0	0	0	0	0	0	0	0	0	0	0	0	0	0	0	0	0	0
ENSMUSG00000104180	Gm37970	1732	0	0	0	0	0	0	0	0	0	0	0	0	0	0	0	0	0	0	0	0	0	0	0	0	0	0	0	0	0	0	0	0
ENSMUSG00000100762	Gm8403	1298	0	0	0	0	0	0	0	0	0	0	0	0	0	0	0	0	0	0	0	0	0	0	0	0	0	0	0	0	0	0	0	0
ENSMUSG00000100405	Gm28911	117	9	9	7	9	10	4	4	4	7	4	7	4	2	11	8	3	2	12	11	6	4	5	6	10	8	7	7	8	23	8	8	8
ENSMUSG00000100525	Gm20058	284	0	0	0	0	0	0	0	0	0	0	0	0	0	0	0	0	0	0	0	0	0	0	0	0	0	0	0	0	0	0	0	0
ENSMUSG00000101495	Gm28912	234	0	0	0	0	0	0	0	0	0	0	0	0	0	0	0	0	0	0	0	0	0	0	0	0	0	0	0	0	0	0	0	0
ENSMUSG00000036815	Dpp10	17227	0	0	0	0	0	0	0	1	0	0	0	0	0	0	0	1	0	0	0	0	0	0	0	0	0	0	0	0	0	0	0	1
ENSMUSG00000102801	Gm37478	3495	0	0	0	0	0	0	0	0	0	0	0	0	0	0	0	0	0	0	0	0	0	0	0	0	0	0	0	0	0	0	0	0
ENSMUSG00000102681	Gm37221	3007	0	0	0	0	0	0	0	0	0	0	0	0	0	0	0	0	0	0	0	0	0	0	0	0	0	0	0	0	0	0	0	0
ENSMUSG00000077472	Gm24791	131	0	0	0	0	0	0	0	0	0	0	0	0	0	0	0	0	0	0	0	0	0	0	0	0	0	0	0	0	0	0	0	0
ENSMUSG00000104410	Gm37066	2061	0	0	0	0	0	0	0	0	0	0	0	0	0	0	0	0	0	0	0	0	0	0	0	0	0	0	0	0	0	0	0	0
ENSMUSG00000102521	Gm37781	3218	0	0	0	0	0	0	0	0	0	0	0	0	0	0	0	0	0	0	0	0	0	0	0	0	0	0	0	0	0	0	0	0
[truncated: 53,336 more rows]

## Sheet: tpm_mmus_bulkRNAseq
geneID	geneSymbol	CD_female_1	CD_female_2	CD_female_3	CD_female_4	HFD_female_1	HFD_female_2	HFD_female_3	HFD_female_4	CD_male_1	CD_male_2	CD_male_3	CD_male_4	HFD_male_1	HFD_male_2	HFD_male_3	HFD_male_4	DIP_HFD_male_1	DIP_HFD_male_2	DIP_HFD_male_3	DIP_HFD_male_4	DPN_HFD_male_1	DPN_HFD_male_2	DPN_HFD_male_3	DPN_HFD_male_4	E2_HFD_male_1	E2_HFD_male_2	E2_HFD_male_3	E2_HFD_male_4	PPT_HFD_male_1	PPT_HFD_male_2	PPT_HFD_male_3	PPT_HFD_male_4
ENSMUSG00000025902	Sox17	0.899412	0.820758	0.57056	0.859372	0.43952	0.37205	0.450319	0.729005	0.405499	0.559178	0.491117	0.358945	0.84181	0.530109	0.597431	0.772794	0.371841	0.522803	0.364009	0.42992	0.485951	0.289786	0.3908	0.277871	0.581681	0.142495	0.449066	0.560913	0.478657	0.639963	0.346099	0.7478
ENSMUSG00000103922	Gm6123	5.35328	4.47804	5.60333	5.62646	2.61602	3.67755	4.72992	4.58008	3.08789	3.74425	3.23081	3.73876	5.8716	5.78453	5.53899	5.33142	3.8385	3.71284	2.48016	3.40214	4.59887	4.2042	3.90442	3.62582	3.84684	3.3925	3.00694	3.70143	5.08742	4.13741	4.19352	4.29193
ENSMUSG00000033845	Mrpl15	8.76571	9.34942	6.64076	8.52044	8.10586	7.33671	11.1558	7.63626	4.18448	4.12361	6.80179	4.4536	8.17966	6.60711	6.48581	7.05766	5.39677	5.3714	3.53329	3.97758	4.81989	4.89834	5.39922	5.05974	5.92347	5.32803	4.24196	4.67593	5.93379	4.87636	4.51754	5.21079
ENSMUSG00000025903	Lypla1	17.22	17.0541	16.081	15.0185	15.284	16.542	29.1382	18.8443	11.3906	12.4823	26.3441	12.2263	39.3735	14.6537	31.3531	33.58	31.3225	11.6337	9.80135	9.67121	23.42	21.7856	14.8526	12.32	26.8924	13.181	9.08765	10.2451	12.3307	13.0584	16.0816	18.6042
ENSMUSG00000104217	Gm37988	73.0506	70.1569	54.7842	54.0162	61.6929	68.865	75.9975	81.6798	51.6011	53.8656	68.6262	56.1965	120.057	64.9029	80.2782	95.9025	95.1738	46.8723	35.9046	37.4144	62.2886	56.6763	53.0675	43.7673	79.1301	53.0251	38.4431	35.8301	39.1569	52.2067	65.7775	63.8005
ENSMUSG00000033813	Tcea1	20.035	18.6075	18.0491	17.6252	15.8503	16.3512	27.3177	16.1003	14.3367	12.8926	24.1217	13.3231	29.3345	12.2045	25.732	29.0396	24.4814	12.2534	8.3939	9.82917	21.1527	17.8759	14.4525	12.6106	21.6722	11.9078	9.41134	10.8392	13.88	12.5656	14.3895	14.954
ENSMUSG00000062588	Gm6104	8.30403	10.5849	12.1912	5.89409	10.2029	7.57111	9.43337	4.70081	5.28545	7.14841	7.36405	5.49184	6.4537	5.59354	6.18268	7.59831	5.51749	5.45376	4.85168	3.86623	4.76867	5.58991	6.77449	4.73632	6.6492	5.63835	6.21916	5.21092	8.1171	5.06451	4.69534	5.49521
ENSMUSG00000033793	Atp6v1h	6.092	7.09976	6.64893	14.4608	7.34567	6.42798	8.05447	8.61962	3.95926	4.30699	6.40406	4.19463	9.01646	6.042	7.61688	7.95763	7.12338	4.91023	3.25509	3.76994	6.49099	5.0637	4.61974	4.1968	6.82495	4.48858	3.94684	4.64506	4.35255	4.33286	4.72075	5.50534
ENSMUSG00000025907	Rb1cc1	2.64171	2.16259	2.72456	2.36359	2.89361	2.74524	4.58645	2.79792	1.72792	2.22867	3.01442	2.1688	4.10189	2.6596	3.33657	3.71235	3.36706	2.57062	2.01643	2.29166	3.01828	2.66523	2.36369	2.26358	2.93234	2.10615	2.10793	2.41627	2.25091	2.27962	1.87114	2.3251
ENSMUSG00000090031	4732440D04Rik	0.296518	0.187072	0.501605	0.377757	0.180321	0.256996	0.419184	0.261108	0.419403	0.151261	0.409038	0.126226	0.300655	0.233021	0.424223	0.329405	0.469922	0.125351	0.235802	0.223341	0.44431	0.191073	0.32721	0.281872	0.227281	0.125274	0.197397	0.192961	0.200385	0.252209	0.239071	0.211315
ENSMUSG00000102135	Gm37108	23.9968	16.6844	13.4831	20.9632	16.7523	11.3446	20.3948	13.3785	11.2735	9.34497	13.3988	11.1274	9.02407	14.1436	10.5097	10.5324	10.2752	12.8617	6.42596	9.5339	7.85334	8.14583	10.0721	9.45049	14.6163	11.0434	11.9813	12.8275	18.4178	11.2709	12.0609	12.4189
ENSMUSG00000051285	Pcmtd1	24.3497	17.6149	22.055	22.9267	20.0052	20.2784	28.7997	21.0869	12.2995	15.4239	22.8195	15.6169	28.6953	17.8471	24.8504	27.0896	24.667	15.6791	11.5276	14.5192	19.9067	17.652	17.1096	13.9955	17.3971	12.6888	13.5907	15.391	17.458	13.832	14.0593	16.5677
ENSMUSG00000048538	Gm9826	212.838	247.129	155.524	221.726	209.793	201.305	162.218	254.615	173.937	156.277	111.763	172.3	161.968	269.391	160.805	162.766	125.757	164.907	108.385	136.039	95.686	79.5091	181.916	138.827	132.644	172.047	135.522	130.98	121.831	147.705	162.743	193.672
ENSMUSG00000084353	Gm15452	11.1771	18.1327	11.3446	7.97402	11.0696	7.3976	17.9077	11.8108	8.06267	10.2631	15.4185	7.61283	13.0765	8.19804	14.6202	13.9688	8.31762	8.03255	5.33306	4.66267	8.50285	11.8839	4.81025	10.2	14.5643	16.9996	6.25026	11.1528	8.15768	8.77558	9.83087	17.5239
ENSMUSG00000103933	Gm36964	9.03198	3.66316	11.0009	14.4982	8.4743	12.8097	26.8136	11.0624	6.32366	5.18337	20.558	8.07421	9.51022	9.22723	13.2911	18.6251	17.3634	9.73642	4.15563	8.47759	7.9641	8.29366	8.97017	6.18182	18.1729	10.3028	8.65836	8.81645	7.14141	9.0415	10.7246	8.3677
ENSMUSG00000076135	Gm24276	27.6378	19.7811	34.6527	29.8249	20.3383	24.2103	51.712	28.1116	10.3478	10.2631	45.9751	22.8385	25.107	10.2209	31.8986	42.6685	39.3197	22.6801	12.4669	16.1074	26.9842	14.1429	21.7975	11.1273	40.1881	20.6056	14.611	23.2754	45.4853	19.1467	24.6665	22.0135
ENSMUSG00000066693	Gm7493	5.71352	6.48837	8.26382	5.02243	7.37102	4.45679	4.84628	5.76303	3.45478	4.42656	4.72899	3.64832	5.01337	6.06153	4.72938	4.28437	5.31477	4.70993	3.21298	2.68141	4.00076	3.45162	4.39768	3.58467	3.77725	4.70703	4.27904	4.27584	3.3013	4.37377	4.71128	5.70049
ENSMUSG00000061024	Rrs1	18.1627	15.7953	18.3464	14.2171	11.3336	13.0655	9.69039	11.4501	11.9495	10.4735	8.49221	13.3819	12.0754	12.7637	10.6546	13.1504	12.9963	11.8495	7.36569	8.51484	8.42434	10.2128	10.0599	10.9072	11.7465	13.0596	10.7252	10.6262	10.4627	16.917	12.1542	15.6197
ENSMUSG00000025911	Adhfe1	26.5884	23.064	16.5668	23.8678	33.5139	29.1207	34.7787	36.3015	21.2595	19.1143	22.8748	19.5154	41.0479	38.5549	36.7536	47.1541	34.1507	28.7702	18.3573	21.9812	27.1159	24.6024	28.3329	24.9873	28.9654	26.4439	20.2673	22.1363	21.2646	26.3546	29.1181	35.3681
ENSMUSG00000081441	Gm6161	21.421	22.3779	21.9892	18.1106	24.2348	19.9085	33.4945	25.1376	18.7988	16.298	21.8265	14.5072	24.6057	21.9351	22.189	22.6138	23.6496	15.2299	11.8635	18.1091	18.1813	16.1564	14.2635	14.4392	27.7075	18.8199	16.6263	12.9895	21.2208	16.9141	12.632	16.7693
ENSMUSG00000045210	Vcpip1	4.20072	3.55623	4.10543	3.46336	3.27011	3.57723	4.97901	3.29084	1.96151	2.65288	4.60546	2.78775	5.48547	2.9552	4.15032	5.75432	4.9143	2.44273	2.09124	2.31484	4.58606	3.90964	3.3977	2.37501	4.26033	3.08059	2.60477	2.72171	2.63304	3.12173	2.74688	2.99367
ENSMUSG00000025915	Sgk3	1.26212	0.912272	1.16054	1.04116	0.820724	1.05451	1.58992	0.95434	0.46927	0.34423	0.646432	0.542596	1.04386	0.559755	0.988404	1.28844	0.705195	0.380353	0.370525	0.410521	0.622235	0.664325	0.558481	0.413389	0.574701	0.388038	0.321943	0.398468	0.478824	0.470942	0.46987	0.650101
ENSMUSG00000098234	Snhg6	9.98719	7.08851	4.75168	7.99191	6.46665	5.64365	8.05211	5.84636	3.77433	3.04489	6.1351	3.28826	6.46296	4.29217	6.12365	5.36326	4.45155	3.36442	3.11128	3.09217	3.48046	4.29881	4.3395	4.09424	4.03692	2.57121	2.33742	2.84342	3.79648	3.76753	3.70588	5.00445
ENSMUSG00000099032	Tcf24	2.68697	2.00657	2.92206	2.3799	1.73407	1.39126	3.22575	1.96663	0	0.0489534	0	0.0272341	0.239513	0.167586	0.0523022	1.51915	0.0528985	0	0	0.0667208	0	0.0206126	0	0	0.073556	0.0810858	0.102215	0.222041	0.0259406	0.0502299	0	0.212766
ENSMUSG00000025917	Cops5	17.285	15.7156	14.8932	16.1525	14.6286	13.4022	22.2538	16.3536	11.576	10.4375	16.5075	12.523	19.4002	16.1585	17.9065	18.9318	17.1388	14.9053	9.92893	11.3657	15.5665	13.219	14.0541	12.9193	16.7614	14.4146	10.8399	13.0716	14.1521	14.6244	14.5975	17.3606
ENSMUSG00000056763	Cspp1	1.24296	1.38838	1.67523	1.36285	1.08337	1.01869	1.15223	1.2185	0.907857	1.02906	1.28597	1.00836	1.30162	1.00882	1.15567	1.35606	1.29521	1.03368	0.817726	1.02003	1.20486	0.871525	1.06244	0.964622	1.10696	1.13634	0.866798	1.12048	1.42522	1.11588	1.09549	1.35775
ENSMUSG00000067851	Arfgef1	6.84173	6.40843	6.97637	6.35297	6.01655	6.66686	8.6669	6.84182	4.51562	4.98736	7.31281	5.075	11.8902	6.89154	7.7506	8.31367	7.34902	4.96967	3.75615	4.84476	7.25315	5.51347	5.76705	5.49744	7.48479	6.32842	4.73349	4.84305	5.27604	4.83828	4.75301	6.1595
ENSMUSG00000048960	Prex2	0.279948	0.20088	0.245895	0.25514	0.244142	0.19852	0.517532	0.387877	0.178185	0.166839	0.207944	0.178759	0.536635	0.253846	0.495145	0.289318	0.273765	0.136553	0.15963	0.15721	0.290411	0.260186	0.213871	0.159673	0.266162	0.211527	0.135474	0.217213	0.150623	0.221912	0.156262	0.29926
ENSMUSG00000016918	Sulf1	0.554202	0.0770646	0.192861	0.0363106	0.210469	0.393002	0.190271	0.216757	0.0604706	0.254441	0.14198	0.283105	0.122267	0.447969	0.194177	0.0692629	0.422239	0.210857	0.178088	0.809176	0.0821306	0.0153052	0.275205	0.289003	0.109233	0.0301038	0.493329	0.206087	0.703041	0.708635	0.302917	0.40624
ENSMUSG00000005886	Ncoa2	3.10974	2.84707	2.52393	2.42948	3.15552	2.66734	3.40221	3.1301	1.99388	2.63105	3.23313	2.91285	4.19734	3.08173	3.02835	3.95078	3.97748	1.98643	1.86448	2.03891	2.85237	2.64115	2.53209	2.5888	2.70129	2.49238	2.34954	2.6933	1.97484	2.42363	2.39833	2.79467
ENSMUSG00000025935	Tram1	58.2537	40.6465	48.8228	50.8401	37.4992	37.9806	53.1694	38.0178	50.5413	40.0851	67.6033	48.2844	56.455	35.9567	56.525	62.767	56.9239	33.5683	21.9452	29.5214	52.0702	43.679	35.5837	32.2258	51.9236	38.4579	29.6841	35.1119	31.1309	36.2346	37.57	32.8088
ENSMUSG00000025937	Lactb2	74.6509	52.9286	57.4238	65.0256	56.4081	69.2128	87.4551	70.828	54.1209	48.753	79.4224	51.5191	129.769	71.0076	107.466	114.932	107.283	56.4023	40.9265	41.9498	88.289	70.2067	59.5143	53.0329	78.017	44.2551	39.6581	39.8374	30.7774	51.8463	51.8543	63.5837
ENSMUSG00000067813	Xkr9	8.26384	7.15515	10.6025	8.02015	7.04212	10.0083	12.1419	8.496	7.97845	6.92731	10.6953	7.76698	15.7082	7.73468	9.56462	15.3759	15.4318	6.65331	5.83859	6.29437	10.0175	10.9943	8.66837	7.4673	9.66149	6.47269	5.34067	6.58625	8.13227	6.56118	7.10518	7.87442
ENSMUSG00000081201	Smt3h2-ps4	108.666	79.5822	83.1939	84.4866	66.029	76.618	94.3665	80.0807	59.2843	40.981	74.9509	55.9067	80.2028	66.853	73.101	84.9771	74.3195	57.4878	40.9503	46.3029	60.8727	60.6201	65.3701	61.2709	57.8288	69.2577	43.5286	54.1477	45.6981	59.6008	62.2622	69.0336
ENSMUSG00000082193	Rpl5-ps1	105.62	97.6811	83.4477	90.52	64.4388	74.7562	106.612	76.5287	76.6478	54.9889	65.1232	71.7854	65.1546	66.0245	58.3827	55.1254	56.9394	69.2581	38.1444	53.094	49.0768	48.5315	64.8652	57.2752	58.5332	59.3276	44.2252	57.6679	51.5862	68.2021	56.8739	70.8512
ENSMUSG00000025925	Terf1	3.06593	3.24247	3.0725	2.99619	2.27581	2.75208	3.48388	2.85203	1.65502	2.27177	2.59651	1.70991	2.26115	2.1959	1.87988	2.59491	1.97351	1.89493	1.48802	2.32729	2.03311	2.11945	2.29335	1.52734	2.09719	2.13971	1.97646	1.94467	2.19521	2.19389	1.97129	2.54451
ENSMUSG00000043716	Rpl7	158.334	144.467	118.96	149.925	91.795	92.3629	183.895	116.282	83.9185	76.8107	100.303	82.4463	112.874	101.781	103.326	95.6972	83.331	94.4513	61.2781	84.1953	78.9499	73.659	84.5743	82.3745	95.8433	89.2475	69.4244	87.1854	88.6507	96.6849	83.2862	107.526
ENSMUSG00000025921	Rdh10	14.7881	12.6929	11.1919	10.8767	11.4617	12.1634	13.0661	11.9553	5.58185	6.43909	7.47203	6.39587	11.3162	8.78361	9.35729	11.0676	8.10435	6.86946	5.69201	5.29034	7.29134	5.90042	5.8705	5.36972	9.53928	6.83799	5.30585	6.07064	6.61504	7.16391	6.94778	7.78159
ENSMUSG00000025920	Stau2	1.03372	0.924505	1.17028	1.07381	1.03621	1.12776	1.42388	0.935734	0.911012	0.684509	1.07863	0.846246	1.5443	1.08314	1.2514	1.27535	1.13417	0.638688	0.623313	0.608145	0.948618	1.03761	0.723915	0.695421	0.990432	0.940644	0.714633	0.517462	0.741571	1.20181	0.75185	1.0578
ENSMUSG00000025939	Ube2w	4.31666	5.11981	5.35706	5.2128	4.14089	4.83599	6.71778	3.86796	2.81679	2.89365	5.77958	3.10381	5.88206	3.8484	5.73836	5.62154	5.46635	3.40432	2.18824	2.34552	4.55325	4.06723	3.08024	3.26897	4.40005	2.78155	1.8691	3.51728	3.26528	2.69141	3.13471	3.77428
ENSMUSG00000079658	Eloc	15.0111	12.7995	11.6071	14.6817	11.2748	10.6867	19.4248	11.7519	7.56081	7.39375	14.0631	7.81158	17.5068	12.2146	15.473	17.5049	14.2567	11.4675	7.37191	8.19743	12.1082	11.9104	11.2106	9.74158	13.318	11.011	7.89618	8.61483	13.048	9.779	9.4735	11.7507
ENSMUSG00000025940	Tmem70	28.4954	26.5414	22.1407	22.6077	20.4361	22.576	31.0462	21.5213	14.9475	15.1127	26.2284	14.8074	34.5566	22.3162	28.1359	31.3762	24.7396	15.3278	12.508	15.0128	19.9278	18.8528	17.6146	16.0286	24.0636	20.6735	13.1285	13.9397	16.2556	14.9281	16.7881	21.6379
ENSMUSG00000025779	Ly96	2.97763	1.84701	1.60003	2.54383	2.1912	1.73891	4.45706	2.3977	2.34118	1.40728	2.41622	2.12503	4.1804	1.78941	3.97366	3.50247	2.49827	2.1103	1.88041	1.5527	3.17977	3.04744	1.56561	1.59843	3.42354	3.108	1.46921	2.16569	2.6633	2.06282	2.54197	2.4965
ENSMUSG00000100720	Gm10075	12.141	12.776	14.9874	15.3001	14.3674	18.6152	20.8746	17.4945	6.68335	11.2988	10.6373	12.3621	8.29221	17.0193	10.6634	11.2776	13.4303	13.1087	8.72301	15.2285	7.82914	7.92924	10.2655	10.6679	8.48863	12.6847	13.762	10.6768	17.7623	11.207	10.6065	14.4985
ENSMUSG00000043760	Pkhd1	1.09974	0.587949	0.703985	0.573155	0.693756	0.824171	0.971683	0.900383	0.437486	0.451833	0.310309	0.430915	0.736892	0.746392	0.574694	0.609124	0.619995	0.46755	0.313052	0.475716	0.473191	0.386543	0.546108	0.434801	0.581925	0.562298	0.561568	0.463557	0.281234	0.50041	0.461659	0.400775
ENSMUSG00000041859	Mcm3	3.3841	2.01044	1.52391	1.67593	1.63975	2.26457	2.08882	2.3008	1.03147	1.28562	1.21638	1.49132	2.91086	2.88417	2.27954	2.62102	1.24144	1.54143	0.950301	0.74563	0.988895	0.64499	1.2071	0.869937	1.61663	1.57068	0.999508	1.36476	1.53645	1.79628	1.1948	1.63045
ENSMUSG00000041779	Tram2	3.0338	3.0271	2.61603	2.21638	3.46364	3.97907	2.23931	2.99819	2.18732	1.64862	1.88883	1.83435	4.07079	4.21972	3.67097	3.43926	2.91364	2.70691	2.05879	2.46399	2.47875	2.32258	2.42643	2.26633	3.61159	3.48789	2.52546	2.51589	2.38407	3.17771	4.07344	5.24251
ENSMUSG00000025933	Tmem14a	3.44164	3.65069	3.42606	3.13666	4.03643	2.44058	5.89463	3.91017	2.44334	1.21546	4.38245	2.45121	5.85396	4.47307	6.49306	4.88031	3.36563	3.52541	2.16548	3.03712	4.53149	2.81485	4.99567	3.17099	2.73949	1.76162	1.98274	2.32582	2.65683	2.65021	2.0957	3.39606
ENSMUSG00000025934	Gsta3	312.299	297.269	226.893	409.526	302.602	313.654	395.255	353.167	204.96	202.166	206.914	231.697	461.306	509.935	435.022	383.719	325.378	381.97	215.006	257.885	271.976	193.49	339.948	264.346	233.658	223.479	154.974	210.411	280.887	231.001	213.02	319.526
ENSMUSG00000025936	Gm4956	0.39304	0.318816	0.598398	0.300434	0.30731	0.464528	0.740848	0.188784	7.58839	9.02248	11.386	5.35408	9.56456	7.10411	4.01654	11.7891	5.931	4.73541	3.88467	8.81296	13.1832	9.05443	8.00218	7.39781	3.53987	4.15131	7.84961	11.8509	6.53412	6.40328	7.60542	4.2949
ENSMUSG00000082935	Gm7658	10.1827	10.7118	8.23596	9.12127	9.20563	6.54389	13.7203	7.22173	6.17738	5.84374	7.35258	7.01003	9.94004	7.37698	9.75548	8.55032	5.72268	7.06232	4.7176	6.0565	7.09717	7.38181	7.97978	6.71531	6.85988	6.15052	6.48222	6.31584	7.74157	6.83933	5.98249	7.02997
ENSMUSG00000026158	Ogfrl1	1.94072	1.82467	2.04816	2.07347	2.37958	1.9705	3.3827	2.63759	2.79336	2.18956	2.60112	2.70378	2.58532	2.46101	2.69092	2.93537	3.35071	2.06971	1.29655	1.9205	2.35642	1.93982	2.85831	1.93711	2.09189	1.71904	2.10093	2.23885	1.77057	2.03887	1.78941	2.05889
ENSMUSG00000026155	Smap1	10.5549	10.5093	11.1955	9.82692	10.1692	10.4645	11.5623	10.5238	7.80065	7.49276	11.524	9.29511	12.3604	10.3389	11.3179	12.2848	9.92686	8.34248	6.67458	7.32985	8.58825	7.25276	7.77507	7.1614	9.89246	8.59095	7.13316	9.24507	7.88006	8.33619	8.94265	11.5504
ENSMUSG00000026154	Sdhaf4	15.5507	17.5932	13.3955	17.8301	12.3188	15.8157	22.4177	16.511	10.2886	7.985	13.6896	8.75388	22.5503	15.7582	17.4389	13.4254	13.5772	13.4939	11.2972	13.5506	14.8583	13.2511	12.8025	11.4371	14.9387	10.8922	9.68493	13.9812	17.0496	10.4825	10.7982	14.8736
ENSMUSG00000026153	Fam135a	3.58909	3.13525	4.76378	3.28862	2.84221	2.38198	3.08984	2.45324	2.47479	2.74633	4.68128	2.60029	4.15058	2.04307	3.34329	4.57182	4.23746	2.11541	2.11711	2.37543	4.37956	4.00287	2.97044	3.09688	3.80913	3.14929	2.24688	2.4554	2.36485	2.51989	2.59526	3.16444
ENSMUSG00000099997	Tubb4b-ps2	4.14647	2.16995	4.07287	4.08968	3.03288	1.99188	2.17454	2.98743	4.00136	2.2261	1.75289	2.04983	3.84961	4.09946	2.54241	4.01199	3.48382	3.39269	2.05139	2.72018	3.05263	2.13324	2.52399	2.74645	4.53672	5.17067	3.44602	3.65583	3.09142	5.04087	3.97058	3.71759
ENSMUSG00000100131	Gm28439	4307.71	5576.25	5813.11	4986.96	6378.53	6898.45	5504.19	5808.31	5632.82	5888.97	8045.21	5456.34	9705.59	4199.45	7411.87	9847.33	9663.76	4032.71	4367.68	3960.29	8579.4	7176.24	5086.91	4747.78	6831.96	4123.77	3801.89	3480.95	2974.02	4516.66	5425.16	5893.09
ENSMUSG00000067736	Gm10222	5191.63	6882.52	7330.02	5758.96	7385.57	8783.52	5266.1	7480.01	7379.32	7758.39	8344.86	7182.47	10055.2	5268.73	7025.16	10031	10434.2	4565.34	5085.22	4759.1	8967.58	7321.74	6083.12	5976.03	6856.93	5149.23	4572.34	4262.41	2333.36	5681.92	7044.92	7025.6
ENSMUSG00000101939	Gm28438	2164.14	2560.23	2478.85	3233.99	2364.07	2125.36	4332.28	2074.96	1647.01	1566.23	3248.52	1289.55	3363.97	1777.29	3857.83	3742.84	3089.82	2049.43	1559.5	1695.86	3775.94	3180.83	2204.42	2162.11	2203.34	1737.08	1375.52	1642.44	1431.34	1742.3	1811.96	2523.07
ENSMUSG00000101111	Gm28437	11884.3	13915.7	13037	15385.4	14346.4	14858.9	15948.9	13863.9	10797	10231.1	14765.2	9779.13	18810.5	11871.9	16428.8	16818.3	14125.7	13108.1	11016.6	11295.9	14461.1	13318.5	12481.3	12213.4	12451.6	11043	9094.38	9298.58	6614.08	10467.8	10773.4	13701.1
ENSMUSG00000100862	Gm10925	17662.3	21035	24185.5	23753.9	25003.7	26575.4	22786.1	22686.6	18279.6	20771.5	24493.5	19595.1	31063.8	18227.2	25649.4	29875.2	26849.3	19820.4	18821.2	17638.5	24630.5	21959	18799.7	17819.8	20673.4	16312.5	15685.5	15307	10048.5	17292.1	18497	23340.6
ENSMUSG00000102070	Gm28661	13477.9	15053.8	15432.7	17542	16461.3	16334.1	14962.1	14628.3	11076.2	11630.6	13212.5	10474.3	18608.5	12891.9	14683.6	15898.8	13093.2	13889.8	11401.4	11547.8	13936.5	11490.2	12489	12114.6	11948.5	11757.1	10228.9	10308.5	10720.2	11206.5	11350.6	14818.2
ENSMUSG00000101249	Gm29216	18275.1	19693.3	19913.4	23104.7	25659.8	25579.7	17983.2	21502.4	15096.7	15796.2	16651.7	15400.7	20061.1	19995.8	18858.7	18262.4	15388.5	20340.2	16378.4	15829.2	16122.8	13617.1	17237.7	16778	12339.7	16227.5	14380.2	13697.5	9641.1	15540.7	15287	19706.3
ENSMUSG00000073725	Lmbrd1	14.1926	12.2669	11.969	10.8716	12.0823	13.4263	16.2039	13.5114	8.84251	8.7305	13.3696	9.90562	18.6617	11.8137	15.5278	14.9439	14.514	11.6064	8.26803	9.40358	11.5325	9.80298	10.3705	9.10471	12.7819	11.0669	9.11471	9.6265	10.5667	9.89461	10.1542	12.3598
ENSMUSG00000101514	Gm5524	6.61021	6.52124	5.71198	5.53072	10.1273	7.85474	15.0906	10.4904	4.60534	7.38203	9.30346	6.90174	18.7487	9.05563	14.2405	16.9133	13.2395	8.60984	6.11928	7.21992	14.1778	10.2316	8.29494	7.13287	12.2218	6.62323	6.74353	7.96387	4.72673	6.0491	8.42646	9.67626
ENSMUSG00000086240	Gm7846	7.17943	11.1178	13.9117	12.4724	5.61345	8.79381	11.9948	6.11308	1.66169	7.86586	4.95192	1.66704	6.41419	7.69367	8.40395	8.97269	4.45226	3.72484	3.00297	2.72273	2.0312	6.30866	6.8062	4.09489	7.12894	5.79063	3.51943	4.67208	3.57271	3.84332	2.58329	5.5816
ENSMUSG00000099492	Gm5525	9.26879	9.1769	8.92352	7.81426	8.73913	7.05608	3.2758	6.18691	6.3333	5.47572	3.47856	5.74444	5.54956	4.60604	3.51019	3.06633	3.12756	6.22321	3.90224	4.54895	2.121	2.83265	6.29484	3.8872	5.09332	7.16956	4.98169	7.00747	6.21775	5.69877	5.57482	6.60546
ENSMUSG00000100261	Gm6473	6.79861	2.51759	4.05031	3.05027	4.96902	2.72497	1.46256	2.44912	3.10434	2.37493	1.73299	2.45372	1.97121	3.83285	2.80926	1.93948	1.92474	3.18646	2.11559	2.38914	2.14647	1.42857	2.42195	2.27603	2.54893	4.30845	2.03668	1.92359	7.01156	4.2645	3.11988	3.15983
ENSMUSG00000048874	Phf3	4.77644	4.33446	5.12307	4.11345	4.63131	4.42382	4.27593	4.65803	3.18456	4.49868	3.32057	4.12026	4.57375	5.12037	3.73233	4.69369	4.01716	3.44438	2.75109	3.39103	3.88944	3.26468	3.64856	3.35687	3.68047	3.88951	3.50362	4.28931	4.1852	3.79966	3.74113	4.36498
ENSMUSG00000026064	Ptp4a1	21.9144	20.6034	21.6697	25.509	23.1908	33.575	45.398	35.6003	13.4142	12.3542	22.5058	15.9511	52.7876	25.8452	49.3937	37.2301	28.541	20.4453	9.60272	11.3264	21.5114	21.3849	18.3828	16.9908	18.9991	11.2492	9.66858	11.5516	14.2905	13.6646	13.7111	21.1146
ENSMUSG00000117310	Ptp4a1	29.3813	27.6474	29.2305	34.2321	31.6084	45.4947	60.6571	47.7767	18.2341	16.614	30.0856	21.5437	70.5358	35.0921	65.9761	49.688	38.0196	27.4405	12.8589	15.141	28.6667	28.5454	24.9382	22.6886	25.2987	15.2019	13.0283	15.3579	19.1035	18.4954	18.585	28.2258
ENSMUSG00000070960	Gm19680	23.7577	15.6279	14.0364	23.9424	17.5591	17.3502	22.0565	23.1631	10.2315	8.47908	10.1091	10.8683	12.3627	17.0912	12.8277	11.5222	12.1677	11.6923	7.97617	12.6351	10.2384	8.22586	12.3845	10.5169	6.72695	7.34066	8.0024	9.38402	11.071	10.7882	8.26495	10.1081
ENSMUSG00000026134	Prim2	0.903502	0.415298	0.412671	0.437395	0.612239	0.512561	0.638635	0.433967	0.421719	0.27654	0.415452	0.346154	0.486241	0.449683	0.387788	0.545768	0.728387	0.362852	0.307928	0.282681	0.421771	0.334769	0.47857	0.41226	0.398208	0.629828	0.360887	0.352777	0.366349	0.638439	0.218537	0.622423
ENSMUSG00000004768	Rab23	1.81315	0.96299	0.788715	1.36945	1.41767	1.77558	2.13603	2.17722	1.74483	1.13965	1.07194	1.25426	2.27281	1.42488	1.72054	1.44325	2.08819	1.08131	1.15866	1.06929	1.32112	0.918011	1.30769	1.0834	1.25329	0.752347	1.17687	1.0816	0.853349	1.10582	1.30999	1.38445
ENSMUSG00000042215	Bag2	1.46153	0.711317	0.712052	0.804366	0.822775	0.994961	0.867784	1.43208	0.706993	0.671008	0.604844	0.55995	0.738682	0.413481	0.824448	0.730636	1.19639	0.518996	0.448302	0.487759	0.970339	0.367301	0.522551	0.433475	0.537728	0.629822	0.490376	0.72284	0.640027	0.963908	0.38565	0.666605
ENSMUSG00000042197	Zfp451	1.27585	1.02575	1.27205	0.940718	0.900452	0.744611	1.10134	0.992428	0.747389	0.68684	0.903362	0.612814	1.03034	0.851798	0.837669	1.19237	0.847219	0.737437	0.438677	0.653522	0.831598	0.703914	0.756906	0.747017	0.88274	0.772759	0.73736	0.764141	0.63178	0.870965	0.796947	1.02994
ENSMUSG00000081402	Gm15455	1.32883	1.07789	1.17129	0.962282	0.820254	1.28949	0.34605	0.907003	0.534185	0.682332	0.868307	0.401929	0.392757	0.714506	0.428829	0.305927	0.780692	1.02003	0.858104	0.619988	0.435315	0.946423	0.590411	0.598358	0.361854	0.797792	1.08949	1.09232	0.935831	0.700124	0.922725	0.747633
ENSMUSG00000026131	Dst	1.83478	1.72879	1.41307	1.51744	1.85454	1.93794	1.60367	2.12683	1.74216	2.14045	1.51151	2.38433	3.11884	3.26871	2.10245	2.59648	2.44618	2.23428	1.43224	1.74322	1.75403	1.38098	1.93318	1.88467	1.98109	2.15938	2.01839	2.05804	1.80328	1.86733	1.47679	2.44365
ENSMUSG00000042111	Ccdc115	6.11816	7.92903	6.85228	5.80548	5.16856	6.28345	5.96495	6.28264	3.6256	4.07617	4.75347	3.41275	5.18331	5.91331	5.08804	5.80067	4.84077	5.75253	4.24224	4.65717	4.08531	3.94248	4.50484	3.89068	5.1747	5.52616	3.24433	4.1645	6.84351	3.80977	5.38127	5.76341
ENSMUSG00000026127	Imp4	4.76721	5.00328	4.58401	4.31525	4.28322	3.92918	4.95106	4.74525	3.34038	2.78386	3.46118	3.12417	4.25641	4.5515	3.47429	4.42927	3.53983	3.47375	2.544	3.26	2.97156	2.62732	3.36405	3.32726	4.07477	4.47864	3.84593	3.63296	3.81512	4.53092	3.51718	4.47024
ENSMUSG00000026126	Ptpn18	0.440747	0.268136	0.209697	0.273732	0.387688	0.351616	0.467309	0.436628	0.122733	0.221323	0.019	0.299025	0.270716	0.151535	0.135122	0.275418	0.256242	0.15721	0.0985777	0.244194	0.157169	0.0532524	0.0820746	0.0785583	0.126687	0.34914	0.280577	0.412304	0.301578	0.129768	0.254403	0.58894
ENSMUSG00000037503	Fam168b	22.6154	19.8455	17.3202	16.4226	16.1018	16.8149	16.1309	18.1948	10.8395	12.0545	13.0698	12.6467	13.4459	15.0797	12.522	17.344	12.5798	10.6904	8.47847	11.4356	10.9483	9.67127	10.6518	10.0652	15.8967	13.2462	9.97769	11.5508	11.6918	13.176	11.5281	13.6262
ENSMUSG00000026123	Plekhb2	3.85117	2.88779	2.79532	2.92666	2.41592	2.58808	3.16532	3.12957	2.23747	2.15875	2.14666	2.23038	3.69359	2.46341	2.16914	3.33	2.45769	2.00194	1.25912	2.2067	1.88141	1.51496	1.23417	1.69851	2.79317	2.29869	2.17326	1.87964	1.53886	2.426	1.84629	2.55308
ENSMUSG00000045216	Hs6st1	44.5953	39.5765	40.5803	37.6646	30.5538	40.8914	23.995	46.8928	33.355	25.6669	26.4857	35.9762	36.922	44.1748	36.5637	29.2585	32.7582	28.6469	18.9875	20.6295	22.7628	20.2426	31.439	28.5092	23.8559	25.1119	25.9651	24.905	20.3133	31.0296	32.8878	36.3115
ENSMUSG00000037470	Uggt1	8.15344	7.23444	8.3251	6.65779	7.01687	6.08772	5.79272	7.33793	8.21835	7.06669	8.88665	7.56071	8.98561	7.39154	6.21925	8.53803	8.56806	6.58188	4.94356	6.46455	7.70761	5.91747	6.77107	6.9201	9.19846	9.13489	6.94419	8.15808	7.02391	7.21	9.14172	7.36737
ENSMUSG00000047180	Neurl3	3.83571	3.38191	2.20051	2.54953	2.65135	2.75944	4.36158	4.04518	1.87528	1.94606	1.61039	1.41986	1.83405	1.70375	2.42004	3.36954	1.65473	1.09276	0.994664	1.62331	1.21102	0.85972	1.04898	1.49021	2.01331	1.51484	1.33226	2.27907	2.8401	2.12774	1.46684	2.1393
ENSMUSG00000037447	Arid5a	0.256698	0.16195	0.238834	0.130811	0.167256	0.262936	0.120964	0.308241	0.308619	0.0736584	0.0590181	0.191231	0.0300323	0.0896573	0.10493	0.142585	0.150345	0.153733	0.102068	0.0892378	0.059176	0.0620302	0.0778988	0.0813398	0.0409915	0.099413	0.145255	0.139207	0.112759	0.21834	0.272818	0.193101
ENSMUSG00000010453	Kansl3	10.5305	9.89739	9.20762	7.66414	10.4735	9.55541	8.86838	11.2562	9.15064	8.02231	7.26329	9.87455	9.84989	12.0276	9.33551	10.4424	9.72158	8.71278	5.84451	8.63099	7.74591	6.70457	8.48268	7.06527	8.37154	8.55613	6.61128	10.0117	9.35718	10.4807	11.2336	13.1
ENSMUSG00000001143	Lman2l	4.13122	4.04098	3.95883	3.65938	3.09711	3.32593	3.72746	3.53671	2.49028	1.99432	2.53099	2.46726	3.0535	3.20836	2.59266	3.31046	2.47151	2.49639	1.95047	2.85121	2.55876	2.33718	1.99114	2.07909	3.21315	3.01846	2.06752	3.05215	3.36994	2.96216	2.99775	3.16928
ENSMUSG00000037408	Cnnm4	1.77759	0.931228	1.24041	1.35877	0.955531	0.97167	1.49207	1.38744	0.989995	0.935132	1.14944	1.27695	0.961853	0.989498	1.22617	1.1108	0.803801	0.774948	0.302916	0.869001	0.480215	0.536935	1.01144	0.739284	0.872868	0.797939	0.621272	1.06038	0.630676	0.894095	0.684028	0.607014
ENSMUSG00000001138	Cnnm3	5.51541	5.08392	3.81688	3.85393	3.9857	3.35806	4.05606	3.99379	3.15592	2.74961	3.18937	3.21944	2.81574	4.13733	3.63797	3.96872	2.78118	2.54357	1.90822	3.3118	2.84632	3.0425	2.7665	2.44673	3.26676	3.19515	3.07089	3.37168	2.38885	3.62505	3.30758	3.43431
ENSMUSG00000067653	Ankrd23	3.18279	2.36659	2.32193	2.28083	1.08875	0.893402	1.35922	1.38543	1.43496	0.913288	1.05191	1.22788	0.558553	0.781634	0.569196	0.828704	0.781287	0.714798	0.711865	0.898995	1.5133	1.15366	0.757326	0.869856	1.21981	0.882443	0.874023	1.33767	1.29055	1.17138	1.13728	0.850589
ENSMUSG00000109510	Gm42417	4.38053	3.42861	3.51016	3.23092	1.50221	1.25345	2.2272	2.32552	1.9077	1.58776	1.69623	1.81569	1.40262	1.93262	1.41364	1.24861	1.28678	1.60817	0.825054	1.60298	1.91336	1.67138	1.25937	1.315	2.03228	1.41237	1.61158	1.95046	1.86969	1.53865	2.02785	1.36922
ENSMUSG00000079610	Ankrd39	1.42175	1.37144	1.34556	1.11614	0.781151	0.517728	1.19508	1.21813	1.00276	0.860034	0.742101	0.932384	0.998021	1.23809	0.683261	0.984482	0.714879	0.828454	0.432171	0.761416	0.797235	0.538554	0.801417	0.810916	1.21495	0.9497	0.782769	0.675158	1.14518	1.04085	1.16602	0.821529
ENSMUSG00000026121	Sema4c	2.60871	1.10541	1.06703	0.98215	1.21773	1.43576	1.266	1.87951	0.842604	0.804421	0.939946	0.87018	0.983944	1.00974	0.716209	0.948896	0.531207	0.419728	0.517531	0.609102	0.484694	0.489254	0.560709	0.532985	1.0744	0.764915	0.536553	0.608111	1.06567	0.962964	0.74486	1.13767
ENSMUSG00000089906	Gm6428	13.4773	15.1368	15.7838	14.6603	13.3747	18.7467	36.2734	20.167	9.8979	11.6017	26.4572	13.2397	20.0128	24.034	35.9149	29.1524	20.5731	24.981	10.3349	10.2714	13.981	19.7909	10.811	12.7131	25.0312	15.4393	8.38544	10.4571	11.9804	10.6833	7.8647	14.7764
ENSMUSG00000061518	Cox5b	137.252	122.393	114.09	137.817	129.694	122.501	107.769	136.314	84.1322	69.9079	83.0868	83.9714	88.7524	170.204	97.1456	94.4283	70.3006	115.187	74.0838	101.833	77.0356	69.9272	104.753	111.898	64.3271	118.615	92.0913	114.324	109.66	107.099	102.286	118.211
ENSMUSG00000037351	Actr1b	29.2058	24.7765	25.3542	21.301	22.9336	24.9834	17.0653	29.1212	21.3057	16.6889	17.5469	20.9736	23.5855	30.5803	21.2427	25.4407	18.449	21.2261	14.5885	19.8769	16.6679	13.6903	18.2638	18.9967	20.8548	24.395	18.2506	17.4811	20.1556	22.7171	22.6335	27.851
ENSMUSG00000026117	Zap70	4.06439	4.21803	3.82199	5.02564	6.4492	5.93391	6.75974	10.7227	2.20652	2.0581	2.51478	2.06096	3.48242	5.02592	4.72762	8.06757	4.85565	4.54816	2.87227	4.70631	2.85219	3.35084	5.75806	3.54546	3.19553	4.24233	2.36354	5.63994	4.58052	2.95648	4.21886	3.96141
ENSMUSG00000026116	Tmem131	5.0916	4.37665	4.36768	3.55794	3.60966	4.4459	3.66612	4.51703	3.77283	3.96872	4.00982	4.11253	5.0278	4.27003	4.38001	4.63006	4.66557	2.6263	2.331	2.76402	3.5771	2.71783	3.66993	2.79571	4.47793	3.87682	3.26689	3.67195	2.80791	4.13934	5.01309	5.1179
ENSMUSG00000026113	Inpp4a	3.03019	2.05295	2.54263	2.13199	1.83078	1.84358	2.4948	2.5181	2.26841	1.6896	2.29192	2.77043	2.5501	3.09841	2.67082	2.67892	2.71195	1.6158	1.38188	1.99309	2.5094	2.28823	2.23999	2.20949	2.31605	1.8112	2.01153	2.62176	2.02103	2.28113	2.40779	2.56439
ENSMUSG00000026112	Coa5	21.0694	17.6186	18.5165	18.7239	19.2328	19.3139	21.7943	19.8451	12.4947	13.6055	19.7782	15.5319	29.075	20.6499	23.1487	24.7907	22.8814	16.5104	11.7345	14.7205	17.1656	15.2492	14.0522	13.8931	20.4432	18.3023	11.2484	14.7812	13.6899	14.5654	15.1418	17.9206
ENSMUSG00000026111	Unc50	21.8586	26.3664	19.6573	18.5264	17.1794	15.6613	25.0573	21.1341	15.715	12.2195	19.5294	16.1272	22.1018	17.9789	21.9442	22.0104	17.4886	13.7891	13.0854	15.4733	16.9186	15.7093	16.0287	15.1159	18.1654	15.0725	12.5537	14.2247	16.3946	17.8735	17.7815	19.5327
ENSMUSG00000037216	Lipt1	5.23159	4.52654	3.98251	4.79874	4.5677	3.46255	5.23872	4.5859	3.16337	3.0524	5.23221	3.28491	5.32498	5.27616	5.9878	5.12168	4.59612	3.53859	2.89739	4.22846	4.02511	3.24476	3.85354	3.13311	4.26064	3.70218	3.50018	3.06405	3.81832	3.44006	4.08381	3.97688
ENSMUSG00000026088	Mitd1	4.45469	4.71318	4.52147	4.44143	3.63447	2.93005	4.15273	3.20949	2.95865	2.186	4.00769	2.55593	3.53492	1.97869	3.56269	3.79226	3.84352	3.07042	2.34335	1.98626	3.44914	3.33858	2.46858	2.50397	3.26606	3.19127	2.55297	2.22671	3.25915	3.76368	2.34237	3.58875
ENSMUSG00000026087	Mrpl30	17.6837	16.1429	15.1074	16.3139	14.6067	13.6408	20.1405	16.1755	11.5378	11.4529	14.1089	12.0352	17.8224	16.6415	16.4851	15.138	12.8915	15.7833	9.57881	11.3604	12.3639	11.815	12.3325	14.1017	14.1176	14.3684	10.8941	13.7084	14.262	12.078	12.5065	16.5925
ENSMUSG00000058407	Txndc9	5.56029	5.45056	4.99552	5.03116	4.88515	4.96007	6.74949	5.18097	3.82671	3.48417	4.59404	3.27447	5.48922	4.47769	4.43329	5.3162	4.60567	3.77504	3.0334	3.48343	4.59613	4.0736	4.09778	3.77654	4.39374	3.87232	3.4256	3.72069	4.57686	3.82955	4.04381	4.0886
ENSMUSG00000026083	Eif5b	16.851	18.3688	21.3562	19.5943	17.5195	16.9816	14.9827	17.3193	12.161	13.0064	12.8875	13.09	12.9744	16.9314	12.3671	14.6549	11.3483	17.3828	10.7894	15.6713	11.489	9.57956	11.9554	12.4977	11.1419	14.1881	13.9084	14.4741	20.5427	13.7991	11.5878	14.544
ENSMUSG00000026082	Rev1	2.78339	2.09314	1.80984	2.63732	2.10827	2.54948	2.68472	3.17517	2.02997	1.73048	2.25978	1.7588	2.89007	2.62027	3.16439	2.59085	2.40934	2.22462	1.61563	1.73867	2.28587	1.89168	2.86513	2.54669	1.75012	1.50667	1.824	2.39622	2.29247	1.92926	1.91262	3.42998
ENSMUSG00000026078	Pdcl3	8.56229	5.70756	4.64648	6.9337	4.77245	4.89951	6.53159	5.61921	3.61523	2.89478	4.44391	3.87047	4.73099	4.86336	4.02844	5.66832	3.70636	3.3867	2.75203	3.53651	4.00143	2.76555	3.74668	3.67481	4.11812	3.73382	3.30153	3.39284	3.66087	4.16835	3.55114	4.62179
ENSMUSG00000026077	Npas2	5.30042	5.90419	3.75076	5.96322	0.233481	0.264696	0.474917	0.134466	0.427649	0.192794	0.205966	0.0715043	0.0786067	0.0880011	0	0.443178	0.185183	0.047339	0.171742	0.330893	0.619551	0.252557	0.0926787	0	1.11583	1.44295	0.15655	0.0485816	0.0681084	0.241782	0.14774	0
ENSMUSG00000073702	Rpl31	137.945	119.488	93.7058	127.979	78.9151	80.7289	127.016	99.4633	76.7742	63.3569	63.9746	71.0439	75.0037	95.5521	66.3056	61.389	59.321	89.1785	50.0026	75.523	61.4482	54.915	74.8588	83.2203	58.2696	87.6234	67.3055	86.6177	54.5154	93.6484	78.2211	99.9175
ENSMUSG00000003134	Tbc1d8	5.29092	3.48878	3.89775	4.4096	4.85748	3.19521	3.59509	5.9516	2.52029	2.38995	2.16606	3.44386	4.31309	4.85538	3.6418	3.09293	3.23878	3.5715	1.32625	2.04698	1.62889	2.04565	1.83067	1.75224	2.06045	2.59586	2.29061	2.37686	1.86853	2.57287	2.70213	3.62465
ENSMUSG00000003135	Cnot11	5.09787	5.54111	5.89869	6.07891	4.9824	5.56718	4.68442	5.61952	5.2565	4.06661	6.57527	4.55728	6.83499	5.88913	5.84517	6.9446	5.94342	4.36405	3.20557	3.9343	5.44704	4.55795	4.582	3.60548	5.65613	4.5229	4.85645	4.97622	5.82913	5.10324	6.25499	4.50495
ENSMUSG00000085894	Gm15832	24.2088	21.8542	22.4416	24.8473	20.9128	22.0821	29.3248	20.3254	13.6069	15.1257	25.1813	14.5857	20.8311	17.9508	23.1633	24.7657	21.0059	18.6319	13.0748	16.3906	20.2023	20.9939	17.4022	16.1463	26.5435	18.6823	15.4404	15.6906	24.5205	16.7272	15.5834	20.244
ENSMUSG00000048234	Rnf149	48.0165	42.0156	38.5669	44.1208	38.3807	40.2165	45.7881	42.5851	30.9231	30.2323	42.5937	34.5635	41.1814	36.1496	39.4097	43.3536	39.0774	28.0904	23.4197	29.5401	34.6781	31.3982	31.4477	29.8309	46.2232	34.1031	27.7873	30.7141	35.9881	35.7331	34.7926	35.9706
ENSMUSG00000026074	Map4k4	6.25421	4.52796	4.83204	3.52482	2.23336	2.105	2.65245	2.15212	1.10511	1.47855	0.74686	1.03714	1.27121	1.68722	0.995896	2.5549	0.937784	0.947077	0.792168	1.10981	1.14265	0.460159	0.704578	0.809271	1.3523	0.958325	0.939594	1.08128	1.16956	1.62704	0.886718	1.72962
ENSMUSG00000026072	Il1r1	4.18767	5.01548	7.40262	4.01736	3.6698	3.60737	5.26448	4.53579	6.51149	5.22589	7.5796	8.50656	5.14924	4.30691	5.20427	5.4444	4.02613	5.56043	2.65809	4.64582	6.83697	5.90861	5.77796	4.16785	5.89729	3.98965	5.57374	6.29165	6.2735	9.53274	5.89574	7.6512
ENSMUSG00000041945	Mfsd9	0.697885	0.707616	0.425008	0.613472	0.791211	0.717593	1.03592	0.754214	0.466408	0.300383	0.625765	0.534755	0.808322	0.850082	1.11256	1.2865	0.627541	0.50892	0.570841	0.418503	0.760166	0.48906	0.623799	0.636879	1.24371	0.906647	0.480856	0.726648	0.551804	0.657526	1.01282	1.04444
ENSMUSG00000060679	Mrps9	5.98903	4.63149	4.53549	5.00489	5.45911	5.41328	6.36094	5.36574	3.00217	3.09869	4.15226	3.15055	4.50906	5.41374	4.81379	4.05273	3.79102	4.30934	2.9031	4.20717	3.17081	3.26938	4.19137	3.75222	3.62134	3.99205	3.53253	4.22052	4.7373	3.76423	4.36018	4.95368
ENSMUSG00000070939	Tgfbrap1	6.11214	5.98913	5.45932	4.73433	4.98286	5.08559	4.27425	6.20034	4.59578	3.86315	4.67669	4.38161	6.636	5.98169	4.75703	5.98883	5.30654	4.18586	2.64139	3.54418	3.68599	3.26904	3.60172	3.70926	5.10661	4.88566	3.46676	3.83964	3.68776	4.7605	4.87064	6.15628
ENSMUSG00000010290	AI597479	4.13726	3.9852	5.11788	3.55777	3.11354	3.88736	4.71559	3.42791	3.09417	2.70081	3.53136	2.83995	4.93717	3.21067	3.74173	4.62127	4.23338	2.39394	2.03575	2.29223	2.95067	3.29919	3.00467	2.68421	3.71627	3.47399	2.29291	2.86063	3.39707	2.67988	3.10449	3.20643
ENSMUSG00000094497	Gm8210	105.523	99.1102	76.1006	84.9053	70.6368	73.5166	103.638	88.0307	73.0559	61.4084	70.7398	77.3104	53.2808	93.1099	70.1498	60.1557	61.0763	75.6004	48.8351	63.1343	60.1105	50.8193	73.912	69.6895	67.0479	91.0401	59.4523	79.9943	44.1382	102.255	83.2876	88.3946
ENSMUSG00000066877	Nck2	1.64583	0.976844	1.03897	1.07394	1.50654	0.85398	1.04985	0.925485	0.792054	0.57593	0.526063	0.768973	0.760817	0.504737	0.566102	0.903036	0.622344	0.661822	0.348868	0.481443	0.35396	0.271605	0.498343	0.572391	0.623072	0.890366	0.505071	0.522456	0.708037	1.15826	0.688492	0.858226
ENSMUSG00000057363	Uxs1	3.54368	2.02067	1.70937	2.57464	1.92031	1.74164	2.20723	2.30035	1.85355	1.59071	2.25061	1.85952	3.20179	1.90251	2.23735	3.11332	1.69714	1.5574	1.48875	1.15263	1.80166	1.74655	1.65518	1.5209	1.93633	2.26795	1.0721	1.52978	1.51513	1.85945	1.73588	1.7503
ENSMUSG00000041763	Tpp2	4.06358	3.82877	3.89036	3.36386	2.761	3.35978	4.62832	3.14505	3.59165	3.27913	5.21395	3.51257	4.97007	2.53799	3.71018	4.90115	4.47876	2.80182	1.99576	2.21151	3.82888	3.29317	2.88144	2.62136	3.49898	2.40651	2.541	2.99084	2.48233	2.96757	2.76255	2.71889
ENSMUSG00000026049	Tex30	2.78556	1.50635	1.97913	1.56145	1.52458	1.84364	4.00355	1.73934	2.06849	1.43875	2.56174	1.66012	2.8027	1.67828	2.44809	2.55298	2.64874	1.47197	1.0443	1.35571	2.50438	2.24374	1.47547	1.80062	2.24189	1.58875	1.05701	1.87315	1.86365	1.91368	1.83755	2.38218
ENSMUSG00000101104	Gm29247	8.99456	8.15433	6.84705	6.6731	4.55055	6.56592	10.4716	6.86156	6.73526	4.4028	5.10908	5.23664	5.94248	4.15792	7.13708	7.27372	8.36684	5.03257	2.43436	5.9318	8.91907	6.00909	3.80967	4.37574	5.627	4.19123	3.32854	3.78742	4.34433	4.82916	4.1883	3.58208
ENSMUSG00000026047	Poglut2	4.19271	3.71836	3.14912	3.11939	2.01063	2.93354	2.96359	2.89992	3.20235	2.11742	3.12322	2.57013	2.35451	2.10873	2.63932	2.72478	2.98141	2.23327	1.31463	2.71103	2.69663	1.78315	1.63785	2.00875	2.98876	1.70049	1.87566	1.9281	2.17606	2.79809	2.13888	2.19117
ENSMUSG00000041684	Bivm	2.93378	2.58669	2.58936	3.21756	2.6928	3.16588	3.87697	3.18589	2.5439	1.90328	3.90044	2.36204	4.08899	2.53944	3.41521	3.34774	4.06059	1.80643	1.76066	2.32801	3.79326	2.8563	2.70257	1.98859	3.47089	2.34422	1.80871	2.7946	1.78437	2.30343	2.86091	2.90891
ENSMUSG00000026048	Ercc5	4.94048	3.80959	4.64309	3.77643	3.12367	3.6332	3.98795	4.02091	3.57162	3.53537	2.79762	4.03101	3.48946	3.23544	3.68372	3.56368	3.87702	3.34555	2.57246	3.59401	4.28675	2.80038	3.11967	3.32231	3.1908	3.38215	3.59959	3.71121	3.37585	3.66347	3.11825	3.9338
ENSMUSG00000026043	Col3a1	7.92506	4.32997	5.07596	2.60416	10.7405	11.6791	7.88113	7.45557	4.69636	6.47193	2.40011	8.22474	7.66049	10.6091	6.22208	10.9747	4.46273	4.85211	1.77893	5.28208	1.597	0.730805	2.09889	3.27323	3.97989	2.65547	3.83137	2.95211	11.2027	13.3028	6.53789	10.8413
ENSMUSG00000105211	Gm47302	13.9515	6.17282	9.655	4.84743	21.8168	29.6804	16.1371	13.7069	19.3746	10.1903	4.37404	20.2469	14.2451	13.9541	9.33205	26.1544	8.6519	12.0639	2.59358	14.5502	1.97358	2.45188	3.77892	6.51064	7.29126	7.23388	9.87882	4.12685	27.7708	26.8869	11.7134	24.4047
ENSMUSG00000026042	Col5a2	0.988234	0.54449	0.596152	0.327812	0.816417	1.09746	0.448112	0.617961	0.284832	0.535037	0.282937	0.797716	0.719885	0.80592	0.468743	1.25838	0.439398	0.342886	0.152516	0.563935	0.241785	0.108137	0.240738	0.297779	0.364449	0.319042	0.312806	0.91005	0.918601	1.13092	0.442804	1.08963
ENSMUSG00000025995	Wdr75	3.46717	3.78936	3.2228	4.15672	1.88337	1.94106	2.9409	2.44542	2.13714	2.38774	3.8263	2.21394	3.15118	2.38054	2.26017	3.32972	2.58016	2.1523	1.7725	1.96023	2.57452	2.27537	2.08419	2.37306	3.14715	2.1741	1.61814	1.99504	2.28637	2.38552	1.90197	2.26283
ENSMUSG00000084817	Gm5526	104.425	93.9641	124.228	105.997	92.5562	86.043	106.684	104.477	70.233	54.1056	48.9892	67.4896	66.4771	121.6	69.7311	85.5963	62.6607	98.3878	60.5169	91.2693	51.3131	51.2851	74.3188	81.9859	84.3356	99.9348	69.4051	96.8434	166.625	99.581	77.5314	112.683
ENSMUSG00000025993	Slc40a1	21.6189	20.0185	28.6187	22.2817	17.3695	18.3179	29.804	23.6072	8.58753	10.1832	15.1444	10.1378	22.0802	12.3205	16.8132	21.6672	20.4059	10.9747	9.01032	10.0921	15.604	12.2249	12.63	11.832	29.0144	21.1803	11.5957	16.0988	13.4149	17.7501	19.7273	24.6397
ENSMUSG00000101262	Gm8326	2.47235	2.00546	2.50941	1.46987	1.71829	2.33762	1.35922	2.96878	1.3405	1.52396	1.70527	2.22187	0.64278	1.0794	1.57207	0.629421	1.02213	1.56775	0.748992	1.09822	0.617439	0.61956	1.22771	1.46237	1.10545	0.754378	1.31671	1.37055	2.72897	1.8333	0.724857	2.02296
ENSMUSG00000025986	Slc39a10	1.26166	0.428401	0.536055	0.627979	0.458822	0.769843	0.684403	0.634183	1.02714	0.774572	0.951165	0.599534	1.60652	0.691736	1.07942	1.19176	1.25549	0.613982	0.509993	0.5508	0.837032	0.52467	0.393392	0.451846	0.809635	0.483446	0.421909	0.496441	0.356913	0.86388	0.503237	0.43911
ENSMUSG00000081185	Gm4852	7.85001	6.36757	6.72274	6.00044	6.52138	5.04481	5.37534	6.71619	3.59121	4.36427	3.55323	5.63913	4.99384	4.62676	6.16696	4.5988	6.08514	4.51114	3.13525	3.70967	3.94446	2.84539	5.48177	3.63786	4.65381	4.19744	4.11539	4.31027	4.7745	4.04471	4.85475	5.24471
ENSMUSG00000100033	Gm8337	12.4574	11.4522	10.1153	8.25263	10.7503	13.0873	9.13158	12.6318	8.69258	8.68495	6.87387	8.30812	10.7527	8.55699	9.73172	5.5933	6.75252	9.24526	2.92481	5.29302	3.06323	3.96912	5.45292	8.63159	5.14564	5.26304	4.92059	6.60552	6.84718	7.71599	5.11327	7.89143
ENSMUSG00000045954	Cavin2	7.37577	6.64765	6.77336	6.71182	7.55198	10.0872	7.94441	8.56154	3.53959	3.49381	3.9972	2.61652	6.53357	3.5422	4.95316	5.01141	3.30345	2.00446	2.3043	2.41146	2.79338	1.81062	1.97667	1.70278	3.02868	3.19033	2.10436	2.36183	2.81269	3.82621	2.04662	4.42204
ENSMUSG00000026107	Nabp1	1.57831	1.38267	1.18546	1.99464	1.54668	1.91015	2.55849	2.16814	1.59394	1.40094	1.78534	2.15001	3.27945	1.70339	2.33548	3.07716	3.74544	1.90825	0.774596	1.1632	2.05208	2.25784	1.50481	1.60838	1.86306	1.17358	1.4752	1.94464	1.38233	1.46225	1.41598	1.90465
ENSMUSG00000018417	Myo1b	22.205	20.5253	21.2428	23.4205	15.9623	17.5911	25.7101	21.1677	19.1116	16.6423	21.6476	16.7712	22.2408	15.8483	18.6343	22.3874	21.0767	12.5674	11.1145	15.1822	20.0438	16.9782	17.8975	14.2433	20.2718	17.1698	13.5125	14.9893	16.0957	16.1493	16.3204	13.0375
ENSMUSG00000101628	Gm28177	17.4681	20.2889	17.2675	11.185	20.7047	18.1679	23.3703	18.5315	13.3098	7.87455	15.6804	12.318	21.6807	14.6427	15.2432	26.3874	18.1173	11.8795	9.55136	10.1913	12.4483	15.2449	10.032	10.6852	14.6992	13.8294	13.0445	12.9491	12.5645	13.5659	13.8612	16.7066
ENSMUSG00000078291	Gm3940	7.45138	8.73054	8.8236	8.86002	9.0628	5.87111	6.14479	5.66679	6.85063	6.41442	3.42633	8.4587	3.19649	7.15702	4.56882	4.13892	4.36418	3.93752	4.86747	5.18075	2.79134	2.4008	7.40039	3.77778	4.04564	6.03382	6.44868	6.4654	7.80519	4.38779	8.46547	7.6704
ENSMUSG00000026104	Stat1	11.9558	13.8834	11.1897	8.17684	14.4254	12.2443	16.6171	12.3858	8.41078	5.31571	11.215	8.03606	14.7886	10.0483	10.9729	17.7732	12.0813	8.02822	6.47237	7.41565	8.90376	10.2303	6.8494	7.00578	10.259	9.13984	8.61099	8.41912	9.58332	8.89292	9.14873	11.6415
ENSMUSG00000026103	Gls	0.641362	0.385366	0.506315	0.399461	0.241448	0.45481	0.646434	0.393628	0.257029	0.313543	0.360451	0.204768	0.466889	0.373349	0.451511	0.534373	0.471389	0.180754	0.127509	0.154834	0.227938	0.160723	0.271303	0.155808	0.300425	0.23333	0.227715	0.26279	0.166148	0.370676	0.188038	0.313178
ENSMUSG00000002881	Nab1	21.46	19.4948	21.5161	15.4702	17.9387	19.8885	24.1099	19.3896	15.7413	13.5923	18.7128	15.2906	28.9036	17.3101	21.2082	22.6772	21.9098	12.8613	9.16468	10.9175	13.054	11.1936	15.8765	13.7576	17.1763	13.0192	12.6486	13.5963	14.6175	15.8474	14.2428	17.0654
ENSMUSG00000100007	Gm5527	23.1202	28.47	29.6869	23.2088	32.6696	30.4201	25.5965	30.3046	16.3115	21.5812	12.4885	23.1231	20.7269	23.423	15.8841	16.3623	16.7562	22.0796	10.6804	16.7043	13.8704	12.1162	21.717	19.7009	11.85	16.7701	19.3599	15.2269	23.5497	23.1282	19.1105	25.0129
ENSMUSG00000041439	Mfsd6	2.15095	1.51564	2.31551	2.3915	1.56287	2.01833	1.98111	2.06628	1.6733	1.23441	1.81328	1.45671	2.15046	1.19519	1.70519	2.30806	1.7381	1.46039	1.13294	1.4955	1.60025	1.57506	1.25153	1.12769	2.06088	1.56964	1.62719	1.82392	1.32146	1.54807	1.83455	1.51741
ENSMUSG00000026102	Inpp1	3.01746	2.58236	3.11889	2.60275	2.72726	2.41461	3.09169	2.07428	1.39199	2.03355	2.53951	1.78536	3.05092	2.06673	2.49517	3.26949	2.3176	1.82565	1.5143	1.80444	2.52716	1.88645	2.50193	2.33684	2.08478	1.70172	1.97376	1.81952	1.93629	2.2985	1.64355	2.28851
ENSMUSG00000041426	Hibch	12.7211	12.689	10.7848	11.6641	13.708	15.8023	18.9225	14.3114	9.13012	8.40153	12.5811	9.5553	20.2008	13.0123	15.4913	16.2858	13.984	10.3313	7.9066	7.97249	12.2473	11.3403	11.1537	11.7505	13.0651	9.80118	8.38221	8.33598	9.38872	10.2196	10.8644	13.1254
ENSMUSG00000026098	Pms1	0.592791	0.615482	0.722013	0.724993	0.704507	0.47081	0.754219	0.683346	0.588598	0.721218	1.16119	0.545071	0.898818	0.46585	0.930483	1.25946	0.838159	0.601436	0.606098	0.469853	1.1561	0.97407	0.600509	0.865554	1.02234	0.811438	0.625097	0.725236	0.533606	0.572472	0.907224	0.608337
ENSMUSG00000026097	Ormdl1	5.35247	5.17306	5.37491	5.71628	4.71924	4.46858	7.05691	4.97766	3.67258	3.94315	7.12176	3.95104	7.99415	4.80292	6.77321	7.87545	6.40315	4.09215	3.10503	4.01835	5.98568	5.83407	5.14619	4.72002	6.61228	5.41275	3.77551	4.22426	4.57149	4.87304	4.60763	4.76132
ENSMUSG00000100679	Gm28778	9.11252	9.97874	7.97737	10.2741	10.153	11.6315	15.4587	14.1155	10.1501	9.02104	19.6414	10.9101	24.4673	17.0078	16.343	21.2113	18.3659	10.5455	8.85122	8.07801	15.5976	13.4322	11.4258	10.6548	16.1086	15.592	7.64362	10.6741	8.31356	9.92702	14.5772	13.1505
ENSMUSG00000026096	Osgepl1	2.32742	2.14748	2.83477	2.09038	3.41206	2.20747	3.68096	3.01833	2.0369	1.86996	3.17048	2.19208	4.81962	3.45229	4.04928	4.41767	3.66244	2.32446	1.72526	2.33627	3.30471	2.68552	2.78824	2.70474	2.80975	2.56271	1.91739	2.10149	2.37109	2.09004	2.47571	3.04777
ENSMUSG00000099913	Gm28551	14.9692	15.0971	11.9584	13.9221	11.9266	11.4223	18.3053	12.2612	8.07867	7.57808	13.1906	8.54081	15.5021	12.032	14.0293	13.7999	12.2832	10.3584	7.09975	8.69614	10.7165	8.69238	10.5424	8.63527	12.7281	9.95522	7.80927	8.51902	9.86607	8.14436	9.46166	11.9659
ENSMUSG00000026095	Asnsd1	15.0041	14.6788	12.4251	13.29	11.7314	11.3948	17.0549	11.9423	7.6142	7.2435	12.3068	8.09187	15.0158	11.2733	13.3956	13.5254	11.4737	9.90006	6.89307	8.43193	10.7009	8.2068	10.1692	8.58674	12.0932	9.76547	7.38004	8.51058	9.80402	8.298	9.12867	11.8849
ENSMUSG00000117809	Asdurf	26.825	21.2757	15.4287	21.4159	18.1774	16.9088	30.7591	20.1857	11.3826	10.6052	25.4919	13.3225	23.0147	18.2699	17.9098	16.7626	29.5738	13.2301	9.44713	9.94703	16.6965	10.6595	17.1689	10.88	20.2187	15.1108	9.64325	9.31017	5.80102	10.8817	14.9429	16.9929
ENSMUSG00000026094	Stk17b	1.65554	0.699428	1.15525	1.45002	1.1596	1.3452	2.07225	0.894583	0.768352	0.494844	0.856417	0.55059	1.38004	0.677617	0.78247	1.31471	0.770002	0.503031	0.37028	0.485601	0.858708	0.733435	0.513817	0.570492	1.22932	0.808725	0.72327	0.695794	0.461508	0.609298	0.773577	0.688236
ENSMUSG00000042807	Hecw2	0.317692	0.224085	0.147208	0.232281	0.269997	0.166515	0.331957	0.298551	0.1055	0.118905	0.181016	0.0881999	0.387842	0.282226	0.186324	0.163997	0.10279	0.0963472	0.0847367	0.129649	0.143289	0.0667558	0.137182	0.0945393	0.190574	0.0962879	0.107586	0.161797	0.109214	0.162674	0.091118	0.0984371
ENSMUSG00000041303	Gtf3c3	3.74006	3.09268	3.42757	2.8311	3.06624	2.60069	4.69696	2.74695	1.73339	2.0422	3.9321	2.22588	4.61357	2.68235	3.09473	4.56079	3.67045	2.55583	1.76351	2.61299	3.10764	3.10617	2.8129	1.98822	3.19379	2.34716	1.871	2.19758	2.2306	2.30927	2.20371	2.92415
ENSMUSG00000073678	Pgap1	0.958169	1.15274	1.24572	0.896998	0.841768	0.755812	1.46109	0.954062	0.603015	0.759953	1.3292	0.742447	1.51147	0.727605	0.990171	1.51369	1.4421	0.696338	0.709992	0.701745	1.17267	0.97298	1.07992	0.853531	1.15736	1.00975	0.877252	0.854736	0.936366	0.729053	0.83803	1.10483
ENSMUSG00000052331	Ankrd44	0.618189	0.36841	0.403365	0.501465	0.463621	0.518895	0.650986	0.536285	0.176661	0.311331	0.295861	0.201398	0.442804	0.366836	0.332629	0.622808	0.211241	0.256002	0.270885	0.276307	0.242121	0.237793	0.294449	0.302222	0.319118	0.247849	0.287238	0.221671	0.260892	0.297162	0.183093	0.422574
ENSMUSG00000025982	Sf3b1	14.4702	12.4903	12.7156	12.203	11.9289	11.7336	14.464	13.6437	9.30028	8.35849	12.9423	9.16954	15.932	10.9266	12.8264	14.0942	12.9044	9.91383	7.63875	8.66101	11.3888	9.43342	11.3095	9.58101	10.353	9.26981	8.46246	9.19144	11.0491	9.65082	9.16164	12.655
ENSMUSG00000025981	Coq10b	2.53083	2.29441	3.51318	3.15784	3.52111	5.85914	5.52456	9.14383	3.74287	4.37863	3.64524	7.27219	11.1819	7.10732	9.72145	4.67469	8.79366	9.69983	1.75047	2.3095	3.59064	4.04713	5.95112	5.30698	3.44472	2.57088	2.4529	3.60878	5.2517	3.30933	3.33902	7.9306
ENSMUSG00000025980	Hspd1	179.239	189.096	160.147	177.469	178.778	176.736	223.15	202.923	123.089	123.53	160.044	136.236	222.181	175.965	202.743	206.075	170.13	142.974	84.1224	111.113	140.788	133.176	144.266	129.102	171.876	155.069	105.16	124.262	160.231	138.828	144.092	160.972
ENSMUSG00000073676	Hspe1	120.112	124.099	116.002	130.484	111.083	112.276	119.632	131.904	69.5774	64.9623	65.0212	67.7098	97.0042	116.13	86.1442	85.2156	61.8461	94.398	55.2636	70.288	66.4537	64.8508	83.5029	83.7314	76.3728	103.489	69.5657	80.7692	103.087	82.3023	71.3905	94.85
ENSMUSG00000089670	Gm16581	6.13555	4.24498	5.22013	3.72435	3.95069	3.5831	1.78577	1.56018	3.21607	1.76057	1.49362	3.1112	1.39342	3.97079	0.885179	1.35319	0.89527	2.40304	1.84508	1.69381	1.96562	1.3082	1.88183	1.5439	1.65985	1.94412	2.27053	3.05329	2.74392	2.33779	2.97605	3.60091
ENSMUSG00000025979	Mob4	5.48839	5.52757	5.15941	5.03993	4.23366	4.75397	9.3471	4.90964	3.84499	2.62126	6.8089	3.95146	7.29162	4.13942	7.70158	8.21731	7.21831	3.64377	2.57983	3.43818	5.3305	4.98456	4.28018	3.25644	6.50086	3.66487	2.78075	3.52368	3.56216	3.86089	3.64481	4.7251
ENSMUSG00000046994	Mars2	0.36419	0.346791	0.482152	0.37521	0.259992	0.269487	0.436504	0.19394	0.241882	0.236267	0.338568	0.262883	0.500183	0.298646	0.310683	0.524419	0.382961	0.331346	0.283322	0.272478	0.377801	0.306105	0.345972	0.307066	0.355008	0.321107	0.36051	0.206087	0.26966	0.419587	0.292471	0.225689
ENSMUSG00000100215	Gm8292	9.03198	8.79159	6.18798	13.1174	6.00263	2.88218	5.74578	6.18195	2.58695	5.44254	4.0493	4.9022	5.07212	3.90383	2.49208	1.1288	1.68033	3.72275	1.61608	2.35489	3.27933	1.09127	6.50337	3.34849	2.33652	4.57902	3.24689	3.52658	6.04273	5.05261	5.36229	3.54018
ENSMUSG00000100309	Gm6644	6.20557	5.94889	3.7219	5.89337	4.11685	6.66751	5.18389	3.25161	5.62546	4.20883	3.37229	4.44282	2.37605	1.62557	2.42133	3.29024	3.61509	2.50412	2.49949	1.66699	2.82859	3.81704	2.52127	3.8612	2.27018	3.69428	2.4787	2.56984	4.11744	4.20785	2.97717	2.54625
ENSMUSG00000100944	Gm28900	57.3183	44.6342	38.3972	51.6997	33.1639	45.5237	21.8782	28.0816	26.2675	23.0261	15.0231	19.0321	45.0638	27.0265	11.9492	22.9232	7.10908	26.1694	15.8234	17.9334	13.0813	4.98627	31.8786	24.8462	9.88527	31.9651	17.8579	28.3483	27.8895	35.1023	31.0051	27.7768
ENSMUSG00000038323	1700066M21Rik	8.45795	8.20594	9.17389	7.94409	6.2241	4.31214	9.84686	6.41237	7.52975	6.694	15.4423	4.97717	18.8981	7.12463	12.304	17.7903	14.5698	5.99429	6.49999	8.01374	16.4298	14.24	8.81184	7.66183	16.3665	8.51295	6.02807	7.15891	8.87637	7.71491	9.5908	8.74595
ENSMUSG00000048495	Tyw5	2.35642	1.5498	2.3271	2.87221	2.53958	1.85166	3.91646	2.29425	1.45931	1.71782	3.07491	1.42334	4.11297	2.4524	3.67067	4.53689	3.59403	1.93847	1.66048	2.3579	3.53459	3.07794	2.90956	2.14316	3.51476	2.4216	1.60263	2.19658	2.13045	1.87512	2.64677	2.63244
ENSMUSG00000025971	Maip1	2.65594	2.92774	3.49065	2.08222	2.36061	2.5917	2.43893	2.45325	1.79162	1.38092	2.64608	1.89886	2.94795	2.78293	3.2013	3.78744	2.64655	2.37511	1.62469	1.64537	2.41374	2.51233	2.27704	2.20107	2.50557	2.45996	1.98572	1.78746	2.12623	2.28579	2.68047	2.49134
ENSMUSG00000038305	Spats2l	0.266882	0.216482	0.0677207	0.289001	0.365172	0.551991	0.330127	0.32047	0.268958	0.242505	0.0613594	0.142013	0.187342	0.139821	0.204548	0.194567	0.124128	0.112822	0.0682182	0.139167	0.126892	0.021497	0.0993959	0.07611	0.19178	0.169129	0.106601	0.0578919	0.175849	0.248829	0.176053	0.364541
ENSMUSG00000054770	Kctd18	0.606541	0.469635	0.566663	0.653299	0.657472	0.566972	0.721046	0.61577	0.394833	0.308533	0.570482	0.3785	0.619304	0.519989	0.51559	0.783883	0.453078	0.480771	0.359409	0.524744	0.536258	0.426381	0.533937	0.361675	0.515104	0.428059	0.33037	0.49339	0.595283	0.389635	0.500144	0.569791
ENSMUSG00000063558	Aox1	6.29723	4.34015	8.08354	5.30116	6.48445	6.43566	6.51673	8.65885	6.23488	5.33822	8.3462	5.53222	18.303	14.8947	13.3626	20.344	15.3654	11.9403	8.16397	10.1516	15.0826	8.57325	11.1593	8.15766	17.0714	12.9633	7.22535	9.9771	11.4777	10.0581	13.4532	18.347
ENSMUSG00000064294	Aox3	26.394	23.4515	34.8807	22.5464	52.5466	47.423	52.752	56.8288	118.859	93.5686	185.434	105.749	123.125	92.8992	104.195	137.365	180.063	111.756	119.424	160.558	193.786	153.256	149.527	127.801	115.203	115.12	191.64	248.59	125.255	139.356	158.915	95.1545
ENSMUSG00000051223	Bzw1	32.3256	33.199	29.9748	31.7933	30.8221	30.8472	49.0835	32.8422	26.8124	24.6334	43.2773	26.3325	55.5304	25.4034	44.2358	54.9748	43.8877	24.266	16.8203	21.0647	36.4547	33.1742	25.8509	24.4315	42.2138	25.2627	19.3944	21.0939	21.2252	25.6413	24.2786	25.5968
ENSMUSG00000026034	Clk1	11.8093	10.4711	9.03999	10.0691	8.71763	9.34122	12.6998	10.5522	7.74049	8.89752	10.9363	9.05732	10.6671	8.07072	11.0973	11.9281	11.6193	6.2613	5.66621	8.80702	10.3914	8.9277	8.21214	8.24078	9.35527	6.73128	5.78426	7.55622	8.42653	8.97414	7.83375	11.0959
ENSMUSG00000026035	Ppil3	3.12572	3.00873	2.41116	3.12197	2.11808	2.71896	4.30097	3.09276	2.17519	1.50681	2.58711	1.35722	3.42288	2.58739	2.96425	2.78661	2.1193	2.24634	1.64056	2.2167	2.5508	1.75234	2.56625	2.04428	2.34795	2.19214	1.69798	2.33243	2.02786	1.59519	1.97946	2.43547
ENSMUSG00000026036	Nif3l1	1.52042	1.75651	1.71857	1.72567	2.37756	1.84596	1.84001	2.27383	1.89148	1.37493	2.22449	1.76518	2.36095	2.40777	1.92099	2.31764	1.97146	1.95745	1.48389	1.51358	1.92375	1.59208	1.81888	1.65555	1.70837	2.20443	1.42164	1.60407	1.61129	2.02122	1.47406	1.75664
ENSMUSG00000026037	Orc2	1.66917	2.06854	1.48242	1.73663	1.55886	2.03853	1.73699	1.63687	1.20997	1.38367	2.04674	1.24347	2.37595	1.42105	1.70575	2.17301	1.58143	1.29366	1.11406	1.088	1.51511	1.52376	1.93404	1.40161	1.7592	1.23409	0.972298	0.81467	1.15622	1.82929	1.1011	1.48693
ENSMUSG00000038174	Fam126b	1.36639	0.963782	1.44717	0.97633	1.61414	1.51661	2.87647	1.32686	0.973679	1.091	2.3766	1.06217	2.98173	1.61068	2.63178	2.49655	2.57889	2.12844	1.0402	1.5954	3.02749	2.73477	2.05768	1.68574	2.63826	1.89183	1.45936	1.35311	1.82471	1.87158	1.40103	1.87344
ENSMUSG00000026032	Ndufb3	86.7212	94.8697	76.3644	88.6832	93.2784	81.4415	115.473	95.916	58.4793	50.0375	73.7177	56.4227	90.6549	106.278	91.2566	91.246	69.6224	88.5803	66.6208	73.8206	85.9504	74.5348	85.895	90.1023	75.9935	94.7642	85.5212	78.7033	111.335	81.706	85.3469	96.3783
ENSMUSG00000059647	Cbx3-ps7	25.5939	30.7467	44.8853	33.4315	21.7845	19.7576	35.9528	30.3439	10.9289	17.477	20.3345	22.5489	22.5144	21.6408	21.8509	23.8887	18.2827	15.4077	13.5811	13.8529	18.9886	16.7534	13.5138	14.0435	19.9281	11.908	15.5286	11.5956	23.6455	13.9265	15.3874	13.8529
ENSMUSG00000102059	Gm20257	2.48379	3.56454	7.2722	7.01013	6.27424	5.41949	2.70101	3.85433	3.28344	3.07015	4.21702	3.90402	4.29179	4.20412	3.16303	5.01446	3.31757	4.72503	2.93025	4.98149	3.17122	2.95483	3.60532	2.94231	3.84427	4.11672	3.77763	4.60038	4.88067	4.27528	5.16751	3.40402
ENSMUSG00000026031	Cflar	6.84616	7.56852	9.02627	8.59957	7.27329	7.61757	8.19167	8.75645	5.88491	6.29443	9.91144	7.40912	10.9592	8.17557	8.81956	8.82962	8.89384	7.03551	4.48856	7.58158	7.04345	6.04435	6.2035	5.95785	8.86951	7.11169	6.0809	7.35797	8.60262	6.02633	7.11417	7.41401
ENSMUSG00000026029	Casp8	12.6104	13.8392	15.9993	10.3007	16.7231	13.063	13.72	11.4014	9.5609	7.94652	12.2367	9.39433	14.7969	13.1648	13.8723	14.0992	11.5387	13.053	7.48961	9.1545	11.3182	11.4123	10.9893	12.5517	13.0774	12.9275	8.96289	10.4993	11.4672	15.9435	10.9285	13.172
ENSMUSG00000026028	Trak2	4.18825	3.45871	3.87971	3.66429	3.72843	3.88249	3.29928	3.59922	3.16361	3.533	3.25424	3.52824	5.27785	3.72758	3.9758	4.93482	4.06806	2.87981	2.16693	1.88138	3.45488	2.53628	2.5183	2.53273	3.6551	2.87804	2.52449	2.98824	2.67012	2.71884	2.74621	3.5242
ENSMUSG00000026027	Stradb	4.31309	4.79806	5.21578	4.33302	5.04885	5.1034	6.77679	6.81869	4.28259	4.28571	5.49081	4.18622	9.63657	7.68929	8.23596	8.99427	6.38877	6.48584	4.10752	4.42106	6.04668	4.80027	4.89552	4.66704	7.12677	5.35729	4.06085	4.85974	4.51206	4.93445	5.77171	6.67443
ENSMUSG00000038079	Tmem237	1.57199	1.82162	1.48159	1.08717	1.93146	2.01717	1.79901	2.26517	1.04821	0.816234	0.929368	1.09938	2.78499	2.35308	2.29493	2.94696	1.94971	1.4715	0.994985	1.28814	1.08716	1.12151	1.44972	1.11009	1.59224	1.61291	0.986705	1.99726	1.95775	1.19016	2.46903	2.98745
ENSMUSG00000079550	Mpp4	3.26624	4.00495	3.04537	3.54179	2.07868	2.37006	2.12975	2.60864	2.15952	2.28133	2.07821	2.68384	1.70626	2.30814	1.8164	1.66131	1.55448	2.16751	1.2038	1.86164	2.19321	1.6275	1.84826	1.81962	2.47447	2.40686	1.2743	2.71871	1.61698	2.57937	1.58675	1.64203
ENSMUSG00000026024	Als2	14.8212	17.1397	12.8738	14.6832	10.0128	10.5368	10.5029	12.3336	9.10991	10.9159	11.7425	11.4962	12.0564	9.85659	7.47099	9.39102	9.44813	8.66985	5.72843	8.2294	10.9892	7.40869	7.88357	7.70156	11.3135	11.1111	8.2933	10.1965	8.4532	10.6682	7.85144	8.24054
ENSMUSG00000041075	Fzd7	11.1277	9.95456	8.35077	8.29475	6.32488	5.76437	6.7499	5.99873	9.11712	5.54822	5.82446	3.93072	4.15495	3.50414	4.25831	7.57005	5.43252	3.1528	4.27667	4.30052	6.24256	5.39702	4.87916	3.66858	8.07573	4.90133	5.53232	4.31407	5.44806	5.64642	9.0326	6.018
ENSMUSG00000026021	Sumo1	14.6443	13.486	16.5251	18.6346	12.9992	13.7445	25.7564	14.3988	9.59515	9.39299	14.6758	9.57104	21.3458	12.5915	17.7999	17.8715	15.1181	13.1099	7.26634	9.56791	14.2086	12.115	13.2608	11.6937	12.9747	7.97028	9.54829	10.4829	12.8888	9.18139	8.80801	14.0584
ENSMUSG00000026020	Nop58	2.67635	3.68114	4.80865	3.8501	3.11938	2.80556	2.04451	2.13184	2.10554	2.23235	3.42824	2.5369	2.34546	1.72439	1.84485	2.38917	2.22669	2.9515	1.4277	2.21041	1.99174	1.67105	1.79954	2.11434	1.91126	1.89622	1.86248	1.49285	2.28498	2.43739	1.68874	1.61115
ENSMUSG00000067336	Bmpr2	1.87952	1.42778	1.74115	1.58111	1.48511	1.45271	2.83982	1.8127	0.841842	1.16425	2.31153	1.1811	2.85513	1.52393	2.2073	2.69077	2.09062	1.25489	0.83376	1.17196	1.83113	1.35533	1.35308	1.27621	1.73793	1.17849	1.17378	1.22312	1.24598	0.925235	1.10866	1.33237
ENSMUSG00000041040	Fam117b	1.44735	1.05463	1.45659	1.14383	1.41936	1.02636	1.47388	1.41394	0.655787	0.675758	0.998288	1.11216	1.42927	0.867517	1.14314	1.36431	1.26267	0.60667	0.576886	0.562847	0.967028	0.663924	0.706539	0.615638	0.902556	0.746211	1.05824	0.60663	0.910139	0.866724	0.6473	1.03146
ENSMUSG00000026019	Wdr12	1.28646	1.40754	1.617	1.45216	1.21639	1.40023	1.63891	1.41185	1.02829	1.03876	1.28971	1.06981	1.42808	1.52822	1.2474	1.65453	1.36366	1.36593	1.03239	0.920444	1.31126	0.975983	1.21823	1.22861	1.10073	1.0807	0.797667	0.924787	1.25555	1.03942	1.20388	1.23662
ENSMUSG00000026017	Carf	0.282556	0.368707	0.448891	0.244153	0.249741	0.261351	0.373395	0.274383	0.187664	0.204458	0.432145	0.321625	0.465679	0.144815	0.414291	0.445253	0.312356	0.202543	0.15073	0.256244	0.33772	0.326549	0.274522	0.224222	0.324869	0.186848	0.125129	0.199865	0.224158	0.260428	0.340369	0.29767
ENSMUSG00000082609	Gm15464	57.6747	51.1585	62.5402	58.9924	48.3389	39.1335	34.3147	38.8627	42.7837	34.0515	28.3328	27.8195	17.4759	32.2813	16.5368	20.4833	14.4095	26.3111	19.3029	21.2038	16.5717	15.0398	31.1125	24.8492	34.587	38.3905	24.6115	28.0817	30.2837	36.1611	23.8131	33.4141
ENSMUSG00000073664	Nbeal1	0.628786	0.642654	0.890307	0.773823	0.648959	0.624248	0.986688	0.806385	0.516281	0.573759	0.984493	0.546049	1.36389	0.686852	1.00241	1.24556	1.10352	0.494416	0.49182	0.665604	0.815357	0.741486	0.699422	0.631202	0.835005	0.773045	0.565103	0.585139	0.634847	0.562802	0.559967	0.699049
ENSMUSG00000049439	Cyp20a1	8.13589	6.53601	7.26533	7.29532	5.32146	7.10081	9.01328	5.91807	3.68465	3.32225	4.47851	3.79642	6.58976	4.18048	4.70072	5.91507	5.53053	3.27403	1.99965	3.79378	2.88095	3.74297	3.22432	2.72179	4.76707	3.3216	3.14036	3.35997	2.85483	3.82348	3.30276	4.01407
ENSMUSG00000026782	Abi2	0.376799	0.441484	0.637413	0.464032	0.327346	0.341422	0.60666	0.346884	0.253154	0.216242	0.288769	0.173768	0.352667	0.180957	0.320881	0.261619	0.220687	0.212386	0.0856128	0.0654946	0.0977204	0.141637	0.0831602	0.107456	0.276783	0.172457	0.150505	0.136225	0.190979	0.406781	0.151899	0.328201
ENSMUSG00000026014	Raph1	5.78429	3.97719	4.84823	4.14134	3.70405	3.92859	5.37745	5.11658	3.45398	3.60995	4.04981	4.88569	5.35872	3.14698	4.24741	4.5686	5.5348	2.95977	2.0695	3.16638	3.58399	3.85383	3.14096	3.21954	3.17478	2.27237	2.94814	4.26947	3.45973	3.3085	2.86034	3.27041
ENSMUSG00000101188	Eif4a-ps4	118.194	114.215	110.652	108.415	83.689	83.2946	94.8573	100.918	95.0418	70.9483	101.575	86.91	88.3279	91.2688	81.2934	88.2629	87.5012	88.0764	54.0436	73.6534	73.9477	70.7466	87.711	89.8572	83.3934	88.3943	64.6578	83.7954	76.0848	94.6725	79.1312	85.2783
ENSMUSG00000081382	Rpl18-ps1	47.3482	44.7618	39.9331	35.6715	27.6989	24.8801	45.7474	27.2415	29.4863	21.6991	20.6754	28.7112	16.4989	31.0522	24.8544	22.1373	19.0117	33.4802	22.9866	30.374	14.3113	17.2857	27.7409	25.84	29.9608	27.847	25.3072	30.3689	36.2564	26.8783	20.8976	25.9748
ENSMUSG00000052062	Pard3b	0.380698	0.275719	0.227703	0.239036	0.244507	0.347098	0.278705	0.333059	0.527893	0.671044	0.656455	0.807413	0.677638	0.641091	0.533544	0.815637	0.860029	0.663868	0.465703	0.7019	0.543024	0.51254	0.702173	0.473048	0.797255	0.758239	0.635405	0.725532	0.769066	0.67253	0.762373	0.949575
ENSMUSG00000084333	Gm11599	28.9229	28.087	19.5365	26.0005	21.6587	17.3325	22.7475	19.5175	14.7792	13.5594	10.958	14.0465	24.7352	26.4109	14.2372	11.0733	10.2312	16.5322	10.3086	14.5509	19.6504	12.6985	16.2842	18.7039	14.2852	25.5575	17.207	22.9308	31.9618	24.4677	20.5575	19.8863
ENSMUSG00000025969	Nrp2	3.38276	2.71944	2.62109	2.8166	3.77844	4.13368	4.03495	4.97231	1.21112	1.04867	0.520807	1.20538	2.30038	1.8751	1.6482	1.69863	1.35794	0.957614	0.748869	0.763856	0.509145	0.583879	1.01238	1.05945	1.47586	1.35897	1.34816	0.874647	2.19522	1.60068	1.27514	2.65828
ENSMUSG00000040865	Ino80d	1.0601	0.999124	0.86079	1.10358	1.02622	0.902096	1.21319	0.945624	0.597629	0.695291	0.967953	0.792958	1.31112	1.11078	1.09571	1.20501	1.21464	0.75545	0.593561	0.758115	0.958323	0.902688	0.797152	0.840739	0.847389	0.761383	0.750085	0.946103	1.01321	0.897722	0.779232	1.05768
ENSMUSG00000101599	Gm20342	0.71754	0.656656	0.756309	0.506287	0.589801	0.574064	0.767286	0.82185	0.444998	0.49626	0.558365	0.352446	0.542435	0.592803	0.620456	0.609341	0.593301	0.455003	0.470287	0.498887	0.706185	0.524619	0.465951	0.587655	0.40192	0.373106	0.385818	0.371162	0.49237	0.390026	0.449064	0.563807
ENSMUSG00000025968	Ndufs1	19.0643	17.1684	16.937	15.9418	17.8111	18.2084	21.9798	20.5075	12.6551	12.502	17.4511	13.628	26.2217	19.1184	19.6223	21.6564	17.775	13.0987	9.87052	11.106	15.6815	13.425	14.9143	13.9389	17.0116	13.6793	12.1776	10.5928	14.7698	12.9322	15.2314	16.7859
ENSMUSG00000025967	Eef1b2	121.553	117.218	108.285	108.246	82.1726	78.2834	91.6602	91.7485	70.804	62.381	59.6279	68.326	55.281	79.0941	57.9871	59.98	54.5748	72.0175	43.5455	65.2995	44.6207	45.1259	69.6198	67.0332	59.727	77.0757	57.5938	80.8481	98.4592	87.631	71.7048	82.2967
ENSMUSG00000081643	Gm11605	35.9881	36.6022	37.511	37.6659	41.3418	36.9062	25.6336	41.4857	28.016	23.0363	17.9484	30.0506	34.2014	56.7807	31.232	30.792	21.8026	39.4971	25.4741	30.3146	28.1434	23.6809	34.0922	35.8421	28.1684	48.9463	33.3384	44.4972	48.3231	41.2425	37.6191	48.335
ENSMUSG00000025964	Adam23	0.758995	0.777678	0.790646	0.816811	0.632485	0.779012	1.2424	1.00733	0.438599	0.429849	0.475289	0.325226	0.757121	0.431651	0.716437	0.81128	0.408751	0.322971	0.27059	0.406197	0.4403	0.328204	0.391778	0.20506	0.505221	0.474664	0.544502	0.6369	0.328002	0.423415	0.619267	0.604957
ENSMUSG00000025962	Fastkd2	3.31905	2.34647	2.31799	2.67669	2.80938	2.59117	4.47688	2.74231	2.34513	2.04458	2.77233	1.6916	4.03986	2.39295	3.11797	3.88169	3.47453	2.56807	1.63451	2.52465	3.01666	2.20744	2.70663	2.01464	2.62575	2.06477	1.93387	1.82304	2.24094	2.15168	1.78774	2.08324
ENSMUSG00000025959	Klf7	1.69354	1.56997	1.23897	1.63075	1.5477	1.76242	2.00548	1.55292	0.923934	1.08551	0.970884	1.06735	1.14249	1.19261	1.4025	1.42935	0.85928	0.920483	0.595925	0.734008	0.730111	0.66966	0.851896	0.890666	0.708053	0.780535	0.935611	1.07346	0.82938	0.958395	0.899541	1.14421
ENSMUSG00000086721	Gm13750	8.84551	6.86312	7.02635	6.76138	4.20982	4.09084	5.70871	5.8188	4.40616	4.41422	3.7137	5.40265	3.23961	7.85803	3.06553	2.88389	3.57747	5.12132	2.35932	4.61254	2.39376	1.85868	4.96542	4.3871	2.43199	5.84933	2.07382	6.00656	10.2921	5.88813	4.8203	6.02973
ENSMUSG00000025958	Creb1	1.54862	1.14005	1.42654	1.45232	0.915758	1.07049	1.89491	1.14387	0.853156	1.06798	1.47206	1.05534	1.65346	0.961327	1.4283	1.51256	1.25089	0.792204	0.678593	0.909326	1.2015	0.968565	0.840097	0.898123	1.24188	1.00614	0.647156	1.03318	0.957725	0.812293	0.806958	0.927424
ENSMUSG00000025956	Mettl21a	3.45169	3.13777	2.80879	2.22901	2.74534	3.03852	3.53351	2.91562	2.61364	1.60521	3.44799	2.01404	4.26108	3.22699	3.9044	3.34694	2.73102	2.30198	1.55162	2.26539	2.87072	2.18588	2.63016	2.00266	3.31856	2.75313	1.64019	2.86586	2.67851	2.66334	2.39474	3.01122
ENSMUSG00000087213	2810408I11Rik	0.611134	0.371793	0.814138	0.583928	0.179188	0.704233	0.215988	0.275192	1.16695	0.613768	0.843044	0.634131	1.87686	2.10116	1.73307	1.0502	1.32646	1.35635	0.5858	0.677193	0.911338	0.959908	0.796625	0.871423	0.922231	1.16187	0.686548	0.646264	0.69694	1.12459	1.61258	1.68767
ENSMUSG00000070871	Ccnyl1	2.01808	2.05671	1.73321	1.77992	0.890096	0.99075	1.20701	1.23029	1.51504	1.09877	1.89162	1.65209	2.47001	1.58593	2.1575	2.10179	1.60448	1.18126	1.00524	0.917424	2.01298	1.75058	1.51605	1.53472	1.99307	1.44287	0.806085	1.17859	1.32185	2.25484	1.91156	2.28637
ENSMUSG00000045005	Fzd5	1.5517	1.30062	1.18122	0.810498	1.77942	0.788589	1.24305	1.19249	1.33332	1.55838	2.12269	1.37064	1.25263	1.42265	1.45885	1.5999	1.60378	0.803562	0.674275	0.970969	1.36824	1.08739	1.20718	0.619523	2.31929	1.11446	0.914199	1.46418	1.25836	1.18784	1.45011	1.12426
ENSMUSG00000051344	Plekhm3	0.47488	0.278939	0.224379	0.225305	0.268872	0.336752	0.347241	0.259554	0.229299	0.131566	0.214597	0.135931	0.33335	0.205897	0.210849	0.368375	0.274182	0.16614	0.192542	0.213473	0.127404	0.166194	0.146368	0.130757	0.28241	0.238679	0.186411	0.213125	0.169314	0.18321	0.237648	0.221727
ENSMUSG00000084416	Rpl10a-ps1	177.739	126.43	124.895	130.427	93.8588	84.544	142.836	121.949	111.911	86.781	86.004	89.573	68.5259	131.512	71.4244	80.481	62.7425	93.807	57.3146	97.6737	78.5751	69.3808	90.2983	97.4771	75.4545	104.84	81.2615	121.538	161.324	136.384	99.5714	120.236
ENSMUSG00000100774	Gm7329	382.362	140.226	120.577	376.244	83.2298	191.432	146.873	115.347	67.2115	72.8189	112.188	86.46	233.136	175.338	162.389	121.329	88.7213	68.0404	47.4533	16.4304	26.5024	27.1633	23.6812	27.6857	66.0901	32.9199	32.6544	26.6005	49.2051	63.1842	37.0764	99.5297
ENSMUSG00000025950	Idh1	196	157.678	156.426	202.16	175.603	199.034	260.569	205.659	109.389	96.4455	136.568	118.025	234.217	177.714	210.993	201.966	198.03	144.094	107.722	112.604	152.276	135.148	143.478	121.325	148.441	112.227	91.2163	112.849	117.169	121.04	119.844	149.017
ENSMUSG00000025949	Pikfyve	1.36841	1.17795	1.0913	1.13849	0.764236	1.1024	1.63182	0.97249	0.793955	0.902847	1.47034	0.903506	1.51601	1.0388	1.13584	1.0587	1.36239	0.973979	0.742393	0.776667	1.02845	0.958269	1.05857	1.15215	0.813421	0.772804	0.780835	0.872329	0.990818	0.723571	0.693908	0.915498
ENSMUSG00000026005	Rpe	8.1575	8.15475	10.3206	8.07977	6.51294	7.90309	13.4001	8.07091	6.32569	5.67057	8.75678	4.91545	13.0253	7.04269	11.0603	13.5695	10.4382	5.8285	3.93537	4.6432	9.65426	9.051	5.61983	6.45487	12.8797	6.73505	4.6466	5.04687	5.90491	6.86711	6.66971	7.6558
ENSMUSG00000026004	Kansl1l	1.55647	1.24077	1.34828	1.94872	1.40581	1.75076	1.9348	1.64343	1.17857	1.07805	1.29567	1.49081	2.09099	1.01228	2.18842	2.1297	2.01367	0.884879	0.932896	1.34339	1.85127	1.34883	1.59912	1.10204	1.43473	1.10542	0.86824	1.22245	1.14253	1.23258	1.46932	2.10371
ENSMUSG00000026003	Acadl	125.674	135.656	139.598	103.154	161.933	148.511	194.434	172.222	68.4658	69.2054	105.384	70.5658	180.445	140.608	164.122	150.71	128.768	98.865	70.1296	77.3004	99.2352	91.4721	100.143	90.4011	117.882	111.635	68.5101	72.6704	93.4167	92.6491	105.85	134.184
ENSMUSG00000094191	Rpl31-ps14	17.9779	10.7453	9.36382	8.67921	14.0566	11.0712	2.67528	5.79461	5.72141	5.15869	2.93685	7.85451	5.31364	7.43586	3.19092	5.32146	4.10747	5.70003	4.83724	6.16756	1.47235	2.74377	8.45759	7.28572	1.63185	6.89579	5.10225	6.4654	5.17948	7.80051	9.67482	11.1263
ENSMUSG00000026000	Lancl1	2.99662	2.7055	2.49936	2.25074	2.93384	2.75326	3.5548	3.84864	2.98538	2.45249	2.9835	3.19466	3.42052	3.01021	3.2274	2.96352	2.92484	2.85856	1.8783	2.41864	2.27064	2.46831	2.79496	2.15504	2.69638	3.41826	2.88828	3.06925	3.02709	2.96142	3.07689	3.54689
ENSMUSG00000025991	Cps1	806.053	565.047	457.298	866.694	584.349	555.594	720.464	824.793	628.675	648.985	720.369	651.462	548.399	472.769	433.928	636.305	627.557	348.694	260.085	471.589	523.805	384.145	622.784	427.317	205.762	210.075	396.705	475.355	246.674	298.48	286.081	227.752
ENSMUSG00000062209	Erbb4	0.217118	0.10567	0.220373	0.243411	0.260299	0.338724	0.337631	0.250285	0.175046	0.199364	0.339444	0.295764	0.558836	0.375374	0.363878	0.416069	0.637314	0.422212	0.221992	0.264174	0.345357	0.265827	0.524706	0.379766	0.199706	0.12842	0.277516	0.433294	0.167269	0.306843	0.324645	0.340408
ENSMUSG00000026192	Atic	5.37507	4.74152	4.05764	3.8176	4.44782	4.28808	3.79934	5.35711	4.1767	3.40603	3.89276	3.84693	4.44914	4.71686	4.50416	4.46443	3.59718	3.06757	2.49598	2.72111	2.50918	2.39208	3.87026	3.60226	3.502	3.91726	2.85815	2.95862	3.59612	3.6531	3.26506	3.65501
ENSMUSG00000026193	Fn1	279.828	270.769	261.32	182.614	203.355	218.957	169.224	254.481	199.958	165.992	164.2	211.82	178.327	169.247	135.617	132.676	184.865	114.769	111.391	121.353	124.853	104.913	135.369	119.938	186.592	181.32	155.508	143.806	113.6	188.732	211.802	178.698
ENSMUSG00000099707	Gm8883	19.8446	23.7219	28.0929	18.5398	20.3251	18.2694	30.679	18.4781	7.90355	10.7892	15.0483	8.81824	16.7	16.051	15.0851	14.5762	12.5943	12.5101	12.5181	13.6764	18.4794	14.2459	15.9053	13.3044	15.8113	22.6515	14.671	14.802	15.7401	13.599	15.8468	17.864
ENSMUSG00000039395	Mreg	30.3014	35.3126	32.5438	33.3963	18.6108	12.9925	23.2447	13.0876	8.17314	10.4248	20.684	10.3993	13.8506	9.72196	11.6661	24.5617	11.8962	6.80205	8.84617	13.8002	23.3926	16.9527	8.24282	9.46761	22.2808	21.0883	8.35035	10.853	9.09584	11.6649	14.2556	6.69597
ENSMUSG00000026189	Pecr	169.396	160.754	137.213	165.732	186.773	155.341	202.618	209.84	98.9594	91.9344	117.246	94.9093	162.881	177.063	140.681	151.262	122.606	138.385	106.561	146.031	135.344	106.896	150.136	144.792	107.011	123.124	120.081	134.647	144.212	110.03	125.363	123.327
ENSMUSG00000026187	Xrcc5	12.5583	9.95909	9.50652	9.49214	11.0259	9.10449	14.4309	13.1423	7.99326	7.04605	9.3394	7.43662	15.3656	10.6961	10.3242	12.144	12.0952	8.14136	5.91798	6.80468	9.42503	8.10375	9.40654	7.52296	11.172	8.53649	6.85171	7.25931	8.87563	10.2043	8.562	10.6497
ENSMUSG00000085812	Gm15843	5.747	4.11327	2.57345	3.3593	3.43618	3.35619	8.60238	5.11482	4.94895	5.43225	3.2644	3.45384	1.66114	3.985	3.31649	3.37998	4.19288	5.14483	2.59236	3.87822	2.10416	2.94086	3.6932	3.66352	4.85854	4.49896	3.0382	5.05988	2.46735	3.18509	4.68314	6.26391
ENSMUSG00000039354	Smarcal1	3.68406	3.67212	2.7094	3.34107	3.36871	3.05528	4.06057	3.68899	2.64295	2.5801	2.49797	2.63153	3.13399	3.33679	2.66089	3.29712	2.61378	2.85085	1.9153	2.63741	2.70437	2.0219	2.38756	2.97382	3.17682	3.62073	2.862	2.84441	3.17117	3.25407	3.21288	3.49321
ENSMUSG00000046330	Rpl37a	117.573	99.8968	87.2812	100.439	73.1855	63.3181	110.987	81.7845	53.8453	48.1855	57.0374	52.8039	50.303	82.8276	56.2256	53.3392	45.4618	67.5578	42.5996	65.4758	42.8267	45.0532	65.1864	62.8639	55.4865	68.963	52.8897	71.312	116.715	68.1134	49.5309	61.8251
ENSMUSG00000039323	Igfbp2	482.569	458.903	391.528	414.237	306.83	244.157	276.631	259.085	250.269	228.877	384.469	318.156	84.279	208.562	128.412	154.406	118.167	102.472	102.858	165.1	182.202	196.067	170.061	178.818	55.2162	146.71	160.344	98.9238	157.706	113.004	121.292	81.0773
ENSMUSG00000026185	Igfbp5	4.70457	1.08687	2.94666	0.842126	2.04873	4.18075	2.04154	3.11064	0.682273	2.88788	1.27332	4.18287	2.23647	4.49272	2.22735	1.37688	5.81652	2.02029	1.52221	6.3349	1.71431	0.417321	4.73152	2.47952	1.90003	0.735915	4.40649	2.32522	12.9487	12.8521	3.77128	6.23864
ENSMUSG00000055322	Tns1	12.0302	12.1232	9.60857	9.18716	11.8778	12.2459	8.70875	14.486	13.4657	8.83355	8.05112	9.92854	10.4678	14.2469	9.76659	9.29744	11.0278	7.6781	5.08227	6.77413	6.68022	5.53878	6.14034	7.8937	9.34958	9.33688	7.43539	8.8246	9.88501	12.0304	11.1412	14.8144
ENSMUSG00000061815	Rufy4	1.15178	0.747418	1.51976	0.64563	0.960591	0.925665	0.325652	0.995795	0.0488733	0.176266	0	0.0490307	1.07802	1.38788	0.941619	0.383858	0.238089	1.16858	0.392545	0.12012	0.15931	0.0371098	0.03813	0.437957	0.308994	0.194643	0.138017	0.199875	0.140106	0.0452155	0.202611	2.0247
ENSMUSG00000006304	Arpc2	68.9647	61.3639	62.4094	60.7843	57.0859	66.6205	79.8361	67.6863	49.6064	41.4965	54.3628	50.047	67.4912	59.5886	62.5116	70.0847	59.133	52.8794	36.5605	43.347	48.3639	42.853	48.1808	47.212	58.2555	52.6239	44.0605	45.5663	56.8189	51.747	51.2385	62.8143
ENSMUSG00000006299	Aamp	72.2986	66.7416	56.2179	62.3796	64.5755	57.907	51.6888	70.0859	50.955	46.0325	39.3086	50.2275	45.1969	77.2592	47.818	52.4821	41.6282	55.9461	38.4414	52.7483	36.2128	33.1418	53.5191	45.8086	43.1087	55.3873	49.2357	60.3088	76.1824	54.8156	56.1537	70.0993
ENSMUSG00000026179	Pnkd	29.4326	35.6356	27.1159	26.5995	21.3881	18.6694	14.6065	21.7648	18.4139	13.6937	13.0088	13.7929	15.3713	20.8151	12.3624	19.1768	13.4662	12.8285	12.6303	19.0984	15.29	12.481	12.4839	15.4849	21.9606	32.6448	14.2827	18.0391	14.7766	23.3014	24.6123	19.0551
ENSMUSG00000006301	Tmbim1	6.07459	5.6379	5.11893	4.40576	4.71646	4.21752	4.76311	5.05853	4.5498	3.33211	3.88781	3.74357	5.31532	5.04022	4.30499	4.72286	3.99488	3.6997	2.50605	3.44756	3.71502	2.90849	3.90743	3.11826	4.71844	4.50315	3.4449	4.12776	4.7601	4.75832	4.94844	5.25532
ENSMUSG00000026177	Slc11a1	4.63373	3.01477	2.57206	2.87784	2.98145	3.18324	3.24121	3.92968	1.78189	1.19113	0.73243	1.35613	1.99907	2.20005	1.3318	3.49881	2.18511	0.979439	1.06106	1.81221	1.07655	0.489879	1.12654	0.908503	2.2476	1.80473	1.9087	2.92121	1.46787	2.52964	2.16518	2.82068
ENSMUSG00000026176	Ctdsp1	92.9567	81.5807	70.4769	62.8136	74.4844	69.3038	72.9476	83.0883	67.4283	52.0542	50.7228	61.5831	66.7586	89.322	65.8765	77.3607	61.1722	56.6663	42.7778	54.2627	53.6685	44.9512	56.7615	48.3078	59.5441	72.4379	50.2634	66.601	56.9945	67.3093	69.3174	76.9496
ENSMUSG00000033364	Usp37	0.726242	0.837824	1.00741	0.925215	0.391175	0.801112	0.787122	0.697653	0.554697	0.388998	0.667888	0.535873	1.0989	0.646821	0.76195	0.786622	0.81067	0.654963	0.354772	0.538599	0.686417	0.662976	0.593046	0.579912	0.593776	0.501147	0.522151	0.588135	0.628213	0.64623	0.53231	0.575068
ENSMUSG00000026174	Cnot9	6.82426	7.31752	6.19121	6.10958	4.78756	5.46907	6.93819	6.09538	5.17661	4.74795	6.51235	4.29789	6.16847	5.58331	5.27336	6.33819	6.02915	4.03097	3.20198	4.31413	4.36396	3.84027	4.85107	4.31887	6.3952	5.74652	4.11674	3.92385	4.43491	5.55985	4.28591	4.86336
ENSMUSG00000026135	Zfp142	1.19695	0.792056	1.15095	1.11958	0.615702	0.692435	0.634541	0.987187	0.872114	0.533264	0.695223	0.965431	0.740716	0.878748	0.424894	0.866056	0.800875	0.699079	0.322057	0.763767	0.743374	0.509971	0.508349	0.763541	0.706203	0.828398	0.764326	0.666184	0.689685	0.918132	0.924647	0.90913
ENSMUSG00000026172	Bcs1l	7.75052	8.2722	7.7011	5.55022	6.31514	5.32257	8.99613	9.11084	5.60821	3.88611	5.68345	4.53227	7.04415	7.62956	7.60358	6.83148	4.45226	6.15633	3.96225	6.16868	6.09361	5.52008	5.46927	5.30475	5.90951	6.46275	5.32803	4.93754	7.29428	6.58168	7.48079	7.32585
ENSMUSG00000026171	Rnf25	12.5454	13.8344	12.3589	13.9142	9.80898	10.0011	8.92559	10.5746	8.6635	6.82323	9.0489	9.16262	8.5762	9.79447	7.39055	8.86423	7.22056	9.51505	5.9524	6.96942	7.57037	7.45006	7.81774	7.66988	7.87196	11.172	9.03947	9.60472	11.2709	12.0709	9.2494	12.7388
ENSMUSG00000033257	Ttll4	2.03237	1.77441	2.45651	1.55352	1.38285	1.85928	1.93005	2.03433	1.26396	1.67386	2.64309	1.60486	2.39591	1.75566	1.92154	1.67718	2.03966	1.79049	1.33245	1.63418	1.97153	1.53708	2.14943	1.79631	1.49836	1.75006	1.45937	1.787	1.73623	1.88195	1.59655	2.03437
ENSMUSG00000026170	Cyp27a1	289.441	265.022	243.703	284.781	270.965	281.411	252.814	330.265	236.138	208.095	231.824	244.465	221.145	301.319	245.795	196.554	241.758	260.931	172.245	228.52	189.657	163.749	213.532	187.618	240.056	269.376	183.132	183.751	240.914	266.49	229.48	318.528
ENSMUSG00000006538	Ihh	2.17087	0.904254	1.25059	1.74908	0.0458747	0.45767	0.207361	0.760895	3.0249	1.68357	1.82108	1.98563	0.41186	0.599406	0.359749	0.476627	0.800471	0.632484	0.149973	0.764874	0.578218	0.82232	1.07801	0.702756	0.573398	0.669277	1.68736	1.33635	0.963506	1.79658	2.09003	1.37983
ENSMUSG00000026162	Nhej1	3.83899	3.76277	2.92241	4.0349	2.62643	2.26862	4.18342	4.37934	5.19241	3.58014	3.97184	3.88132	3.36856	6.03382	4.31545	3.69837	4.06705	4.1587	2.20791	3.00279	3.56763	2.93765	3.81272	2.73703	3.1265	4.35888	3.16266	4.78833	4.96174	4.23865	3.37661	3.19186
ENSMUSG00000033159	Cnppd1	16.3441	14.4418	11.548	11.0862	17.7915	13.7506	12.6968	18.3149	10.1201	11.6746	10.4194	13.4153	10.9161	19.6528	13.6797	11.1652	9.89947	10.7061	7.69031	13.1895	8.41162	7.85297	11.6463	9.57552	9.06743	10.961	10.2108	12.2676	15.6157	10.7082	12.4356	15.2212
ENSMUSG00000049339	Retreg2	109.542	92.0963	86.9742	82.4561	93.6214	88.9277	80.2953	116.257	71.3926	65.2949	61.9413	79.6948	72.4578	125.12	74.6245	73.2957	62.7543	71.8066	50.5742	79.8516	56.6942	47.4075	72.6072	64.6896	56.2198	83.7794	67.6325	77.3002	89.6556	76.689	74.2675	90.3473
ENSMUSG00000026197	Zfand2b	23.4138	22.3486	18.4382	16.1229	20.2006	16.7466	18.1193	23.9221	15.2881	15.4641	11.6944	15.6596	15.7273	23.5551	15.9651	15.9554	13.6437	19.9667	13.0532	19.9979	13.8719	12.2424	18.4425	16.9233	13.8662	17.7159	18.4424	21.0162	22.9569	18.7793	17.9752	23.9502
ENSMUSG00000026198	Abcb6	19.1787	18.3954	16.2389	17.3347	19.1521	17.5133	19.2881	24.363	14.2845	10.6203	11.6966	12.891	19.4384	28.6099	20.5687	18.7968	17.4647	18.3703	12.4364	16.826	14.9914	11.6919	16.4744	13.1842	19.7876	21.1096	13.3657	15.8746	20.485	18.8621	20.4867	25.897
ENSMUSG00000099519	Gm29253	35.0419	33.3328	29.5121	28.3012	33.2257	29.7464	30.5446	42.5378	25.5026	21.0323	21.2457	25.1263	28.3659	45.8608	30.9607	29.2889	27.1583	30.6752	20.9203	27.4359	22.5734	19.3147	27.3663	23.3405	28.9887	34.2094	24.3954	28.8106	31.6264	32.6731	33.1968	41.9299
ENSMUSG00000033124	Atg9a	22.3774	22.0789	18.4286	15.8951	20.5784	18.7297	16.0148	25.6929	18.3125	16.3867	13.9146	19.2831	14.9892	24.2197	14.8816	15.4574	16.1868	16.0792	11.8365	14.5982	12.0254	10.9348	16.1519	14.6751	13.7742	17.9378	16.1595	18.2988	14.6863	20.5789	20.0644	22.0742
ENSMUSG00000026199	Ankzf1	7.99915	7.08098	7.25421	5.50299	7.72279	6.88092	6.51457	8.09352	5.91044	5.2493	6.04505	6.99545	4.85831	8.52738	6.97317	6.43295	6.3625	6.57203	4.3205	6.60137	5.10514	4.47103	5.80287	5.09802	4.23863	6.01698	5.81371	5.83923	8.03817	7.12696	6.1486	8.27833
ENSMUSG00000026200	Glb1l	0.969121	0.786107	0.922171	0.578736	0.899812	0.859042	1.13456	0.785506	0.713219	0.469268	0.543106	0.638163	0.829104	0.951992	0.854187	0.889464	0.788801	0.595329	0.402543	0.726445	0.70688	0.570824	0.782023	0.880949	0.713815	0.594963	0.707662	0.532123	0.902572	0.677674	0.8191	1.14389
ENSMUSG00000026201	Stk16	22.2057	24.498	21.1525	17.3973	20.9522	19.508	22.6906	22.9571	16.7287	13.9022	16.1897	15.5694	23.2565	26.2225	20.5324	20.6039	17.8945	20.9834	13.9018	18.2049	16.4247	14.4622	17.3167	16.7742	21.4579	24.3067	16.7907	19.9371	23.9061	22.3527	20.9934	26.0648
ENSMUSG00000026202	Tuba4a	92.2916	82.741	75.5532	95.33	62.6025	48.6225	57.6534	74.2573	75.4738	49.7209	52.692	53.7794	50.0986	60.8326	36.4419	60.6914	58.2825	52.6405	46.7371	60.5984	56.3919	53.0809	54.948	64.2427	57.9174	94.621	63.5472	71.474	63.7156	75.5444	74.4607	55.3038
ENSMUSG00000026203	Dnajb2	27.1469	24.4443	19.6081	21.4585	24.0886	23.3098	20.8547	27.8674	17.4128	14.106	11.2926	19.4576	17.6972	27.1219	18.9677	18.4629	17.3047	17.8014	11.5329	15.385	13.5132	11.8588	13.3761	15.4116	14.9044	17.5504	12.432	17.7757	20.8118	17.2001	15.8256	19.6764
ENSMUSG00000026209	Dnpep	20.1391	16.505	14.1563	15.0434	14.4423	15.0204	17.7424	19.8569	14.1984	11.6055	11.5612	14.4837	14.0784	22.3799	13.4987	12.5847	11.584	12.8762	9.01662	12.5671	9.77542	8.94715	11.2843	11.1537	11.2898	14.9822	12.1412	13.5941	12.9843	16.2048	16.6132	16.9077
ENSMUSG00000026208	Des	2.95356	2.78221	2.68355	2.07559	1.89961	3.24303	2.35709	2.29958	1.21285	1.36695	0.755727	1.88597	1.20385	2.17133	1.66493	1.30981	0.91581	1.96352	0.803672	1.63951	0.568312	0.506508	1.13549	1.41289	1.06805	1.56985	1.56982	1.48804	1.9123	3.00156	1.75981	3.02151
ENSMUSG00000026207	Speg	0.126324	0.261864	0.213697	0.160934	0.197541	0.248835	0.119055	0.182027	0.0714706	0.0644412	0.0774494	0.125476	0.0886754	0.154425	0.163518	0.105251	0.0783388	0.0801041	0.06458	0.146383	0.109205	0.0474846	0.11849	0.0880622	0.0806897	0.115635	0.0840964	0.118743	0.11098	0.305812	0.148146	0.290083
ENSMUSG00000033021	Gmppa	17.9206	13.1433	19.6672	17.4082	15.9384	11.5961	11.2421	15.6551	18.5353	11.3558	19.8799	16.3541	14.4666	18.8948	15.9785	14.3713	12.7803	16.9036	9.81041	13.1606	12.8584	10.1766	12.1991	14.1821	13.3499	13.912	13.8687	15.6951	15.1686	14.7298	17.831	18.8908
ENSMUSG00000032997	Chpf	1.6696	1.54241	0.988536	1.24077	1.59553	1.31552	1.11459	1.87119	0.915094	0.558933	0.511817	1.06611	0.846449	1.49431	0.909972	1.44905	0.575216	0.999902	0.331933	0.72552	0.360834	0.291383	0.460605	0.476141	0.53323	0.675988	0.500169	0.935605	1.52322	1.11971	0.795444	1.25596
ENSMUSG00000026211	Obsl1	0.380181	0.342651	0.353724	0.129158	0.280742	0.299554	0.179153	0.273911	0.268869	0.218183	0.0874084	0.242762	0.266875	0.298769	0.194257	0.145182	0.170275	0.147326	0.064786	0.220275	0.0438211	0.0306231	0.104883	0.192748	0.0971365	0.10708	0.139202	0.123703	0.167001	0.460182	0.292592	0.466617
ENSMUSG00000026213	Stk11ip	3.58102	2.77847	1.5645	1.99941	3.43296	2.78231	2.44318	3.49988	1.36758	1.25094	1.37459	1.76965	2.09844	2.64288	2.40573	2.2572	1.75728	1.65866	1.52824	2.01348	1.64746	1.219	1.77826	1.42086	1.91543	2.11151	1.9963	1.82378	2.21591	2.14538	1.97199	2.81834
ENSMUSG00000026245	Farsb	13.7196	15.3366	14.4449	13.8263	12.8619	13.6497	18.6716	15.6876	12.0343	10.929	15.6774	9.63226	20.4114	13.2492	14.9411	16.8053	15.0691	14.4564	8.61896	10.8558	12.3914	12.1066	13.0495	12.5748	14.44	14.2745	10.4693	10.9714	10.9599	11.8571	12.2923	13.0852
ENSMUSG00000012187	Mogat1	0.344351	0.558644	0	0.350956	1.5257	1.79073	1.46042	1.32318	0.146118	0.0658734	0.158341	0	7.57399	4.69061	4.29316	4.16017	1.49482	2.32915	0.762843	0.837964	0.595368	0.776638	0.797988	0.45828	2.11156	1.2366	0.343861	0.298786	0.767946	0.878684	0.605753	3.84467
ENSMUSG00000032883	Acsl3	21.1382	11.0869	9.8735	19.0755	10.7188	20.3453	18.4519	18.1276	10.2932	7.96171	7.04926	12.1872	13.1384	10.2895	12.986	11.4393	15.7304	5.80407	6.42086	6.33533	6.21653	4.60212	9.04964	6.57838	5.09669	3.32944	5.65615	5.92971	6.11623	7.25088	6.14627	5.26518
ENSMUSG00000079470	Utp14b	2.77134	2.94694	2.09194	3.04405	2.31253	3.7158	3.04536	4.22827	1.31925	1.77756	1.50992	2.34958	2.51756	1.62884	1.92772	2.43031	3.0473	1.41769	1.52393	1.17796	1.11131	1.22682	1.81564	1.48769	0.722954	0.900271	1.74416	1.00025	0.835705	1.12452	0.829588	0.929419
ENSMUSG00000099377	Gm6159	2.17836	2.35598	1.5793	1.82369	1.70322	2.05966	1.61308	1.79366	1.18844	1.19061	0.930117	1.12603	1.74759	1.22278	1.33566	1.42605	0.900593	1.38133	1.11363	1.29819	0.968474	1.10292	1.59684	1.41995	0.775225	1.97211	1.42946	0.945058	1.64037	1.28274	1.30014	1.40457
ENSMUSG00000072978	Gm5830	14.5327	14.0804	14.7506	9.87431	12.3097	11.1644	8.84565	13.6698	8.22218	8.10852	10.3022	8.24866	10.4849	15.862	8.4157	10.0904	7.00958	7.93549	6.19123	6.73614	5.86283	4.68237	7.61756	5.52596	11.6035	11.0005	9.19096	6.30486	8.10244	8.79539	10.1194	9.78145
ENSMUSG00000073643	Wdfy1	3.61084	2.92895	3.1474	2.99184	2.52152	3.16649	3.42905	3.45546	2.31582	2.2146	2.77571	2.56968	3.77301	2.66433	2.95762	4.16826	3.6067	2.81404	1.84595	2.80278	3.77438	2.67758	2.24475	2.51542	2.69377	1.99133	1.96525	2.02691	2.78293	2.77551	2.29104	3.26081
ENSMUSG00000026248	Mrpl44	19.1452	19.8533	12.0899	16.6299	15.8197	13.345	18.6843	17.869	11.9088	12.4231	15.0058	12.4334	16.57	18.2084	16.4744	18.5572	13.829	16.2099	11.289	13.2166	12.9207	11.8813	12.1539	14.4562	13.6325	17.0961	11.0145	13.5207	11.1813	14.3484	14.7822	18.7604
ENSMUSG00000026249	Serpine2	0.517919	0.472626	0.492828	0.626826	0.590553	0.596817	0.503371	0.590818	2.40371	2.15491	2.96201	1.59845	0.711975	0.661394	1.98476	1.7126	1.8468	1.21789	1.24664	2.58819	2.99979	3.85889	2.81835	2.65862	1.5011	2.05136	1.95236	1.99415	1.45691	1.63927	1.70827	0.891988
ENSMUSG00000067106	Gm5529	34.1208	25.0723	18.9459	26.5417	24.3244	25.7617	25.3949	28.0538	19.1626	17.0475	22.4269	21.4031	21.2747	28.7069	21.6596	22.3251	16.5543	25.4547	14.1599	15.3852	14.0543	12.6102	18.1397	18.431	17.7691	17.0441	16.5952	15.2819	12.0855	20.8014	20.1251	23.4582
ENSMUSG00000004364	Cul3	15.0465	12.979	15.9798	13.3808	13.2853	14.0271	16.3424	14.0664	10.6748	10.699	14.4281	11.9278	18.6254	10.7862	16.3589	16.9243	15.2254	8.70344	8.31126	7.82694	12.2206	11.4044	11.4628	9.00062	13.2491	9.67487	8.37741	9.24235	9.62025	10.8268	10.4583	12.3445
ENSMUSG00000038608	Dock10	0.430758	0.317647	0.283196	0.404098	0.290874	0.284637	0.532838	0.465526	0.143318	0.202261	0.209327	0.150031	0.322994	0.192338	0.312141	0.581175	0.21249	0.192447	0.130126	0.245041	0.203117	0.104091	0.194459	0.167515	0.315168	0.217145	0.129044	0.305803	0.261994	0.351657	0.161453	0.33489
ENSMUSG00000055980	Irs1	5.41741	5.42552	4.58549	5.45654	3.16535	3.21756	3.55278	3.48039	1.9917	4.06303	3.9794	2.16047	3.32234	2.56669	2.3024	4.72961	2.86229	1.58741	2.03964	2.55978	3.87507	3.18531	1.82582	2.36483	4.56469	2.97456	1.73423	2.86361	1.81996	1.63534	2.68349	2.66211
ENSMUSG00000026142	Rhbdd1	4.10757	3.60258	3.79131	3.70885	3.09119	3.85946	3.97404	3.9582	3.83995	2.71089	3.55913	3.18021	4.72152	3.71217	4.12413	4.79665	4.99901	2.70234	2.30988	2.75771	3.58197	3.34995	3.3783	2.84066	3.99952	3.23756	3.01477	2.89022	1.78003	3.47697	3.45478	3.56763
ENSMUSG00000026150	Mff	4.38056	3.01808	4.07416	3.4325	3.22444	3.15838	5.05266	3.72392	2.43821	2.45085	3.02143	2.46947	4.59321	3.38489	3.68614	3.75671	3.56904	2.74291	1.70535	2.1409	3.22282	2.53342	2.63948	2.19535	2.98189	2.93868	1.86687	2.469	2.20727	2.64428	2.35772	2.86059
ENSMUSG00000026159	Agfg1	3.5195	2.85486	2.56553	2.72286	2.48498	2.48066	3.51299	2.32056	2.15867	2.12998	3.29555	2.12476	3.42885	2.02828	3.21735	4.0387	3.18789	1.75836	1.6793	1.74628	2.36764	2.1133	2.28791	2.15339	2.82032	2.14929	1.89144	1.80451	1.94601	2.31113	2.04028	2.02175
ENSMUSG00000045658	Pid1	15.6906	19.0823	16.259	16.4097	13.637	15.1925	18.3454	15.0256	11.5609	10.0345	14.5355	12.5064	13.1188	10.3013	11.1101	13.5791	13.0281	10.0051	9.34152	11.3429	11.4075	10.9675	10.2475	9.14905	16.6187	16.6002	9.99097	11.877	12.7376	14.7291	15.9228	12.8663
ENSMUSG00000026219	Trip12	7.52993	7.06913	7.5116	6.92504	6.46867	6.65362	8.48248	7.11709	4.93673	5.42179	8.0097	5.88812	10.4127	6.43387	6.96179	9.24244	8.69122	5.17103	4.84076	5.56117	7.72753	6.89305	6.93277	6.43299	7.63573	6.31474	5.6023	6.52654	5.52986	5.67735	5.78447	6.26447
ENSMUSG00000073633	Fbxo36	1.24883	1.4182	1.39431	1.7819	2.66893	2.36157	3.11898	2.99918	1.9077	1.43339	1.55046	1.91384	2.92213	3.40222	2.34822	1.66482	1.7038	2.69247	1.61737	2.51802	1.42506	2.49468	2.14983	1.66201	2.20164	2.16321	2.69365	2.92568	2.37996	2.5003	2.41653	3.79729
ENSMUSG00000096802	Gm15433	1.8064	4.72141	0.611158	3.37525	1.41238	0.85398	4.53988	2.60293	2.55501	1.95816	0.830625	2.17876	2.95873	2.83915	2.21518	3.26096	2.61384	1.27273	1.12869	1.88391	1.24927	0.970019	1.49503	0.686869	0.692302	1.27195	0.601275	1.69798	2.68566	2.60017	2.64805	4.00505
ENSMUSG00000064281	Rpl19-ps1	195.476	182.37	154.794	173.474	135.094	118.662	151.432	144.324	113.633	107.84	93.9197	104.145	106.63	151.952	106.312	101.351	78.6257	138.537	87.0924	114.397	94.7987	83.9426	131.629	131.513	100.545	141.903	110.411	128.98	163.982	143.973	132.542	152.461
ENSMUSG00000098842	Gm27907	1088.65	970.098	796.393	936.378	704.374	624.569	774.244	723.142	584.78	561.903	484.14	526.713	629.243	841.47	524.957	523.832	395.087	695.997	426.264	575.84	500.895	414.858	677.136	692.326	520.459	779.15	609.4	714.265	833.443	767.424	707.823	845.927
ENSMUSG00000079457	Gm7609	1.71955	2.49905	1.41808	1.643	1.84866	1.62585	2.8867	2.63265	1.82413	1.72696	0.988364	1.41826	2.06207	2.02699	1.71331	2.14905	1.955	0.954092	1.13547	1.1582	1.48651	0.727164	1.45873	0.653847	1.8123	1.04431	0.600986	1.63189	2.44033	2.02513	1.37065	3.01256
ENSMUSG00000089714	Gm16092	1.2641	0.784115	1.92458	1.13678	0.988375	1.21279	0.946083	0.535737	1.08856	1.02417	1.23091	0.474813	1.77471	1.22715	1.00305	1.44045	1.19894	0.565825	0.532197	0.271424	0.73281	1.00624	1.14468	0.76341	1.06868	0.47123	0.801934	0.145169	0.452262	0.6568	0.245261	0.847877
ENSMUSG00000090186	Gm7592	1.83202	3.08641	1.28733	1.83125	1.76298	1.69888	2.98835	2.13218	2.06304	1.61751	1.16641	1.43978	2.07741	1.77195	2.1602	2.46574	2.01004	1.16171	1.00862	1.24926	1.53501	0.681077	1.3996	0.48227	2.43042	0.62515	0.591041	1.28391	2.65709	2.24057	2.04519	3.11335
ENSMUSG00000070034	Sp110	0.923044	0.898477	0.642433	0.846674	0.76295	0.635857	0.559241	0.893041	0.33572	0.393511	0.309234	0.370481	0.573895	0.373054	0.501283	0.708639	0.506998	0.15051	0.148306	0.426317	0.246225	0.165694	0.30121	0.240673	0.469991	0.367686	0.331823	0.480543	0.641611	0.496951	0.382738	0.864554
ENSMUSG00000070031	Sp140	3.33163	2.74605	1.309	2.09482	2.14277	2.43877	3.07662	2.24549	1.3339	1.07935	1.29723	1.57838	0.678975	1.26687	1.64741	1.88042	1.09969	0.57927	1.31861	1.345	1.11488	0.753135	0.880575	0.796876	1.17388	0.749182	1.15904	0.699382	1.37269	1.51885	1.02799	1.14886
ENSMUSG00000090246	Gm17017	1.04102	0.603166	1.35853	1.25046	0.930236	0.790953	0.735842	0.642885	0.567946	0.597435	0.512881	0.37985	1.51373	0.759664	0.638304	1.16165	1.10671	0.330064	0.304112	0.155099	0.617103	0.61093	0.627725	0.339293	0.940436	0.518353	0.757382	0.145169	0.36181	0.78816	0.147156	0.794885
ENSMUSG00000026222	Sp100	3.0058	2.66854	2.52236	2.31568	3.16441	2.68536	2.74362	2.64306	1.22021	1.29035	1.37126	1.55662	2.20965	1.59956	2.08971	2.52903	1.80531	1.08058	1.00426	1.12309	1.22761	0.617675	1.32807	0.742457	1.68714	1.01992	1.00681	1.80203	2.17365	1.88148	1.45199	2.69871
ENSMUSG00000036707	Cab39	9.85515	10.2898	10.8878	10.0635	8.71319	9.98114	11.8423	10.1954	7.31818	7.25101	9.18529	7.34175	13.9069	9.65117	10.474	11.8904	11.0008	7.08253	5.10278	6.90473	8.55888	7.65731	7.6043	6.47139	10.0236	7.57461	6.88879	7.16977	7.16213	7.73769	7.45129	8.50004
ENSMUSG00000026223	Itm2c	33.7421	23.0025	23.3906	24.0359	24.0808	26.6767	26.0325	26.431	19.9686	16.9747	15.0533	21.2249	21.0653	24.7112	18.444	21.5785	17.4077	18.938	11.7078	16.5093	12.1394	9.99256	15.2939	16.2971	22.6579	26.3878	16.9474	23.2661	23.055	25.5341	21.7376	26.8093
ENSMUSG00000099342	Gm18180	5.30233	4.10551	4.03636	2.85554	4.05156	3.8455	4.77008	4.68842	4.44872	2.62801	4.65463	4.84779	5.92146	3.88278	5.09835	4.89474	5.38067	3.05662	2.64907	2.51357	6.12555	4.71747	3.77001	4.12399	4.08733	4.58211	3.32128	2.03895	3.59143	5.67692	3.33879	5.58223
ENSMUSG00000026227	2810459M11Rik	23.4078	29.8745	31.6328	26.4695	28.5865	21.7007	28.1959	24.0593	23.9543	19.7497	36.3637	22.6259	28.7174	30.2508	26.4336	32.4081	26.2688	26.2139	21.4905	31.0192	33.3885	27.6593	27.1933	23.701	39.6906	37.8677	29.4325	33.8196	38.172	32.2465	37.0451	35.6973
ENSMUSG00000026229	Psmd1	23.1388	21.6843	23.8354	23.6892	25.8866	25.2585	24.8116	29.3692	18.0492	17.6725	19.7628	18.6417	30.6709	31.0673	23.8471	28.6107	25.6761	26.2702	17.643	21.911	22.5991	19.0464	20.9024	20.7651	23.8019	28.1104	20.3233	20.5522	24.2541	23.2936	23.2693	28.5242
ENSMUSG00000094638	Gm21972	66.1406	69.1658	81.0498	82.2651	88.4724	81.2211	81.1221	92.1506	47.6719	47.3477	55.4747	52.5344	66.9735	109.569	76.4452	79.3488	62.5965	100.541	60.3209	79.674	65.2655	62.2598	60.5382	63.3557	60.8097	92.7385	69.7286	69.8863	97.9763	71.7878	66.5864	96.8988
ENSMUSG00000062590	Armc9	0.728752	0.624591	0.690831	0.536027	0.645053	0.448527	0.631744	0.69346	0.463845	0.418225	0.578519	0.447779	0.424691	0.659142	0.463696	0.816263	0.383713	0.418517	0.421761	0.566433	0.542029	0.398718	0.443819	0.478395	0.458465	0.566393	0.444868	0.492138	0.50178	0.518195	0.662144	0.685934
ENSMUSG00000026234	Ncl	26.4879	25.8428	27.7937	25.6274	26.2688	26.1648	23.0655	28.6575	20.915	23.7538	19.7226	22.4507	21.822	26.1129	20.2879	21.5319	18.5598	20.169	14.5194	18.4164	16.097	13.0135	21.7305	18.5118	17.2354	18.7884	18.0998	19.1792	29.5731	20.9311	18.747	24.0307
ENSMUSG00000026238	Ptma	356.81	364.538	373.023	279.098	330.15	299.171	269.156	321.76	300.525	251.101	235.643	288.996	232.265	311.452	262.654	283.199	229.01	261.008	167.902	235.813	216.923	181.311	267.993	234.558	224.108	301.001	251.012	279.242	427.042	304.108	269.266	323.847
ENSMUSG00000026239	Pde6d	4.10544	3.86297	4.12532	3.38919	4.10875	3.26065	4.23679	3.31282	2.24725	2.26183	2.77504	2.56907	3.22771	3.29083	2.86967	3.74555	3.10606	2.18679	1.59509	1.88391	2.47015	2.02381	2.28332	1.92011	2.73774	1.8212	2.0662	2.45792	2.39712	2.75597	2.16658	2.57468
ENSMUSG00000026240	Cops7b	2.95083	3.65612	3.15963	2.72651	3.62559	3.03531	2.81923	3.36422	2.93078	2.40061	3.06413	2.40187	2.73149	3.1089	2.68413	2.53288	2.19189	2.40578	2.20478	2.8069	2.15287	2.63282	2.75351	2.08994	2.05054	3.08243	2.62282	2.46893	3.29364	2.52049	2.73803	2.7962
ENSMUSG00000053333	Dis3l2	2.21005	2.08604	1.95768	1.7354	2.07359	1.72393	1.9456	2.41738	2.11002	2.08697	2.20338	2.48886	2.32707	2.71571	2.06959	2.20965	1.94368	2.54804	1.20173	1.9801	1.54232	1.46621	1.95548	2.28042	2.29846	2.92845	2.25104	2.60185	1.93074	2.69745	3.2869	3.2216
ENSMUSG00000084106	Gm6136	137.687	127.153	110.925	125.498	85.0569	87.106	99.7354	89.5117	82.9102	75.2165	73.6488	82.7927	99.188	101.263	65.1018	74.6259	67.0886	88.5823	56.2292	71.7978	64.0251	53.933	83.1236	80.5927	77.307	98.8306	68.1846	89.3401	129.156	99.2793	82.3542	102.272
ENSMUSG00000026254	Eif4e2	9.3746	8.72651	9.29724	8.15043	7.88934	8.33938	7.77294	9.09149	7.19667	6.76265	6.9596	7.31124	8.657	8.19194	7.35691	6.6481	6.55321	7.44206	4.70716	5.6472	5.87704	4.7036	6.5031	6.53062	6.43142	7.55841	6.15986	6.24031	6.70286	8.02058	6.90797	7.36086
ENSMUSG00000048000	Gigyf2	4.4658	4.4898	5.42014	3.95207	3.98351	4.25515	3.97468	4.65857	2.97856	3.66023	3.67892	3.78339	3.9031	4.02356	3.34755	4.15842	3.77577	3.34235	2.40521	3.70626	3.26899	2.69938	3.56068	3.37943	3.5508	3.42799	3.31632	4.0768	4.2617	3.33344	3.36916	3.88185
ENSMUSG00000026259	Ngef	12.0901	12.2587	7.53016	11.8319	12.2102	11.4638	13.4985	15.3426	9.29845	7.96341	5.55934	11.6678	10.8658	15.5833	13.1694	8.09871	9.65597	11.7321	7.58548	8.62087	5.86717	5.7988	15.4641	10.9706	9.13546	10.8542	10.5089	13.6196	13.4812	13.187	15.0446	22.2256
ENSMUSG00000079434	Neu2	0.621428	0.840123	0.946116	0.686126	0.917777	0.832383	0.732088	1.09444	0.659223	0.554761	0.523871	0.749526	1.06632	1.46507	0.762057	0.819793	1.1133	0.612977	0.600079	0.864125	0.716281	0.967734	0.720038	1.02394	0.516019	1.00641	0.455066	0.943599	0.587941	0.365931	1.04761	0.787315
ENSMUSG00000090994	Gm6153	1.18321	1.5082	2.8308	1.55044	1.85025	2.27742	0.597387	2.80098	1.72137	2.1341	1.51562	1.61899	0.711918	1.9925	1.34733	1.47874	0.943398	0.964656	0.864119	0.793271	1.22743	0.490144	1.76266	0.867676	1.45756	1.28542	1.5191	2.19995	2.05613	1.99068	1.56105	1.44552
ENSMUSG00000026288	Inpp5d	1.41147	1.03043	0.931209	0.773217	0.698946	1.0176	1.26374	1.03388	0.613899	0.391514	0.275837	0.480684	0.92475	0.610069	0.53369	1.05841	0.510597	0.253593	0.312683	0.490679	0.353853	0.272861	0.385498	0.402526	0.757324	0.536689	0.436933	0.765438	0.572318	0.900415	0.403477	1.05619
ENSMUSG00000026289	Atg16l1	6.25953	6.29784	7.15461	4.57173	4.90872	4.24125	4.63458	5.24586	3.21569	3.40042	4.40711	4.28162	4.71994	5.8971	3.96331	4.52667	4.40013	4.72306	3.19053	4.32949	3.74771	3.86003	4.27974	3.82447	3.63049	4.54359	3.50554	3.75917	4.02179	5.08597	3.81064	5.41396
ENSMUSG00000070738	Dgkd	5.40415	4.0236	5.60441	3.67187	4.12334	4.23954	4.63185	4.9657	3.09075	2.68188	3.18724	3.63415	5.14968	5.04705	4.38606	4.22532	4.19321	2.78121	2.38903	2.77718	2.49161	2.48561	3.13733	3.17168	3.33184	3.35856	2.73734	3.05809	3.52507	4.16616	3.97827	4.65133
ENSMUSG00000005501	Usp40	4.02228	4.20361	3.25689	3.16669	3.53364	3.6749	4.44038	3.84223	1.841	2.42074	2.899	2.26057	4.37802	3.39772	3.54698	3.37013	2.91478	2.86582	2.33354	2.65518	2.8755	2.4827	2.71553	2.26839	3.31691	3.16956	2.15721	2.88222	3.16109	2.37741	2.67324	3.31741
ENSMUSG00000090165	Ugt1a10	619.013	519.84	468.277	582.246	557.639	524.773	667.053	559.654	205.509	209.879	289.19	239.366	483.81	441.451	443.008	395.737	339.749	294.732	193.373	221.06	260.558	223.754	284.473	255.473	323.204	279.553	186.976	207.189	313.977	243.781	260.815	370.927
ENSMUSG00000090175	Ugt1a9	645.351	542.423	492.201	608.959	581.587	545.772	692.18	583.097	214.138	220.07	302.737	250.546	505.349	460.438	461.338	420.264	356.404	306.7	201.8	230.706	271.159	233.2	295.326	265.573	337.385	292.642	196.388	217.397	327.499	255.526	274.833	388.159
ENSMUSG00000089675	Ugt1a8	629.891	528.721	476.566	592.519	567.466	534.028	678.921	569.648	208.791	213.603	294.273	243.409	492.388	449.38	450.719	402.694	345.553	299.822	196.805	225.031	264.946	227.695	289.582	259.924	328.686	284.472	190.238	210.702	319.421	247.781	265.182	377.59
ENSMUSG00000090124	Ugt1a7c	353.088	297.549	268.399	329.999	318.329	302.687	376.016	322.066	128.395	130.095	174.891	144.642	295.374	264.853	259.614	237.566	210.579	176.592	117.232	133.945	160.892	132.747	171.758	154.559	195.769	168.183	114.969	128.376	183.662	149.586	164.275	223.235
ENSMUSG00000090145	Ugt1a6b	623.063	524.888	472.417	579.386	561.124	530.21	661.541	566.55	226.744	227.063	307.593	255.806	519.847	463.031	457.802	420.59	367.344	307.639	205.608	233.838	281.663	234.468	302.503	270.844	342.862	295.364	202.554	222.348	325.577	264.373	286.754	393.736
ENSMUSG00000054545	Ugt1a6a	346.344	292.377	262.926	324.181	313.733	297.688	370.486	316.495	125.124	127.265	172.893	141.973	291.973	259.956	257.091	233.92	206.397	173.362	115.425	131.684	158.627	131.327	168.733	152.196	192.167	164.95	112.341	126.903	180.508	146.751	160.458	218.835
ENSMUSG00000089943	Ugt1a5	728.564	593.612	515.498	650.725	611.604	612.378	742.434	631.065	218.506	225.853	302.91	258.864	518.95	473.924	470.461	415.705	360.191	309.265	201.439	230.065	270.485	231.47	295.881	265.904	338.007	291.172	194.013	215.216	324.826	257.316	270.855	394.141
ENSMUSG00000090171	Ugt1a2	640.434	535.303	482.108	599.899	573.85	541.334	688.293	577.092	210.766	215.613	296.682	245.687	497.37	453.713	454.724	405.81	348.555	302.35	198.436	226.786	267.241	229.421	291.959	262.174	331.716	286.941	191.857	212.437	322.077	249.908	267.261	381.129
ENSMUSG00000089960	Ugt1a1	762.775	652.124	606.244	724.853	722.078	658.429	818.861	711.949	269.21	274.805	362.944	307.2	618.699	553.936	536.178	486.096	427.649	360.343	241.303	273.597	326.197	276.152	362.406	325.676	388.207	358.236	236.167	254.366	374.725	305.93	333.065	459.472
ENSMUSG00000079429	Mroh2a	0.610711	0.427053	0.128248	0.547305	0.691556	0.537609	0.788928	0.54621	0.415521	0.253797	0.319554	0.322729	0.532178	0.496483	0.426107	0.394786	0.339548	0.373907	0.387572	0.340421	0.152922	0.162843	0.418298	0.288272	0.266339	0.280258	0.227114	0.219269	0.358636	0.260415	0.277839	0.465243
ENSMUSG00000044783	Hjurp	26.1026	21.0166	19.0534	16.5232	23.4134	23.8532	24.5653	23.7553	14.3734	17.4316	23.3489	16.695	33.6477	28.3066	31.3121	25.2583	23.855	20.4995	17.0754	21.4356	22.2014	17.8231	27.7361	19.5038	24.2733	19.9427	18.4302	22.4205	26.2555	19.4788	25.1914	33.3188
ENSMUSG00000026295	Spp2	166.755	153.981	117.746	186.857	166.607	166.318	206.049	176.382	80.8944	70.2482	79.2062	71.3703	127.053	149.746	115.842	96.3174	86.1947	110.314	91.9768	95.3216	73.4025	84.9475	106.977	108.992	72.6488	105.676	84.0328	68.1604	93.5283	83.6511	92.2833	121.537
ENSMUSG00000049866	Arl4c	0.846624	0.528264	0.892367	0.696928	0.814718	1.06219	0.989714	0.703814	0.435241	0.467183	0.336893	0.478228	0.685733	0.383843	0.379348	0.87496	0.323093	0.24778	0.282994	0.390537	0.270235	0.236058	0.258717	0.22287	0.486704	0.268263	0.292645	0.466187	0.51493	0.536889	0.343687	0.3945
ENSMUSG00000036206	Sh3bp4	1.04949	1.10669	0.692395	0.401108	0.683813	0.570573	0.321458	0.478883	0.979722	0.521987	0.168904	0.871186	0.294683	0.439868	0.514796	0.349768	0.325416	0.244016	0.268262	0.346599	0.326614	0.490304	0.38218	0.438967	0.301663	0.465561	0.293439	0.364248	0.361713	0.844598	0.369235	0.473686
ENSMUSG00000055013	Agap1	0.693191	0.702856	0.869132	0.514281	0.701402	0.715658	0.634089	0.815241	0.772119	0.620125	0.611712	0.781115	0.708428	0.745027	0.650046	0.834484	0.663779	0.562381	0.390856	0.542202	0.497023	0.413841	0.59733	0.563986	0.574307	0.639557	0.4764	0.809327	0.545613	0.738343	0.860755	0.762805
ENSMUSG00000034432	Cops8	9.20701	9.62075	8.32483	8.267	7.89036	7.09919	8.63934	9.29838	5.88578	5.51456	6.35042	5.49397	8.77728	8.34127	7.69139	8.61747	6.83162	8.00535	4.74795	5.87027	5.46373	4.99374	6.50862	6.51259	7.60419	7.28701	5.49226	5.62525	6.48017	8.04954	6.7101	7.42101
ENSMUSG00000048126	Col6a3	2.09284	1.30959	1.32005	0.537054	2.06881	2.88339	1.99707	2.391	1.51286	1.67291	0.649579	2.52	1.34318	1.98536	1.31989	1.46659	1.31639	0.805739	0.466175	0.958804	0.333412	0.158943	0.541899	0.792946	0.833592	0.738929	0.976264	0.66151	1.90935	3.07215	1.32141	2.53551
ENSMUSG00000026303	Mlph	0.467363	0.568656	0.304952	0.637939	0.443726	0.355094	0.566319	0.745602	0.276225	0.306532	0.276306	0.277114	0.421808	0.419751	0.368439	0.479796	0.207022	0.148181	0.119464	0.31334	0.155838	0.12907	0.232082	0.190405	0.287867	0.190401	0.0800054	0.260692	0.223345	0.255552	0.37437	0.570976
ENSMUSG00000026304	Rab17	18.1347	14.9285	12.3014	12.5581	17.2677	12.5415	21.8293	16.2997	8.05695	8.34647	8.23557	8.36953	12.3518	19.7543	11.5046	11.6688	9.29748	11.7272	8.85783	10.9077	8.28865	8.11354	10.209	9.01206	9.18655	12.0044	10.0585	11.8597	15.9441	10.8902	9.41632	14.3313
ENSMUSG00000026305	Lrrfip1	11.0026	8.3866	8.75443	7.62835	8.53784	8.70402	8.05066	8.34534	8.00599	5.82246	6.13974	6.77847	6.26801	8.0599	6.86488	7.46272	6.66884	5.03107	4.31044	4.64177	5.80725	5.63811	6.43831	6.1651	6.08672	5.64114	5.92962	6.02664	6.1707	6.67427	6.40093	7.19091
ENSMUSG00000034353	Ramp1	2.13037	2.6881	1.80193	1.9903	2.17466	1.55268	2.42608	2.34496	1.12997	1.0528	0.775516	0.64238	0.955427	1.9067	1.45138	1.18333	0.550471	1.12575	0.574802	1.41948	0.675276	0.457597	0.881582	1.21509	0.952545	1.42507	0.815482	0.92424	1.07977	1.5681	1.52245	1.93995
ENSMUSG00000034343	Ube2f	4.18666	4.19992	4.12625	3.84954	3.73207	3.44219	5.34679	4.38615	3.2312	3.3893	3.4178	3.0608	5.8352	4.84777	4.58845	5.28295	4.20177	4.25798	2.52289	3.23782	3.41995	3.6851	3.22397	3.46076	4.13925	4.57579	3.05373	3.23782	4.83446	4.29946	3.74912	4.4971
ENSMUSG00000026307	Scly	42.6935	46.6212	36.7497	37.863	37.4386	35.2933	34.4292	45.0065	25.4976	21.0496	24.2954	24.9772	25.9128	36.9804	24.7313	26.8015	25.2814	23.6823	18.8113	24.3127	21.2881	18.6385	26.1983	25.4496	29.8318	34.3057	25.2499	28.7297	24.5322	31.7148	32.8834	35.1606
ENSMUSG00000026309	Ilkap	9.9459	9.6342	9.35993	9.05412	9.1355	7.3725	9.41911	8.90504	6.7812	5.96647	6.66025	6.41253	7.25282	8.57493	7.89428	7.36155	6.74672	7.75599	4.67321	7.33473	5.65966	5.75569	7.03277	6.70087	5.9397	7.38405	5.07194	6.99604	9.74928	7.35405	6.90072	7.54678
ENSMUSG00000067071	Hes6	58.3582	53.6759	36.7445	52.4713	37.586	41.0329	40.7607	64.6362	80.6476	56.5377	33.4294	63.6648	35.6886	63.1176	40.2703	32.0789	46.6793	56.5122	27.1541	46.833	29.8078	37.1911	59.9235	68.489	30.0801	35.7293	48.4178	46.3449	81.5768	48.0521	38.8885	48.9203
ENSMUSG00000055866	Per2	3.14546	2.2542	2.13874	4.38851	3.12794	6.25851	2.71983	7.56876	7.81387	5.04741	2.96995	6.14252	9.90388	9.88756	8.44482	3.72121	7.02604	6.97135	1.8266	2.64346	2.45518	2.93704	7.59753	8.11681	2.07159	1.76112	3.87896	5.74334	4.55062	4.31586	4.21035	9.8153
ENSMUSG00000034292	Traf3ip1	4.04687	4.72856	4.25424	3.97719	3.87987	3.99717	3.2351	4.54706	3.21975	2.73719	2.95742	3.26088	2.87459	5.11115	3.24937	3.82337	2.5395	2.90223	2.78311	3.01466	2.54885	2.49134	2.77515	3.40733	3.15732	4.06062	2.97311	3.63679	3.31113	4.19866	2.82849	4.46338
ENSMUSG00000026311	Asb1	1.89065	1.96212	1.18526	1.46644	1.56522	1.00554	1.78841	1.48236	0.849447	1.10098	1.32323	1.08298	1.67848	1.72613	1.38087	1.42468	1.39662	1.19889	0.952331	1.11637	0.995075	0.980922	1.36686	0.777053	1.77418	1.53293	1.14943	1.28464	1.01464	1.12969	1.08213	1.54553
ENSMUSG00000026313	Hdac4	0.802956	0.871487	0.809254	0.596479	0.618973	0.657618	0.74343	0.87184	0.683833	0.506241	0.600631	0.714921	0.55571	0.755436	0.47153	0.777372	0.687305	0.559366	0.381583	0.436398	0.656987	0.497376	0.438042	0.48378	0.630637	0.709527	0.535296	0.551969	0.694725	0.532761	0.492383	0.588351
ENSMUSG00000026260	Ndufa10	47.8893	51.5183	43.8119	50.3126	51.1282	45.6858	52.0656	54.0367	40.7326	36.0794	42.0664	42.3722	54.9474	65.3115	51.5175	56.3618	42.3497	51.9171	32.771	40.4257	38.8187	32.2778	41.723	45.5954	46.2646	48.7551	38.1175	38.8157	41.0129	40.4978	44.5178	53.8711
ENSMUSG00000073616	Cops9	28.6324	22.6447	23.0677	28.0873	25.4653	21.6577	26.8162	23.6373	14.0479	15.1995	15.0585	11.8839	20.8527	26.1575	16.8976	16.1774	13.613	21.7118	13.2348	18.8498	13.1805	11.5315	19.0761	18.8486	15.7056	20.7156	14.8677	20.3408	39.3281	19.1786	17.4713	24.5711
ENSMUSG00000034220	Gpc1	1.66389	1.51838	0.949967	1.13937	8.10389	6.90741	1.47014	4.39556	4.74366	1.86999	2.36702	3.93996	17.5686	22.5013	14.7931	15.6178	9.11461	11.2983	8.4353	7.42919	6.09519	4.22175	5.76654	6.80132	12.9131	13.8835	7.35222	6.88022	7.40026	7.96079	10.5645	20.3312
ENSMUSG00000047067	Dusp28	8.43809	8.83174	12.2253	8.53059	10.9605	8.20347	9.71623	10.0017	4.7644	4.53012	5.44458	5.56188	8.21613	12.9415	8.01107	7.73921	5.7392	7.93977	5.21825	7.23885	5.92976	5.854	6.42043	5.7443	7.04156	10.0049	6.93114	7.70534	6.70495	7.61352	7.36193	10.2811
ENSMUSG00000026269	Rnpepl1	15.6599	17.8818	13.2871	10.483	12.5839	13.0473	10.4816	16.8082	11.5665	9.10635	7.66119	11.64	11.6027	16.8639	10.2621	11.1904	8.96163	9.51095	6.24815	9.69276	6.68228	5.87938	8.36736	7.60664	9.51291	12.3423	8.57902	9.57619	9.651	12.4362	11.5765	15.5488
ENSMUSG00000026270	Capn10	16.5007	14.5529	10.2117	7.48596	7.97903	8.8707	8.92936	10.999	6.49536	5.59675	3.74641	9.64303	5.19933	7.66393	5.39932	3.98559	6.14986	4.85332	3.59721	4.31292	4.50345	3.6592	4.33194	4.48275	5.25152	5.60657	5.20204	4.65937	5.80636	7.75385	5.89038	7.41923
ENSMUSG00000026272	Agxt	341.754	375.689	256.708	271.864	375.231	337.927	398.365	415.386	209.81	158.815	185.712	181.685	147.061	242.566	163.476	242.928	191.219	192.721	173.204	278.826	195.082	172.45	245.168	208.688	129.281	187.46	205.329	284.257	215.295	204.657	207.161	170.705
ENSMUSG00000047793	Sned1	4.12648	3.4542	3.41379	3.45668	3.30008	3.86154	3.1432	3.77398	2.36263	2.55198	2.05341	2.3943	2.68503	2.01382	2.22977	2.16649	3.412	1.82808	2.60083	3.21293	3.35224	2.23106	3.41521	2.98767	2.2314	2.28071	2.57397	2.7957	2.1316	3.11782	2.69725	3.07505
ENSMUSG00000026273	Mterf4	2.95171	3.85289	2.94431	2.33405	3.74037	2.45404	4.14882	2.59107	2.02991	1.51872	2.52733	2.27475	2.78649	3.14617	2.74597	3.24376	2.33544	2.43109	2.20277	2.70684	2.83326	2.55793	2.79673	2.63176	2.24299	2.6016	2.0531	2.25203	2.66196	2.4174	2.57382	2.75639
ENSMUSG00000026275	Ppp1r7	3.33981	3.17905	2.51646	2.9697	3.29081	3.58879	3.50495	3.42522	2.22337	1.84823	2.18606	2.37198	3.02623	2.71836	2.84185	2.78978	2.5044	1.92333	1.39379	1.94593	2.1212	1.77057	2.37771	1.9535	2.60568	2.41888	1.97041	1.82966	2.13496	2.25765	2.45046	2.63515
ENSMUSG00000034088	Hdlbp	58.9739	51.5403	49.6919	47.6268	51.0019	48.7099	49.2005	58.1964	54.1075	52.494	52.5863	53.3739	60.0616	61.5287	47.6868	59.1529	54.6279	47.484	32.4829	44.6331	44.2978	36.7704	46.3008	49.4592	60.5216	59.2284	47.2887	51.5987	47.6105	55.435	56.5987	57.745
ENSMUSG00000090489	Gm17415	14.2795	12.8698	10.6976	9.87548	8.86097	8.5187	7.04932	6.69536	9.66582	7.54446	4.84637	6.94707	7.95531	8.3717	3.75234	5.24053	4.77903	6.18026	5.21429	4.96406	5.64309	5.25802	7.42853	8.01522	8.99071	10.0547	6.38266	6.19498	12.9586	8.54201	8.22354	8.07646
ENSMUSG00000026276	Sept2	13.1564	11.3264	10.6465	12.0439	8.8848	9.29783	15.1613	11.0291	7.60361	6.40558	10.5585	7.57085	11.91	7.73231	10.3756	12.8151	10.1047	6.52349	4.94988	5.56318	8.99799	7.86405	7.41245	6.46848	9.65062	6.19279	4.94175	5.81959	6.31158	7.3249	6.6533	8.24194
ENSMUSG00000116048	Sept2	30.9942	26.8374	25.2269	28.6101	21.0053	21.9029	35.8943	25.9621	18.1234	14.9869	24.9285	17.7709	27.9677	18.1203	24.462	30.4257	23.9095	15.3014	11.4862	13.1701	20.888	18.3742	17.4414	15.2312	22.7501	14.5104	11.5982	13.7838	14.7743	17.2091	15.5643	19.3749
ENSMUSG00000034066	Farp2	4.44094	4.07335	3.01657	4.4913	4.3537	4.09397	4.41882	5.14395	3.54415	3.56806	3.25158	3.57738	5.6113	5.02016	5.23646	5.18728	4.06745	3.98581	2.8117	4.02584	3.38431	3.0378	3.90164	3.85788	4.45791	4.58952	3.3362	3.57913	2.80493	4.74736	4.57459	5.01509
ENSMUSG00000026277	Stk25	14.3079	13.6276	12.6017	12.6302	10.7299	10.168	10.4614	12.6362	9.71398	8.37009	9.21076	10.2168	9.24448	12.6706	9.62187	10.7867	8.47218	9.1899	6.54376	10.1886	8.39485	7.25692	9.19828	9.4243	8.96818	10.2372	9.40212	9.6714	8.40284	11.3605	11.2652	13.0911
ENSMUSG00000026278	Bok	7.48378	5.04561	3.99528	3.93748	4.40756	4.27315	6.73256	5.60195	6.43364	4.07176	5.42999	8.06794	5.18514	6.33948	4.52909	7.28809	3.91772	4.62231	3.17996	7.5515	5.7974	5.49574	3.86107	4.37935	6.53717	6.28247	5.93968	5.75561	7.44832	8.12695	7.18081	5.61042
ENSMUSG00000026279	Thap4	4.82814	2.648	2.96537	3.1873	3.02431	2.64565	2.63712	2.92515	2.14766	1.81048	2.08134	2.99538	2.15676	3.16905	1.78295	2.53706	1.93937	2.19182	1.2762	2.23156	1.70747	1.5777	1.74367	2.17488	2.55479	2.86848	1.93947	2.6778	2.58617	2.64923	2.42492	2.5806
ENSMUSG00000026280	Atg4b	5.59529	4.46855	4.40738	4.42558	4.08769	3.72267	5.42094	4.73168	3.65761	2.93833	3.38245	3.60041	4.03386	4.49897	3.23206	3.88792	3.73781	3.35627	2.90462	3.53728	3.37283	2.65196	3.38998	2.98188	4.0611	4.53159	3.27473	3.61306	3.33744	4.18531	4.00455	3.44866
ENSMUSG00000026281	Dtymk	7.34093	8.76653	8.48583	7.58565	7.17465	5.44668	9.36883	8.47213	6.40298	4.87603	6.65731	5.55554	7.10935	6.57018	8.12697	7.64543	7.29228	6.81007	4.30884	6.5926	7.22746	7.06278	5.60303	6.43558	6.79908	6.63358	5.78294	6.1484	6.65596	7.24461	6.18773	6.39413
ENSMUSG00000026283	Ing5	3.0253	2.30061	2.47571	2.48593	2.72024	2.11852	3.02051	2.88804	2.04593	1.7796	2.79091	2.68035	2.89349	2.61521	2.66651	2.85934	2.48585	2.11023	1.6626	1.83391	1.8634	1.4621	1.99055	1.76866	2.28266	1.9891	1.76728	2.48554	2.39205	2.33817	2.19526	2.66805
ENSMUSG00000073609	D2hgdh	16.25	14.7738	12.6564	13.7943	18.3887	15.5521	17.4507	20.7067	15.6607	10.7401	12.9946	16.2713	18.9138	20.6818	16.4951	17.6201	13.7558	13.4036	8.94804	12.8738	10.7471	9.36765	13.2139	11.5795	12.6077	13.4747	11.3129	11.5806	13.9233	13.9229	13.4753	16.0462
ENSMUSG00000101660	Gm18666	20.1607	19.6847	17.0525	19.2632	27.2938	21.1801	24.2786	26.4952	19.7235	15.3196	17.1245	26.3429	25.9456	32.4205	19.9158	24.7298	18.5222	15.7435	13.6468	16.5481	12.4904	12.1794	17.6126	16.1837	16.2044	19.756	15.5464	20.1656	20.7774	20.226	20.0722	21.1524
ENSMUSG00000099624	Gm7889	14.5605	12.1137	11.3683	11.4152	16.0552	13.7671	15.57	14.7943	10.0994	9.85598	10.9442	12.9927	17.9523	18.044	10.6447	12.9482	11.1133	6.15536	7.72999	7.98203	6.9714	3.60871	10.4749	9.90189	10.8387	11.9482	7.04622	10.0828	12.3756	14.0702	10.5902	11.1749
ENSMUSG00000100347	Gm7895	40.5538	26.5884	32.0319	25.9877	32.4234	32.0013	20.4752	30.7558	19.6017	17.9363	17.9817	17.6205	21.19	28.0357	21.3133	18.5775	18.72	16.2415	14.6528	16.4565	13.3642	11.1259	22.3337	17.9131	18.23	24.1541	15.4372	18.2552	24.0164	21.5462	21.824	24.8809
ENSMUSG00000051185	Fam174a	2.86044	3.25439	3.84596	1.84573	2.14938	2.76603	2.88841	2.91734	2.05709	1.72686	2.33167	2.27721	4.04194	3.00694	3.39387	3.34277	2.9027	2.16719	1.80417	2.32456	2.46636	1.88513	1.97385	1.99169	2.71219	2.07169	1.66931	2.12738	3.00505	2.23126	2.76914	3.22985
ENSMUSG00000081051	Gm15427	267.071	236.852	193.307	217.274	151.939	144.967	250.91	185.867	153.483	121.959	116.611	144.515	130.5	188.178	136.703	116.591	108.604	157.821	103.648	157.53	105.336	96.0319	144.83	138.689	128.944	174.585	132.37	164.594	193.982	160.638	125.302	153.848
ENSMUSG00000044757	Gm6430	92.8557	80.8996	71.9948	77.1114	69.801	67.0662	64.0139	72.785	58.1898	51.6443	53.6682	55.6322	62.7674	60.8096	45.2488	60.8003	52.6072	45.3421	33.4049	40.1259	50.0211	34.7654	56.6415	47.1587	49.344	53.1238	45.5032	48.2107	55.6047	62.0197	58.1345	65.7657
ENSMUSG00000044768	D1Ertd622e	0.588552	0.396668	0.421676	0.535887	0.301145	0.420429	0.532254	0.44898	0.363591	0.310445	0.408931	0.326075	0.540732	0.323083	0.49885	0.562486	0.526007	0.285395	0.185839	0.200841	0.285072	0.284442	0.227792	0.269045	0.303514	0.205687	0.23595	0.343578	0.305324	0.277767	0.234091	0.428687
ENSMUSG00000040648	Ppip5k2	3.0591	2.38053	3.31322	2.44289	2.18767	2.57495	3.27862	2.41903	2.31119	1.89119	3.49947	2.29481	4.60903	2.84379	3.27864	3.55899	3.95609	2.01868	1.5766	1.98425	3.25083	2.63836	2.47623	2.30513	2.9739	2.52179	1.87755	1.90172	2.09506	2.35789	2.35432	2.44595
ENSMUSG00000026333	Gin1	1.50802	1.31918	1.44059	1.46914	1.27157	1.57262	1.60935	1.53387	1.20451	1.20482	1.93751	1.4916	2.96817	1.46394	2.12124	1.60753	1.77868	1.89376	0.906982	1.03307	1.70241	1.55766	1.29213	1.50099	1.30888	1.18053	0.832659	1.53938	1.63657	1.65413	1.46293	1.53829
ENSMUSG00000026335	Pam	3.11289	2.91538	2.15216	2.55187	2.90422	3.52978	4.14554	3.67292	1.4836	2.08852	1.35878	2.49664	3.28299	2.93082	2.76618	2.82854	1.62268	1.64971	0.85335	1.45856	0.951607	0.72678	1.25456	1.50959	1.6512	1.31514	0.991103	0.978617	2.06709	2.24924	1.64675	2.57208
ENSMUSG00000089782	Gm3531	47.1768	54.2867	52.8952	49.4795	37.4585	38.1226	68.2444	44.2657	30.726	24.3459	46.4131	28.0227	41.3315	37.6492	51.1259	46.3914	40.1423	29.2198	20.5657	28.0332	38.6967	31.991	23.7902	30.2454	35.7406	29.6653	22.788	35.6985	37.3685	31.4413	28.7086	37.5303
ENSMUSG00000089791	Gm3555	1.79474	1.97575	0.780706	2.1558	1.30304	2.4545	0.81553	1.47779	1.22393	0.662134	1.14948	1.63717	1.34984	0.705207	0.786033	0.881189	2.14648	0.97549	0.851978	0.735332	0.598441	1.05325	1.08221	1.46237	1.17915	1.38109	0.921697	0.417123	0.701736	0.6794	0.845666	1.37039
ENSMUSG00000082431	Prdx2-ps1	7.48882	6.56056	9.12131	6.64025	6.558	5.52298	4.23475	5.61133	4.95724	3.61013	3.09919	4.01682	2.10276	8.00383	4.77545	5.42843	4.08683	4.93872	3.98161	3.90509	1.39837	1.88203	5.50381	3.41709	3.44411	6.83402	4.66638	7.40759	7.83429	5.99738	3.7545	4.69652
ENSMUSG00000047496	Rnf152	3.96149	2.5333	3.15926	2.73972	3.99878	3.52267	5.3929	3.89615	1.66763	1.78028	3.03599	1.91391	6.32677	3.96971	5.19213	4.74142	5.61527	1.99368	2.34667	3.31174	3.78339	2.65405	5.04809	3.47891	4.09685	2.93555	3.62934	2.53706	5.09935	2.38212	3.88534	5.48205
ENSMUSG00000097482	Gm17634	1.51279	1.49006	1.1516	1.48674	1.60525	2.14553	2.29137	1.40133	0.756547	0.620125	1.04343	0.89698	1.21363	2.20784	1.25884	0.810277	0.6701	1.50744	1.60199	1.63405	1.00885	0.835564	1.71707	1.04773	0.807546	1.2326	1.29483	1.1251	2.23453	0.954444	1.1405	2.77225
ENSMUSG00000067017	Gm3608	9.76136	8.121	10.4793	9.8051	6.6048	8.6526	10.4381	9.15168	6.41216	5.20695	8.63176	5.83348	9.57544	6.44172	7.59657	9.11054	7.41155	5.63432	3.74268	4.82908	6.8806	6.13892	5.93481	5.46047	7.69792	6.22566	5.66103	6.06725	5.06168	7.55351	5.15966	7.5808
ENSMUSG00000056536	Pign	1.22335	0.821605	0.941283	0.955223	0.730243	0.988783	1.21805	0.871918	0.527476	0.573736	0.970814	0.537574	1.145	0.506536	0.879148	1.29054	0.978904	0.675649	0.564884	0.775111	1.06438	0.781959	0.790391	0.690254	0.846956	0.841958	0.583221	0.693384	0.776065	0.627426	0.841716	0.740587
ENSMUSG00000101219	Gm20302	9.10423	9.49492	9.90077	7.95331	8.64379	6.45609	2.29831	3.27969	7.45042	2.61242	3.5883	5.39819	3.65192	7.15465	3.18986	1.62547	1.20984	3.71129	1.9947	4.06924	1.68652	0.628572	6.1356	5.56364	1.49537	4.53323	3.89626	5.07828	6.72391	2.29761	5.1478	2.78065
ENSMUSG00000026319	Relch	2.80486	2.64164	2.95199	2.25911	1.91341	2.08245	3.15353	1.89877	1.25808	1.31799	2.83051	1.34627	2.85427	1.64207	2.26229	2.72907	2.73168	1.15788	1.49165	1.86507	2.34337	2.36542	2.11262	1.68569	2.36997	1.75365	1.60157	1.51903	1.809	1.42996	1.41565	1.69034
ENSMUSG00000101330	Gm10193	13.935	9.41957	3.53599	10.06	8.4743	10.4308	6.01939	4.46216	3.94202	6.66433	9.07755	8.40377	9.2385	9.73422	2.84809	4.83769	6.24122	2.94547	3.56197	2.82586	8.43258	4.86395	5.3821	8.83118	3.56041	3.92488	4.63841	8.06076	6.12121	8.66161	8.17111	7.72403
ENSMUSG00000099843	Gm7160	1.64067	1.63795	2.30575	2.31527	1.48016	1.78992	3.65751	2.09134	1.76723	1.30371	1.39278	1.20881	1.59466	2.38031	1.93457	1.57729	1.40877	0.960344	0.645193	0.987157	1.30922	1.15889	1.81746	1.43966	2.39423	0.959753	1.58793	1.14981	3.22393	0.817485	1.91483	1.25918
ENSMUSG00000038866	Zcchc2	6.12478	6.33867	6.18981	6.13464	6.35761	5.84095	6.73649	7.83645	5.37707	4.22704	4.20628	5.66411	5.54103	5.45637	6.07017	6.0544	5.38628	3.80011	2.96918	4.30888	4.03952	3.80215	4.50972	3.0868	4.71995	4.85178	4.31816	3.8655	4.81706	6.29603	5.5032	5.81355
ENSMUSG00000044340	Phlpp1	5.19125	4.66207	4.4357	4.10983	4.32815	4.03813	3.89406	4.63704	3.79307	3.25281	3.45272	3.61925	5.22442	4.18366	3.88133	4.68387	4.64828	2.60324	2.09874	3.35613	3.28336	2.56009	3.27494	2.61345	3.65427	3.82693	3.85616	3.068	3.18962	3.94589	4.07096	4.47347
ENSMUSG00000057329	Bcl2	0.292945	0.30099	0.297337	0.32842	0.213778	0.387774	0.427937	0.43619	0.161596	0.123287	0.175114	0.137176	0.411275	0.153476	0.287391	0.353912	0.230111	0.160993	0.109824	0.13239	0.151947	0.122701	0.135772	0.100251	0.202088	0.136141	0.093609	0.0889637	0.190052	0.230003	0.115948	0.334031
ENSMUSG00000009905	Kdsr	3.46823	4.13087	4.01038	3.37255	3.08932	3.00423	3.73931	2.78344	1.59275	1.99038	2.30132	2.31272	4.09872	3.34655	3.31095	3.1823	2.34136	2.15749	1.15584	1.29344	2.34543	1.69738	1.53694	1.70271	3.07903	2.11443	1.38093	1.64274	2.01597	1.5511	1.50594	2.75323
ENSMUSG00000009907	Vps4b	7.2698	6.9232	6.66537	6.64683	7.55265	7.29139	9.72363	7.95785	5.13846	4.57545	7.70145	5.43712	10.5728	7.13342	8.80414	9.11073	8.11992	5.28481	3.9629	5.12082	6.52069	5.30898	5.90369	4.91387	7.98903	5.63791	3.98268	4.99226	5.39876	5.9601	6.19991	6.76948
ENSMUSG00000026315	Serpinb8	1.41724	1.02859	0.73817	0.940775	2.09958	1.82488	3.84889	2.52584	0.783369	0.40667	0.848901	0.619187	2.22533	1.28961	1.60075	1.88776	1.34146	0.733143	0.838926	0.855715	0.754447	0.576792	1.03714	0.659437	0.900498	0.803597	0.603332	0.655304	0.635148	0.72474	0.811893	0.903688
ENSMUSG00000026374	Tsn	6.84018	7.16808	7.61492	6.81523	6.07469	6.44875	9.5022	6.53767	5.17162	4.14108	6.586	4.62021	7.39665	5.88811	7.38203	7.77042	6.08083	5.17737	3.88091	5.06162	5.22958	5.24534	4.88887	4.72452	6.53481	5.22429	4.16934	4.39984	5.83164	4.86605	4.53833	5.88909
ENSMUSG00000026377	Nifk	16.0176	14.986	14.4103	14.2611	13.022	12.2621	16.5326	14.1631	12.2804	10.1325	16.3208	10.5766	14.6936	12.23	14.0622	16.1513	13.5452	13.6773	8.23512	8.63722	11.3765	10.4242	11.6147	12.2504	12.3473	12.6308	8.17918	11.1935	13.949	12.0045	10.7464	11.9988
ENSMUSG00000064302	Clasp1	0.908738	0.84338	0.785253	0.700884	0.761733	0.876635	0.740712	0.943746	0.833736	0.634277	0.875248	0.88347	1.04019	0.93932	0.732885	1.15618	0.95955	0.545096	0.422716	0.542171	0.649699	0.530189	0.626072	0.635049	0.837741	0.86124	0.647475	0.740543	0.731966	0.795442	0.750682	0.87516
ENSMUSG00000026380	Tfcp2l1	1.42112	1.32181	0.778906	1.23112	1.1704	0.967446	1.24559	1.24231	0.482415	0.652452	0.705741	0.375076	1.09068	0.833875	0.685468	1.07749	0.810787	0.54069	0.552146	0.513793	0.658488	0.540294	0.715104	0.594406	0.740714	0.63642	0.647107	0.542551	0.633853	0.390522	0.412484	0.742696
ENSMUSG00000037035	Inhbb	1.97536	0.954575	0.575896	0.771032	1.01871	0.864316	0.742698	1.45348	0.535022	0.3618	0.2609	0.509908	1.0621	0.825721	0.618481	0.525268	0.729787	0.666279	0.214862	0.350659	0.501396	0.243747	0.0834827	0.551352	0.628197	0.55933	0.226633	0.464962	0.204501	0.420733	0.277251	0.628996
ENSMUSG00000004451	Ralb	3.7	3.20724	3.03751	3.82642	2.97804	3.67844	4.56399	4.18158	2.33193	1.64459	2.22677	2.24679	2.54635	3.24976	2.78021	2.92411	2.49697	2.00119	1.52064	2.11854	1.35469	1.47262	1.99946	1.67586	2.1896	1.93099	2.0647	2.66747	2.38277	3.20407	2.15362	2.68853
ENSMUSG00000098923	Tmem185b	5.19275	4.72579	3.95294	3.67883	4.20864	3.77215	5.1476	4.015	3.30514	2.36225	4.67359	3.35622	4.53419	4.13054	4.15465	5.02562	3.77003	3.77467	2.52516	3.13707	3.1861	2.96869	3.01886	3.17847	3.8589	3.93287	2.88357	3.87374	2.34947	4.40022	4.0521	4.91915
ENSMUSG00000026383	Epb41l5	4.35026	3.07658	2.45372	3.00108	2.97502	2.9646	3.38331	3.11679	3.46306	2.96251	3.41843	3.42005	3.72573	2.1712	3.15774	3.66495	4.46372	2.05163	1.77793	1.86406	3.01694	2.70565	2.94251	2.44667	2.79344	2.04269	1.95302	2.16857	2.10787	2.75434	2.49402	2.58209
ENSMUSG00000026384	Ptpn4	0.710846	0.474098	0.937953	0.422614	0.704009	0.582496	1.09424	0.557671	0.392122	0.398883	0.849848	0.514426	1.13104	0.521384	1.14291	1.10556	0.901241	0.470792	0.47646	0.403623	0.770187	0.687093	0.643228	0.504549	0.93535	0.44047	0.747693	0.513988	0.461171	0.418586	0.479343	0.551619
ENSMUSG00000091876	Gm3851	27.556	28.7386	27.3983	27.5114	32.0984	36.2901	41.3407	35.6552	23.6242	25.1736	17.4549	25.4958	22.8963	29.6102	24.8268	24.9506	18.8324	21.3964	17.8248	19.3545	20.4185	19.297	27.6467	30.151	15.518	26.3726	16.8471	21.958	31.4678	34.44	30.4201	34.0659
ENSMUSG00000036975	Tmem177	3.15808	3.47348	3.9932	2.45491	4.31071	2.96069	4.3132	4.20356	2.65741	2.27317	2.43668	2.42672	3.49439	3.61755	4.2666	4.31483	2.95428	3.42816	2.49014	3.34942	2.91518	2.48343	3.00357	2.44238	3.44638	3.66349	2.62977	2.85631	2.89747	3.08892	3.24851	3.16614
ENSMUSG00000050777	Tmem37	62.7485	75.3522	82.4497	59.8508	51.8348	56.9753	52.067	60.5404	43.9328	33.7405	34.718	30.312	46.2497	64.4265	40.2307	37.5912	36.9672	52.3321	36.6811	39.9759	32.9713	34.0836	44.4362	43.3364	47.1296	66.1313	35.5523	44.2961	64.7139	51.0068	42.113	58.2307
ENSMUSG00000026385	Dbi	676.346	594.935	539.755	521.315	499.617	517.253	567.321	513.658	321.386	298.149	279.658	351.973	428.602	591.405	415.704	359.85	299.871	406.95	256.398	321.01	268.099	247.191	335.297	348.177	221.447	282.69	215.726	305.592	402.415	324.289	259.004	366.566
ENSMUSG00000026389	Steap3	6.50871	5.86337	6.90801	4.7599	6.16556	5.14809	4.31311	6.65078	5.97511	4.02262	4.94255	4.3559	5.75505	5.63135	4.7391	8.03667	6.11269	3.88916	3.64735	5.79265	5.58335	4.88477	4.73936	4.8546	6.97971	6.98031	5.53079	6.53667	4.91031	6.74407	7.88534	6.53401
ENSMUSG00000026390	Marco	9.47583	10.5499	7.21342	6.88813	7.4816	3.09629	6.63227	52.1403	3.42956	3.35882	1.60192	4.21177	3.13022	1.0951	5.5253	7.72096	8.98735	3.24002	2.56462	35.2668	4.67406	2.73878	2.12209	20.1351	11.0017	15.5425	8.96141	35.5479	24.1835	25.3284	15.6273	19.1997
ENSMUSG00000003721	Insig2	111.893	124.386	104.503	88.9144	86.6011	76.7907	77.5258	68.7445	62.0094	59.1907	79.0591	39.7191	129.764	78.3418	89.6661	193.384	102.535	65.9245	79.4726	89.7628	111.668	80.6303	36.1304	64.2016	175.213	133.53	49.5166	43.6289	49.5772	82.4748	81.1493	84.6586
ENSMUSG00000026339	Ccdc93	1.8438	1.45758	1.49874	1.57659	1.31946	1.24101	1.70089	1.71118	0.845365	0.986403	0.905305	1.25716	1.5685	1.51037	1.2455	1.73802	1.28877	1.19891	0.910644	1.12442	1.26433	1.25357	1.14837	1.22988	1.24859	1.37641	0.917469	1.59644	1.07391	0.966119	1.12353	1.35854
ENSMUSG00000001674	Ddx18	11.0915	8.99696	9.43025	10.295	6.30709	7.35462	10.7418	7.99118	5.68442	5.49734	8.29605	6.16262	8.08924	7.6976	7.81648	9.04628	6.11902	6.21123	5.37571	5.93397	5.30475	5.74335	5.61512	5.99759	6.66609	7.89619	6.38655	5.90557	9.5058	7.08267	6.84162	7.28853
ENSMUSG00000026341	Actr3	18.729	18.1053	18.6962	16.5891	15.3081	17.8819	22.8739	17.0272	12.1667	11.6127	17.7657	12.5017	23.692	13.6866	20.055	24.7584	16.6436	9.64799	8.25203	10.2496	14.742	13.6054	12.522	11.6515	18.0928	12.4074	8.88459	12.9922	12.2133	13.0753	13.9853	15.2187
ENSMUSG00000026342	Slc35f5	19.904	18.5007	13.3557	16.6941	19.867	18.6191	23.3058	18.394	12.8998	11.7352	15.648	14.332	25.5656	19.4452	21.4778	24.2328	16.5827	13.5037	10.0207	12.051	15.125	12.3386	14.24	11.6286	18.3285	14.3772	10.4755	10.7873	12.9154	12.7181	15.8438	16.944
ENSMUSG00000026343	Gpr39	3.55887	2.98302	2.70916	2.0856	2.92174	3.53318	3.43794	3.50424	2.56722	1.94028	2.00466	2.19674	3.99713	4.14854	2.76402	4.63312	3.23693	3.38509	2.30455	1.97951	1.8767	2.06397	2.97488	2.87562	3.20525	4.05961	1.38598	2.43176	2.05633	3.03871	3.36499	4.18481
ENSMUSG00000036155	Mgat5	1.7899	1.18406	1.13766	1.06266	0.937518	1.42947	1.08093	1.46486	1.48214	1.36628	1.1147	1.85309	1.659	1.5022	1.43844	1.92206	1.33629	0.969707	0.692941	0.860857	1.12669	1.03301	0.966488	1.04072	1.36863	1.00215	1.11406	1.10825	0.718715	1.57587	1.04317	1.05266
ENSMUSG00000099471	Gm8451	112.821	99.9528	103.548	96.3304	76.6384	57.8758	98.6937	76.6728	62.3878	46.1494	66.503	54.4138	35.9473	62.566	48.3252	50.5003	47.3875	60.3789	49.9047	60.2914	47.9355	34.4168	75.0966	73.9329	38.4088	69.9761	62.0831	66.65	101.226	67.8488	62.812	59.304
ENSMUSG00000026348	Acmsd	10.7388	8.35217	6.34754	11.9266	3.55615	3.22528	4.24185	4.55121	6.31249	7.06923	5.57701	8.43031	3.45875	2.33319	3.13733	12.8685	5.1318	2.28323	1.19487	2.73403	5.43903	4.70152	3.95245	3.24267	3.88567	3.44276	2.49796	4.64522	2.53577	2.78983	2.50026	2.11586
ENSMUSG00000026349	Ccnt2	3.67951	3.63094	4.19048	3.35515	2.97888	2.90716	4.32109	3.47552	2.19446	2.55226	3.57704	2.21077	3.64046	3.08511	3.62396	3.47609	3.19814	2.82009	2.00695	2.45503	3.11824	2.68142	3.15798	2.72661	2.6649	2.57049	2.33476	2.66786	2.63442	2.76383	2.39859	3.81978
ENSMUSG00000036104	Rab3gap1	4.63117	4.22617	4.17487	3.91263	3.83542	3.75943	4.47954	4.42325	3.18041	3.61074	4.08743	4.3677	4.53418	4.17818	3.81104	4.48374	4.20404	3.38106	2.26632	3.08223	2.97895	3.07017	3.6463	3.3974	3.47681	3.9003	3.18548	3.27153	3.52094	3.81254	3.40676	4.03868
ENSMUSG00000036086	Zranb3	0.472739	0.543241	0.269902	0.617314	0.477432	0.516818	0.793613	0.525086	0.288357	0.293909	0.285307	0.314441	0.511597	0.758492	0.57972	0.627744	0.439747	0.499617	0.302094	0.493024	0.459756	0.380785	0.577098	0.292103	0.44162	0.474344	0.35405	0.551186	0.443271	0.382766	0.376819	0.603613
ENSMUSG00000058603	Rpl28-ps1	497.191	433.082	406.434	393.583	274.586	340.014	356.932	314.02	336.529	218.896	241.035	265.897	213.773	346.592	203.412	197.318	195.819	316.371	188.148	275.481	201.2	165.968	279.07	310.681	211.822	328.221	275.632	311.745	271.923	333.218	238.505	315.23
ENSMUSG00000056211	R3hdm1	0.886044	0.907612	1.04633	0.772793	0.803802	0.805539	0.75878	0.822518	0.849555	0.759479	0.8932	0.83053	0.956881	0.611499	0.839295	0.876657	0.831251	0.623081	0.493618	0.657507	0.818993	0.691737	0.733317	0.63171	0.793434	0.66229	0.493437	0.79837	0.58036	0.949856	0.914209	0.801449
ENSMUSG00000026353	Ubxn4	31.053	27.6174	35.7652	36.2942	31.9028	27.8456	25.4225	32.1352	30.2949	26.9408	34.6295	31.0298	39.1774	35.5945	33.8439	42.1674	34.9915	34.5386	19.3876	27.902	29.6253	23.1515	22.3965	24.9582	31.2238	29.4334	25.1137	26.9274	37.8206	26.8523	29.2204	30.2272
ENSMUSG00000026355	Mcm6	1.83969	1.18138	0.583521	1.55271	1.25861	1.7938	1.59838	1.32545	0.902605	0.967799	0.793064	0.929986	2.66351	2.6204	2.39701	1.60465	1.33101	1.16657	0.43106	0.839401	0.656028	0.555692	0.628066	0.852551	1.38809	0.89868	0.574085	0.897895	0.885818	1.64754	1.34	1.14718
ENSMUSG00000026356	Dars	20.6409	20.2047	17.8057	17.346	18.3847	19.0602	28.2516	20.8434	14.8616	13.0231	21.2561	13.809	27.6822	16.9948	22.1417	25.2067	22.0124	13.0106	10.8039	11.7476	19.3477	17.9283	17.5857	13.9261	20.1934	14.797	13.1045	11.4294	16.5225	14.5468	15.7817	16.2306
ENSMUSG00000100078	Gm6170	208.338	190.001	175.368	177.569	160.276	159.16	138.429	169.596	138.264	118.602	104.152	129.166	148.507	148.942	115.024	103.619	106.188	120.917	80.8192	103.869	78.5238	68.4331	128.089	112.656	93.9927	129.824	100.045	120.905	187.29	141.269	137.264	149.024
ENSMUSG00000089648	Gm15790	1.57247	1.27552	1.30586	1.31125	2.01189	0.810974	1.01045	1.85388	0.636915	1.39466	1.38039	1.73434	2.80973	2.13447	1.22712	2.1439	1.41841	1.54102	0.511564	1.26723	2.15027	1.38175	1.34875	1.30456	2.05449	0.81533	0.770843	1.39541	1.56502	1.09432	1.41451	1.32438
ENSMUSG00000094122	Rpl31-ps9	199.65	173.076	147.66	178.285	130.948	119.435	149.481	153.387	114.428	94.4854	90.7161	109.057	80.0368	146.858	80.9333	83.9609	85.0833	133.501	79.0889	97.2007	87.1143	67.451	108.069	121.159	77.5131	132.519	104.029	149.936	63.8803	134.559	118.907	145.99
ENSMUSG00000086825	Gm15675	2.33197	1.73396	1.5533	2.04248	1.86131	1.68812	2.30081	2.52019	1.2369	1.22677	1.87652	0.930664	2.21673	1.64171	2.44266	1.82153	1.56666	1.35551	0.89412	2.12803	1.71355	1.05659	1.71289	1.21923	1.39645	1.2931	0.989678	0.948469	1.2115	1.45902	0.961454	2.52747
ENSMUSG00000026399	Cd55	3.5376	3.019	3.75895	4.08431	2.39142	3.16191	4.58431	4.16828	1.75911	1.83987	1.90626	1.74124	3.05236	1.79545	2.71135	2.92445	1.64536	0.817849	0.828899	1.94078	2.08338	1.26446	1.57371	1.28209	2.18197	1.75146	1.45718	1.60669	1.29994	2.38693	1.77454	1.86456
ENSMUSG00000026405	C4bp	86.1216	79.1048	75.9365	72.6751	64.8435	70.9077	94.8711	75.9093	82.8916	70.4233	100.621	83.0907	129.732	87.3715	114.083	116.051	118.762	88.7491	62.4752	76.4457	92.4413	92.0279	91.9584	84.7828	125.812	100.583	71.9622	95.661	88.9709	97.8118	106.384	114.626
ENSMUSG00000101904	Gm29427	2.24829	1.82371	1.99675	2.29142	1.90439	1.86006	2.38379	2.96971	1.55027	2.0967	1.80919	2.27308	3.02494	4.12264	2.12525	2.28302	2.26567	2.55434	1.91564	2.58902	2.72104	1.99207	3.20981	2.93871	2.15415	2.4934	3.08701	2.68234	2.27908	1.26876	1.60672	2.00283
ENSMUSG00000026409	Pfkfb2	1.97224	1.65979	2.28957	1.77138	1.63844	2.1678	2.16081	2.29129	1.25532	1.75437	1.98948	2.09369	2.83812	2.98357	1.91973	1.78703	2.01806	2.32929	1.38636	1.78691	2.13546	1.93017	2.01996	2.68569	1.58731	1.35922	1.97928	2.45461	1.84431	1.33557	1.25224	2.19614
ENSMUSG00000046404	Yod1	2.393	1.91742	2.71027	2.36455	1.48314	2.83515	2.53722	1.70307	1.78317	1.82551	2.23427	2.38522	3.42107	1.44482	2.2188	2.26127	3.40233	2.12811	1.01449	1.06523	2.3462	2.67974	1.8984	2.16384	2.55004	1.57198	1.43376	1.70919	1.68621	1.80438	1.71334	2.07974
ENSMUSG00000026417	Pigr	457.857	441.923	440.098	443.511	645.145	549.232	550.633	628.443	379.938	364.065	388.645	381.077	426.382	479.644	341.922	393.418	398.254	351.669	287.446	381.493	415.258	300.407	416.952	383.546	316.926	384.903	376.36	326.492	438.454	381.277	384.774	369.611
ENSMUSG00000016528	Mapkapk2	42.8705	31.3401	28.203	25.8471	29.5653	28.3157	25.3978	35.0394	24.6292	23.9955	24.5398	25.6097	29.3919	31.056	24.5553	35.5721	24.2882	20.9946	17.1965	20.0552	22.6939	22.4527	19.7993	22.3052	24.2734	27.6153	19.4845	20.0149	20.459	22.1626	22.1122	25.0618
ENSMUSG00000016526	Dyrk3	0.393906	0.5021	1.19943	0.258082	0.879962	0.63847	0.357981	0.283799	0.322351	0.193765	0.38813	0.395254	1.06653	0.442221	0.690067	0.45713	0.62814	0.570928	0.115071	0.264091	0.437815	0.326351	0.307379	0.385148	0.485243	0.356611	0.370868	0.585914	0.171128	0.497043	0.77954	0.882261
ENSMUSG00000026427	Eif2d	6.35398	6.35406	6.12924	4.81982	5.42314	5.65805	6.70263	6.762	4.78519	3.95269	4.54985	4.35152	5.97542	7.07072	5.71009	5.59208	5.44432	5.36708	3.47148	4.80558	4.52848	4.25463	4.58836	4.67535	4.74021	6.10148	5.12923	5.38169	5.32488	5.26963	5.2474	5.94543
ENSMUSG00000026430	Rassf5	4.96634	2.75823	1.97545	3.1122	2.48377	2.8555	4.61732	4.99649	2.73387	2.6704	3.76493	2.28556	3.54902	2.35577	4.03272	4.30563	3.93996	1.44694	1.5325	3.35964	2.39032	2.11909	2.88832	2.14361	3.65238	2.58021	2.49304	2.91161	2.93897	1.8706	3.27614	2.99724
ENSMUSG00000042349	Ikbke	3.4902	2.75066	2.74747	3.13777	3.11655	2.58751	2.64925	3.55759	4.75852	3.15244	4.85568	4.25468	3.86989	3.02332	2.61423	3.80433	3.43109	2.81678	1.75386	3.10224	2.57148	2.50143	2.9444	3.44977	3.24905	3.53138	3.77831	3.72954	3.47366	3.30471	4.50009	3.36353
ENSMUSG00000026425	Srgap2	2.54866	2.15975	1.58247	1.67607	1.88142	1.96888	2.37517	2.22606	1.16907	1.21751	1.02135	1.6547	2.27882	1.98051	1.6762	2.3667	1.73946	1.29111	0.815244	1.15824	1.24072	0.970258	1.20904	1.16943	1.42423	1.76854	1.17725	1.41765	1.44621	1.48402	1.34313	2.35411
ENSMUSG00000052688	Rab7b	0.38675	0.250971	0.706586	0.266063	0.423349	0.493661	0.738104	0.501559	0.196931	0.310733	0.0533511	0.22226	0.244337	0.334324	0.260849	0.676691	0.215855	0.294292	0.158173	0.322676	0.180542	0.056074	0.115231	0.220588	0.311266	0.269602	0.324408	0.251681	0.399886	0.409932	0.229614	0.496116
ENSMUSG00000042251	Pm20d1	32.3416	28.4013	24.4068	25.5384	27.0779	29.3582	27.1232	33.5312	19.3381	16.5599	18.5864	19.9853	27.0432	26.0159	23.8712	24.9483	25.0428	21.5248	14.8817	18.1518	19.1641	15.2492	20.1921	16.9952	22.425	19.512	17.2887	20.2352	15.2753	23.0453	23.5001	26.4033
ENSMUSG00000013275	Slc41a1	2.91259	2.12631	2.10633	1.41929	2.3627	1.96214	1.49259	1.46892	2.6649	2.02671	1.78292	2.25502	1.27784	1.77389	1.33939	1.52429	2.09973	1.66222	1.3587	1.27198	1.90729	1.30206	2.35029	2.11808	2.19762	2.00729	2.09408	2.03755	1.55005	2.29394	2.52176	2.82811
ENSMUSG00000026433	Rab29	11.3293	9.68393	8.53165	8.1944	9.81068	8.55231	10.2469	8.95244	6.12551	4.40445	7.05805	5.21178	9.40656	9.66915	7.69354	10.0484	6.27032	9.34706	5.97867	7.17823	7.64561	6.06414	7.25924	6.46186	7.98363	8.56929	6.35001	6.57991	6.52022	6.52788	7.31288	8.68165
ENSMUSG00000026434	Nucks1	10.7632	9.3298	10.6434	11.1512	11.1382	10.7379	14.1716	11.4989	7.28727	7.40322	11.1539	8.27091	13.7961	11.1949	14.0077	13.056	10.781	10.7897	6.20371	6.96065	9.15405	9.24337	7.79448	7.08689	9.28127	7.70697	7.52354	6.95276	9.29006	8.66813	6.89133	8.81729
ENSMUSG00000100037	Gm29103	30.8024	24.9855	26.8629	28.3453	14.7308	13.5723	16.6993	14.4358	16.1793	10.6406	9.28203	11.6484	12.1756	17.391	10.085	10.6518	8.9018	11.7573	10.0903	12.3194	11.1682	7.66007	7.87065	7.16389	21.6616	25.9638	12.184	14.012	9.82196	19.723	15.9793	10.2298
ENSMUSG00000026435	Slc45a3	24.8951	23.4508	23.3834	25.8586	12.9505	15.0556	14.404	11.7165	11.8203	7.46039	9.90106	9.45461	12.2258	13.5686	10.6789	11.1029	9.83579	12.0944	8.33925	10.5476	12.2098	9.84845	5.53316	7.55768	18.38	20.3251	8.78108	8.7536	8.70031	16.0192	11.8202	9.58621
ENSMUSG00000026436	Elk4	8.93189	9.14699	8.41418	8.38491	8.16216	6.31408	10.1015	8.66742	5.34752	6.02297	7.43129	6.13114	8.17044	7.94048	8.00951	8.52913	6.19678	6.44262	5.00855	5.66187	6.50047	5.76011	6.56991	5.44467	6.69119	6.81011	5.4853	6.48457	7.92808	6.57449	5.85525	7.7379
ENSMUSG00000026437	Cdk18	10.2105	8.4954	7.65834	9.12464	8.89322	9.2104	7.34987	13.9014	8.91206	8.1217	6.26578	8.22166	11.5943	17.287	10.1964	11.2595	8.63655	11.3067	5.75717	6.53792	5.8412	5.09791	9.04078	9.18515	8.35143	9.56318	6.94973	7.76825	10.4796	9.3503	12.0595	14.2588
ENSMUSG00000042115	Klhdc8a	1.80132	1.83493	2.6787	1.24882	0.818845	0.772363	1.30286	0.845082	0.799901	0.480819	0.895709	0.481486	0.264655	0.59257	0.513711	0.86385	0.701416	0.345329	0.556809	0.830085	0.847406	0.911054	0.332836	0.52565	0.650219	1.38046	0.552176	0.517959	0.43314	0.888042	0.718489	0.388102
ENSMUSG00000009772	Nuak2	4.97266	5.92087	4.93144	4.35898	6.13522	3.49391	3.99859	4.04284	3.33928	3.27266	5.34927	2.85481	3.0423	3.72855	3.88816	4.3617	1.86722	3.18216	4.268	4.09173	4.09367	4.25529	4.82536	2.96633	4.58959	3.67169	3.49869	4.03758	3.82912	4.94298	3.55115	3.67384
ENSMUSG00000042066	Tmcc2	1.06822	1.40168	1.29152	1.29685	0.859788	1.04715	0.977146	1.49398	0.619923	0.703197	0.455078	0.842601	0.838075	0.938235	0.346755	0.66752	0.603997	0.398456	0.208804	0.458731	0.505184	0.212579	0.265228	0.465917	0.632157	0.577406	0.527077	0.408915	0.726147	0.85104	0.642495	0.873228
ENSMUSG00000042046	Dstyk	2.25814	1.76961	2.2143	1.87237	1.75063	1.62846	2.21838	1.87511	1.08406	1.13119	1.51792	1.17308	1.93441	1.38357	1.32591	1.92529	1.63771	1.2863	0.978318	1.44695	1.31023	1.18383	1.15935	1.48443	1.63919	1.7221	1.35296	1.51932	1.0359	1.47621	1.13615	1.32288
ENSMUSG00000026439	Rbbp5	8.19083	7.41917	6.44306	6.95662	6.76004	5.96971	7.94467	7.04876	5.58992	4.51784	6.21447	4.91057	6.32466	6.2938	6.19406	7.22257	6.09536	5.04965	3.95472	5.07792	6.44352	5.41004	5.53617	4.85344	6.69683	5.27724	5.04383	6.01134	5.9228	6.10941	5.94355	5.51296
ENSMUSG00000048174	Tmem81	2.92443	2.15651	1.34921	2.84504	1.52437	1.38253	2.63087	2.68161	1.46654	1.3223	2.38383	1.52785	2.05285	2.01962	2.0648	1.88282	1.48382	2.19159	1.22321	1.98707	1.56283	1.3277	1.4082	1.76908	2.9548	1.62864	1.38049	2.01843	2.58717	1.25241	1.5784	1.89465
ENSMUSG00000054387	Mdm4	4.55603	3.85249	3.77183	3.9352	3.98747	3.11941	5.1851	4.25768	2.2999	2.30257	3.94266	2.62369	4.75061	3.68487	3.5938	3.85894	3.62727	3.20324	2.71219	3.46597	3.82993	3.15975	4.07477	3.86688	3.49451	3.37741	2.81662	3.49179	3.77803	3.01731	2.83008	4.20286
ENSMUSG00000100228	Gm29257	11.7543	13.6208	11.0783	13.9051	8.31516	9.32763	11.6714	8.87195	5.34394	8.51241	12.9332	7.86302	2.75037	11.2166	4.28997	11.0177	6.76864	6.56624	3.86298	5.83746	6.24195	8.79165	7.36565	9.57747	10.2968	7.80369	6.5395	13.1129	15.66	7.41598	12.1847	9.17456
ENSMUSG00000026447	Pik3c2b	1.74245	1.4291	1.14957	1.50949	1.57431	1.59258	1.34112	1.47857	1.10905	1.06664	0.921403	0.951913	1.15519	0.988953	1.08025	1.19772	1.26066	0.675223	0.564161	0.868225	0.783279	0.654975	0.721051	0.795064	1.03508	0.858846	0.916383	0.730743	0.989131	0.832241	1.12389	1.17278
ENSMUSG00000046062	Ppp1r15b	27.4611	21.212	19.3228	21.7729	20.0716	17.932	18.9814	19.8081	12.3104	13.5765	17.1549	16.0245	23.8772	17.6363	20.4445	21.575	22.0059	15.5282	8.72726	12.0693	16.9797	16.2537	17.0656	14.5141	21.2634	15.7415	11.9904	15.4989	15.944	16.0012	15.7744	20.6411
ENSMUSG00000041757	Plekha6	12.0174	10.2226	8.25722	7.22217	11.3713	11.2039	8.2321	11.8562	8.55738	7.09323	5.72932	7.58245	7.84468	10.4198	8.71612	6.83169	8.54111	6.28093	4.97614	6.62375	6.81807	4.47663	8.12212	7.46481	6.30953	6.467	6.90942	7.12381	8.67201	8.56407	9.35855	11.7682
ENSMUSG00000103421	Golt1a	15.1901	14.8917	8.65479	12.7508	13.1155	13.7456	15.348	15.174	9.31249	6.25732	5.46356	7.73581	12.3638	14.9399	11.5423	10.3074	9.59337	10.3414	8.09904	8.64988	7.29886	6.12522	9.16276	9.56749	8.03597	12.6383	8.59858	8.73284	11.5627	9.16428	8.23764	14.3452
ENSMUSG00000115958	Gm28040	12.5497	12.5289	2.9395	8.67042	9.05756	11.8088	10.0648	14.0843	7.37334	5.40162	2.33046	6.62655	9.14829	11.9486	6.659	7.69135	6.88458	5.35631	5.67543	5.91486	5.38274	4.54888	6.35175	7.84616	3.746	10.0942	5.78393	5.96806	9.68794	8.10053	6.20897	11.5235
ENSMUSG00000098306	Gm28040	18.4326	17.9223	10.2218	15.3027	16.1301	17.1396	18.2924	18.9969	11.266	7.70606	6.23054	9.2757	15.0813	18.0349	13.9965	11.976	11.2794	12.6173	9.54802	10.121	8.5477	7.25647	11.093	11.7666	9.12279	15.5491	10.2393	10.4859	14.1066	11.5011	10.2268	18.0078
ENSMUSG00000116158	Kiss1	5.05049	5.21401	4.19416	4.21148	6.64129	7.00012	6.00393	5.12733	3.79907	2.50319	2.85014	2.63859	5.15676	8.29876	7.03797	5.73816	4.27092	5.53174	2.93401	3.83069	2.73869	2.44086	3.19195	3.66624	4.3551	4.65544	3.57616	2.98786	4.60768	3.37956	3.02877	5.56249
ENSMUSG00000070644	Etnk2	69.1676	60.9664	46.8693	57.0321	70.403	99.3476	78.5408	138.975	85.7309	62.5539	56.5682	80.4299	85.9719	130.042	98.6528	73.5705	89.9649	106.273	50.3772	77.5274	51.6001	50.5966	98.0625	84.0842	69.3259	71.3592	75.585	92.2912	90.2598	79.2224	113.346	150.334
ENSMUSG00000070643	Sox13	3.85702	2.89315	2.08371	2.75804	2.75631	2.11752	1.49508	2.56973	3.69565	2.30872	2.68894	3.68106	1.83411	3.09626	2.03435	2.74712	2.59765	1.55163	1.73858	1.73012	1.33372	1.68368	2.14186	2.17625	1.78815	3.36418	2.50971	2.67193	1.71528	3.02831	2.98209	2.66006
ENSMUSG00000090553	Snrpe	14.3379	11.9475	11.3116	12.6535	8.15312	10.4448	17.5975	9.67276	7.54967	6.73234	12.3168	7.49076	12.6267	8.50192	11.4287	11.3217	10.0232	9.75312	6.59691	8.56409	9.39753	8.69326	10.4857	8.99563	8.1676	8.75588	6.87242	7.80372	11.416	9.51754	6.36284	9.01044
ENSMUSG00000102976	Zc3h11a	25.3527	21.936	22.7081	22.6205	19.4287	19.24	25.5078	21.8765	13.6455	16.5067	21.5772	18.7449	22.1679	20.9257	21.7267	21.5312	20.4849	17.1483	11.9301	17.1941	18.9792	16.8959	19.4513	17.2509	19.859	16.8559	14.5149	20.4929	19.9467	18.2991	16.4701	21.7659
ENSMUSG00000116275	Zc3h11a	34.139	29.6064	30.1078	30.3254	25.8972	26.0557	33.2772	29.3456	18.44	22.2775	28.29	24.969	29.0487	27.532	28.9909	28.5289	26.9242	22.8091	15.5805	22.5973	24.2079	21.9267	25.1563	22.6048	26.4561	22.1247	19.1378	26.7972	26.4808	24.5836	22.0104	29.4331
ENSMUSG00000094410	Gm38394	15.0025	12.9121	13.2436	13.3925	11.3722	11.338	15.0603	12.9022	8.06958	9.80227	12.5704	10.9965	13.263	12.8416	12.7185	12.786	12.0009	10.6969	7.58864	10.9543	11.2249	9.7611	12.4865	10.9573	11.6614	10.4002	9.35798	12.8226	12.4127	10.8148	9.65276	13.0885
ENSMUSG00000102049	Zbed6	0.285733	0.144859	0.27189	0.43682	0.195483	0.101311	0.984597	0.308795	0.1364	0.245969	0.418796	0.342098	1.12823	1.71216	0.175197	0.513335	0.398688	1.56274	1.46074	2.08596	1.00039	0.431539	2.83778	2.07789	0.225859	1.40334	1.92595	2.18483	1.73787	0.231351	0.21205	0.585435
ENSMUSG00000026463	Atp2b4	0.934464	0.651402	0.644665	0.714291	0.69639	0.704074	0.825651	0.704818	0.427498	0.511143	0.47333	0.484814	0.932697	0.378653	0.528204	0.63868	0.54328	0.249985	0.216467	0.373075	0.325654	0.211697	0.275521	0.249837	0.512019	0.388626	0.323681	0.532097	0.381864	0.61045	0.31785	0.697169
ENSMUSG00000041577	Prelp	26.9115	26.2033	17.3229	19.5876	23.5171	25.3281	21.1902	26.8026	12.2485	12.6053	7.19955	16.1101	19.3772	22.7037	16.6221	15.2401	13.3757	15.0573	6.62601	12.3306	6.18389	3.84924	8.27861	10.9195	18.2862	16.9291	11.7077	12.4908	11.9751	24.4405	17.6874	29.4379
ENSMUSG00000041559	Fmod	1.62281	0.351026	1.23535	0.289438	0.465241	1.07406	0.802949	1.0133	0.344301	1.08653	1.11931	1.5198	0.493634	1.65789	0.597014	0.540838	0.704457	0.514522	0.221231	1.5514	0.252518	0.0784289	0.64468	0.740472	0.373164	0.0685607	1.10194	0.352018	1.54632	2.13417	1.3203	1.42635
ENSMUSG00000020423	Btg2	5.86766	2.37979	2.97781	4.28581	4.7917	6.01024	5.43786	5.35484	7.9674	2.95582	3.10281	8.11795	7.23095	5.73833	7.47533	12.8332	7.03496	2.81125	1.5665	2.75375	1.8599	1.44941	2.68713	1.93365	4.53504	2.43767	3.35934	4.11542	4.28256	6.02741	3.35461	3.90285
ENSMUSG00000042429	Adora1	7.32644	3.0592	4.04759	4.91497	11.2634	10.2154	5.41901	13.0961	6.96532	3.70783	3.85928	5.32964	12.0218	18.0986	10.387	15.0289	10.3713	11.5067	5.86313	6.14167	4.79425	3.49599	9.8706	8.04011	7.8549	8.60022	5.6676	7.26226	8.64888	7.82748	10.9508	21.8102
ENSMUSG00000026458	Ppfia4	0.489805	0.41938	0.372861	0.2288	0.10638	0.231557	0.538558	0.294077	0.311757	0.140547	0.0375374	0.260634	0.0955073	0.192459	0.200216	0.221053	0.236248	0.189806	0.0556444	0.227032	0.084685	0.0263021	0.148638	0.139684	0.234647	0.241423	0.163036	0.371869	0.380659	0.22433	0.143604	0.155139
ENSMUSG00000042305	Tmem183a	48.02	40.2541	39.4197	39.0838	41.5084	40.2794	54.0529	44.9005	28.4565	28.1342	41.1506	32.1687	47.4454	39.1171	45.5959	45.9357	42.5994	33.0593	24.6003	32.0264	38.8315	32.7624	38.2727	28.7054	34.2978	30.9402	27.9894	33.1433	37.294	32.8272	30.1877	35.6521
ENSMUSG00000026456	Cyb5r1	3.02287	1.86353	1.28864	1.7869	2.17444	1.94354	2.10821	1.74232	1.53923	1.48036	1.80699	2.39349	1.72586	1.93212	1.60634	2.44305	1.74963	1.38013	1.13327	1.55528	1.65155	1.42197	1.9214	1.1954	1.45973	1.91567	1.47306	2.01962	2.30433	2.42085	2.02068	2.95853
ENSMUSG00000026457	Adipor1	30.4639	28.204	22.9737	23.6942	24.7096	24.6313	27.4448	28.4613	21.542	19.5254	20.0302	23.0657	26.456	26.849	23.6978	24.7075	21.8493	19.3176	14.9007	18.9662	16.2996	15.5142	19.3338	17.2943	21.2365	21.9219	19.2119	21.4921	19.6326	23.4714	23.2654	25.8444
ENSMUSG00000026455	Klhl12	2.47965	1.82043	1.72036	1.83543	1.84062	1.46904	1.89694	1.63954	1.32855	1.2249	2.0567	1.26268	1.88385	1.60333	1.76097	1.6868	1.528	1.54253	1.11522	1.21119	1.48153	1.45628	1.395	1.24423	1.61496	1.17359	1.29761	1.22556	1.58453	1.44167	1.33551	1.61056
ENSMUSG00000042229	Rabif	7.25084	7.25053	7.32781	6.49803	6.84224	6.78184	8.57147	6.80027	5.56995	4.84276	6.72571	5.78745	8.5562	6.33673	6.59213	6.95269	6.55099	5.27168	4.02635	4.59585	6.03043	4.8939	5.09052	4.17127	6.43216	4.79309	4.41922	5.04396	4.56214	5.88924	5.77276	6.19192
ENSMUSG00000096712	Gm15454	59.2408	69.9778	46.7878	62.2639	50.0826	43.0597	70.6624	59.7541	54.9098	45.047	37.0299	45.6297	41.0652	68.3776	46.5395	40.4894	43.3963	46.9568	31.9889	44.2133	42.8263	32.5673	49.0908	48.9938	42.9958	72.5036	47.4731	55.6587	40.3099	67.8063	57.3976	62.5359
ENSMUSG00000042207	Kdm5b	1.90122	1.50713	1.72688	1.42849	1.66389	1.601	1.41258	1.60326	1.7189	1.35766	1.92975	2.41422	1.6834	1.54502	1.80821	2.11284	2.6193	1.46589	1.10449	1.36881	1.90503	1.58709	1.58245	1.42942	1.4904	1.87573	1.63099	1.39189	1.54399	2.05461	1.4537	1.70904
ENSMUSG00000073557	Ppp1r12b	1.02647	0.968173	1.0358	0.894104	0.895902	0.778688	0.852107	0.997531	0.767297	0.71238	0.683299	0.853604	0.745685	0.891082	0.687929	0.760767	0.821603	0.613058	0.427129	0.690859	0.526227	0.501855	0.551214	0.565041	0.672433	0.718576	0.536344	0.846634	0.682393	0.927753	0.692879	0.986705
ENSMUSG00000026426	Arl8a	13.2238	10.1587	8.40855	7.4919	9.18388	8.7155	6.70799	9.5835	9.60514	7.00871	6.06277	8.64266	7.9722	10.7589	7.72664	10.1592	5.25806	5.57385	5.24921	5.43539	5.28549	6.46617	6.75982	6.30014	7.46791	7.98591	7.68999	8.35243	7.0021	9.1153	7.85101	9.6458
ENSMUSG00000079139	Gm4204	20.1932	16.8512	27.205	19.9883	12.949	18.3373	13.6573	14.6534	15.2569	11.2552	13.5272	13.7291	20.0897	14.8415	14.5193	22.4228	15.2253	13.9102	8.83788	11.8177	14.5429	11.0932	12.4803	11.5175	17.2876	12.7969	11.1412	13.8027	18.8203	12.1475	10.1583	15.8402
ENSMUSG00000041926	Rnpep	9.89388	8.62841	7.80482	7.935	7.6757	7.05241	8.35226	8.51333	7.12941	4.6189	6.31148	5.81028	7.359	7.87592	7.11942	7.528	6.72372	6.03005	4.44212	6.25521	6.52778	5.56206	5.32039	5.7016	7.45596	6.65983	5.69752	6.47189	6.14233	7.16938	7.10156	7.90947
ENSMUSG00000062580	Timm17a	4.48612	3.80434	3.38054	3.55036	4.51737	3.11698	4.85257	4.01569	3.38896	2.19747	3.81311	2.7199	4.31014	3.88157	3.95929	3.80856	3.66721	3.3332	2.67565	3.01275	3.33756	3.62446	3.49908	3.54086	3.07391	2.8286	2.75572	2.66873	3.74828	3.20204	2.9444	3.77835
ENSMUSG00000041879	Ipo9	6.10374	5.10965	4.16691	4.20071	4.46669	5.36038	4.63682	4.99229	4.2721	3.36576	3.86539	4.64648	5.62643	4.66012	4.60822	5.14436	4.64728	3.42971	2.69841	3.03558	3.49266	2.9289	3.73211	2.93623	4.54533	3.81303	3.43579	3.7883	3.40853	4.42563	4.44198	4.14863
ENSMUSG00000009418	Nav1	0.627351	0.53972	0.50651	0.421412	0.535105	0.599906	0.833129	0.767015	0.399304	0.583687	0.39337	0.515911	0.593845	0.50048	0.576991	0.623675	0.447992	0.301373	0.204093	0.228004	0.266235	0.147003	0.297369	0.200595	0.475401	0.325283	0.273364	0.309283	0.352658	0.565324	0.363681	0.535148
ENSMUSG00000026421	Csrp1	12.9828	8.38033	10.8574	8.03692	10.6514	12.513	11.5033	11.264	5.70293	6.45377	3.46837	7.58948	6.93137	8.4064	4.9332	6.62735	4.81934	4.29021	2.29027	6.38853	2.60824	1.98839	4.72172	4.32822	4.46758	5.09873	4.32752	5.17629	5.67201	9.74466	7.05651	8.07943
ENSMUSG00000041801	Phlda3	2.06478	0.930477	0.523934	0.61378	1.07627	1.22017	1.78381	1.90085	1.09518	0.855805	0.316479	1.3917	1.20784	2.61424	0.914349	2.58052	0.640227	0.945612	0.586426	0.777611	0.237994	0.0554385	0.569626	0.915972	0.527553	0.79964	0.412369	0.895783	0.767454	1.5536	0.454024	1.30798
ENSMUSG00000041782	Lad1	0.999362	2.6879	1.04104	1.64841	1.89176	1.38006	0.557679	1.55372	2.51086	2.53558	1.92277	1.94799	1.10766	1.86006	1.80603	2.89237	1.85923	1.30077	1.53269	2.93474	2.07342	3.48257	1.95893	3.24	2.93302	4.63323	2.01689	1.95103	1.91945	2.07517	2.77578	1.4244
ENSMUSG00000026411	Tmem9	15.6791	9.47209	8.38986	10.9819	9.13024	8.51333	12.0101	12.0054	7.51601	7.60506	6.19907	8.4618	7.96681	9.95003	8.16554	6.72308	6.99746	7.07194	4.96358	6.29444	5.2402	5.19967	8.11165	6.54806	8.29695	10.1856	8.01836	7.25756	8.05993	7.84201	8.74176	11.8283
ENSMUSG00000041642	Kif21b	0.543075	0.321459	0.290506	0.246827	0.367238	0.322661	0.311245	0.518171	0.233556	0.126351	0.192351	0.206191	0.206065	0.207623	0.260989	0.449424	0.145636	0.186147	0.127561	0.176037	0.106584	0.056749	0.123907	0.184176	0.261573	0.223239	0.140706	0.305652	0.258889	0.363008	0.309837	0.407946
ENSMUSG00000041570	Camsap2	2.35332	1.67227	2.90186	2.06644	1.85522	1.93086	2.3783	1.96175	1.39884	1.61843	2.02561	1.71382	2.75781	1.9258	1.69337	2.22408	2.08657	1.73893	1.19313	1.38942	1.82591	1.78591	1.56459	1.60848	1.73301	1.73786	1.7013	1.45551	1.43133	1.27124	1.57807	1.64939
ENSMUSG00000026404	Ddx59	2.66463	1.91581	1.19862	1.48131	1.56257	2.14724	2.18312	1.39622	1.31056	1.25117	1.62904	2.04951	2.12555	1.90366	1.70808	1.77863	1.72756	1.34406	1.05263	1.54738	1.22505	1.31706	2.01487	1.48527	1.53183	1.49675	1.34252	1.45816	1.47334	1.56908	1.23843	1.89897
ENSMUSG00000041483	Zfp281	4.67277	3.79034	4.35678	3.93175	4.13502	3.33929	5.55608	4.82809	2.46696	4.46944	4.97189	4.60286	7.50107	3.24515	4.48645	6.85851	7.00857	4.2264	2.5555	3.68329	5.48621	4.25403	4.15513	4.60725	5.01852	3.44331	2.9733	4.90307	3.34878	2.85824	3.41701	4.46592
ENSMUSG00000103953	Gm29718	2.24947	5.47401	5.13719	3.72551	2.34509	3.72206	6.0951	7.56322	3.81806	3.22738	3.62027	1.91518	3.94764	7.66034	5.97682	2.1085	2.32498	3.8038	3.44996	3.519	2.72247	2.89908	2.97877	3.63522	3.01739	5.70218	5.16643	3.41568	3.42041	3.31154	5.19367	4.8093
ENSMUSG00000026398	Nr5a2	14.4	12.9594	12.6928	12.1658	11.5198	11.6304	20.1429	14.6777	10.111	10.4214	12.7551	9.34988	14.3645	10.3158	12.5284	14.7384	13.5925	7.4588	6.91219	9.53243	12.4223	10.3292	11.3659	8.26514	13.3671	9.27934	8.57323	10.2587	9.91995	9.7113	12.459	10.6512
ENSMUSG00000026395	Ptprc	0.664045	0.665383	0.535235	0.627018	0.580286	0.595543	0.952558	0.668392	0.298348	0.218566	0.309835	0.274366	0.500412	0.29162	0.377221	0.964158	0.490528	0.222925	0.149769	0.443021	0.258323	0.19822	0.271559	0.278491	0.510862	0.377501	0.274992	0.438488	0.53455	0.368025	0.27056	0.452358
ENSMUSG00000026393	Nek7	9.04349	7.65033	9.89271	5.00384	7.24153	6.89442	10.0941	6.88244	4.92278	5.38477	9.41497	5.17086	11.6923	6.55436	9.6629	11.4387	9.80313	6.01134	4.09027	5.20884	8.2245	8.08511	5.57437	5.3102	10.579	6.66833	4.89542	5.80624	6.38517	5.89639	6.36554	7.68895
ENSMUSG00000079283	2310009B15Rik	2.86133	3.23279	2.8005	3.0464	3.75533	2.82619	3.3227	3.01865	1.9513	1.40751	2.18502	1.95758	2.7259	3.53352	2.31835	2.49045	2.02792	2.26801	1.46278	1.97164	2.43822	1.67919	2.2328	2.56457	2.52611	2.4609	2.20417	2.85955	3.54277	2.58754	2.69647	2.54893
ENSMUSG00000056268	Dennd1b	0.737152	0.672687	0.757556	0.626859	0.749274	0.646887	1.01605	0.69043	0.5513	0.534094	0.985105	0.506005	1.36479	0.8255	0.966118	1.15159	1.03999	0.742059	0.513458	0.629442	1.15661	0.779319	0.828197	0.656946	0.94289	0.735763	0.541036	0.587642	0.72296	0.656541	0.510589	0.794571
ENSMUSG00000033964	Zbtb41	2.04381	1.69238	2.17169	1.64362	1.13193	1.72108	2.43785	1.6259	0.989201	1.35619	2.23201	1.14192	2.70498	1.65634	1.99723	2.71395	2.44248	1.26901	0.990425	1.22118	2.05393	1.93436	1.71266	1.42072	2.23972	1.55155	1.10974	1.3993	1.24308	1.35395	1.32015	1.62343
ENSMUSG00000026368	F13b	99.4459	99.4002	101.295	94.7489	101.611	94.1103	135.693	107.422	66.1287	64.9346	101.085	67.9653	116.759	73.7657	96.0534	97.6716	96.8856	57.5961	51.8141	62.6846	79.0571	71.1705	79.5104	69.5309	78.6886	63.5136	61.4023	57.4072	68.3029	64.0492	74.5003	73.3875
ENSMUSG00000057037	Cfhr1	52.6034	56.2667	56.541	58.7566	63.9391	59.1064	96.8183	69.4601	42.0289	41.8814	82.7216	46.1856	99.2057	49.2719	83.8712	91.7271	94.9929	48.3905	39.3913	40.8074	84.5441	76.7608	66.776	45.5857	79.5941	47.2456	40.7282	47.6719	42.6402	50.8266	65.1251	63.8883
ENSMUSG00000090623	Cfhr3	16.0985	13.91	13.8533	14.4455	15.8707	15.883	19.5424	16.8936	12.1399	8.73667	16.1728	12.8494	23.7067	14.4388	15.2353	18.1513	19.5326	8.65485	9.39286	10.402	13.7958	11.5858	16.3359	11.7769	17.8051	13.8614	8.38726	11.3872	11.9199	12.88	15.006	13.9667
ENSMUSG00000070594	Gm4788	122.159	109.786	118.921	108.946	99.2427	101.787	139.734	107.014	121.076	101.471	147.576	104.59	144.796	79.5513	110.168	152.145	154.051	73.5841	68.4173	84.2705	137.93	114.307	121.351	95.375	115.839	84.3492	84.2856	89.8664	72.5582	97.7071	108.235	93.2155
ENSMUSG00000033898	Cfhr2	387.271	360.364	341.853	368.581	249.994	282.499	464.234	328.011	299.316	286.23	476.098	271.805	464.213	229.601	363.501	478.568	453.647	198.935	189.516	234.702	459.521	391.276	343.228	254.71	373.891	240.557	210.026	254.669	175.505	281.654	327.852	283.244
ENSMUSG00000089991	Gm16332	198.543	192.584	245.016	178.762	166.5	148.957	194.191	187.209	135.156	157.872	193.856	158.799	221.833	111.028	145.241	207.984	218.028	108.05	96.354	124.495	201.211	157.739	187.816	149.064	190.298	158.556	132.607	157.562	125.523	169.797	184.49	168.425
ENSMUSG00000104496	Gm5837	3.0045	3.17885	5.17096	3.29512	2.55343	2.96429	2.77006	2.82348	3.24267	2.39897	2.61292	2.83604	2.93434	3.90098	2.24269	2.93866	3.15936	2.81638	1.8031	2.17977	2.23596	2.27278	1.62171	1.41563	2.32798	2.23516	2.1132	3.23034	2.06574	1.99999	1.98197	2.69974
ENSMUSG00000085867	Gm5834	13.2469	16.4007	33.9675	17.5868	12.9469	13.4727	33.1418	13.6882	13.6458	28.4085	34.7442	17.5852	19.0872	47.3938	4.70241	58.7073	33.9407	39.3476	27.8905	9.08903	12.7475	13.4782	19.6478	15.4094	33.9683	20.9872	50.9628	20.7573	9.43514	14.2667	18.167	18.0115
ENSMUSG00000026365	Cfh	176.188	177.264	209.587	130.159	142.061	144.954	171.644	157.371	120.887	125.414	158.956	123.932	197.205	96.2792	130.619	165.593	202.131	92.2031	76.3301	99.4607	154.003	137.123	131.517	107.561	177.738	128.756	101.817	134.799	118.838	133.031	150.563	157.472
ENSMUSG00000101795	Gm5835	8.02637	4.68308	5.78844	4.62834	4.07367	4.8929	3.18506	4.86973	4.57096	2.82841	3.78785	3.14704	2.96539	3.87309	3.53993	2.28781	2.35775	2.67876	2.51955	2.34969	2.55633	2.38189	4.05565	3.05197	2.83326	3.74795	3.29035	4.03197	7.10853	5.22389	3.34404	4.91723
ENSMUSG00000026361	Cdc73	1.14734	1.19423	1.25214	1.02447	1.07968	1.23842	1.34926	1.07535	0.646261	0.804124	1.47768	0.842844	1.59654	0.8059	1.19532	1.52275	1.27191	0.721108	0.576168	0.704179	1.24815	1.05993	0.973105	0.747062	1.20826	0.739968	0.620509	0.687176	0.771938	0.705514	0.797052	0.803189
ENSMUSG00000089640	Gm6397	21.7477	18.0479	21.3945	13.9383	21.5821	18.8623	12.2978	18.923	15.333	12.4808	9.69244	11.8572	10.334	13.804	10.9754	12.5445	10.8931	9.97162	9.57855	10.9043	10.9332	9.13605	12.0455	10.8775	9.80944	14.4181	11.3261	12.0841	17.6025	14.678	12.0288	14.4257
ENSMUSG00000018196	Glrx2	2.95609	3.48928	3.10387	2.94526	2.77357	2.93475	3.70345	3.51048	2.32271	1.74327	2.75606	2.16096	3.6922	2.97994	3.10004	3.21035	3.03424	2.43038	1.83431	2.15805	2.8445	2.32526	2.30819	2.22093	2.97685	2.45473	1.92992	2.18904	2.00873	2.53303	2.42073	3.02199
ENSMUSG00000018199	Ro60	0.731002	0.653772	0.599276	0.716369	0.468969	0.491793	1.27189	0.486156	0.167023	0.322704	0.517127	0.418901	0.7105	0.456626	0.51717	0.691049	0.511442	0.154513	0.249137	0.293219	0.379161	0.280818	0.400231	0.342103	0.624965	0.308836	0.235834	0.317137	0.330605	0.397343	0.247292	0.374018
ENSMUSG00000018189	Uchl5	7.83658	6.65464	7.17729	6.97293	6.98891	7.25035	7.83283	6.17538	4.94895	4.70815	5.82746	4.65214	8.89617	5.82166	7.62043	8.11063	6.53033	5.31869	3.75586	4.08642	5.62075	5.14844	4.43871	4.74906	6.12406	5.00503	3.85158	4.34273	6.10686	5.08329	4.56373	6.50104
ENSMUSG00000026360	Rgs2	2.26808	1.39982	1.65149	1.46987	1.38785	1.85312	3.58973	1.492	0.75319	0.735704	0.340082	1.03897	1.38445	0.774953	0.846497	1.97189	1.10076	0.625314	0.504129	1.02844	0.63936	0.30978	0.514171	0.618694	1.30386	1.03113	0.768081	0.545468	1.16956	0.929093	1.1384	1.33525
ENSMUSG00000080078	Gm15583	1.68134	1.98374	1.47383	2.10304	0.79673	1.30068	1.15243	1.54173	0.843155	1.1111	0.808262	1.43147	1.25177	1.28126	1.09339	1.05065	1.42182	1.19539	0.7814	0.90331	1.0835	0.960319	1.23972	1.04615	0.90798	1.25923	1.40421	1.32624	1.14657	1.5001	1.14273	1.23453
ENSMUSG00000082588	Gm15443	1.9628	3.00737	4.64853	3.66749	3.06935	2.93842	3.23726	2.19979	1.80456	3.12899	3.15891	1.94963	5.51129	0.856938	1.73838	2.86191	4.05738	1.65952	1.33791	2.27447	3.84608	1.79181	4.11534	2.48781	1.88061	2.62596	1.69868	2.27077	1.06116	0.770539	1.00706	2.79761
ENSMUSG00000099875	Rbm3-ps	13.4606	6.86312	9.954	10.2891	12.028	12.2725	7.33977	14.1314	11.2602	11.6977	8.75372	14.4889	8.90893	12.6937	8.72496	11.0549	12.8789	12.9252	8.45425	6.81853	3.79013	5.39018	13.3684	11.8452	9.94905	10.2363	10.5995	8.00875	12.3973	10.191	7.611	15.3484
ENSMUSG00000006010	Odr4	9.55231	10.5435	10.9573	8.86867	9.71961	10.2071	13.1032	10.779	6.96836	7.70982	8.87503	7.40858	15.2785	9.80337	13.2384	12.7832	11.7664	8.62951	6.22128	8.39281	10.8369	9.46499	8.64221	8.55806	11.6849	8.04373	6.74244	7.0394	9.6831	9.06667	9.84046	11.5324
ENSMUSG00000006005	Tpr	10.6489	8.99723	10.3502	7.95752	8.37944	8.17973	6.8888	8.87527	6.63695	7.05	7.32143	7.62661	9.54429	9.29242	6.73831	10.1359	7.67098	7.51971	6.28016	7.13439	7.39698	5.44296	7.89394	6.97752	6.98373	8.88637	7.39087	7.94993	9.31626	8.08664	7.35067	9.24036
ENSMUSG00000006014	Prg4	42.8698	33.825	35.3698	24.3373	34.4011	37.5115	17.8683	33.024	27.7384	25.5378	13.0841	27.8811	24.3737	25.5792	16.8833	25.9272	26.5853	21.4878	16.7895	18.3674	17.7931	18.255	20.7073	20.0664	32.3793	30.9012	24.5337	30.5626	23.304	36.8574	37.0725	43.8619
ENSMUSG00000066842	Hmcn1	0.075952	0.0752996	0.0513937	0.122564	0.0923772	0.119689	0.137198	0.139844	0.0805714	0.0435882	0.0349246	0.0808309	0.159947	0.0729515	0.119012	0.131838	0.104669	0.0428109	0.0690284	0.0836117	0.0306408	0.0122357	0.0502882	0.105894	0.077623	0.0534807	0.0809002	0.0878691	0.076992	0.119266	0.0779381	0.156369
ENSMUSG00000097426	Gm8941	6.96236	11.2951	10.903	6.69042	14.3092	17.9151	19.8258	19.6349	8.10329	10.0462	15.2298	9.01854	42.7293	42.3646	27.4434	17.6514	20.3546	30.7784	20.4407	21.3684	25.6917	18.4586	40.1053	26.4361	24.1293	25.3387	18.8312	21.6185	32.909	15.2279	19.5524	36.5753
ENSMUSG00000102095	C730036E19Rik	8.92543	11.0573	12.1064	6.32629	27.1531	22.9005	22.1385	29.6975	11.0521	14.3422	17.6851	15.1289	40.7817	45.1455	45.8706	21.5997	28.0776	32.0033	20.4086	22.5095	28.0295	20.7837	44.1606	26.2868	24.6289	23.962	21.0016	19.3258	32.5715	20.7365	30.8308	42.9062
ENSMUSG00000023150	Ivns1abp	23.4605	20.2579	21.6414	19.4671	22.7169	28.3965	27.6072	26.7884	18.7441	18.2224	22.627	21.0316	48.6202	34.0807	39.0791	31.685	25.2411	26.4149	11.8086	13.7092	16.9132	14.5187	20.5877	17.5849	23.777	16.1395	13.4452	18.6932	21.7938	21.0614	20.7506	35.6663
ENSMUSG00000052748	Swt1	1.18156	1.11629	1.164	0.977549	0.93471	0.9266	1.56228	1.01153	0.769751	0.845617	1.07384	0.940878	1.61005	0.852075	1.28701	1.26822	1.2241	0.943169	0.639576	0.717613	1.1392	1.02787	0.641962	0.753207	1.11078	0.898542	0.832858	0.787005	0.769373	1.03138	0.852798	1.02037
ENSMUSG00000053286	Trmt1l	4.1817	3.95734	3.81332	3.5294	2.86089	3.47505	3.63319	3.54633	3.1884	2.54983	3.53023	2.65629	3.6234	2.78987	3.6457	3.9877	3.28207	2.77598	1.95964	2.385	2.69994	2.64202	2.5416	2.73292	3.33048	3.03651	2.41411	2.93388	3.27195	3.05238	3.3476	3.58545
ENSMUSG00000103928	Gm37893	1.61441	1.25002	2.01103	1.12185	0.975397	1.56113	0.98553	1.11028	0.513781	1.01073	1.51844	1.35888	1.54536	0.519015	0.989879	1.37568	1.91131	0.651461	0.900358	1.03317	1.59863	1.525	1.27541	1.04637	0.885902	1.1161	0.70347	1.38487	1.29434	1.08029	0.919753	1.35971
ENSMUSG00000026484	Rnf2	5.71989	4.42882	5.21188	4.53781	2.81211	3.16502	5.88083	3.5903	3.4476	2.8101	4.4832	3.54171	4.68436	2.6221	4.06511	4.84696	4.38017	2.00588	2.1045	2.57594	4.00072	3.76961	3.42136	2.49625	4.18501	2.801	1.94719	2.42511	2.08208	3.13854	3.48737	2.74842
ENSMUSG00000026483	Fam129a	1.76895	1.10074	0.848541	0.703862	0.985224	1.18568	1.28463	1.27448	0.601519	0.458918	0.401131	0.57251	0.833497	0.476076	0.668607	1.01454	0.571038	0.153659	0.297313	0.505439	0.540462	0.245935	0.348962	0.400813	0.710453	0.429982	0.377484	0.835771	0.589535	0.684923	0.415614	0.811652
ENSMUSG00000100594	2810414N06Rik	2.8489	3.57139	2.95733	2.57359	3.34124	3.03036	3.56979	2.61235	2.06057	1.70927	2.5009	2.23258	2.81794	4.27414	2.9378	4.20785	3.0516	2.54556	2.05224	2.49846	2.82104	3.31696	2.25066	2.14193	3.5733	2.05161	1.78449	2.44384	2.59912	2.74515	1.87933	3.41457
ENSMUSG00000043019	Edem3	4.59624	4.6376	5.71765	5.09857	3.90049	4.01455	5.72507	5.65375	3.28224	4.43913	10.1292	4.65288	9.87596	4.29476	6.92518	9.33445	8.49881	4.42513	3.19503	3.62433	7.10842	6.08157	4.43954	4.09215	7.18568	4.75986	3.86207	4.03062	3.81825	4.53838	4.65892	4.27418
ENSMUSG00000032666	1700025G04Rik	0.348928	0.283034	0.392654	0.394275	0.27282	0.365774	0.611232	0.426277	0.125529	0.226366	0.334843	0.213118	0.34078	0.345741	0.334871	0.227521	0.301056	0.23088	0.162869	0.18195	0.165246	0.124643	0.233538	0.164405	0.287803	0.249966	0.272686	0.187578	0.396766	0.285869	0.210161	0.421651
ENSMUSG00000014980	Tsen15	2.04624	1.24486	1.62259	1.56412	1.39993	1.11852	1.80797	1.01356	1.08535	0.660555	1.14674	0.707748	1.61594	0.770529	1.80357	1.30531	1.03103	0.946132	0.784567	1.11148	1.3267	1.35978	1.07963	1.14279	1.49493	1.18869	0.638541	0.88774	0.985274	1.07943	0.928015	1.0937
ENSMUSG00000026482	Rgl1	4.73816	3.0243	2.36518	3.38429	3.15808	2.64391	3.62366	3.80547	1.61502	1.9168	1.21437	1.62022	1.94473	1.58708	1.7463	2.62105	1.75015	1.06718	0.939784	1.44464	0.899784	0.713252	1.20858	1.12234	2.18801	1.77208	1.41167	1.80286	1.7165	2.24122	1.72506	2.58325
ENSMUSG00000008475	Arpc5	42.5082	34.8632	29.5479	33.3936	31.9462	31.7597	45.431	37.3061	26.0059	20.923	33.2757	23.9824	48.5924	34.27	39.939	49.2469	37.8605	24.8624	16.7905	20.4043	29.6696	25.7463	23.1376	22.0492	38.53	24.4488	19.9606	22.5494	24.994	26.1879	25.8643	30.2378
ENSMUSG00000026480	Ncf2	0.759376	0.461979	0.160575	0.661075	0.428813	0.613288	0.581491	0.790273	0.214816	0.375272	0.145492	0.228978	0.266528	0.348112	0.24574	0.579976	0.300865	0.240766	0.150971	0.307985	0.240703	0.0917502	0.157121	0.228592	0.339536	0.253985	0.404425	0.617713	0.410546	0.31053	0.194808	0.826794
ENSMUSG00000042772	Smg7	9.75812	8.6474	9.96166	7.97636	8.44557	7.31977	7.97396	7.70103	4.90056	5.61628	6.63328	6.03288	7.4438	7.22525	5.9659	8.44167	6.78597	6.3666	4.12352	5.67668	5.96836	5.49294	5.55992	5.50134	6.14474	5.98736	4.83269	6.20336	6.08942	6.67614	5.80457	6.47182
ENSMUSG00000026478	Lamc1	4.32382	3.08641	3.1269	2.79278	2.83979	3.23479	2.5367	3.56691	2.16038	2.10919	1.8192	2.3468	3.05035	2.88823	2.62464	3.59353	2.07806	1.69991	1.16048	1.7361	1.23349	0.773177	1.43857	1.35638	2.11281	1.83587	1.50255	1.77267	2.22219	2.83891	1.86825	3.00436
ENSMUSG00000042699	Dhx9	6.94624	5.83085	7.28665	5.05338	5.41657	5.91623	5.23899	5.82304	5.91473	5.81392	7.14166	5.56514	9.02	5.51731	6.20023	8.83253	8.48825	4.48737	3.73197	4.43787	6.98368	4.9861	5.32662	4.92846	7.00153	5.65297	4.26224	5.16262	5.91247	6.13002	5.87211	6.13145
ENSMUSG00000099858	Gm6652	126.186	135.165	127.229	146.918	184.779	183.113	127.707	197.482	130.634	134.187	111.359	127.426	203.085	233.004	155.562	136.816	128.418	153.144	100.31	114.432	112.35	75.2818	184.581	147.566	118.276	167.56	116.16	134.106	203.103	157.468	191.619	210.227
ENSMUSG00000026475	Rgs16	69.0407	24.5593	26.1911	62.9428	52.7262	190.414	73.4448	83.0689	7.39698	49.7577	20.8832	52.922	201.156	273.084	208.755	11.2276	15.3622	151.799	16.3773	5.02349	2.10183	1.62585	22.5144	21.6298	4.35138	4.21538	10.2612	3.8809	26.8319	19.0894	21.2841	83.8565
ENSMUSG00000066800	Rnasel	0.754002	0.567926	0.532981	0.535181	0.484264	0.591974	0.685237	0.485036	0.171399	0.278174	0.297179	0.361096	0.415866	0.423243	0.330226	0.555304	0.384089	0.307365	0.220265	0.224673	0.16761	0.195216	0.187211	0.261105	0.325093	0.307176	0.290416	0.403053	0.229298	0.459856	0.479627	0.65249
ENSMUSG00000099227	Mir8114	1016.61	1019.35	1135.69	823.879	1077.04	1238.46	477.159	1265.23	792.679	768.344	472.278	817.865	695.531	831.832	576.906	475.192	505.552	418.867	493.359	391.496	424.516	322.356	532.028	577.082	501.067	700.405	481.68	349.132	402.74	720.072	762.025	734.827
ENSMUSG00000026473	Glul	484.107	463.26	493.86	443.237	479.372	543.244	474.378	577.145	334.405	305.965	371.12	326.484	477.344	406.712	502.623	356.556	359.419	335.854	274.465	265.213	318.523	311.139	285.574	309.048	349.766	325.699	226.845	183.736	326.25	315.642	298.482	393.73
ENSMUSG00000056708	Ier5	4.58546	3.58668	2.3271	2.79571	2.17678	2.5549	2.35374	2.7531	2.01523	1.34711	1.54373	1.63829	2.03094	1.84467	1.60662	3.85465	1.11714	1.28078	1.14419	1.02476	1.10427	0.55403	1.46381	0.747253	1.91429	1.7989	0.948495	1.63411	1.39448	1.63939	2.01659	1.90625
ENSMUSG00000026471	Mr1	3.52822	2.13432	1.45673	2.71978	1.23905	2.714	2.05007	1.65876	0.970593	1.13252	0.928048	1.2792	1.59516	1.01039	1.02667	1.10237	1.13108	0.966968	0.443286	0.467748	0.387721	0.361263	0.979955	0.955025	0.739123	0.568454	0.555353	0.291867	0.636502	0.845132	0.670623	0.788417
ENSMUSG00000026470	Stx6	1.7653	1.69104	1.43341	1.1052	1.20936	1.33528	1.29533	1.36876	1.27341	0.887659	0.997265	0.901774	1.09756	1.14946	1.23702	1.47082	1.18857	1.13006	1.02279	0.973125	0.967958	0.926283	1.18551	0.949329	1.29511	1.35311	1.25913	1.06126	1.21684	1.26721	1.27542	1.46174
ENSMUSG00000026469	Xpr1	1.98037	1.68751	1.99483	1.99542	1.72045	1.68095	2.58046	1.93123	1.15226	1.30297	2.01441	1.50724	3.1805	1.91785	2.18322	2.69377	2.35077	1.3192	1.11468	1.22043	1.98175	1.46465	1.60425	1.44899	2.17343	1.64165	1.2944	1.28223	1.29574	1.32517	1.5703	1.46122
ENSMUSG00000033701	Acbd6	7.5657	7.05862	6.66649	5.9314	6.32717	6.0922	6.30763	7.0083	4.37453	3.80114	4.31995	5.37959	4.68835	8.86392	5.14868	4.88358	3.24816	5.5356	3.24439	4.87005	3.57924	3.50911	4.12853	4.04649	4.42899	5.35656	3.98502	5.37431	5.34322	5.25474	4.80803	6.14224
ENSMUSG00000033684	Qsox1	92.6843	109.964	97.8613	62.8996	71.7597	60.1577	54.6428	76.5517	65.1571	53.1412	51.0292	65.9041	49.0269	59.9714	41.7657	55.3699	55.9792	54.7923	37.3149	54.9893	44.3374	46.4615	44.8897	51.0554	76.978	95.9574	66.1803	77.2432	87.9231	82.2032	78.1015	83.3452
ENSMUSG00000033671	Cep350	1.85112	1.5191	1.71406	1.71286	1.26114	1.46621	1.70634	1.84064	1.01975	1.35433	1.71731	1.4516	2.54565	1.795	1.50671	2.13761	2.07437	1.56509	1.23411	1.45638	1.85854	1.34979	1.69869	1.46949	1.63669	1.8111	1.47879	1.78933	1.32999	1.2749	1.27825	1.69723
ENSMUSG00000026466	Tor1aip1	15.4486	15.7244	14.6057	13.1994	14.4844	12.8787	13.5854	13.2992	10.8857	10.9541	12.4808	11.7023	14.9778	11.4645	13.6101	15.421	13.396	9.41859	6.17271	7.59	10.5696	10.5678	8.91989	7.67925	11.8667	9.83207	8.24514	8.7186	8.32971	11.1618	10.671	11.151
ENSMUSG00000050565	Tor1aip2	20.8749	18.1602	16.5997	16.8907	18.0357	18.6001	23.4494	18.5622	13.546	14.4293	18.2787	14.7913	24.8945	16.4962	21.031	25.2767	21.6798	13.8768	10.5428	12.4331	17.4085	16.9238	16.1559	13.6325	18.7368	14.151	12.2862	13.4204	14.1242	15.0455	15.8309	17.1717
ENSMUSG00000078193	Gm2000	121.767	106.27	98.5071	109.358	66.928	65.8304	106.523	79.0442	66.7608	62.9622	68.465	71.8514	60.3696	80.5329	55.4418	60.7723	54.8278	78.4886	52.1835	59.7241	48.7763	57.2954	72.6402	76.5574	70.9251	79.4589	65.2515	83.687	112.68	82.8257	68.6614	82.7687
ENSMUSG00000026600	Soat1	0.894987	0.518552	0.639591	0.851654	0.542681	0.8419	1.07158	0.802731	0.360392	0.324947	0.239364	0.361553	0.666716	0.34449	0.492766	0.821781	0.521037	0.208478	0.158738	0.276208	0.236846	0.123583	0.217681	0.281279	0.546007	0.405125	0.31736	0.475446	0.311055	0.440975	0.373515	0.598768
ENSMUSG00000101523	Csnk2a3	17.5913	16.7484	13.7532	12.6158	13.4887	13.6304	16.419	13.4081	11.1102	9.35487	14.382	9.36786	19.6431	12.4365	13.4514	15.3641	15.7528	8.39845	8.61113	9.31472	12.3654	11.6529	12.0745	8.87126	12.7288	9.81369	9.11545	9.01669	8.7164	9.6788	12.0076	11.3748
ENSMUSG00000026596	Abl2	1.40748	1.276	1.05883	1.31635	1.00985	1.15074	0.901236	1.20494	0.526972	0.940782	0.776634	0.835297	1.02288	0.910893	0.720858	1.36584	1.23224	0.840005	0.541771	0.656228	0.936172	0.704234	0.994941	1.02945	0.837685	0.954917	0.704394	0.926707	0.966837	0.789802	0.688161	1.01485
ENSMUSG00000060519	Tor3a	3.17047	3.39172	3.00813	2.98543	3.55673	3.94264	2.04616	2.91324	1.1406	0.738351	0.982472	1.08559	2.80615	1.94991	1.71859	4.04852	2.1941	1.45684	1.97318	2.03662	2.02581	1.28799	1.02678	1.389	6.47165	3.87282	1.23886	1.52498	2.29164	1.73167	2.09146	2.75065
ENSMUSG00000033557	Fam20b	4.15986	3.7878	2.82516	3.05504	3.41195	3.58613	3.54574	4.08425	2.19345	1.80218	2.53165	2.03125	3.60716	3.38124	3.03824	3.6061	2.95906	2.70248	1.68879	1.89272	2.6865	2.1484	2.66313	2.31448	2.74308	2.58451	1.8204	1.87106	2.50529	2.77376	2.77103	2.87736
ENSMUSG00000026594	Ralgps2	3.53671	2.49671	3.19921	2.36407	2.24462	2.68638	3.08565	2.89994	1.67654	1.15497	1.76576	1.88982	3.37599	2.53515	2.47703	3.42141	2.36761	1.49199	1.32389	1.27322	1.65023	1.43035	1.21248	1.24915	2.29688	2.05374	1.6491	1.63708	1.57506	1.57721	1.67902	2.48882
ENSMUSG00000070565	Rasal2	0.598713	0.707359	0.73319	0.537239	0.722536	0.59993	0.883194	0.543887	0.488772	0.746949	0.700228	0.889272	1.04156	0.654615	0.662378	1.04106	0.597287	0.528213	0.452461	0.441155	0.864124	0.547256	0.536448	0.504804	0.733265	0.56088	0.623856	0.711476	0.419561	0.659126	0.352022	0.63074
ENSMUSG00000049881	2810025M15Rik	4.18546	3.39505	4.2482	5.13827	3.47086	4.04732	5.73763	5.20862	2.66401	2.402	2.18702	2.18666	3.9174	4.98361	3.73282	4.43833	3.53941	2.65406	1.75067	2.97617	3.7498	2.88096	3.46401	3.32766	3.42689	2.81318	2.12775	3.54909	4.08848	4.55583	3.01201	4.15783
ENSMUSG00000033488	Cryzl2	14.3264	10.6478	9.77769	12.3535	14.0709	15.0638	15.6138	17.8471	8.35502	6.72324	9.10262	9.19308	14.0199	21.8516	14.8856	18.4781	10.2849	12.978	8.73108	10.5251	8.27284	7.84475	10.9341	10.2242	11.4004	12.1202	8.83732	10.1038	14.4653	10.3063	12.8026	16.0943
ENSMUSG00000026589	Sec16b	24.3953	26.0628	21.4898	19.5571	28.5338	27.5198	24.3935	29.3176	22.7652	20.64	23.1648	22.2475	29.9567	30.3156	27.7879	30.4268	29.9906	22.8478	16.3921	22.2016	23.7983	17.1579	20.9947	19.2311	27.3835	24.5725	18.419	20.0057	16.9286	27.9521	26.1454	29.4705
ENSMUSG00000040782	Cop1	2.65452	2.86545	2.23836	2.58317	2.23517	2.8236	3.05987	2.55248	1.89103	1.59372	2.76047	1.96232	3.28959	2.28667	2.82956	2.97304	2.50725	1.95518	1.53452	1.72494	2.24005	1.9145	1.86573	1.54898	2.47685	2.12867	1.6088	1.76732	1.71388	1.82165	1.95315	1.9718
ENSMUSG00000090394	4930523C07Rik	0.999852	0.782577	0.908015	0.737456	1.61839	1.49269	2.09542	1.93362	0.669892	0.714741	0.774327	0.996874	1.42835	1.61284	1.63482	1.04133	1.31624	1.15681	0.860881	1.02446	0.964432	0.661249	1.47209	1.12055	0.847059	1.13386	1.00894	1.07302	1.18424	1.08457	1.26128	1.83763
ENSMUSG00000058267	Mrps14	12.021	10.6414	10.1955	8.6852	8.54063	8.48554	15.054	8.97722	7.75609	6.23723	8.59422	6.58937	13.1777	10.3958	12.3518	9.80992	9.53114	8.87574	5.75257	6.8695	9.16764	8.88693	7.38676	7.38859	9.87677	8.592	6.14995	7.8585	7.61184	6.98168	7.2781	8.91891
ENSMUSG00000014226	Cacybp	13.7679	13.8992	17.4299	16.8155	12.754	13.1061	17.7182	15.4183	9.90618	10.0484	15.1217	9.41252	20.5373	12.4073	16.2413	19.3109	13.9671	10.2488	6.77072	8.46695	13.8555	13.0185	9.14057	8.53557	14.3241	10.8115	7.35236	9.49521	10.7404	11.5441	9.77328	14.0778
ENSMUSG00000026721	Rabgap1l	1.37019	1.23632	1.52356	1.10031	1.42643	1.3865	2.05129	1.35323	0.808422	1.11325	1.47601	0.968316	2.49643	1.67566	1.70387	2.05396	1.82354	1.13244	0.940526	0.955334	1.33755	1.20536	1.35699	0.891271	1.4736	1.14638	0.894739	1.06198	1.05342	1.03349	1.00543	1.66769
ENSMUSG00000040423	Rc3h1	2.32477	1.61635	2.26331	1.74075	1.63221	1.96258	2.817	1.937	1.15759	1.37954	1.67983	1.58545	2.88637	1.8518	2.30784	2.7572	2.393	1.44408	0.986355	1.38544	1.78003	1.5592	1.46856	1.38009	1.80921	1.49331	1.35497	1.54374	1.46205	1.43414	1.37709	1.84836
ENSMUSG00000026715	Serpinc1	482.95	441.159	382.091	425.624	332.827	336.198	360.496	399.862	258.792	225.113	266.469	274.163	261.778	320.28	247.531	251.184	234.391	225.952	173.294	223.029	209.786	183.851	245.559	219.827	198.239	232.762	203.926	253.603	224.004	240.409	244.803	269.821
ENSMUSG00000103222	Gm37729	2.13623	3.09431	3.71701	3.14917	3.22125	2.70512	4.52995	5.60673	4.07908	7.70606	5.57802	4.09222	8.35471	5.39607	6.36204	7.72339	7.47545	5.61198	3.04226	5.33104	7.28137	4.35093	4.319	6.09215	3.07017	3.67455	4.8454	4.8656	5.19716	3.05498	3.72432	5.54588
ENSMUSG00000043467	Zbtb37	0.494277	0.570561	0.217076	0.370552	0.401329	0.458355	0.470315	0.486233	0.266203	0.289116	0.327809	0.327756	0.453724	0.410842	0.542022	0.617736	0.40673	0.247126	0.325576	0.342005	0.428935	0.2986	0.472014	0.25481	0.327863	0.33733	0.32462	0.352583	0.381565	0.397406	0.388762	0.399668
ENSMUSG00000053332	Gas5	24.97	26.3117	28.0961	23.7766	23.3911	26.6786	29.9545	25.4263	18.0123	17.6601	21.3562	16.8859	18.6299	24.3698	20.9388	20.2102	15.7209	20.4182	13.4947	19.1963	16.0847	13.6539	21.1383	20.3186	15.5851	17.9641	15.0747	17.797	26.8162	20.7253	16.3464	22.676
ENSMUSG00000064816	Gm22357	19.3915	38.45	26.243	21.4104	20.2158	18.3349	19.7987	21.7329	37.0277	13.6017	49.0419	12.3823	15.1247	11.8526	17.1743	36.3527	21.3786	15.029	19.8269	19.1001	21.2338	18.7436	22.4687	24.5783	17.3409	13.6543	19.364	22.4342	20.9675	31.719	24.1626	33.781
ENSMUSG00000084667	Gm23212	29.8055	38.683	54.4542	34.1744	34.9565	12.6816	25.2814	25.769	51.2216	17.1051	45.2275	28.5481	20.9225	4.68459	23.7578	24.2127	24.0287	20.7901	12.1898	27.976	26.2815	33.131	31.0816	23.8	20.5614	26.4439	21.4294	34.9132	19.941	45.633	19.6617	27.6134
ENSMUSG00000077220	Snord78	18.9671	50.5517	45.3785	28.9964	10.5929	30.7433	55.5425	31.2351	27.5941	21.7702	76.6252	15.5717	34.2368	19.1642	34.8891	37.2503	28.5656	20.6183	15.2373	48.0397	22.4869	34.0477	28.256	27.8182	42.0573	24.0399	9.74066	24.6861	23.0722	12.7645	28.5989	23.1721
ENSMUSG00000026709	Dars2	4.68168	3.2391	3.35425	3.21022	4.11807	3.75932	4.74483	4.21629	3.15513	2.41019	3.15789	2.90152	6.04114	4.8965	4.34807	4.96909	4.14147	3.62358	3.15012	3.84143	3.58892	3.14437	3.55561	3.45563	4.86823	3.90495	3.15564	2.86743	3.81058	3.70956	4.17836	5.15183
ENSMUSG00000026708	Cenpl	1.06766	0.687736	1.14741	0.840107	0.982097	1.1802	1.53154	1.10859	0.699544	0.666784	1.08295	0.782003	1.45484	0.764999	1.59808	1.27547	1.10999	0.756668	0.690294	0.671359	0.879535	0.743636	1.02917	0.662687	0.956762	0.616902	0.545614	0.858269	0.859457	0.517751	0.807875	0.962283
ENSMUSG00000026705	Klhl20	1.18322	0.790402	0.720574	0.670347	0.870716	0.839057	1.0725	0.97283	0.717669	0.766914	0.960129	0.65776	1.02601	0.721997	0.981547	0.913352	1.01	0.573756	0.498145	0.646031	0.953071	0.699664	0.774198	0.587531	1.16835	0.732191	0.558797	0.588816	0.634987	0.868883	0.881541	0.684503
ENSMUSG00000026701	Prdx6	99.1697	103.27	103.604	116.722	122.246	118.633	155.851	158.723	76.2946	70.8203	94.9501	77.0157	156.265	158.003	155.804	144.736	131.817	139.06	81.3375	108.822	102.49	91.5021	126.885	110.535	152.477	149.307	95.1478	109.958	172.663	119.555	134.497	168.116
ENSMUSG00000040323	Gm15429	56.4736	49.2627	41.9666	51.7326	45.3821	49.7411	47.0463	62.4849	39.7963	33.31	40.1885	44.3605	41.2157	62.1677	38.8865	44.9524	39.1908	37.6581	31.162	33.7722	28.246	30.5425	37.5027	39.8797	37.1032	43.7417	35.7157	41.7091	41.2996	46.8471	52.6284	51.4258
ENSMUSG00000040297	Suco	2.18333	1.57605	2.04325	1.95982	1.4252	1.73293	2.23704	1.77508	1.10919	1.23001	2.19672	1.81623	2.81216	1.60561	2.41951	2.47834	1.95022	1.60041	0.931851	1.03406	1.57922	1.49082	1.45223	1.07393	1.51999	1.48518	1.10412	1.45993	1.4985	1.2031	1.41385	1.74154
ENSMUSG00000026698	Pigc	3.49251	4.09585	3.65164	2.47664	3.84933	2.80487	4.25323	3.24386	2.41043	1.95602	2.20575	2.4988	3.27868	3.47211	3.40565	3.65491	2.60945	2.40143	2.25871	2.01866	2.79366	2.44034	3.19697	2.496	2.95116	2.29328	1.84041	1.88942	2.50809	2.89904	2.41492	3.23864
ENSMUSG00000026694	Eef1aknmt	1.89115	1.83188	1.59337	1.47364	1.55043	1.23691	1.62227	1.49481	1.08684	1.01156	1.4437	1.23103	1.17286	1.51504	1.23836	1.0326	1.16139	1.26906	0.891711	0.938279	1.03806	0.807496	1.27645	0.994867	1.13995	1.29155	1.00107	0.920025	1.11673	1.29742	1.16275	1.53093
ENSMUSG00000026696	Vamp4	3.56491	2.6057	2.92252	2.75491	2.02158	2.33353	4.3751	2.42731	1.74541	1.39389	3.13436	1.92614	3.38243	2.30894	2.85839	3.47615	2.69662	1.36627	1.14155	1.36867	2.49929	1.72289	2.06206	1.94392	2.65744	1.73782	1.43176	1.55509	2.0491	2.00694	1.31796	2.34513
ENSMUSG00000040225	Prrc2c	4.03408	3.7951	3.90844	3.27048	2.93694	3.07347	3.25209	3.47494	2.01593	2.67228	3.19637	2.78882	4.07216	3.50209	2.95048	3.48613	3.17708	2.86109	2.35775	2.74104	3.04929	2.62637	3.32217	2.92841	2.59381	3.16921	2.82983	3.18931	3.00109	2.75505	2.37524	3.08083
ENSMUSG00000026692	Fmo4	9.21422	6.61326	5.58203	5.31007	4.2623	5.06306	7.9452	4.76173	2.45645	2.15948	1.86336	2.92643	3.96212	2.72962	3.13544	3.16532	1.88476	1.49896	1.3811	1.15718	2.02682	1.58542	2.0123	1.54087	2.24639	1.68147	1.18507	1.19297	1.5551	2.49987	1.49571	3.05982
[truncated: 13,395 more rows]

## Sheet: mice_metadata
name	replicate	sample	condition	gender	treated	RNA-seq	ChIP-seq
[truncated: 32 more rows]

## Sheet: chromosome_distribution
chromosome_name	female_biased	male_biased
[truncated: 22 more rows]
