# Supplementary material for: Estrogen receptor activation remodels TEAD1 gene expression to alleviate hepatic steatosis
Source: Mol Syst Biol. 2024 Mar 8;20(4):374–402. doi: 10.1038/s44320-024-00024-x (PMC10987545; doi:10.1038/s44320-024-00024-x)
Supplement: Supplementary file 6 — Dataset EV2 [file 44320_2024_24_MOESM6_ESM.xlsx]

## Sheet: info
This dataset shows the unfiltered differential expression gene lists of all comparisons tested
Tab	Comment
CDfVsCDm	Differential expression results from comparison of females on CD to males on CD
HFDfVsHFDm	Differential expression results from comparison of females on HFD to males on HFD
CDfVsHFDf	Differential expression results from comparison of females on CD to females on HFD
CDmVsHFDm	Differential expression results from comparison of males on CD to males on HFD
DPNVsHFDm	Differential expression results from comparison of DPN-treated males on HFD to males on HFD
DIPVsHFDm	Differential expression results from comparison of DIP-treated males on HFD to males on HFD
E2VsHFDm	Differential expression results from comparison of E2-treated males on HFD to males on HFD
PPTVsHFDm	Differential expression results from comparison of PPT-treated males on HFD to males on HFD

## Sheet: CDfVsCDm
ensembl_gene_id	baseMean	log2FoldChange	lfcSE	stat	pvalue	padj	external_gene_name	chromosome_name	gene_biotype	description
ENSMUSG00000025902	20.3721	0.300161	0.320909	0.935345	0.34961	0.617758	Sox17	1	protein_coding	SRY (sex determining region Y)-box 17 [Source:MGI Symbol;Acc:MGI:107543]
ENSMUSG00000103922	37.5162	0.0853916	0.21738	0.392821	0.694452	0.857492	Gm6123	1	processed_pseudogene	predicted gene 6123 [Source:MGI Symbol;Acc:MGI:3647047]
ENSMUSG00000033845	425.297	0.272386	0.139227	1.95642	0.0504156	0.202269	Mrpl15	1	protein_coding	mitochondrial ribosomal protein L15 [Source:MGI Symbol;Acc:MGI:1351639]
ENSMUSG00000025903	1077.98	-0.429883	0.326527	-1.31653	0.187996	0.444429	Lypla1	1	protein_coding	lysophospholipase 1 [Source:MGI Symbol;Acc:MGI:1344588]
ENSMUSG00000104217	425.737	-0.383492	0.222787	-1.72134	0.0851892	0.281703	Gm37988	1	protein_coding	predicted gene, 37988 [Source:MGI Symbol;Acc:MGI:5611216]
ENSMUSG00000033813	425.94	-0.297939	0.267117	-1.11539	0.264684	0.534487	Tcea1	1	protein_coding	transcription elongation factor A (SII) 1 [Source:MGI Symbol;Acc:MGI:1196624]
ENSMUSG00000062588	32.9444	-0.00300471	0.266441	-0.0112772	0.991002	0.99722	Gm6104	1	processed_pseudogene	predicted gene 6104 [Source:MGI Symbol;Acc:MGI:3648587]
ENSMUSG00000033793	483.774	0.394511	0.233864	1.68693	0.0916176	0.295156	Atp6v1h	1	protein_coding	ATPase, H+ transporting, lysosomal V1 subunit H [Source:MGI Symbol;Acc:MGI:1914864]
ENSMUSG00000025907	328.331	-0.396379	0.172022	-2.30424	0.0212094	0.115205	Rb1cc1	1	protein_coding	RB1-inducible coiled-coil 1 [Source:MGI Symbol;Acc:MGI:1341850]
ENSMUSG00000090031	12.6962	-0.224966	0.429487	-0.523803	0.600416	0.804112	4732440D04Rik	1	lncRNA	RIKEN cDNA 4732440D04 gene [Source:MGI Symbol;Acc:MGI:3604103]
ENSMUSG00000102135	65.5238	0.247382	0.20391	1.21319	0.225057	0.488873	Gm37108	1	processed_pseudogene	predicted gene, 37108 [Source:MGI Symbol;Acc:MGI:5610336]
ENSMUSG00000051285	1037.97	-0.108473	0.179	-0.605994	0.544519	0.768004	Pcmtd1	1	protein_coding	protein-L-isoaspartate (D-aspartate) O-methyltransferase domain containing 1 [Source:MGI Symbol;Acc:MGI:2441773]
ENSMUSG00000048538	1760.77	-0.0672538	0.207936	-0.323436	0.746365	0.885953	Gm9826	1	processed_pseudogene	predicted gene 9826 [Source:MGI Symbol;Acc:MGI:3642725]
ENSMUSG00000084353	20.9683	-0.267417	0.349408	-0.765342	0.444068	0.694387	Gm15452	1	processed_pseudogene	predicted gene 15452 [Source:MGI Symbol;Acc:MGI:3768636]
ENSMUSG00000103933	17.5748	-0.538563	0.449923	-1.19701	0.231302	0.497463	Gm36964	1	processed_pseudogene	predicted gene, 36964 [Source:MGI Symbol;Acc:MGI:5610192]
ENSMUSG00000076135	23.0941	-0.157716	0.449832	-0.35061	0.725881	0.874948	Gm24276	1	miRNA	predicted gene, 24276 [Source:MGI Symbol;Acc:MGI:5454053]
ENSMUSG00000066693	24.3599	0.0965063	0.269059	0.358681	0.719834	0.871153	Gm7493	1	processed_pseudogene	predicted gene 7493 [Source:MGI Symbol;Acc:MGI:3643471]
ENSMUSG00000061024	205.008	0.0626701	0.156566	0.400278	0.688952	0.855558	Rrs1	1	protein_coding	ribosome biogenesis regulator 1 [Source:MGI Symbol;Acc:MGI:1929721]
ENSMUSG00000025911	870.231	-0.380249	0.114226	-3.32891	0.000871854	0.0106896	Adhfe1	1	protein_coding	alcohol dehydrogenase, iron containing, 1 [Source:MGI Symbol;Acc:MGI:1923437]
ENSMUSG00000081441	179.945	-0.278468	0.184037	-1.51311	0.130251	0.360242	Gm6161	1	processed_pseudogene	predicted gene 6161 [Source:MGI Symbol;Acc:MGI:3644104]
ENSMUSG00000045210	283.907	-0.1517	0.237503	-0.638729	0.522999	0.752138	Vcpip1	1	protein_coding	valosin containing protein (p97)/p47 complex interacting protein 1 [Source:MGI Symbol;Acc:MGI:1917925]
ENSMUSG00000025915	81.3474	0.625375	0.237762	2.63026	0.00853198	0.060571	Sgk3	1	protein_coding	serum/glucocorticoid regulated kinase 3 [Source:MGI Symbol;Acc:MGI:2182368]
ENSMUSG00000098234	44.5354	0.405195	0.221091	1.8327	0.0668467	0.240875	Snhg6	1	lncRNA	small nucleolar RNA host gene 6 [Source:MGI Symbol;Acc:MGI:1921074]
ENSMUSG00000099032	19.7475	6.43949	1.02037	6.31092	2.77386e-10	1.66123e-08	Tcf24	1	protein_coding	transcription factor 24 [Source:MGI Symbol;Acc:MGI:3780500]
ENSMUSG00000025917	469.492	-0.17055	0.124223	-1.37294	0.169771	0.41909	Cops5	1	protein_coding	COP9 signalosome subunit 5 [Source:MGI Symbol;Acc:MGI:1349415]
ENSMUSG00000056763	168.316	-0.0935748	0.135115	-0.692558	0.488587	0.72725	Cspp1	1	protein_coding	centrosome and spindle pole associated protein 1 [Source:MGI Symbol;Acc:MGI:2681832]
ENSMUSG00000067851	593.267	-0.223543	0.158015	-1.41469	0.157158	0.400307	Arfgef1	1	protein_coding	ADP-ribosylation factor guanine nucleotide-exchange factor 1(brefeldin A-inhibited) [Source:MGI Symbol;Acc:MGI:2442988]
ENSMUSG00000048960	33.7922	-0.0865092	0.314541	-0.275033	0.783291	0.905475	Prex2	1	protein_coding	phosphatidylinositol-3,4,5-trisphosphate-dependent Rac exchange factor 2 [Source:MGI Symbol;Acc:MGI:1923385]
ENSMUSG00000016918	25.8369	-0.397027	0.817054	-0.485926	0.62702	0.817929	Sulf1	1	protein_coding	sulfatase 1 [Source:MGI Symbol;Acc:MGI:2138563]
ENSMUSG00000005886	364.172	-0.493489	0.156076	-3.16185	0.00156771	0.0170441	Ncoa2	1	protein_coding	nuclear receptor coactivator 2 [Source:MGI Symbol;Acc:MGI:1276533]
ENSMUSG00000025935	1156.31	-0.557184	0.194018	-2.87181	0.00408127	0.0352186	Tram1	1	protein_coding	translocating chain-associating membrane protein 1 [Source:MGI Symbol;Acc:MGI:1919515]
ENSMUSG00000025937	2515.99	-0.406459	0.235606	-1.72516	0.0844979	0.280263	Lactb2	1	protein_coding	lactamase, beta 2 [Source:MGI Symbol;Acc:MGI:2442551]
ENSMUSG00000067813	143.647	-0.478167	0.24657	-1.93927	0.0524681	0.207376	Xkr9	1	protein_coding	X-linked Kx blood group related 9 [Source:MGI Symbol;Acc:MGI:2686466]
ENSMUSG00000081201	159.218	0.12228	0.142175	0.860067	0.389752	0.65089	Smt3h2-ps4	1	processed_pseudogene	SMT3 suppressor of mif two 3 homolog 2, pseudogene 4 (S. cerevisiae) [Source:MGI Symbol;Acc:MGI:2149598]
ENSMUSG00000082193	489.451	-0.0150741	0.120728	-0.12486	0.900634	0.957141	Rpl5-ps1	1	processed_pseudogene	ribosomal protein L5, pseudogene 1 [Source:MGI Symbol;Acc:MGI:3647110]
ENSMUSG00000025925	88.0754	0.0784232	0.167739	0.467531	0.64012	0.826192	Terf1	1	protein_coding	telomeric repeat binding factor 1 [Source:MGI Symbol;Acc:MGI:109634]
ENSMUSG00000043716	2193.81	0.229706	0.130698	1.75754	0.0788264	0.26793	Rpl7	1	protein_coding	ribosomal protein L7 [Source:MGI Symbol;Acc:MGI:98073]
ENSMUSG00000025921	288.268	0.421527	0.132535	3.18051	0.00147018	0.0161974	Rdh10	1	protein_coding	retinol dehydrogenase 10 (all-trans) [Source:MGI Symbol;Acc:MGI:1924238]
ENSMUSG00000025920	53.7856	-0.251594	0.233056	-1.07955	0.280344	0.550786	Stau2	1	protein_coding	staufen double-stranded RNA binding protein 2 [Source:MGI Symbol;Acc:MGI:1352508]
ENSMUSG00000025939	165.02	-0.0315931	0.245788	-0.128538	0.897723	0.956426	Ube2w	1	protein_coding	ubiquitin-conjugating enzyme E2W (putative) [Source:MGI Symbol;Acc:MGI:1914049]
ENSMUSG00000079658	297.235	0.0623589	0.196156	0.317905	0.750557	0.888221	Eloc	1	protein_coding	elongin C [Source:MGI Symbol;Acc:MGI:1915173]
ENSMUSG00000025940	311.998	-0.0137008	0.18079	-0.0757831	0.939592	0.974637	Tmem70	1	protein_coding	transmembrane protein 70 [Source:MGI Symbol;Acc:MGI:1915068]
ENSMUSG00000025779	21.1306	-0.362677	0.363576	-0.997528	0.318508	0.589018	Ly96	1	protein_coding	lymphocyte antigen 96 [Source:MGI Symbol;Acc:MGI:1341909]
ENSMUSG00000100720	56.9391	-0.0809379	0.247347	-0.327224	0.743499	0.884198	Gm10075	1	processed_pseudogene	predicted gene 10075 [Source:MGI Symbol;Acc:MGI:3710521]
ENSMUSG00000043760	67.2755	0.314555	0.196718	1.59902	0.109817	0.326746	Pkhd1	1	protein_coding	polycystic kidney and hepatic disease 1 [Source:MGI Symbol;Acc:MGI:2155808]
ENSMUSG00000041859	49.7537	0.254058	0.22073	1.15099	0.249737	0.518337	Mcm3	1	protein_coding	minichromosome maintenance complex component 3 [Source:MGI Symbol;Acc:MGI:101845]
ENSMUSG00000041779	158.264	0.0132222	0.179694	0.0735816	0.941343	0.975666	Tram2	1	protein_coding	translocating chain-associating membrane protein 2 [Source:MGI Symbol;Acc:MGI:1924817]
ENSMUSG00000025933	38.3882	-0.0992688	0.278488	-0.356456	0.721499	0.872151	Tmem14a	1	protein_coding	transmembrane protein 14A [Source:MGI Symbol;Acc:MGI:1922962]
ENSMUSG00000025934	10527.9	0.0592655	0.151922	0.390106	0.696458	0.858042	Gsta3	1	protein_coding	glutathione S-transferase, alpha 3 [Source:MGI Symbol;Acc:MGI:95856]
ENSMUSG00000025936	71.4072	-4.96601	0.540623	-9.18571	4.08813e-20	6.51034e-18	Gm4956	1	transcribed_unprocessed_pseudogene	predicted gene 4956 [Source:MGI Symbol;Acc:MGI:3647976]
ENSMUSG00000082935	71.2989	0.0409464	0.188701	0.216991	0.828215	0.927564	Gm7658	1	processed_pseudogene	predicted gene 7658 [Source:MGI Symbol;Acc:MGI:3648029]
ENSMUSG00000026158	156.651	-0.888032	0.166401	-5.33668	9.46617e-08	3.70555e-06	Ogfrl1	1	protein_coding	opioid growth factor receptor-like 1 [Source:MGI Symbol;Acc:MGI:1917405]
ENSMUSG00000026155	279.91	-0.284997	0.111318	-2.56021	0.0104608	0.0699415	Smap1	1	protein_coding	small ArfGAP 1 [Source:MGI Symbol;Acc:MGI:2138261]
ENSMUSG00000026154	102.118	0.180707	0.206956	0.873166	0.382572	0.644895	Sdhaf4	1	protein_coding	succinate dehydrogenase complex assembly factor 4 [Source:MGI Symbol;Acc:MGI:1915252]
ENSMUSG00000026153	205.506	-0.263408	0.229344	-1.14853	0.25075	0.519593	Fam135a	1	protein_coding	family with sequence similarity 135, member A [Source:MGI Symbol;Acc:MGI:1915437]
ENSMUSG00000099997	36.4352	-0.00234814	0.262704	-0.00893834	0.992868	0.997698	Tubb4b-ps2	1	processed_pseudogene	tubulin, beta 4B class IVB, pseudogene 2 [Source:MGI Symbol;Acc:MGI:3723458]
ENSMUSG00000100131	43268.8	-0.770567	0.26622	-2.89447	0.00379799	0.0334749	Gm28439	1	unprocessed_pseudogene	predicted gene 28439 [Source:MGI Symbol;Acc:MGI:5579145]
ENSMUSG00000067736	16633.5	-0.787202	0.265464	-2.96538	0.00302307	0.0282624	Gm10222	1	unprocessed_pseudogene	predicted gene 10222 [Source:MGI Symbol;Acc:MGI:3642643]
ENSMUSG00000101939	6866.72	-0.0497916	0.267373	-0.186226	0.852268	0.938327	Gm28438	1	unprocessed_pseudogene	predicted gene 28438 [Source:MGI Symbol;Acc:MGI:5579144]
ENSMUSG00000101111	84100.7	-0.241546	0.158175	-1.52708	0.126741	0.354805	Gm28437	1	unprocessed_pseudogene	predicted gene 28437 [Source:MGI Symbol;Acc:MGI:5579143]
ENSMUSG00000100862	120706	-0.434954	0.190362	-2.28488	0.02232	0.118797	Gm10925	1	unprocessed_pseudogene	predicted gene 10925 [Source:MGI Symbol;Acc:MGI:3809095]
ENSMUSG00000102070	75743.5	-0.0907466	0.126315	-0.718413	0.472503	0.717192	Gm28661	1	unprocessed_pseudogene	predicted gene 28661 [Source:MGI Symbol;Acc:MGI:5579367]
ENSMUSG00000101249	72229.5	-0.136088	0.165183	-0.823861	0.410019	0.667829	Gm29216	1	unprocessed_pseudogene	predicted gene 29216 [Source:MGI Symbol;Acc:MGI:5579922]
ENSMUSG00000073725	584.895	-0.236551	0.131012	-1.80557	0.0709852	0.250571	Lmbrd1	1	protein_coding	LMBR1 domain containing 1 [Source:MGI Symbol;Acc:MGI:1915671]
ENSMUSG00000101514	153.894	-0.720451	0.262809	-2.74135	0.00611879	0.0479579	Gm5524	1	lncRNA	predicted gene 5524 [Source:MGI Symbol;Acc:MGI:3646041]
ENSMUSG00000086240	13.5209	0.926513	0.424357	2.18333	0.0290112	0.140874	Gm7846	1	processed_pseudogene	predicted gene 7846 [Source:MGI Symbol;Acc:MGI:3645212]
ENSMUSG00000099492	60.9424	0.219515	0.290802	0.754862	0.450332	0.70005	Gm5525	1	processed_pseudogene	predicted gene 5525 [Source:MGI Symbol;Acc:MGI:3646042]
ENSMUSG00000100261	29.6753	0.211941	0.360893	0.587269	0.557023	0.776574	Gm6473	1	unprocessed_pseudogene	predicted gene 6473 [Source:MGI Symbol;Acc:MGI:3645176]
ENSMUSG00000048874	478.727	-0.248774	0.12248	-2.03114	0.0422406	0.180242	Phf3	1	protein_coding	PHD finger protein 3 [Source:MGI Symbol;Acc:MGI:2446126]
ENSMUSG00000026064	1014.99	-0.00636541	0.2399	-0.0265336	0.978832	0.991926	Ptp4a1	1	protein_coding	protein tyrosine phosphatase 4a1 [Source:MGI Symbol;Acc:MGI:1277096]
ENSMUSG00000117310	1018.96	-0.00976895	0.236445	-0.0413159	0.967044	0.987683	Ptp4a1	1	protein_coding	protein tyrosine phosphatase 4a1 [Source:MGI Symbol;Acc:MGI:1277096]
ENSMUSG00000070960	158.675	0.46989	0.168803	2.78367	0.00537484	0.0433389	Gm19680	1	processed_pseudogene	predicted gene, 19680 [Source:MGI Symbol;Acc:MGI:5011865]
ENSMUSG00000026134	22.245	0.0562281	0.320591	0.175389	0.860774	0.942387	Prim2	1	protein_coding	DNA primase, p58 subunit [Source:MGI Symbol;Acc:MGI:97758]
ENSMUSG00000004768	94.1372	-0.582675	0.24076	-2.42015	0.015514	0.0924376	Rab23	1	protein_coding	RAB23, member RAS oncogene family [Source:MGI Symbol;Acc:MGI:99833]
ENSMUSG00000042215	18.2068	0.0108711	0.357219	0.0304327	0.975722	0.990743	Bag2	1	protein_coding	BCL2-associated athanogene 2 [Source:MGI Symbol;Acc:MGI:1891254]
ENSMUSG00000042197	111.488	0.0841058	0.145791	0.576894	0.564011	0.780988	Zfp451	1	protein_coding	zinc finger protein 451 [Source:MGI Symbol;Acc:MGI:2137896]
ENSMUSG00000081402	16.8683	0.345169	0.407819	0.846379	0.397341	0.656584	Gm15455	1	processed_pseudogene	predicted gene 15455 [Source:MGI Symbol;Acc:MGI:3705563]
ENSMUSG00000026131	695.502	-0.780694	0.144655	-5.39695	6.77838e-08	2.72966e-06	Dst	1	protein_coding	dystonin [Source:MGI Symbol;Acc:MGI:104627]
ENSMUSG00000042111	108.259	0.240858	0.171651	1.40318	0.160562	0.404334	Ccdc115	1	protein_coding	coiled-coil domain containing 115 [Source:MGI Symbol;Acc:MGI:1916918]
ENSMUSG00000026127	273.584	0.0489508	0.0954158	0.513026	0.607933	0.808014	Imp4	1	protein_coding	IMP4, U3 small nucleolar ribonucleoprotein [Source:MGI Symbol;Acc:MGI:106572]
ENSMUSG00000026126	12.4642	0.309218	0.466106	0.663406	0.507071	0.740757	Ptpn18	1	protein_coding	protein tyrosine phosphatase, non-receptor type 18 [Source:MGI Symbol;Acc:MGI:108410]
ENSMUSG00000037503	586.663	0.131936	0.0949887	1.38897	0.164843	0.411755	Fam168b	1	protein_coding	family with sequence similarity 168, member B [Source:MGI Symbol;Acc:MGI:2448487]
ENSMUSG00000026123	155.925	-0.0101267	0.164236	-0.0616592	0.950834	0.979419	Plekhb2	1	protein_coding	pleckstrin homology domain containing, family B (evectins) member 2 [Source:MGI Symbol;Acc:MGI:2385825]
ENSMUSG00000045216	1427.85	-0.090321	0.182092	-0.496019	0.619881	0.814333	Hs6st1	1	protein_coding	heparan sulfate 6-O-sulfotransferase 1 [Source:MGI Symbol;Acc:MGI:1354958]
ENSMUSG00000037470	811.41	-0.575807	0.110295	-5.2206	1.78348e-07	6.62722e-06	Uggt1	1	protein_coding	UDP-glucose glycoprotein glucosyltransferase 1 [Source:MGI Symbol;Acc:MGI:2443162]
ENSMUSG00000047180	54.8445	0.287373	0.245769	1.16928	0.242291	0.510289	Neurl3	1	protein_coding	neuralized E3 ubiquitin protein ligase 3 [Source:MGI Symbol;Acc:MGI:2429944]
ENSMUSG00000037447	14.9019	-0.222844	0.467411	-0.476763	0.633531	0.822288	Arid5a	1	protein_coding	AT rich interactive domain 5A (MRF1-like) [Source:MGI Symbol;Acc:MGI:2443039]
ENSMUSG00000010453	513.241	-0.39935	0.115361	-3.46173	0.000536706	0.00730233	Kansl3	1	protein_coding	KAT8 regulatory NSL complex subunit 3 [Source:MGI Symbol;Acc:MGI:1918055]
ENSMUSG00000001143	178.393	0.227793	0.122937	1.85292	0.0638931	0.23416	Lman2l	1	protein_coding	lectin, mannose-binding 2-like [Source:MGI Symbol;Acc:MGI:2443010]
ENSMUSG00000037408	38.1955	-0.227917	0.238741	-0.954659	0.33975	0.609558	Cnnm4	1	protein_coding	cyclin M4 [Source:MGI Symbol;Acc:MGI:2151060]
ENSMUSG00000001138	179.789	0.0595192	0.145624	0.408719	0.682746	0.852127	Cnnm3	1	protein_coding	cyclin M3 [Source:MGI Symbol;Acc:MGI:2151055]
ENSMUSG00000067653	26.929	0.62071	0.245458	2.52878	0.011446	0.0742266	Ankrd23	1	protein_coding	ankyrin repeat domain 23 [Source:MGI Symbol;Acc:MGI:1925571]
ENSMUSG00000109510	36.3285	0.535297	0.219473	2.43901	0.0147275	0.0891257	Gm42417	1	protein_coding	predicted gene, 42417 [Source:MGI Symbol;Acc:MGI:5649003]
ENSMUSG00000079610	36.1483	0.045261	0.228706	0.197901	0.843123	0.934166	Ankrd39	1	protein_coding	ankyrin repeat domain 39 [Source:MGI Symbol;Acc:MGI:1914816]
ENSMUSG00000026121	34.1145	0.203002	0.253467	0.800902	0.423189	0.678787	Sema4c	1	protein_coding	sema domain, immunoglobulin domain (Ig), transmembrane domain (TM) and short cytoplasmic domain, (semaphorin) 4C [Source:MGI Symbol;Acc:MGI:109252]
ENSMUSG00000089906	49.1196	-0.540026	0.346096	-1.56033	0.118681	0.340749	Gm6428	1	processed_pseudogene	predicted pseudogene 6428 [Source:MGI Symbol;Acc:MGI:3649065]
ENSMUSG00000061518	1374.27	0.168434	0.19965	0.843647	0.398867	0.657846	Cox5b	1	protein_coding	cytochrome c oxidase subunit 5B [Source:MGI Symbol;Acc:MGI:88475]
ENSMUSG00000037351	760.105	-0.12057	0.135345	-0.890833	0.373019	0.638043	Actr1b	1	protein_coding	ARP1 actin-related protein 1B, centractin beta [Source:MGI Symbol;Acc:MGI:1917446]
ENSMUSG00000026117	108.715	0.462108	0.260339	1.77502	0.0758938	0.261771	Zap70	1	protein_coding	zeta-chain (TCR) associated protein kinase [Source:MGI Symbol;Acc:MGI:99613]
ENSMUSG00000026116	305.643	-0.389528	0.152305	-2.55755	0.0105413	0.0702789	Tmem131	1	protein_coding	transmembrane protein 131 [Source:MGI Symbol;Acc:MGI:1927110]
ENSMUSG00000026113	200.524	-0.403737	0.152192	-2.6528	0.0079826	0.0579628	Inpp4a	1	protein_coding	inositol polyphosphate-4-phosphatase, type I [Source:MGI Symbol;Acc:MGI:1931123]
ENSMUSG00000026112	771.322	-0.198033	0.135506	-1.46143	0.143898	0.380415	Coa5	1	protein_coding	cytochrome C oxidase assembly factor 5 [Source:MGI Symbol;Acc:MGI:1923428]
ENSMUSG00000026111	233.274	-0.0539793	0.131792	-0.409579	0.682115	0.851595	Unc50	1	protein_coding	unc-50 homolog [Source:MGI Symbol;Acc:MGI:1914637]
ENSMUSG00000037216	70.9483	-0.153277	0.176398	-0.868929	0.384886	0.646747	Lipt1	1	protein_coding	lipoyltransferase 1 [Source:MGI Symbol;Acc:MGI:3645211]
ENSMUSG00000026088	74.8034	0.137655	0.214322	0.642281	0.520691	0.750639	Mitd1	1	protein_coding	MIT, microtubule interacting and transport, domain containing 1 [Source:MGI Symbol;Acc:MGI:1916278]
ENSMUSG00000026087	380.687	-0.0949702	0.10991	-0.864073	0.387548	0.6496	Mrpl30	1	protein_coding	mitochondrial ribosomal protein L30 [Source:MGI Symbol;Acc:MGI:1333820]
ENSMUSG00000058407	335.81	-0.033358	0.110971	-0.300601	0.763719	0.895764	Txndc9	1	protein_coding	thioredoxin domain containing 9 [Source:MGI Symbol;Acc:MGI:2138153]
ENSMUSG00000026083	1190.99	0.0716323	0.169468	0.422689	0.672522	0.846777	Eif5b	1	protein_coding	eukaryotic translation initiation factor 5B [Source:MGI Symbol;Acc:MGI:2441772]
ENSMUSG00000026082	117.289	-0.227935	0.16992	-1.34143	0.179782	0.434315	Rev1	1	protein_coding	REV1, DNA directed polymerase [Source:MGI Symbol;Acc:MGI:1929074]
ENSMUSG00000026078	151.24	0.31326	0.134666	2.32621	0.0200073	0.111307	Pdcl3	1	protein_coding	phosducin-like 3 [Source:MGI Symbol;Acc:MGI:1916083]
ENSMUSG00000026077	31.8763	4.03671	0.907959	4.44592	8.7518e-06	0.000211098	Npas2	1	protein_coding	neuronal PAS domain protein 2 [Source:MGI Symbol;Acc:MGI:109232]
ENSMUSG00000073702	1117.71	0.289392	0.179871	1.60888	0.107642	0.323573	Rpl31	1	protein_coding	ribosomal protein L31 [Source:MGI Symbol;Acc:MGI:2149632]
ENSMUSG00000003134	130.553	0.186214	0.215245	0.865126	0.386969	0.649071	Tbc1d8	1	protein_coding	TBC1 domain family, member 8 [Source:MGI Symbol;Acc:MGI:1927225]
ENSMUSG00000003135	154.515	-0.348458	0.155973	-2.23409	0.0254769	0.129642	Cnot11	1	protein_coding	CCR4-NOT transcription complex, subunit 11 [Source:MGI Symbol;Acc:MGI:106580]
ENSMUSG00000085894	306.117	-0.0494233	0.18495	-0.267225	0.789296	0.907846	Gm15832	1	lncRNA	predicted gene 15832 [Source:MGI Symbol;Acc:MGI:3834078]
ENSMUSG00000048234	865.505	-0.181498	0.108022	-1.68019	0.0929204	0.297605	Rnf149	1	protein_coding	ring finger protein 149 [Source:MGI Symbol;Acc:MGI:2677438]
ENSMUSG00000026074	129.851	1.58363	0.244378	6.48025	9.15734e-11	5.91387e-09	Map4k4	1	protein_coding	mitogen-activated protein kinase kinase kinase kinase 4 [Source:MGI Symbol;Acc:MGI:1349394]
ENSMUSG00000026072	297.52	-0.937075	0.210338	-4.45508	8.38606e-06	0.000204032	Il1r1	1	protein_coding	interleukin 1 receptor, type I [Source:MGI Symbol;Acc:MGI:96545]
ENSMUSG00000041945	30.2669	-0.117294	0.302046	-0.388332	0.697771	0.858913	Mfsd9	1	protein_coding	major facilitator superfamily domain containing 9 [Source:MGI Symbol;Acc:MGI:2443548]
ENSMUSG00000060679	205.463	0.0842089	0.132988	0.633208	0.526598	0.754961	Mrps9	1	protein_coding	mitochondrial ribosomal protein S9 [Source:MGI Symbol;Acc:MGI:1916777]
ENSMUSG00000070939	423.971	-0.164017	0.119119	-1.37692	0.168538	0.416687	Tgfbrap1	1	protein_coding	transforming growth factor, beta receptor associated protein 1 [Source:MGI Symbol;Acc:MGI:2447427]
ENSMUSG00000010290	97.4669	-0.0597123	0.180707	-0.330438	0.741069	0.883032	AI597479	1	protein_coding	expressed sequence AI597479 [Source:MGI Symbol;Acc:MGI:2138299]
ENSMUSG00000094497	298.829	-0.136774	0.183157	-0.74676	0.455208	0.702875	Gm8210	1	processed_pseudogene	predicted pseudogene 8210 [Source:MGI Symbol;Acc:MGI:3643593]
ENSMUSG00000066877	27.2418	0.309428	0.273517	1.13129	0.257931	0.527241	Nck2	1	protein_coding	non-catalytic region of tyrosine kinase adaptor protein 2 [Source:MGI Symbol;Acc:MGI:1306821]
ENSMUSG00000057363	82.6915	-0.11454	0.198371	-0.577401	0.563669	0.780944	Uxs1	1	protein_coding	UDP-glucuronate decarboxylase 1 [Source:MGI Symbol;Acc:MGI:1915133]
ENSMUSG00000041763	285.622	-0.547206	0.196059	-2.79103	0.00525403	0.04261	Tpp2	1	protein_coding	tripeptidyl peptidase II [Source:MGI Symbol;Acc:MGI:102724]
ENSMUSG00000026049	31.7666	-0.506261	0.303906	-1.66585	0.0957438	0.302811	Tex30	1	protein_coding	testis expressed 30 [Source:MGI Symbol;Acc:MGI:1922873]
ENSMUSG00000101104	32.6474	0.00559358	0.289174	0.0193433	0.984567	0.994216	Gm29247	1	lncRNA	predicted gene 29247 [Source:MGI Symbol;Acc:MGI:5579953]
ENSMUSG00000026047	67.7445	-0.137724	0.194491	-0.708123	0.478869	0.719973	Poglut2	1	protein_coding	protein O-glucosyltransferase 2 [Source:MGI Symbol;Acc:MGI:1919300]
ENSMUSG00000041684	99.2302	-0.402629	0.237256	-1.69702	0.0896928	0.291097	Bivm	1	protein_coding	basic, immunoglobulin-like variable motif containing [Source:MGI Symbol;Acc:MGI:2179809]
ENSMUSG00000026048	177.311	-0.230247	0.140998	-1.63297	0.102475	0.31486	Ercc5	1	protein_coding	excision repair cross-complementing rodent repair deficiency, complementation group 5 [Source:MGI Symbol;Acc:MGI:103582]
ENSMUSG00000026043	471.177	-0.68755	0.351757	-1.95462	0.050628	0.202773	Col3a1	1	protein_coding	collagen, type III, alpha 1 [Source:MGI Symbol;Acc:MGI:88453]
ENSMUSG00000105211	14.2092	-1.21887	0.512359	-2.37894	0.0173625	0.100131	Gm47302	1	miRNA	predicted gene, 47302 [Source:MGI Symbol;Acc:MGI:6096169]
ENSMUSG00000026042	43.6492	-0.188262	0.425359	-0.442596	0.658058	0.837757	Col5a2	1	protein_coding	collagen, type V, alpha 2 [Source:MGI Symbol;Acc:MGI:88458]
ENSMUSG00000025995	104.199	-0.0141959	0.182607	-0.0777402	0.938035	0.97411	Wdr75	1	protein_coding	WD repeat domain 75 [Source:MGI Symbol;Acc:MGI:1920924]
ENSMUSG00000084817	303.652	0.323803	0.214382	1.5104	0.130941	0.361079	Gm5526	1	processed_pseudogene	predicted pseudogene 5526 [Source:MGI Symbol;Acc:MGI:3643066]
ENSMUSG00000025993	1261.01	0.574359	0.222823	2.57764	0.00994766	0.0675931	Slc40a1	1	protein_coding	solute carrier family 40 (iron-regulated transporter), member 1 [Source:MGI Symbol;Acc:MGI:1315204]
ENSMUSG00000101262	23.8872	-0.219675	0.366609	-0.599208	0.549034	0.771551	Gm8326	1	processed_pseudogene	predicted gene 8326 [Source:MGI Symbol;Acc:MGI:3644839]
ENSMUSG00000025986	36.8604	-0.760244	0.334342	-2.27385	0.0229749	0.121087	Slc39a10	1	protein_coding	solute carrier family 39 (zinc transporter), member 10 [Source:MGI Symbol;Acc:MGI:1914515]
ENSMUSG00000081185	29.7384	0.123153	0.242661	0.507511	0.611796	0.809375	Gm4852	1	processed_pseudogene	predicted pseudogene 4852 [Source:MGI Symbol;Acc:MGI:3643039]
ENSMUSG00000100033	124.065	-0.150635	0.255793	-0.588895	0.555932	0.776204	Gm8337	1	processed_pseudogene	predicted gene 8337 [Source:MGI Symbol;Acc:MGI:3644012]
ENSMUSG00000045954	104.148	0.499997	0.198295	2.52148	0.0116862	0.0753147	Cavin2	1	protein_coding	caveolae associated 2 [Source:MGI Symbol;Acc:MGI:99513]
ENSMUSG00000026107	132.382	-0.659296	0.281836	-2.33929	0.0193205	0.108439	Nabp1	1	protein_coding	nucleic acid binding protein 1 [Source:MGI Symbol;Acc:MGI:1923258]
ENSMUSG00000018417	1647.95	-0.263799	0.137678	-1.91606	0.0553579	0.214543	Myo1b	1	protein_coding	myosin IB [Source:MGI Symbol;Acc:MGI:107752]
ENSMUSG00000101628	440.125	-0.0748305	0.195472	-0.38282	0.701853	0.861879	Gm28177	1	lncRNA	predicted gene 28177 [Source:MGI Symbol;Acc:MGI:5578883]
ENSMUSG00000078291	21.4224	-0.0859814	0.343702	-0.250163	0.802461	0.914564	Gm3940	1	processed_pseudogene	predicted gene 3940 [Source:MGI Symbol;Acc:MGI:3782114]
ENSMUSG00000026104	603.502	-0.0457518	0.1903	-0.24042	0.810005	0.918411	Stat1	1	protein_coding	signal transducer and activator of transcription 1 [Source:MGI Symbol;Acc:MGI:103063]
ENSMUSG00000026103	39.668	0.233587	0.302012	0.773436	0.439264	0.691824	Gls	1	protein_coding	glutaminase [Source:MGI Symbol;Acc:MGI:95752]
ENSMUSG00000002881	571.471	-0.213225	0.151032	-1.41178	0.158013	0.40145	Nab1	1	protein_coding	Ngfi-A binding protein 1 [Source:MGI Symbol;Acc:MGI:107564]
ENSMUSG00000100007	109.324	-0.0184466	0.219458	-0.0840552	0.933013	0.971991	Gm5527	1	processed_pseudogene	predicted gene 5527 [Source:MGI Symbol;Acc:MGI:3646585]
ENSMUSG00000041439	117.234	-0.0628446	0.192695	-0.326135	0.744322	0.884502	Mfsd6	1	protein_coding	major facilitator superfamily domain containing 6 [Source:MGI Symbol;Acc:MGI:1922925]
ENSMUSG00000026102	122.647	0.0270326	0.170944	0.158138	0.874348	0.948612	Inpp1	1	protein_coding	inositol polyphosphate-1-phosphatase [Source:MGI Symbol;Acc:MGI:104848]
ENSMUSG00000041426	605.629	-0.229645	0.143422	-1.60118	0.109336	0.325917	Hibch	1	protein_coding	3-hydroxyisobutyryl-Coenzyme A hydrolase [Source:MGI Symbol;Acc:MGI:1923792]
ENSMUSG00000026098	48.3657	-0.682469	0.29419	-2.31983	0.0203502	0.112204	Pms1	1	protein_coding	PMS1 homolog 1, mismatch repair system component [Source:MGI Symbol;Acc:MGI:1202302]
ENSMUSG00000026097	207.377	-0.282668	0.193837	-1.45827	0.144765	0.381726	Ormdl1	1	protein_coding	ORM1-like 1 (S. cerevisiae) [Source:MGI Symbol;Acc:MGI:2181669]
ENSMUSG00000100679	84.8768	-0.887782	0.253213	-3.50606	0.000454791	0.00636708	Gm28778	1	protein_coding	predicted gene 28778 [Source:MGI Symbol;Acc:MGI:5579484]
ENSMUSG00000026096	142.447	-0.496689	0.172974	-2.87147	0.00408574	0.0352354	Osgepl1	1	protein_coding	O-sialoglycoprotein endopeptidase-like 1 [Source:MGI Symbol;Acc:MGI:1919335]
ENSMUSG00000099913	290.459	0.0879421	0.150814	0.583117	0.559814	0.778432	Gm28551	1	protein_coding	predicted gene 28551 [Source:MGI Symbol;Acc:MGI:5579257]
ENSMUSG00000026095	315.715	0.154853	0.140166	1.10478	0.269254	0.53897	Asnsd1	1	protein_coding	asparagine synthetase domain containing 1 [Source:MGI Symbol;Acc:MGI:1917646]
ENSMUSG00000117809	40.6395	0.00104622	0.31059	0.00336848	0.997312	0.999266	Asdurf	1	protein_coding	Asnsd1 upstream reading frame [Source:NCBI gene;Acc:110599589]
ENSMUSG00000026094	37.1444	0.393097	0.304543	1.29078	0.196781	0.455208	Stk17b	1	protein_coding	serine/threonine kinase 17b (apoptosis-inducing) [Source:MGI Symbol;Acc:MGI:2138162]
ENSMUSG00000042807	17.6862	0.419347	0.350032	1.19802	0.230908	0.496885	Hecw2	1	protein_coding	HECT, C2 and WW domain containing E3 ubiquitin protein ligase 2 [Source:MGI Symbol;Acc:MGI:2685817]
ENSMUSG00000041303	117.868	-0.107539	0.222133	-0.484119	0.628301	0.81831	Gtf3c3	1	protein_coding	general transcription factor IIIC, polypeptide 3 [Source:MGI Symbol;Acc:MGI:2138383]
ENSMUSG00000073678	137.457	-0.194459	0.240972	-0.806977	0.41968	0.675436	Pgap1	1	protein_coding	post-GPI attachment to proteins 1 [Source:MGI Symbol;Acc:MGI:2443342]
ENSMUSG00000052331	40.0227	0.423721	0.250445	1.69187	0.0906702	0.293316	Ankrd44	1	protein_coding	ankyrin repeat domain 44 [Source:MGI Symbol;Acc:MGI:3045243]
ENSMUSG00000025982	1057.09	-0.1208	0.110347	-1.09473	0.273634	0.54393	Sf3b1	1	protein_coding	splicing factor 3b, subunit 1 [Source:MGI Symbol;Acc:MGI:1932339]
ENSMUSG00000025981	198.543	-1.2298	0.361494	-3.40201	0.000668929	0.00872035	Coq10b	1	protein_coding	coenzyme Q10B [Source:MGI Symbol;Acc:MGI:1915126]
ENSMUSG00000025980	3459.21	-0.124333	0.109563	-1.1348	0.256458	0.525747	Hspd1	1	protein_coding	heat shock protein 1 (chaperonin) [Source:MGI Symbol;Acc:MGI:96242]
ENSMUSG00000073676	1093.7	0.371652	0.137584	2.70127	0.00690752	0.0524957	Hspe1	1	protein_coding	heat shock protein 1 (chaperonin 10) [Source:MGI Symbol;Acc:MGI:104680]
ENSMUSG00000089670	20.5141	0.482267	0.384442	1.25446	0.209675	0.471228	Gm16581	1	processed_pseudogene	predicted gene 16581 [Source:MGI Symbol;Acc:MGI:4415001]
ENSMUSG00000025979	196.222	-0.186948	0.270436	-0.691285	0.489387	0.727786	Mob4	1	protein_coding	MOB family member 4, phocein [Source:MGI Symbol;Acc:MGI:104899]
ENSMUSG00000046994	31.6099	0.0127227	0.267603	0.0475431	0.96208	0.985354	Mars2	1	protein_coding	methionine-tRNA synthetase 2 (mitochondrial) [Source:MGI Symbol;Acc:MGI:2444136]
ENSMUSG00000100215	14.6832	0.64375	0.400352	1.60796	0.107844	0.323685	Gm8292	1	processed_pseudogene	predicted gene 8292 [Source:MGI Symbol;Acc:MGI:3648460]
ENSMUSG00000100309	29.2652	-0.186403	0.27823	-0.66996	0.502883	0.737948	Gm6644	1	processed_pseudogene	predicted gene 6644 [Source:MGI Symbol;Acc:MGI:3644951]
ENSMUSG00000100944	34.2159	0.685893	0.417442	1.64309	0.100365	0.31168	Gm28900	1	processed_pseudogene	predicted gene 28900 [Source:MGI Symbol;Acc:MGI:5579606]
ENSMUSG00000038323	264.946	-0.527892	0.327766	-1.61057	0.107273	0.323016	1700066M21Rik	1	protein_coding	RIKEN cDNA 1700066M21 gene [Source:MGI Symbol;Acc:MGI:1920717]
ENSMUSG00000048495	60.8954	-0.244011	0.283848	-0.859652	0.389981	0.651083	Tyw5	1	protein_coding	tRNA-yW synthesizing protein 5 [Source:MGI Symbol;Acc:MGI:1915986]
ENSMUSG00000025971	159.477	0.0179201	0.168074	0.10662	0.91509	0.962991	Maip1	1	protein_coding	matrix AAA peptidase interacting protein 1 [Source:MGI Symbol;Acc:MGI:1915365]
ENSMUSG00000038305	12.0354	-0.236268	0.434968	-0.543186	0.587002	0.795814	Spats2l	1	protein_coding	spermatogenesis associated, serine-rich 2-like [Source:MGI Symbol;Acc:MGI:1914448]
ENSMUSG00000054770	55.4165	-0.0158661	0.209719	-0.0756543	0.939694	0.974637	Kctd18	1	protein_coding	potassium channel tetramerisation domain containing 18 [Source:MGI Symbol;Acc:MGI:3603813]
ENSMUSG00000063558	753.579	-0.589539	0.205178	-2.87331	0.004062	0.0350955	Aox1	1	protein_coding	aldehyde oxidase 1 [Source:MGI Symbol;Acc:MGI:88035]
ENSMUSG00000064294	7297.91	-2.72444	0.23063	-11.813	3.34283e-32	1.37784e-29	Aox3	1	protein_coding	aldehyde oxidase 3 [Source:MGI Symbol;Acc:MGI:1918974]
ENSMUSG00000051223	1059.62	-0.423834	0.233792	-1.81287	0.0698524	0.248036	Bzw1	1	protein_coding	basic leucine zipper and W2 domains 1 [Source:MGI Symbol;Acc:MGI:1914132]
ENSMUSG00000026034	624.943	-0.333511	0.151994	-2.19424	0.028218	0.138268	Clk1	1	protein_coding	CDC-like kinase 1 [Source:MGI Symbol;Acc:MGI:107403]
ENSMUSG00000026035	85.6764	0.130958	0.189984	0.689314	0.490626	0.728882	Ppil3	1	protein_coding	peptidylprolyl isomerase (cyclophilin)-like 3 [Source:MGI Symbol;Acc:MGI:1917475]
ENSMUSG00000026036	121.305	-0.603874	0.151267	-3.99211	6.54888e-05	0.00124189	Nif3l1	1	protein_coding	Ngg1 interacting factor 3-like 1 (S. pombe) [Source:MGI Symbol;Acc:MGI:1929485]
ENSMUSG00000026037	49.8459	-0.242211	0.229577	-1.05503	0.291411	0.561111	Orc2	1	protein_coding	origin recognition complex, subunit 2 [Source:MGI Symbol;Acc:MGI:1328306]
ENSMUSG00000038174	187.854	-0.719835	0.278276	-2.58677	0.00968816	0.0664349	Fam126b	1	protein_coding	family with sequence similarity 126, member B [Source:MGI Symbol;Acc:MGI:1098784]
ENSMUSG00000026032	539.351	0.043209	0.132685	0.325651	0.744688	0.884862	Ndufb3	1	protein_coding	NADH:ubiquinone oxidoreductase subunit B3 [Source:MGI Symbol;Acc:MGI:1913745]
ENSMUSG00000059647	93.4113	0.410287	0.23269	1.76323	0.0778613	0.265745	Cbx3-ps7	1	processed_pseudogene	chromobox 3, pseudogene 7 [Source:MGI Symbol;Acc:MGI:3704187]
ENSMUSG00000102059	32.8555	-0.0108759	0.300889	-0.0361459	0.971166	0.988859	Gm20257	1	transcribed_unprocessed_pseudogene	predicted gene, 20257 [Source:MGI Symbol;Acc:MGI:5012442]
ENSMUSG00000026031	805.694	-0.371509	0.150086	-2.4753	0.0133123	0.0828782	Cflar	1	protein_coding	CASP8 and FADD-like apoptosis regulator [Source:MGI Symbol;Acc:MGI:1336166]
ENSMUSG00000026029	292.548	-0.0814279	0.151375	-0.53792	0.590632	0.797948	Casp8	1	protein_coding	caspase 8 [Source:MGI Symbol;Acc:MGI:1261423]
ENSMUSG00000026028	197.233	-0.346423	0.15816	-2.19033	0.0285004	0.139311	Trak2	1	protein_coding	trafficking protein, kinesin binding 2 [Source:MGI Symbol;Acc:MGI:1918077]
ENSMUSG00000026027	341.52	-0.476951	0.141519	-3.37023	0.000751053	0.00949933	Stradb	1	protein_coding	STE20-related kinase adaptor beta [Source:MGI Symbol;Acc:MGI:2144047]
ENSMUSG00000038079	32.141	0.0982438	0.276512	0.355296	0.722368	0.872394	Tmem237	1	protein_coding	transmembrane protein 237 [Source:MGI Symbol;Acc:MGI:2138365]
ENSMUSG00000079550	130.374	0.0886462	0.180949	0.489896	0.624207	0.816761	Mpp4	1	protein_coding	membrane protein, palmitoylated 4 (MAGUK p55 subfamily member 4) [Source:MGI Symbol;Acc:MGI:2386681]
ENSMUSG00000026024	814.49	-0.0469752	0.128394	-0.365867	0.714464	0.868074	Als2	1	protein_coding	alsin Rho guanine nucleotide exchange factor [Source:MGI Symbol;Acc:MGI:1921268]
ENSMUSG00000041075	227.855	0.110622	0.248341	0.445442	0.656	0.836124	Fzd7	1	protein_coding	frizzled class receptor 7 [Source:MGI Symbol;Acc:MGI:108570]
ENSMUSG00000026021	228.317	0.0593097	0.209003	0.283775	0.776583	0.901958	Sumo1	1	protein_coding	small ubiquitin-like modifier 1 [Source:MGI Symbol;Acc:MGI:1197010]
ENSMUSG00000026020	213.576	0.0524642	0.199814	0.262565	0.792886	0.910256	Nop58	1	protein_coding	NOP58 ribonucleoprotein [Source:MGI Symbol;Acc:MGI:1933184]
ENSMUSG00000067336	234.374	-0.230268	0.242248	-0.950546	0.341835	0.61167	Bmpr2	1	protein_coding	bone morphogenetic protein receptor, type II (serine/threonine kinase) [Source:MGI Symbol;Acc:MGI:1095407]
ENSMUSG00000041040	58.7317	0.0497685	0.239914	0.207443	0.835664	0.93027	Fam117b	1	protein_coding	family with sequence similarity 117, member B [Source:MGI Symbol;Acc:MGI:1920000]
ENSMUSG00000026019	124.629	-0.131663	0.141143	-0.932831	0.350907	0.618879	Wdr12	1	protein_coding	WD repeat domain 12 [Source:MGI Symbol;Acc:MGI:1927241]
ENSMUSG00000026017	34.8272	-0.286507	0.313828	-0.912944	0.361272	0.628771	Carf	1	protein_coding	calcium response factor [Source:MGI Symbol;Acc:MGI:2182269]
ENSMUSG00000082609	113.874	0.278514	0.224505	1.24057	0.214765	0.477429	Gm15464	1	processed_pseudogene	predicted gene 15464 [Source:MGI Symbol;Acc:MGI:3646025]
ENSMUSG00000073664	177.715	-0.331974	0.222852	-1.48966	0.136314	0.369998	Nbeal1	1	protein_coding	neurobeachin like 1 [Source:MGI Symbol;Acc:MGI:2444343]
ENSMUSG00000049439	86.6687	0.429245	0.194398	2.20807	0.0272395	0.135031	Cyp20a1	1	protein_coding	cytochrome P450, family 20, subfamily a, polypeptide 1 [Source:MGI Symbol;Acc:MGI:1925201]
ENSMUSG00000026782	17.7348	0.521592	0.349772	1.49123	0.1359	0.369377	Abi2	1	protein_coding	abl-interactor 2 [Source:MGI Symbol;Acc:MGI:106913]
ENSMUSG00000026014	662.806	-0.286994	0.195269	-1.46974	0.141633	0.377092	Raph1	1	protein_coding	Ras association (RalGDS/AF-6) and pleckstrin homology domains 1 [Source:MGI Symbol;Acc:MGI:1924550]
ENSMUSG00000101188	894.082	-0.152752	0.0811158	-1.88314	0.0596814	0.225023	Eif4a-ps4	1	processed_pseudogene	eukaryotic translation initiation factor 4A, pseudogene 4 [Source:MGI Symbol;Acc:MGI:1195958]
ENSMUSG00000081382	123.939	0.222606	0.226354	0.983443	0.32539	0.595924	Rpl18-ps1	1	processed_pseudogene	ribosomal protein L18, pseudogene 1 [Source:MGI Symbol;Acc:MGI:98018]
ENSMUSG00000052062	65.7629	-1.7554	0.211739	-8.29038	1.1289e-16	1.36383e-14	Pard3b	1	protein_coding	par-3 family cell polarity regulator beta [Source:MGI Symbol;Acc:MGI:1919301]
ENSMUSG00000084333	138.854	0.431754	0.233559	1.84859	0.0645178	0.235702	Gm11599	1	processed_pseudogene	predicted gene 11599 [Source:MGI Symbol;Acc:MGI:3651840]
ENSMUSG00000025969	171.045	1.00941	0.229817	4.39225	1.12184e-05	0.000263648	Nrp2	1	protein_coding	neuropilin 2 [Source:MGI Symbol;Acc:MGI:1100492]
ENSMUSG00000040865	137.38	-0.0914496	0.158656	-0.576403	0.564343	0.781261	Ino80d	1	protein_coding	INO80 complex subunit D [Source:MGI Symbol;Acc:MGI:3027003]
ENSMUSG00000101599	44.1169	-0.0325272	0.211984	-0.153441	0.87805	0.949341	Gm20342	1	lncRNA	predicted gene, 20342 [Source:MGI Symbol;Acc:MGI:5012527]
ENSMUSG00000025968	1076.87	-0.209682	0.118806	-1.76492	0.077577	0.265103	Ndufs1	1	protein_coding	NADH:ubiquinone oxidoreductase core subunit S1 [Source:MGI Symbol;Acc:MGI:2443241]
ENSMUSG00000025967	1560.95	0.289966	0.141834	2.0444	0.0409142	0.17664	Eef1b2	1	protein_coding	eukaryotic translation elongation factor 1 beta 2 [Source:MGI Symbol;Acc:MGI:1929520]
ENSMUSG00000081643	187.222	0.0683097	0.228954	0.298356	0.765432	0.896552	Gm11605	1	processed_pseudogene	predicted gene 11605 [Source:MGI Symbol;Acc:MGI:3651339]
ENSMUSG00000025964	81.9219	0.407308	0.236178	1.72458	0.0846026	0.280355	Adam23	1	protein_coding	a disintegrin and metallopeptidase domain 23 [Source:MGI Symbol;Acc:MGI:1345162]
ENSMUSG00000025962	127.101	-0.237947	0.189385	-1.25642	0.208965	0.47028	Fastkd2	1	protein_coding	FAST kinase domains 2 [Source:MGI Symbol;Acc:MGI:1922869]
ENSMUSG00000025959	74.4085	0.101425	0.171456	0.591551	0.554151	0.774728	Klf7	1	protein_coding	Kruppel-like factor 7 (ubiquitous) [Source:MGI Symbol;Acc:MGI:1935151]
ENSMUSG00000086721	18.6887	0.196122	0.363789	0.53911	0.589811	0.797454	Gm13750	1	processed_pseudogene	predicted gene 13750 [Source:MGI Symbol;Acc:MGI:3650598]
ENSMUSG00000025958	127.737	-0.183385	0.206455	-0.888257	0.374402	0.639141	Creb1	1	protein_coding	cAMP responsive element binding protein 1 [Source:MGI Symbol;Acc:MGI:88494]
ENSMUSG00000025956	68.6773	-0.239089	0.195322	-1.22408	0.220923	0.484281	Mettl21a	1	protein_coding	methyltransferase like 21A [Source:MGI Symbol;Acc:MGI:1914349]
ENSMUSG00000087213	18.192	-1.00824	0.408228	-2.46979	0.0135193	0.0839058	2810408I11Rik	1	lncRNA	RIKEN cDNA 2810408I11 gene [Source:MGI Symbol;Acc:MGI:1917191]
ENSMUSG00000070871	45.8447	-0.189546	0.227549	-0.832991	0.40485	0.663963	Ccnyl1	1	protein_coding	cyclin Y-like 1 [Source:MGI Symbol;Acc:MGI:2138614]
ENSMUSG00000045005	75.4265	-0.924766	0.266412	-3.47119	0.000518163	0.00713314	Fzd5	1	protein_coding	frizzled class receptor 5 [Source:MGI Symbol;Acc:MGI:108571]
ENSMUSG00000051344	20.7758	0.252455	0.303057	0.833027	0.40483	0.663963	Plekhm3	1	protein_coding	pleckstrin homology domain containing, family M, member 3 [Source:MGI Symbol;Acc:MGI:2443627]
ENSMUSG00000084416	555.047	0.0610402	0.200226	0.304856	0.760476	0.894219	Rpl10a-ps1	1	processed_pseudogene	ribosomal protein L10A, pseudogene 1 [Source:MGI Symbol;Acc:MGI:3705885]
ENSMUSG00000100774	168.184	1.08621	0.361783	3.00237	0.00267885	0.0257901	Gm7329	1	processed_pseudogene	predicted gene 7329 [Source:MGI Symbol;Acc:MGI:3646271]
ENSMUSG00000025950	3527.65	0.130253	0.133018	0.979215	0.327474	0.597808	Idh1	1	protein_coding	isocitrate dehydrogenase 1 (NADP+), soluble [Source:MGI Symbol;Acc:MGI:96413]
ENSMUSG00000025949	165.507	-0.271671	0.192037	-1.41468	0.157163	0.400307	Pikfyve	1	protein_coding	phosphoinositide kinase, FYVE type zinc finger containing [Source:MGI Symbol;Acc:MGI:1335106]
ENSMUSG00000026005	204.471	-0.0656234	0.273323	-0.240094	0.810257	0.918503	Rpe	1	protein_coding	ribulose-5-phosphate-3-epimerase [Source:MGI Symbol;Acc:MGI:1913896]
ENSMUSG00000026004	80.8182	-0.214792	0.23816	-0.901879	0.367121	0.633132	Kansl1l	1	protein_coding	KAT8 regulatory NSL complex subunit 1-like [Source:MGI Symbol;Acc:MGI:1915941]
ENSMUSG00000026003	1883.88	0.18014	0.141632	1.27189	0.203411	0.463031	Acadl	1	protein_coding	acyl-Coenzyme A dehydrogenase, long-chain [Source:MGI Symbol;Acc:MGI:87866]
ENSMUSG00000094191	20.7274	0.571585	0.474563	1.20444	0.228418	0.493608	Rpl31-ps14	1	processed_pseudogene	ribosomal protein L31, pseudogene 14 [Source:MGI Symbol;Acc:MGI:3704189]
ENSMUSG00000026000	165.912	-0.664041	0.125805	-5.27832	1.30375e-07	4.92792e-06	Lancl1	1	protein_coding	LanC (bacterial lantibiotic synthetase component C)-like 1 [Source:MGI Symbol;Acc:MGI:1336997]
ENSMUSG00000025991	23791.1	-0.483447	0.238504	-2.027	0.0426629	0.181414	Cps1	1	protein_coding	carbamoyl-phosphate synthetase 1 [Source:MGI Symbol;Acc:MGI:891996]
ENSMUSG00000062209	32.7618	-0.86685	0.364079	-2.38094	0.0172686	0.0998769	Erbb4	1	protein_coding	erb-b2 receptor tyrosine kinase 4 [Source:MGI Symbol;Acc:MGI:104771]
ENSMUSG00000026192	251.502	-0.281211	0.124079	-2.26639	0.0234275	0.12228	Atic	1	protein_coding	5-aminoimidazole-4-carboxamide ribonucleotide formyltransferase/IMP cyclohydrolase [Source:MGI Symbol;Acc:MGI:1351352]
ENSMUSG00000026193	16874.5	-0.0949916	0.162725	-0.583754	0.559386	0.778432	Fn1	1	protein_coding	fibronectin 1 [Source:MGI Symbol;Acc:MGI:95566]
ENSMUSG00000099707	210.206	0.57309	0.191245	2.99663	0.00272982	0.0261788	Gm8883	1	lncRNA	predicted gene 8883 [Source:MGI Symbol;Acc:MGI:3649116]
ENSMUSG00000039395	304.248	0.915216	0.328962	2.78213	0.00540026	0.0434688	Mreg	1	protein_coding	melanoregulin [Source:MGI Symbol;Acc:MGI:2151839]
ENSMUSG00000026189	1771.13	0.147636	0.119315	1.23737	0.215952	0.478886	Pecr	1	protein_coding	peroxisomal trans-2-enoyl-CoA reductase [Source:MGI Symbol;Acc:MGI:2148199]
ENSMUSG00000026187	203.713	-0.125762	0.14919	-0.842964	0.399248	0.658243	Xrcc5	1	protein_coding	X-ray repair complementing defective repair in Chinese hamster cells 5 [Source:MGI Symbol;Acc:MGI:104517]
ENSMUSG00000085812	17.531	-0.628336	0.34864	-1.80225	0.0715064	0.251529	Gm15843	1	processed_pseudogene	predicted gene 15843 [Source:MGI Symbol;Acc:MGI:3801845]
ENSMUSG00000039354	143.287	-0.121293	0.124298	-0.975818	0.329155	0.599098	Smarcal1	1	protein_coding	SWI/SNF related matrix associated, actin dependent regulator of chromatin, subfamily a-like 1 [Source:MGI Symbol;Acc:MGI:1859183]
ENSMUSG00000046330	793.012	0.424849	0.204408	2.07844	0.0376688	0.167837	Rpl37a	1	protein_coding	ribosomal protein L37a [Source:MGI Symbol;Acc:MGI:98068]
ENSMUSG00000039323	3258.98	0.0624515	0.257272	0.242745	0.808203	0.917962	Igfbp2	1	protein_coding	insulin-like growth factor binding protein 2 [Source:MGI Symbol;Acc:MGI:96437]
ENSMUSG00000026185	171.623	-0.491443	0.668656	-0.734971	0.462357	0.709146	Igfbp5	1	protein_coding	insulin-like growth factor binding protein 5 [Source:MGI Symbol;Acc:MGI:96440]
ENSMUSG00000055322	1283.82	-0.423514	0.164908	-2.56818	0.0102233	0.0688796	Tns1	1	protein_coding	tensin 1 [Source:MGI Symbol;Acc:MGI:104552]
ENSMUSG00000061815	8.82313	3.25864	0.82607	3.94475	7.98849e-05	0.00147887	Rufy4	1	protein_coding	RUN and FYVE domain containing 4 [Source:MGI Symbol;Acc:MGI:3588214]
ENSMUSG00000006304	939.112	-0.131204	0.080109	-1.63782	0.10146	0.312909	Arpc2	1	protein_coding	actin related protein 2/3 complex, subunit 2 [Source:MGI Symbol;Acc:MGI:1923959]
ENSMUSG00000006299	1554.54	-0.0501576	0.171475	-0.292506	0.7699	0.898478	Aamp	1	protein_coding	angio-associated migratory protein [Source:MGI Symbol;Acc:MGI:107809]
ENSMUSG00000026179	1225.59	0.500245	0.203966	2.45259	0.0141832	0.0869378	Pnkd	1	protein_coding	paroxysmal nonkinesiogenic dyskinesia [Source:MGI Symbol;Acc:MGI:1930773]
ENSMUSG00000006301	453.351	-0.0614708	0.0857544	-0.716824	0.473483	0.717836	Tmbim1	1	protein_coding	transmembrane BAX inhibitor motif containing 1 [Source:MGI Symbol;Acc:MGI:1916910]
ENSMUSG00000026177	62.4578	0.844202	0.278518	3.03105	0.00243702	0.0240172	Slc11a1	1	protein_coding	solute carrier family 11 (proton-coupled divalent metal ion transporters), member 1 [Source:MGI Symbol;Acc:MGI:1345275]
ENSMUSG00000026176	1790.26	-0.110453	0.102747	-1.075	0.282374	0.552758	Ctdsp1	1	protein_coding	CTD (carboxy-terminal domain, RNA polymerase II, polypeptide A) small phosphatase 1 [Source:MGI Symbol;Acc:MGI:2654470]
ENSMUSG00000033364	61.1028	0.205549	0.214113	0.960004	0.337053	0.607599	Usp37	1	protein_coding	ubiquitin specific peptidase 37 [Source:MGI Symbol;Acc:MGI:2442483]
ENSMUSG00000026174	167.763	-0.150785	0.135343	-1.11409	0.265239	0.534884	Cnot9	1	protein_coding	CCR4-NOT transcription complex, subunit 9 [Source:MGI Symbol;Acc:MGI:1928902]
ENSMUSG00000026135	72.7076	-0.0335326	0.224342	-0.149471	0.881182	0.950173	Zfp142	1	protein_coding	zinc finger protein 142 [Source:MGI Symbol;Acc:MGI:1924514]
ENSMUSG00000026172	114.902	0.055921	0.166484	0.335894	0.736951	0.880521	Bcs1l	1	protein_coding	BCS1-like (yeast) [Source:MGI Symbol;Acc:MGI:1914071]
ENSMUSG00000026171	170.949	0.151183	0.136529	1.10734	0.268149	0.537986	Rnf25	1	protein_coding	ring finger protein 25 [Source:MGI Symbol;Acc:MGI:1890215]
ENSMUSG00000033257	176.215	-0.401131	0.169573	-2.36553	0.0180042	0.1029	Ttll4	1	protein_coding	tubulin tyrosine ligase-like family, member 4 [Source:MGI Symbol;Acc:MGI:1914784]
ENSMUSG00000026170	4335.57	-0.271285	0.113686	-2.38628	0.0170199	0.0991344	Cyp27a1	1	protein_coding	cytochrome P450, family 27, subfamily a, polypeptide 1 [Source:MGI Symbol;Acc:MGI:88594]
ENSMUSG00000006538	27.6542	-0.996341	0.411414	-2.42175	0.015446	0.09215	Ihh	1	protein_coding	Indian hedgehog [Source:MGI Symbol;Acc:MGI:96533]
ENSMUSG00000026162	35.6163	-0.6727	0.247081	-2.72259	0.0064772	0.0499293	Nhej1	1	protein_coding	non-homologous end joining factor 1 [Source:MGI Symbol;Acc:MGI:1922820]
ENSMUSG00000033159	572.317	-0.296318	0.186952	-1.585	0.112967	0.331771	Cnppd1	1	protein_coding	cyclin Pas1/PHO80 domain containing 1 [Source:MGI Symbol;Acc:MGI:1916421]
ENSMUSG00000049339	1938.91	-0.102644	0.163097	-0.629341	0.529126	0.756805	Retreg2	1	protein_coding	reticulophagy regulator family member 2 [Source:MGI Symbol;Acc:MGI:2388278]
ENSMUSG00000026197	263.729	-0.0585141	0.183321	-0.31919	0.749582	0.887734	Zfand2b	1	protein_coding	zinc finger, AN1 type domain 2B [Source:MGI Symbol;Acc:MGI:1916068]
ENSMUSG00000026198	772.413	0.0173271	0.12156	0.14254	0.886654	0.952443	Abcb6	1	protein_coding	ATP-binding cassette, sub-family B (MDR/TAP), member 6 [Source:MGI Symbol;Acc:MGI:1921354]
ENSMUSG00000099519	1272.48	-0.0714461	0.124818	-0.572404	0.567048	0.783458	Gm29253	1	lncRNA	predicted gene 29253 [Source:MGI Symbol;Acc:MGI:5579959]
ENSMUSG00000033124	827.633	-0.30631	0.164288	-1.86448	0.0622549	0.230743	Atg9a	1	protein_coding	autophagy related 9A [Source:MGI Symbol;Acc:MGI:2138446]
ENSMUSG00000026199	272.588	-0.316855	0.154237	-2.05434	0.0399428	0.174	Ankzf1	1	protein_coding	ankyrin repeat and zinc finger domain containing 1 [Source:MGI Symbol;Acc:MGI:1098746]
ENSMUSG00000026200	36.9204	-0.0833464	0.232651	-0.358246	0.720159	0.871153	Glb1l	1	protein_coding	galactosidase, beta 1-like [Source:MGI Symbol;Acc:MGI:1921827]
ENSMUSG00000026201	745.064	-0.0617855	0.0914239	-0.675814	0.499159	0.734405	Stk16	1	protein_coding	serine/threonine kinase 16 [Source:MGI Symbol;Acc:MGI:1313271]
ENSMUSG00000026202	1991.3	0.0742146	0.155518	0.477209	0.633213	0.822033	Tuba4a	1	protein_coding	tubulin, alpha 4A [Source:MGI Symbol;Acc:MGI:1095410]
ENSMUSG00000026203	641.273	0.0572371	0.151294	0.378318	0.705194	0.863486	Dnajb2	1	protein_coding	DnaJ heat shock protein family (Hsp40) member B2 [Source:MGI Symbol;Acc:MGI:1928739]
ENSMUSG00000026209	497.688	-0.170399	0.145069	-1.17461	0.24015	0.507535	Dnpep	1	protein_coding	aspartyl aminopeptidase [Source:MGI Symbol;Acc:MGI:1278328]
ENSMUSG00000026208	52.5054	0.476637	0.30982	1.53843	0.123943	0.349344	Des	1	protein_coding	desmin [Source:MGI Symbol;Acc:MGI:94885]
ENSMUSG00000026207	13.6316	0.669309	0.419131	1.5969	0.110289	0.327424	Speg	1	protein_coding	SPEG complex locus [Source:MGI Symbol;Acc:MGI:109282]
ENSMUSG00000033021	299.952	-0.455872	0.165497	-2.75456	0.00587715	0.0465065	Gmppa	1	protein_coding	GDP-mannose pyrophosphorylase A [Source:MGI Symbol;Acc:MGI:1916330]
ENSMUSG00000032997	29.3345	0.337397	0.299563	1.1263	0.260039	0.528525	Chpf	1	protein_coding	chondroitin polymerizing factor [Source:MGI Symbol;Acc:MGI:106576]
ENSMUSG00000026211	14.0365	-0.00843602	0.435634	-0.0193649	0.98455	0.994216	Obsl1	1	protein_coding	obscurin-like 1 [Source:MGI Symbol;Acc:MGI:2138628]
ENSMUSG00000026213	98.4604	0.281099	0.181358	1.54997	0.121148	0.344515	Stk11ip	1	protein_coding	serine/threonine kinase 11 interacting protein [Source:MGI Symbol;Acc:MGI:1918978]
ENSMUSG00000026245	294.955	-0.253155	0.136865	-1.84967	0.0643609	0.235313	Farsb	1	protein_coding	phenylalanyl-tRNA synthetase, beta subunit [Source:MGI Symbol;Acc:MGI:1346035]
ENSMUSG00000012187	17.0902	1.41825	0.840006	1.68838	0.0913387	0.294664	Mogat1	1	protein_coding	monoacylglycerol O-acyltransferase 1 [Source:MGI Symbol;Acc:MGI:1915643]
ENSMUSG00000032883	357.115	0.19445	0.267077	0.728067	0.466573	0.712571	Acsl3	1	protein_coding	acyl-CoA synthetase long-chain family member 3 [Source:MGI Symbol;Acc:MGI:1921455]
ENSMUSG00000079470	120.663	0.13786	0.276577	0.49845	0.618167	0.813355	Utp14b	1	protein_coding	UTP14B small subunit processome component [Source:MGI Symbol;Acc:MGI:2445092]
ENSMUSG00000099377	20.577	0.339017	0.305765	1.10875	0.267539	0.537227	Gm6159	1	processed_pseudogene	predicted gene 6159 [Source:MGI Symbol;Acc:MGI:3644323]
ENSMUSG00000072978	34.7491	0.0787248	0.233084	0.337753	0.735549	0.880038	Gm5830	1	processed_pseudogene	predicted pseudogene 5830 [Source:MGI Symbol;Acc:MGI:3647375]
ENSMUSG00000073643	153.586	-0.151126	0.162285	-0.93124	0.351729	0.619316	Wdfy1	1	protein_coding	WD repeat and FYVE domain containing 1 [Source:MGI Symbol;Acc:MGI:1916618]
ENSMUSG00000026248	202.808	-0.103114	0.130541	-0.789899	0.429587	0.683651	Mrpl44	1	protein_coding	mitochondrial ribosomal protein L44 [Source:MGI Symbol;Acc:MGI:1916413]
ENSMUSG00000026249	122.862	-2.60384	0.313356	-8.30953	9.60859e-17	1.18118e-14	Serpine2	1	protein_coding	serine (or cysteine) peptidase inhibitor, clade E, member 2 [Source:MGI Symbol;Acc:MGI:101780]
ENSMUSG00000067106	151.775	-0.11265	0.170387	-0.661142	0.508521	0.74235	Gm5529	1	processed_pseudogene	predicted pseudogene 5529 [Source:MGI Symbol;Acc:MGI:3646377]
ENSMUSG00000004364	499.372	-0.240991	0.164553	-1.46452	0.143052	0.379252	Cul3	1	protein_coding	cullin 3 [Source:MGI Symbol;Acc:MGI:1347360]
ENSMUSG00000038608	39.572	0.521941	0.307462	1.69758	0.0895868	0.290887	Dock10	1	protein_coding	dedicator of cytokinesis 10 [Source:MGI Symbol;Acc:MGI:2146320]
ENSMUSG00000055980	239.618	0.258328	0.27245	0.948167	0.343044	0.612493	Irs1	1	protein_coding	insulin receptor substrate 1 [Source:MGI Symbol;Acc:MGI:99454]
ENSMUSG00000026142	204.796	-0.310571	0.174741	-1.77733	0.0755148	0.261106	Rhbdd1	1	protein_coding	rhomboid domain containing 1 [Source:MGI Symbol;Acc:MGI:1924117]
ENSMUSG00000026150	244.651	0.00326174	0.151279	0.0215611	0.982798	0.993841	Mff	1	protein_coding	mitochondrial fission factor [Source:MGI Symbol;Acc:MGI:1922984]
ENSMUSG00000026159	174.038	-0.240607	0.185562	-1.29664	0.194755	0.452846	Agfg1	1	protein_coding	ArfGAP with FG repeats 1 [Source:MGI Symbol;Acc:MGI:1333754]
ENSMUSG00000045658	903.629	-0.0253636	0.130541	-0.194296	0.845944	0.935828	Pid1	1	protein_coding	phosphotyrosine interaction domain containing 1 [Source:MGI Symbol;Acc:MGI:2138391]
ENSMUSG00000026219	949.244	-0.243391	0.142351	-1.7098	0.0873035	0.286125	Trip12	1	protein_coding	thyroid hormone receptor interactor 12 [Source:MGI Symbol;Acc:MGI:1309481]
ENSMUSG00000073633	39.9447	-0.705286	0.282992	-2.49225	0.0126938	0.0803482	Fbxo36	1	protein_coding	F-box protein 36 [Source:MGI Symbol;Acc:MGI:1289192]
ENSMUSG00000096802	14.5814	0.0432742	0.443136	0.0976544	0.922207	0.966555	Gm15433	1	processed_pseudogene	predicted pseudogene 15433 [Source:MGI Symbol;Acc:MGI:3705860]
ENSMUSG00000064281	625.122	0.235669	0.16515	1.427	0.153579	0.394918	Rpl19-ps1	1	processed_pseudogene	ribosomal protein L19, pseudogene 1 [Source:MGI Symbol;Acc:MGI:3642668]
ENSMUSG00000098842	443.219	0.296616	0.174672	1.69814	0.0894816	0.290767	Gm27907	1	miRNA	predicted gene, 27907 [Source:MGI Symbol;Acc:MGI:5531289]
ENSMUSG00000079457	33.5286	-0.215063	0.302776	-0.710302	0.477517	0.71899	Gm7609	1	transcribed_unprocessed_pseudogene	predicted pseudogene 7609 [Source:MGI Symbol;Acc:MGI:3644536]
ENSMUSG00000089714	18.0876	-0.128604	0.417644	-0.307927	0.758138	0.892744	Gm16092	1	lncRNA	predicted gene 16092 [Source:MGI Symbol;Acc:MGI:3841241]
ENSMUSG00000090186	17.7197	-0.123758	0.367995	-0.336304	0.736642	0.880488	Gm7592	1	unprocessed_pseudogene	predicted gene 7592 [Source:MGI Symbol;Acc:MGI:3644077]
ENSMUSG00000070034	26.4232	0.73008	0.287469	2.53968	0.0110954	0.073069	Sp110	1	protein_coding	Sp110 nuclear body protein [Source:MGI Symbol;Acc:MGI:1923364]
ENSMUSG00000070031	39.8669	0.342802	0.293154	1.16936	0.242259	0.510289	Sp140	1	protein_coding	Sp140 nuclear body protein [Source:MGI Symbol;Acc:MGI:3702467]
ENSMUSG00000090246	13.4124	0.518272	0.484983	1.06864	0.285232	0.555327	Gm17017	1	lncRNA	predicted gene 17017 [Source:MGI Symbol;Acc:MGI:4820558]
ENSMUSG00000026222	109.277	0.435429	0.20369	2.1377	0.0325407	0.152161	Sp100	1	protein_coding	nuclear antigen Sp100 [Source:MGI Symbol;Acc:MGI:109561]
ENSMUSG00000036707	518.767	-0.101822	0.134151	-0.759008	0.447848	0.697866	Cab39	1	protein_coding	calcium binding protein 39 [Source:MGI Symbol;Acc:MGI:107438]
ENSMUSG00000026223	428.038	-0.0115569	0.125893	-0.0917994	0.926857	0.968315	Itm2c	1	protein_coding	integral membrane protein 2C [Source:MGI Symbol;Acc:MGI:1927594]
ENSMUSG00000099342	52.1254	-0.54252	0.251688	-2.15552	0.0311208	0.147555	Gm18180	1	processed_pseudogene	predicted gene, 18180 [Source:MGI Symbol;Acc:MGI:5010365]
ENSMUSG00000026227	825.331	-0.373421	0.149728	-2.49399	0.0126315	0.0800261	2810459M11Rik	1	protein_coding	RIKEN cDNA 2810459M11 gene [Source:MGI Symbol;Acc:MGI:1920042]
ENSMUSG00000026229	1428.68	-0.188985	0.0871843	-2.16765	0.0301853	0.14472	Psmd1	1	protein_coding	proteasome (prosome, macropain) 26S subunit, non-ATPase, 1 [Source:MGI Symbol;Acc:MGI:1917497]
ENSMUSG00000094638	477.249	0.0586454	0.173246	0.33851	0.734979	0.87989	Gm21972	1	protein_coding	predicted gene 21972 [Source:MGI Symbol;Acc:MGI:5439441]
ENSMUSG00000062590	58.1977	-0.086537	0.208671	-0.414706	0.678357	0.849629	Armc9	1	protein_coding	armadillo repeat containing 9 [Source:MGI Symbol;Acc:MGI:1926045]
ENSMUSG00000026234	1841.71	-0.22978	0.137192	-1.67488	0.0939581	0.299276	Ncl	1	protein_coding	nucleolin [Source:MGI Symbol;Acc:MGI:97286]
ENSMUSG00000026238	3401.74	-0.162081	0.140711	-1.15187	0.249374	0.518022	Ptma	1	protein_coding	prothymosin alpha [Source:MGI Symbol;Acc:MGI:97803]
ENSMUSG00000026239	50.3865	0.130473	0.185605	0.702961	0.48208	0.7223	Pde6d	1	protein_coding	phosphodiesterase 6D, cGMP-specific, rod, delta [Source:MGI Symbol;Acc:MGI:1270843]
ENSMUSG00000026240	128.031	-0.295555	0.173042	-1.70799	0.0876375	0.286817	Cops7b	1	protein_coding	COP9 signalosome subunit 7B [Source:MGI Symbol;Acc:MGI:1349388]
ENSMUSG00000053333	163.938	-0.669529	0.165414	-4.04759	5.17485e-05	0.00100863	Dis3l2	1	protein_coding	DIS3 like 3'-5' exoribonuclease 2 [Source:MGI Symbol;Acc:MGI:2442555]
ENSMUSG00000084106	652.633	0.161627	0.142478	1.1344	0.256626	0.525817	Gm6136	1	processed_pseudogene	predicted pseudogene 6136 [Source:MGI Symbol;Acc:MGI:3646897]
ENSMUSG00000026254	452.209	-0.183222	0.101912	-1.79784	0.0722026	0.252835	Eif4e2	1	protein_coding	eukaryotic translation initiation factor 4E member 2 [Source:MGI Symbol;Acc:MGI:1914440]
ENSMUSG00000048000	447.081	-0.142123	0.118409	-1.20027	0.230035	0.495803	Gigyf2	1	protein_coding	GRB10 interacting GYF protein 2 [Source:MGI Symbol;Acc:MGI:2138584]
ENSMUSG00000026259	359.392	-0.167924	0.247326	-0.67896	0.497163	0.73324	Ngef	1	protein_coding	neuronal guanine nucleotide exchange factor [Source:MGI Symbol;Acc:MGI:1858414]
ENSMUSG00000079434	17.5278	-0.216679	0.368815	-0.587499	0.556869	0.776574	Neu2	1	protein_coding	neuraminidase 2 [Source:MGI Symbol;Acc:MGI:1344417]
ENSMUSG00000090994	13.4834	-0.560747	0.409214	-1.3703	0.170593	0.420155	Gm6153	1	processed_pseudogene	predicted gene 6153 [Source:MGI Symbol;Acc:MGI:3645798]
ENSMUSG00000026288	40.0351	0.703266	0.277524	2.53407	0.0112745	0.0737662	Inpp5d	1	protein_coding	inositol polyphosphate-5-phosphatase D [Source:MGI Symbol;Acc:MGI:107357]
ENSMUSG00000026289	358.942	0.147537	0.126258	1.16854	0.242591	0.510691	Atg16l1	1	protein_coding	autophagy related 16-like 1 (S. cerevisiae) [Source:MGI Symbol;Acc:MGI:1924290]
ENSMUSG00000070738	210.977	0.0363426	0.124753	0.291317	0.770809	0.898709	Dgkd	1	protein_coding	diacylglycerol kinase, delta [Source:MGI Symbol;Acc:MGI:2138334]
ENSMUSG00000005501	302.711	0.126422	0.133467	0.947215	0.343529	0.612835	Usp40	1	protein_coding	ubiquitin specific peptidase 40 [Source:MGI Symbol;Acc:MGI:2443184]
ENSMUSG00000090165	6534.96	0.70897	0.122564	5.78448	7.27379e-09	3.42064e-07	Ugt1a10	1	protein_coding	UDP glycosyltransferase 1 family, polypeptide A10 [Source:MGI Symbol;Acc:MGI:3580642]
ENSMUSG00000090175	6594.13	0.708181	0.121063	5.84971	4.92444e-09	2.40457e-07	Ugt1a9	1	protein_coding	UDP glucuronosyltransferase 1 family, polypeptide A9 [Source:MGI Symbol;Acc:MGI:3576092]
ENSMUSG00000089675	6531.64	0.709545	0.12264	5.78559	7.22585e-09	3.40953e-07	Ugt1a8	1	protein_coding	UDP glucuronosyltransferase 1 family, polypeptide A8 [Source:MGI Symbol;Acc:MGI:3576090]
ENSMUSG00000090124	7226.5	0.605989	0.116442	5.20423	1.94803e-07	7.10929e-06	Ugt1a7c	1	protein_coding	UDP glucuronosyltransferase 1 family, polypeptide A7C [Source:MGI Symbol;Acc:MGI:3032636]
ENSMUSG00000090145	7169.11	0.607209	0.116225	5.22441	1.74716e-07	6.51187e-06	Ugt1a6b	1	protein_coding	UDP glucuronosyltransferase 1 family, polypeptide A6B [Source:MGI Symbol;Acc:MGI:3580629]
ENSMUSG00000054545	7261.54	0.606328	0.117285	5.16969	2.3448e-07	8.40412e-06	Ugt1a6a	1	protein_coding	UDP glucuronosyltransferase 1 family, polypeptide A6A [Source:MGI Symbol;Acc:MGI:2137698]
ENSMUSG00000089943	6848.48	0.798647	0.123535	6.46497	1.01321e-10	6.48365e-09	Ugt1a5	1	protein_coding	UDP glucuronosyltransferase 1 family, polypeptide A5 [Source:MGI Symbol;Acc:MGI:3032634]
ENSMUSG00000090171	6550.93	0.715692	0.122822	5.82708	5.64047e-09	2.73514e-07	Ugt1a2	1	protein_coding	UDP glucuronosyltransferase 1 family, polypeptide A2 [Source:MGI Symbol;Acc:MGI:3576049]
ENSMUSG00000089960	8039.91	0.672293	0.115727	5.80929	6.27385e-09	3.00987e-07	Ugt1a1	1	protein_coding	UDP glucuronosyltransferase 1 family, polypeptide A1 [Source:MGI Symbol;Acc:MGI:98898]
ENSMUSG00000079429	26.5516	-0.0564227	0.300464	-0.187785	0.851045	0.937917	Mroh2a	1	protein_coding	maestro heat-like repeat family member 2A [Source:MGI Symbol;Acc:MGI:3705228]
ENSMUSG00000044783	1574.25	-0.316641	0.136757	-2.31536	0.0205931	0.112952	Hjurp	1	protein_coding	Holliday junction recognition protein [Source:MGI Symbol;Acc:MGI:2685821]
ENSMUSG00000026295	917.018	0.549615	0.165896	3.31301	0.000922964	0.0112083	Spp2	1	protein_coding	secreted phosphoprotein 2 [Source:MGI Symbol;Acc:MGI:1922646]
ENSMUSG00000049866	22.4249	0.236257	0.302233	0.781706	0.434388	0.687543	Arl4c	1	protein_coding	ADP-ribosylation factor-like 4C [Source:MGI Symbol;Acc:MGI:2445172]
ENSMUSG00000036206	20.9486	-0.181462	0.387178	-0.468678	0.6393	0.825946	Sh3bp4	1	protein_coding	SH3-domain binding protein 4 [Source:MGI Symbol;Acc:MGI:2138297]
ENSMUSG00000055013	96.1558	-0.545182	0.171498	-3.17894	0.00147812	0.016264	Agap1	1	protein_coding	ArfGAP with GTPase domain, ankyrin repeat and PH domain 1 [Source:MGI Symbol;Acc:MGI:2653690]
ENSMUSG00000034432	263.769	0.102038	0.104296	0.978349	0.327902	0.59818	Cops8	1	protein_coding	COP9 signalosome subunit 8 [Source:MGI Symbol;Acc:MGI:1915363]
ENSMUSG00000048126	131.672	-0.833178	0.363512	-2.29202	0.0219043	0.117342	Col6a3	1	protein_coding	collagen, type VI, alpha 3 [Source:MGI Symbol;Acc:MGI:88461]
ENSMUSG00000026303	13.9416	0.342993	0.347894	0.985913	0.324176	0.594805	Mlph	1	protein_coding	melanophilin [Source:MGI Symbol;Acc:MGI:2176380]
ENSMUSG00000026304	196.012	0.292013	0.18254	1.59972	0.10966	0.326583	Rab17	1	protein_coding	RAB17, member RAS oncogene family [Source:MGI Symbol;Acc:MGI:104640]
ENSMUSG00000026305	369.095	-0.100454	0.11023	-0.91131	0.362132	0.629247	Lrrfip1	1	protein_coding	leucine rich repeat (in FLII) interacting protein 1 [Source:MGI Symbol;Acc:MGI:1342770]
ENSMUSG00000034353	32.5066	0.747189	0.299833	2.49202	0.012702	0.0803638	Ramp1	1	protein_coding	receptor (calcitonin) activity modifying protein 1 [Source:MGI Symbol;Acc:MGI:1858418]
ENSMUSG00000034343	293.404	-0.193393	0.126478	-1.52906	0.12625	0.353711	Ube2f	1	protein_coding	ubiquitin-conjugating enzyme E2F (putative) [Source:MGI Symbol;Acc:MGI:1915171]
ENSMUSG00000026307	1112.78	0.267513	0.115229	2.32157	0.0202561	0.11204	Scly	1	protein_coding	selenocysteine lyase [Source:MGI Symbol;Acc:MGI:1355310]
ENSMUSG00000026309	344.858	0.0482342	0.11865	0.406525	0.684357	0.852875	Ilkap	1	protein_coding	integrin-linked kinase-associated serine/threonine phosphatase 2C [Source:MGI Symbol;Acc:MGI:1914694]
ENSMUSG00000067071	743.757	-0.738389	0.281303	-2.62489	0.00866766	0.0612241	Hes6	1	protein_coding	hairy and enhancer of split 6 [Source:MGI Symbol;Acc:MGI:1859852]
ENSMUSG00000055866	243.097	-1.37972	0.477255	-2.89096	0.00384073	0.0337666	Per2	1	protein_coding	period circadian clock 2 [Source:MGI Symbol;Acc:MGI:1195265]
ENSMUSG00000034292	106.767	-0.0242869	0.178503	-0.136059	0.891774	0.954667	Traf3ip1	1	protein_coding	TRAF3 interacting protein 1 [Source:MGI Symbol;Acc:MGI:1921269]
ENSMUSG00000026311	70.1753	0.0888091	0.182375	0.486959	0.626287	0.817837	Asb1	1	protein_coding	ankyrin repeat and SOCS box-containing 1 [Source:MGI Symbol;Acc:MGI:1929735]
ENSMUSG00000026313	82.2687	-0.220286	0.176618	-1.24724	0.212309	0.474385	Hdac4	1	protein_coding	histone deacetylase 4 [Source:MGI Symbol;Acc:MGI:3036234]
ENSMUSG00000026260	1270.69	-0.237247	0.0942305	-2.51772	0.0118116	0.0759648	Ndufa10	1	protein_coding	NADH:ubiquinone oxidoreductase subunit A10 [Source:MGI Symbol;Acc:MGI:1914523]
ENSMUSG00000073616	246.452	0.355018	0.218311	1.6262	0.103906	0.31738	Cops9	1	protein_coding	COP9 signalosome subunit 9 [Source:MGI Symbol;Acc:MGI:1914165]
ENSMUSG00000034220	333.928	-1.79377	0.344726	-5.20347	1.95598e-07	7.11977e-06	Gpc1	1	protein_coding	glypican 1 [Source:MGI Symbol;Acc:MGI:1194891]
ENSMUSG00000047067	83.454	0.376456	0.188219	2.00009	0.0454904	0.189119	Dusp28	1	protein_coding	dual specificity phosphatase 28 [Source:MGI Symbol;Acc:MGI:1914696]
ENSMUSG00000026269	848.159	-0.000739647	0.164984	-0.00448314	0.996423	0.998865	Rnpepl1	1	protein_coding	arginyl aminopeptidase (aminopeptidase B)-like 1 [Source:MGI Symbol;Acc:MGI:1914170]
ENSMUSG00000026270	237.988	0.401977	0.212828	1.88874	0.0589261	0.223368	Capn10	1	protein_coding	calpain 10 [Source:MGI Symbol;Acc:MGI:1344392]
ENSMUSG00000026272	3354.51	0.24675	0.191971	1.28535	0.198669	0.457543	Agxt	1	protein_coding	alanine-glyoxylate aminotransferase [Source:MGI Symbol;Acc:MGI:1329033]
ENSMUSG00000047793	227.245	0.106052	0.176774	0.599927	0.548555	0.771031	Sned1	1	protein_coding	sushi, nidogen and EGF-like domains 1 [Source:MGI Symbol;Acc:MGI:3045960]
ENSMUSG00000026273	117.867	0.0335044	0.169116	0.198115	0.842955	0.934166	Mterf4	1	protein_coding	mitochondrial transcription termination factor 4 [Source:MGI Symbol;Acc:MGI:1918355]
ENSMUSG00000026275	216.861	-0.0184162	0.108648	-0.169503	0.865401	0.944012	Ppp1r7	1	protein_coding	protein phosphatase 1, regulatory subunit 7 [Source:MGI Symbol;Acc:MGI:1913635]
ENSMUSG00000034088	4905.31	-0.54825	0.0724758	-7.56459	3.89078e-14	3.61095e-12	Hdlbp	1	protein_coding	high density lipoprotein (HDL) binding protein [Source:MGI Symbol;Acc:MGI:99256]
ENSMUSG00000090489	51.3568	0.192756	0.240998	0.799822	0.423814	0.679116	Gm17415	1	processed_pseudogene	predicted gene, 17415 [Source:MGI Symbol;Acc:MGI:4937049]
ENSMUSG00000026276	574.74	0.0542946	0.178081	0.304888	0.760452	0.894219	Sept2	1	protein_coding	septin 2 [Source:MGI Symbol;Acc:MGI:97298]
ENSMUSG00000116048	565.685	0.0599794	0.179074	0.334942	0.737669	0.881004	Sept2	1	protein_coding	septin 2 [Source:MGI Symbol;Acc:MGI:97298]
ENSMUSG00000034066	178.969	-0.292035	0.140814	-2.07391	0.0380876	0.169072	Farp2	1	protein_coding	FERM, RhoGEF and pleckstrin domain protein 2 [Source:MGI Symbol;Acc:MGI:2385126]
ENSMUSG00000026277	493.802	-0.00497783	0.11439	-0.0435161	0.96529	0.986982	Stk25	1	protein_coding	serine/threonine kinase 25 (yeast) [Source:MGI Symbol;Acc:MGI:1891699]
ENSMUSG00000026278	88.2636	-0.742458	0.232433	-3.19429	0.00140173	0.015743	Bok	1	protein_coding	BCL2-related ovarian killer [Source:MGI Symbol;Acc:MGI:1858494]
ENSMUSG00000026279	132.445	0.0770606	0.169991	0.453321	0.650317	0.832136	Thap4	1	protein_coding	THAP domain containing 4 [Source:MGI Symbol;Acc:MGI:1914276]
ENSMUSG00000026280	265.352	-0.0338351	0.104506	-0.323761	0.746119	0.885736	Atg4b	1	protein_coding	autophagy related 4B, cysteine peptidase [Source:MGI Symbol;Acc:MGI:1913865]
ENSMUSG00000026281	151.424	-0.0495043	0.144771	-0.341949	0.732389	0.878396	Dtymk	1	protein_coding	deoxythymidylate kinase [Source:MGI Symbol;Acc:MGI:108396]
ENSMUSG00000026283	91.6753	-0.358131	0.147547	-2.42723	0.0152148	0.0911584	Ing5	1	protein_coding	inhibitor of growth family, member 5 [Source:MGI Symbol;Acc:MGI:1922816]
ENSMUSG00000073609	509.836	-0.455663	0.0997632	-4.56744	4.93712e-06	0.000129325	D2hgdh	1	protein_coding	D-2-hydroxyglutarate dehydrogenase [Source:MGI Symbol;Acc:MGI:2138209]
ENSMUSG00000101660	157.91	-0.54093	0.154616	-3.49854	0.00046782	0.00651046	Gm18666	1	unprocessed_pseudogene	predicted gene, 18666 [Source:MGI Symbol;Acc:MGI:5010851]
ENSMUSG00000099624	90.1412	-0.338699	0.210148	-1.61171	0.107025	0.322479	Gm7889	1	unprocessed_pseudogene	predicted gene 7889 [Source:MGI Symbol;Acc:MGI:3648247]
ENSMUSG00000100347	210.924	0.248039	0.177685	1.39595	0.16273	0.408194	Gm7895	1	processed_pseudogene	predicted gene 7895 [Source:MGI Symbol;Acc:MGI:3648340]
ENSMUSG00000051185	101.886	-0.0472291	0.173964	-0.271487	0.786016	0.907078	Fam174a	1	protein_coding	family with sequence similarity 174, member A [Source:MGI Symbol;Acc:MGI:1914948]
ENSMUSG00000081051	688.98	0.254657	0.176335	1.44416	0.148693	0.388113	Gm15427	1	processed_pseudogene	predicted pseudogene 15427 [Source:MGI Symbol;Acc:MGI:3642341]
ENSMUSG00000044757	592.563	0.0481648	0.0925343	0.520508	0.60271	0.805633	Gm6430	1	processed_pseudogene	predicted gene 6430 [Source:MGI Symbol;Acc:MGI:3648857]
ENSMUSG00000044768	122.249	-0.0395531	0.222554	-0.177724	0.85894	0.941582	D1Ertd622e	1	protein_coding	DNA segment, Chr 1, ERATO Doi 622, expressed [Source:MGI Symbol;Acc:MGI:1277184]
ENSMUSG00000040648	320.009	-0.34104	0.192384	-1.77271	0.076277	0.262673	Ppip5k2	1	protein_coding	diphosphoinositol pentakisphosphate kinase 2 [Source:MGI Symbol;Acc:MGI:2142810]
ENSMUSG00000026333	77.3813	-0.524946	0.224217	-2.34124	0.0192196	0.10804	Gin1	1	protein_coding	gypsy retrotransposon integrase 1 [Source:MGI Symbol;Acc:MGI:2182036]
ENSMUSG00000026335	200.819	0.0110397	0.188352	0.0586124	0.953261	0.981269	Pam	1	protein_coding	peptidylglycine alpha-amidating monooxygenase [Source:MGI Symbol;Acc:MGI:97475]
ENSMUSG00000089782	151.117	0.16242	0.194801	0.833774	0.404408	0.663627	Gm3531	1	processed_pseudogene	predicted pseudogene 3531 [Source:MGI Symbol;Acc:MGI:3781708]
ENSMUSG00000089791	13.5899	0.082792	0.412539	0.200689	0.840942	0.933051	Gm3555	1	processed_pseudogene	predicted pseudogene 3555 [Source:MGI Symbol;Acc:MGI:3781732]
ENSMUSG00000082431	25.0084	0.39584	0.357285	1.10791	0.2679	0.537641	Prdx2-ps1	1	processed_pseudogene	peroxiredoxin 2, pseudogene 1 [Source:MGI Symbol;Acc:MGI:1321403]
ENSMUSG00000047496	254.634	0.050561	0.253045	0.19981	0.841629	0.933264	Rnf152	1	protein_coding	ring finger protein 152 [Source:MGI Symbol;Acc:MGI:2443787]
ENSMUSG00000097482	18.2833	0.287782	0.400768	0.718075	0.472711	0.717192	Gm17634	1	lncRNA	predicted gene, 17634 [Source:MGI Symbol;Acc:MGI:4937268]
ENSMUSG00000067017	168.722	0.0476726	0.162611	0.29317	0.769392	0.898223	Gm3608	1	pseudogene	predicted gene 3608 [Source:MGI Symbol;Acc:MGI:3804932]
ENSMUSG00000056536	94.2386	0.0887186	0.227155	0.390563	0.69612	0.858042	Pign	1	protein_coding	phosphatidylinositol glycan anchor biosynthesis, class N [Source:MGI Symbol;Acc:MGI:1351629]
ENSMUSG00000101219	10.6103	0.431428	0.537763	0.802264	0.4224	0.678228	Gm20302	1	processed_pseudogene	predicted gene, 20302 [Source:MGI Symbol;Acc:MGI:5012487]
ENSMUSG00000026319	162.859	0.158862	0.237552	0.668747	0.503657	0.73862	Relch	1	protein_coding	RAB11 binding and LisH domain, coiled-coil and HEAT repeat containing [Source:MGI Symbol;Acc:MGI:1922832]
ENSMUSG00000101330	12.8721	-0.0687503	0.410176	-0.167612	0.866889	0.944974	Gm10193	1	processed_pseudogene	predicted gene 10193 [Source:MGI Symbol;Acc:MGI:3708520]
ENSMUSG00000099843	19.5717	-0.0324791	0.370864	-0.0875768	0.930213	0.97023	Gm7160	1	lncRNA	predicted gene 7160 [Source:MGI Symbol;Acc:MGI:3646078]
ENSMUSG00000038866	290.725	-0.158161	0.126718	-1.24813	0.211982	0.474201	Zcchc2	1	protein_coding	zinc finger, CCHC domain containing 2 [Source:MGI Symbol;Acc:MGI:2444114]
ENSMUSG00000044340	212.882	-0.132257	0.138896	-0.952207	0.340992	0.61077	Phlpp1	1	protein_coding	PH domain and leucine rich repeat protein phosphatase 1 [Source:MGI Symbol;Acc:MGI:2138327]
ENSMUSG00000057329	15.805	0.537458	0.349552	1.53756	0.124156	0.349662	Bcl2	1	protein_coding	B cell leukemia/lymphoma 2 [Source:MGI Symbol;Acc:MGI:88138]
ENSMUSG00000009905	165.039	0.361794	0.189144	1.9128	0.0557736	0.215676	Kdsr	1	protein_coding	3-ketodihydrosphingosine reductase [Source:MGI Symbol;Acc:MGI:1918000]
ENSMUSG00000009907	485.87	-0.231281	0.153716	-1.5046	0.132428	0.363607	Vps4b	1	protein_coding	vacuolar protein sorting 4B [Source:MGI Symbol;Acc:MGI:1100499]
ENSMUSG00000026315	44.5754	0.15139	0.269226	0.562316	0.573901	0.788212	Serpinb8	1	protein_coding	serine (or cysteine) peptidase inhibitor, clade B, member 8 [Source:MGI Symbol;Acc:MGI:894657]
ENSMUSG00000026374	441.08	-0.0279666	0.138873	-0.201382	0.8404	0.932946	Tsn	1	protein_coding	translin [Source:MGI Symbol;Acc:MGI:109263]
ENSMUSG00000026377	208.299	-0.224953	0.135069	-1.66547	0.0958197	0.302914	Nifk	1	protein_coding	nucleolar protein interacting with the FHA domain of MKI67 [Source:MGI Symbol;Acc:MGI:1915199]
ENSMUSG00000064302	140.842	-0.503066	0.14523	-3.46393	0.000532351	0.0072784	Clasp1	1	protein_coding	CLIP associating protein 1 [Source:MGI Symbol;Acc:MGI:1923957]
ENSMUSG00000026380	60.0658	0.608719	0.209159	2.91032	0.00361062	0.0322825	Tfcp2l1	1	protein_coding	transcription factor CP2-like 1 [Source:MGI Symbol;Acc:MGI:2444691]
ENSMUSG00000037035	20.8047	0.824706	0.416112	1.98193	0.0474867	0.194414	Inhbb	1	protein_coding	inhibin beta-B [Source:MGI Symbol;Acc:MGI:96571]
ENSMUSG00000004451	104.498	0.214383	0.15919	1.34671	0.178074	0.431528	Ralb	1	protein_coding	v-ral simian leukemia viral oncogene B [Source:MGI Symbol;Acc:MGI:1927244]
ENSMUSG00000098923	88.9396	-0.138382	0.170388	-0.812159	0.416701	0.673377	Tmem185b	1	protein_coding	transmembrane protein 185B [Source:MGI Symbol;Acc:MGI:1917634]
ENSMUSG00000026383	355.732	-0.55833	0.18292	-3.05231	0.00227086	0.0228128	Epb41l5	1	protein_coding	erythrocyte membrane protein band 4.1 like 5 [Source:MGI Symbol;Acc:MGI:103006]
ENSMUSG00000026384	62.4559	-0.291061	0.31359	-0.928157	0.353326	0.620723	Ptpn4	1	protein_coding	protein tyrosine phosphatase, non-receptor type 4 [Source:MGI Symbol;Acc:MGI:1099792]
ENSMUSG00000091876	68.8296	-0.240182	0.188165	-1.27644	0.201799	0.461792	Gm3851	1	processed_pseudogene	predicted gene 3851 [Source:MGI Symbol;Acc:MGI:3782023]
ENSMUSG00000036975	89.5825	-0.125349	0.164047	-0.764105	0.444805	0.694819	Tmem177	1	protein_coding	transmembrane protein 177 [Source:MGI Symbol;Acc:MGI:1913593]
ENSMUSG00000050777	528.435	0.465885	0.180747	2.57755	0.00995037	0.0675931	Tmem37	1	protein_coding	transmembrane protein 37 [Source:MGI Symbol;Acc:MGI:2157899]
ENSMUSG00000026385	4496.47	0.381039	0.149163	2.55451	0.0106338	0.0706935	Dbi	1	protein_coding	diazepam binding inhibitor [Source:MGI Symbol;Acc:MGI:94865]
ENSMUSG00000026389	272.04	-0.200476	0.174004	-1.15214	0.249264	0.518022	Steap3	1	protein_coding	STEAP family member 3 [Source:MGI Symbol;Acc:MGI:1915678]
ENSMUSG00000026390	181.95	0.908275	0.805619	1.12743	0.259563	0.528262	Marco	1	protein_coding	macrophage receptor with collagenous structure [Source:MGI Symbol;Acc:MGI:1309998]
ENSMUSG00000003721	2538.43	0.32852	0.327873	1.00197	0.316356	0.587285	Insig2	1	protein_coding	insulin induced gene 2 [Source:MGI Symbol;Acc:MGI:1920249]
ENSMUSG00000026339	123.678	0.160552	0.151109	1.06249	0.288012	0.557487	Ccdc93	1	protein_coding	coiled-coil domain containing 93 [Source:MGI Symbol;Acc:MGI:1918079]
ENSMUSG00000001674	151.153	0.135097	0.149736	0.902237	0.366931	0.632882	Ddx18	1	protein_coding	DEAD (Asp-Glu-Ala-Asp) box polypeptide 18 [Source:MGI Symbol;Acc:MGI:1914192]
ENSMUSG00000026341	580.952	-0.0866671	0.175937	-0.492603	0.622293	0.816484	Actr3	1	protein_coding	ARP3 actin-related protein 3 [Source:MGI Symbol;Acc:MGI:1921367]
ENSMUSG00000026342	390.697	-0.17476	0.132646	-1.31749	0.187675	0.44386	Slc35f5	1	protein_coding	solute carrier family 35, member F5 [Source:MGI Symbol;Acc:MGI:1921400]
ENSMUSG00000026343	72.2485	-0.144844	0.230555	-0.628242	0.529846	0.757329	Gpr39	1	protein_coding	G protein-coupled receptor 39 [Source:MGI Symbol;Acc:MGI:1918361]
ENSMUSG00000036155	107.032	-0.695322	0.202256	-3.43783	0.000586386	0.00785623	Mgat5	1	protein_coding	mannoside acetylglucosaminyltransferase 5 [Source:MGI Symbol;Acc:MGI:894701]
ENSMUSG00000099471	248.182	0.342329	0.217516	1.57381	0.115531	0.335509	Gm8451	1	processed_pseudogene	predicted gene 8451 [Source:MGI Symbol;Acc:MGI:3644810]
ENSMUSG00000026348	115.201	-0.0596876	0.348048	-0.171492	0.863837	0.943434	Acmsd	1	protein_coding	amino carboxymuconate semialdehyde decarboxylase [Source:MGI Symbol;Acc:MGI:2386323]
ENSMUSG00000026349	309.956	-0.0159189	0.127002	-0.125343	0.900252	0.957141	Ccnt2	1	protein_coding	cyclin T2 [Source:MGI Symbol;Acc:MGI:1920199]
ENSMUSG00000036104	369.301	-0.360192	0.0927785	-3.88228	0.000103482	0.00184739	Rab3gap1	1	protein_coding	RAB3 GTPase activating protein subunit 1 [Source:MGI Symbol;Acc:MGI:2445001]
ENSMUSG00000036086	35.002	0.239326	0.259779	0.921268	0.356911	0.62388	Zranb3	1	protein_coding	zinc finger, RAN-binding domain containing 3 [Source:MGI Symbol;Acc:MGI:1918362]
ENSMUSG00000058603	995.512	0.192339	0.193103	0.996042	0.31923	0.589715	Rpl28-ps1	1	processed_pseudogene	ribosomal protein L28, pseudogene 1 [Source:MGI Symbol;Acc:MGI:3705349]
ENSMUSG00000056211	206.218	-0.401098	0.153586	-2.61156	0.00901294	0.0629647	R3hdm1	1	protein_coding	R3H domain containing 1 [Source:MGI Symbol;Acc:MGI:2448514]
ENSMUSG00000026353	1197.14	-0.407313	0.132496	-3.07415	0.00211103	0.0215313	Ubxn4	1	protein_coding	UBX domain protein 4 [Source:MGI Symbol;Acc:MGI:1915062]
ENSMUSG00000026355	46.4918	0.0347317	0.279584	0.124226	0.901136	0.957141	Mcm6	1	protein_coding	minichromosome maintenance complex component 6 [Source:MGI Symbol;Acc:MGI:1298227]
ENSMUSG00000026356	644.387	-0.231087	0.174847	-1.32165	0.186284	0.441807	Dars	1	protein_coding	aspartyl-tRNA synthetase [Source:MGI Symbol;Acc:MGI:2442544]
ENSMUSG00000100078	1518.2	0.100853	0.156173	0.645778	0.518423	0.748807	Gm6170	1	processed_pseudogene	predicted gene 6170 [Source:MGI Symbol;Acc:MGI:3643368]
ENSMUSG00000089648	15.1049	-0.430156	0.397636	-1.08178	0.279349	0.550217	Gm15790	1	processed_pseudogene	predicted pseudogene 15790 [Source:MGI Symbol;Acc:MGI:3783232]
ENSMUSG00000094122	366.29	0.262217	0.220717	1.18802	0.234825	0.501576	Rpl31-ps9	1	processed_pseudogene	ribosomal protein L31, pseudogene 9 [Source:MGI Symbol;Acc:MGI:3704195]
ENSMUSG00000086825	48.4471	0.0484757	0.236622	0.204866	0.837677	0.931357	Gm15675	1	lncRNA	predicted gene 15675 [Source:MGI Symbol;Acc:MGI:3783117]
ENSMUSG00000026399	88.6771	0.485095	0.233297	2.0793	0.0375898	0.167659	Cd55	1	protein_coding	CD55 molecule, decay accelerating factor for complement [Source:MGI Symbol;Acc:MGI:104850]
ENSMUSG00000026405	5174.19	-0.608096	0.124603	-4.88026	1.05944e-06	3.28473e-05	C4bp	1	protein_coding	complement component 4 binding protein [Source:MGI Symbol;Acc:MGI:88229]
ENSMUSG00000101904	38.223	-0.398182	0.263937	-1.50863	0.131394	0.361831	Gm29427	1	protein_coding	predicted gene 29427 [Source:MGI Symbol;Acc:MGI:5580133]
ENSMUSG00000026409	120.756	-0.403993	0.215938	-1.87088	0.0613621	0.228887	Pfkfb2	1	protein_coding	6-phosphofructo-2-kinase/fructose-2,6-biphosphatase 2 [Source:MGI Symbol;Acc:MGI:107815]
ENSMUSG00000046404	107.851	-0.318271	0.271601	-1.17183	0.241264	0.508979	Yod1	1	protein_coding	YOD1 deubiquitinase [Source:MGI Symbol;Acc:MGI:2442596]
ENSMUSG00000026417	13975.3	-0.270977	0.105822	-2.56068	0.0104466	0.0699137	Pigr	1	protein_coding	polymeric immunoglobulin receptor [Source:MGI Symbol;Acc:MGI:103080]
ENSMUSG00000016528	646.75	-0.148174	0.11733	-1.26288	0.206634	0.467739	Mapkapk2	1	protein_coding	MAP kinase-activated protein kinase 2 [Source:MGI Symbol;Acc:MGI:109298]
ENSMUSG00000016526	12.4576	0.272816	0.51233	0.5325	0.59438	0.800365	Dyrk3	1	protein_coding	dual-specificity tyrosine-(Y)-phosphorylation regulated kinase 3 [Source:MGI Symbol;Acc:MGI:1330300]
ENSMUSG00000026427	327.601	-0.0951704	0.100943	-0.942811	0.345777	0.614835	Eif2d	1	protein_coding	eukaryotic translation initiation factor 2D [Source:MGI Symbol;Acc:MGI:109342]
ENSMUSG00000026430	99.6384	-0.350707	0.271017	-1.29404	0.195651	0.4541	Rassf5	1	protein_coding	Ras association (RalGDS/AF-6) domain family member 5 [Source:MGI Symbol;Acc:MGI:1926375]
ENSMUSG00000042349	254.589	-0.987065	0.156982	-6.28777	3.22059e-10	1.91243e-08	Ikbke	1	protein_coding	inhibitor of kappaB kinase epsilon [Source:MGI Symbol;Acc:MGI:1929612]
ENSMUSG00000026425	164.031	0.139244	0.14344	0.970748	0.331674	0.601601	Srgap2	1	protein_coding	SLIT-ROBO Rho GTPase activating protein 2 [Source:MGI Symbol;Acc:MGI:109605]
ENSMUSG00000052688	11.853	0.395433	0.459512	0.86055	0.389486	0.650833	Rab7b	1	protein_coding	RAB7B, member RAS oncogene family [Source:MGI Symbol;Acc:MGI:2442295]
ENSMUSG00000042251	1308.26	0.0597387	0.103438	0.577529	0.563582	0.780902	Pm20d1	1	protein_coding	peptidase M20 domain containing 1 [Source:MGI Symbol;Acc:MGI:2442939]
ENSMUSG00000013275	80.1115	-0.565682	0.209522	-2.69987	0.00693675	0.0526607	Slc41a1	1	protein_coding	solute carrier family 41, member 1 [Source:MGI Symbol;Acc:MGI:2444823]
ENSMUSG00000026433	94.9959	0.225665	0.155381	1.45233	0.146411	0.384449	Rab29	1	protein_coding	RAB29, member RAS oncogene family [Source:MGI Symbol;Acc:MGI:2385107]
ENSMUSG00000026434	546.501	-0.202035	0.150001	-1.3469	0.178014	0.431528	Nucks1	1	protein_coding	nuclear casein kinase and cyclin-dependent kinase substrate 1 [Source:MGI Symbol;Acc:MGI:1934811]
ENSMUSG00000100037	73.4687	0.704979	0.227468	3.09925	0.00194013	0.0201251	Gm29103	1	lncRNA	predicted gene 29103 [Source:MGI Symbol;Acc:MGI:5579809]
ENSMUSG00000026435	382.713	0.838804	0.228118	3.67706	0.000235942	0.00371099	Slc45a3	1	protein_coding	solute carrier family 45, member 3 [Source:MGI Symbol;Acc:MGI:1922082]
ENSMUSG00000026436	377.436	-0.021378	0.111461	-0.191798	0.8479	0.936691	Elk4	1	protein_coding	ELK4, member of ETS oncogene family [Source:MGI Symbol;Acc:MGI:102853]
ENSMUSG00000026437	362.786	-0.344721	0.19819	-1.73935	0.0819734	0.274928	Cdk18	1	protein_coding	cyclin-dependent kinase 18 [Source:MGI Symbol;Acc:MGI:97518]
ENSMUSG00000042115	29.5916	0.99234	0.366862	2.70494	0.00683171	0.0521173	Klhdc8a	1	protein_coding	kelch domain containing 8A [Source:MGI Symbol;Acc:MGI:2442630]
ENSMUSG00000009772	134.451	-0.0555942	0.253875	-0.218983	0.826663	0.926994	Nuak2	1	protein_coding	NUAK family, SNF1-like kinase, 2 [Source:MGI Symbol;Acc:MGI:1921387]
ENSMUSG00000042066	32.8875	0.436919	0.273835	1.59555	0.110588	0.327719	Tmcc2	1	protein_coding	transmembrane and coiled-coil domains 2 [Source:MGI Symbol;Acc:MGI:1916125]
ENSMUSG00000042046	118.672	0.205619	0.147299	1.39593	0.162736	0.408194	Dstyk	1	protein_coding	dual serine/threonine and tyrosine protein kinase [Source:MGI Symbol;Acc:MGI:1925064]
ENSMUSG00000026439	198.796	-0.0479317	0.11151	-0.429842	0.66731	0.843482	Rbbp5	1	protein_coding	retinoblastoma binding protein 5, histone lysine methyltransferase complex subunit [Source:MGI Symbol;Acc:MGI:1918367]
ENSMUSG00000048174	31.8312	0.00963736	0.282509	0.0341135	0.972787	0.989306	Tmem81	1	protein_coding	transmembrane protein 81 [Source:MGI Symbol;Acc:MGI:1921876]
ENSMUSG00000054387	442.744	0.0290376	0.134491	0.215907	0.82906	0.927621	Mdm4	1	protein_coding	transformed mouse 3T3 cell double minute 4 [Source:MGI Symbol;Acc:MGI:107934]
ENSMUSG00000100228	48.3119	0.0499602	0.316849	0.157678	0.87471	0.948621	Gm29257	1	processed_pseudogene	predicted gene 29257 [Source:MGI Symbol;Acc:MGI:5579963]
ENSMUSG00000026447	81.2323	0.022249	0.173259	0.128415	0.89782	0.956426	Pik3c2b	1	protein_coding	phosphatidylinositol-4-phosphate 3-kinase catalytic subunit type 2 beta [Source:MGI Symbol;Acc:MGI:2685045]
ENSMUSG00000046062	815.95	0.0925544	0.141166	0.655642	0.512054	0.745295	Ppp1r15b	1	protein_coding	protein phosphatase 1, regulatory subunit 15B [Source:MGI Symbol;Acc:MGI:2444211]
ENSMUSG00000041757	840.273	-0.147334	0.166202	-0.886472	0.375363	0.639653	Plekha6	1	protein_coding	pleckstrin homology domain containing, family A member 6 [Source:MGI Symbol;Acc:MGI:2388662]
ENSMUSG00000103421	164.844	0.338407	0.177812	1.90318	0.0570174	0.218676	Golt1a	1	protein_coding	golgi transport 1A [Source:MGI Symbol;Acc:MGI:1915588]
ENSMUSG00000115958	46.4847	0.254323	0.319691	0.79553	0.426305	0.681058	Gm28040	1	protein_coding	predicted gene, 28040 [Source:MGI Symbol;Acc:MGI:5547776]
ENSMUSG00000098306	151.792	0.340058	0.190863	1.78168	0.0748009	0.259022	Gm28040	1	protein_coding	predicted gene, 28040 [Source:MGI Symbol;Acc:MGI:5547776]
ENSMUSG00000116158	28.2694	0.162601	0.274696	0.591931	0.553897	0.774527	Kiss1	1	protein_coding	KiSS-1 metastasis-suppressor [Source:MGI Symbol;Acc:MGI:2663985]
ENSMUSG00000070644	3108.19	-0.801015	0.217319	-3.6859	0.000227893	0.0035965	Etnk2	1	protein_coding	ethanolamine kinase 2 [Source:MGI Symbol;Acc:MGI:2443760]
ENSMUSG00000070643	88.8595	-0.597982	0.241818	-2.47286	0.0134036	0.0833353	Sox13	1	protein_coding	SRY (sex determining region Y)-box 13 [Source:MGI Symbol;Acc:MGI:98361]
ENSMUSG00000090553	112.616	0.0654965	0.193342	0.33876	0.73479	0.87989	Snrpe	1	protein_coding	small nuclear ribonucleoprotein E [Source:MGI Symbol;Acc:MGI:98346]
ENSMUSG00000102976	979.522	-0.112676	0.105101	-1.07207	0.283689	0.554043	Zc3h11a	1	protein_coding	zinc finger CCCH type containing 11A [Source:MGI Symbol;Acc:MGI:1917829]
ENSMUSG00000116275	944.29	-0.105587	0.101085	-1.04454	0.296238	0.56621	Zc3h11a	1	protein_coding	zinc finger CCCH type containing 11A [Source:MGI Symbol;Acc:MGI:1917829]
ENSMUSG00000094410	993.032	-0.110654	0.105076	-1.05308	0.292302	0.561602	Gm38394	1	protein_coding	predicted gene, 38394 [Source:MGI Symbol;Acc:MGI:5614057]
ENSMUSG00000102049	39.8955	-0.481739	0.827276	-0.58232	0.560351	0.778658	Zbed6	1	protein_coding	zinc finger, BED type containing 6 [Source:MGI Symbol;Acc:MGI:3828086]
ENSMUSG00000026463	50.4159	0.116716	0.239505	0.487321	0.626031	0.817837	Atp2b4	1	protein_coding	ATPase, Ca++ transporting, plasma membrane 4 [Source:MGI Symbol;Acc:MGI:88111]
ENSMUSG00000041577	470.005	0.374833	0.240171	1.56069	0.118597	0.340647	Prelp	1	protein_coding	proline arginine-rich end leucine-rich repeat [Source:MGI Symbol;Acc:MGI:2151110]
ENSMUSG00000041559	23.0113	-0.796542	0.631239	-1.26187	0.206995	0.467998	Fmod	1	protein_coding	fibromodulin [Source:MGI Symbol;Acc:MGI:1328364]
ENSMUSG00000020423	103.391	-1.02053	0.339612	-3.00499	0.00265588	0.0256333	Btg2	1	protein_coding	B cell translocation gene 2, anti-proliferative [Source:MGI Symbol;Acc:MGI:108384]
ENSMUSG00000042429	391.149	-0.556733	0.279803	-1.98973	0.0466203	0.192102	Adora1	1	protein_coding	adenosine A1 receptor [Source:MGI Symbol;Acc:MGI:99401]
ENSMUSG00000026458	11.9948	0.468492	0.486927	0.962139	0.33598	0.606052	Ppfia4	1	protein_coding	protein tyrosine phosphatase, receptor type, f polypeptide (PTPRF), interacting protein (liprin), alpha 4 [Source:MGI Symbol;Acc:MGI:1915757]
ENSMUSG00000042305	1106.97	-0.146227	0.108307	-1.35011	0.176981	0.429846	Tmem183a	1	protein_coding	transmembrane protein 183A [Source:MGI Symbol;Acc:MGI:1914729]
ENSMUSG00000026456	67.7696	-0.356205	0.196553	-1.81226	0.0699463	0.248222	Cyb5r1	1	protein_coding	cytochrome b5 reductase 1 [Source:MGI Symbol;Acc:MGI:1919267]
ENSMUSG00000026457	932.561	-0.187143	0.0711977	-2.6285	0.00857621	0.0607312	Adipor1	1	protein_coding	adiponectin receptor 1 [Source:MGI Symbol;Acc:MGI:1919924]
ENSMUSG00000026455	148.078	-0.0822474	0.148244	-0.554812	0.579023	0.789982	Klhl12	1	protein_coding	kelch-like 12 [Source:MGI Symbol;Acc:MGI:2385619]
ENSMUSG00000042229	143.195	-0.20317	0.138201	-1.4701	0.141535	0.377085	Rabif	1	protein_coding	RAB interacting factor [Source:MGI Symbol;Acc:MGI:2138605]
ENSMUSG00000096712	204.584	-0.119666	0.190265	-0.628943	0.529386	0.756945	Gm15454	1	processed_pseudogene	predicted gene 15454 [Source:MGI Symbol;Acc:MGI:3644262]
ENSMUSG00000042207	235.891	-0.68757	0.174252	-3.94584	7.95223e-05	0.00147411	Kdm5b	1	protein_coding	lysine (K)-specific demethylase 5B [Source:MGI Symbol;Acc:MGI:1922855]
ENSMUSG00000073557	93.6872	-0.142999	0.146285	-0.977533	0.328305	0.598526	Ppp1r12b	1	protein_coding	protein phosphatase 1, regulatory subunit 12B [Source:MGI Symbol;Acc:MGI:1916417]
ENSMUSG00000026426	150.487	-0.1978	0.171691	-1.15207	0.249292	0.518022	Arl8a	1	protein_coding	ADP-ribosylation factor-like 8A [Source:MGI Symbol;Acc:MGI:1915974]
ENSMUSG00000079139	153.478	0.133435	0.185782	0.718235	0.472612	0.717192	Gm4204	1	processed_pseudogene	predicted gene 4204 [Source:MGI Symbol;Acc:MGI:3782381]
ENSMUSG00000041926	399.42	0.0177053	0.0948086	0.186748	0.851859	0.938327	Rnpep	1	protein_coding	arginyl aminopeptidase (aminopeptidase B) [Source:MGI Symbol;Acc:MGI:2384902]
ENSMUSG00000062580	230.445	-0.168943	0.133448	-1.26598	0.20552	0.466044	Timm17a	1	protein_coding	translocase of inner mitochondrial membrane 17a [Source:MGI Symbol;Acc:MGI:1343131]
ENSMUSG00000041879	287.328	-0.232486	0.120639	-1.92711	0.0539657	0.21125	Ipo9	1	protein_coding	importin 9 [Source:MGI Symbol;Acc:MGI:1918944]
ENSMUSG00000009418	67.9682	-0.38903	0.2104	-1.84901	0.0644569	0.235541	Nav1	1	protein_coding	neuron navigator 1 [Source:MGI Symbol;Acc:MGI:2183683]
ENSMUSG00000026421	106.26	0.254325	0.242464	1.04892	0.294216	0.563887	Csrp1	1	protein_coding	cysteine and glycine-rich protein 1 [Source:MGI Symbol;Acc:MGI:88549]
ENSMUSG00000041801	12.5944	-0.363452	0.508952	-0.714118	0.475154	0.71857	Phlda3	1	protein_coding	pleckstrin homology like domain, family A, member 3 [Source:MGI Symbol;Acc:MGI:1351485]
ENSMUSG00000041782	62.6603	-0.968928	0.36746	-2.63682	0.00836866	0.0598359	Lad1	1	protein_coding	ladinin [Source:MGI Symbol;Acc:MGI:109343]
ENSMUSG00000026411	187.515	0.0607756	0.158421	0.383633	0.701251	0.861366	Tmem9	1	protein_coding	transmembrane protein 9 [Source:MGI Symbol;Acc:MGI:1913491]
ENSMUSG00000041642	24.6023	0.367257	0.313603	1.17109	0.241564	0.50937	Kif21b	1	protein_coding	kinesin family member 21B [Source:MGI Symbol;Acc:MGI:109234]
ENSMUSG00000041570	140.526	-0.116469	0.165812	-0.702419	0.482418	0.722364	Camsap2	1	protein_coding	calmodulin regulated spectrin-associated protein family, member 2 [Source:MGI Symbol;Acc:MGI:1922434]
ENSMUSG00000026404	39.9915	-0.273035	0.22432	-1.21717	0.223541	0.4872	Ddx59	1	protein_coding	DEAD (Asp-Glu-Ala-Asp) box polypeptide 59 [Source:MGI Symbol;Acc:MGI:1915247]
ENSMUSG00000041483	181.796	-0.495786	0.234346	-2.11562	0.0343775	0.158008	Zfp281	1	protein_coding	zinc finger protein 281 [Source:MGI Symbol;Acc:MGI:3029290]
ENSMUSG00000103953	15.9064	-0.114499	0.421795	-0.271457	0.786039	0.907078	Gm29718	1	processed_pseudogene	predicted gene, 29718 [Source:MGI Symbol;Acc:MGI:5588877]
ENSMUSG00000026398	568.264	-0.218691	0.166367	-1.31451	0.188674	0.44513	Nr5a2	1	protein_coding	nuclear receptor subfamily 5, group A, member 2 [Source:MGI Symbol;Acc:MGI:1346834]
ENSMUSG00000026395	64.5254	0.681654	0.293091	2.32574	0.0200324	0.111331	Ptprc	1	protein_coding	protein tyrosine phosphatase, receptor type, C [Source:MGI Symbol;Acc:MGI:97810]
ENSMUSG00000026393	448.21	-0.170045	0.237881	-0.714833	0.474712	0.71857	Nek7	1	protein_coding	NIMA (never in mitosis gene a)-related expressed kinase 7 [Source:MGI Symbol;Acc:MGI:1890645]
ENSMUSG00000079283	37.0495	0.184893	0.227476	0.812802	0.416332	0.673027	2310009B15Rik	1	protein_coding	RIKEN cDNA 2310009B15 gene [Source:MGI Symbol;Acc:MGI:1916799]
ENSMUSG00000056268	125.776	-0.388493	0.21283	-1.82537	0.0679452	0.243712	Dennd1b	1	protein_coding	DENN/MADD domain containing 1B [Source:MGI Symbol;Acc:MGI:2447812]
ENSMUSG00000033964	119.036	-0.111072	0.242257	-0.458488	0.646602	0.830566	Zbtb41	1	protein_coding	zinc finger and BTB domain containing 41 [Source:MGI Symbol;Acc:MGI:2444487]
ENSMUSG00000026368	1731.65	-0.103842	0.143561	-0.723326	0.469479	0.714829	F13b	1	protein_coding	coagulation factor XIII, beta subunit [Source:MGI Symbol;Acc:MGI:88379]
ENSMUSG00000057037	1007.01	-0.41358	0.24897	-1.66116	0.0966807	0.304537	Cfhr1	1	protein_coding	complement factor H-related 1 [Source:MGI Symbol;Acc:MGI:2138169]
ENSMUSG00000090623	121.063	-0.270181	0.199546	-1.35398	0.175743	0.428666	Cfhr3	1	unprocessed_pseudogene	complement factor H-related 3 [Source:MGI Symbol;Acc:MGI:3647418]
ENSMUSG00000070594	2931.99	-0.548888	0.184557	-2.97408	0.00293872	0.0276955	Gm4788	1	protein_coding	predicted gene 4788 [Source:MGI Symbol;Acc:MGI:3646434]
ENSMUSG00000033898	5271.26	-0.370868	0.242981	-1.52633	0.126928	0.355044	Cfhr2	1	protein_coding	complement factor H-related 2 [Source:MGI Symbol;Acc:MGI:3611575]
ENSMUSG00000089991	4187.71	-0.169217	0.182806	-0.925664	0.354621	0.621576	Gm16332	1	unprocessed_pseudogene	predicted gene 16332 [Source:MGI Symbol;Acc:MGI:3840155]
ENSMUSG00000104496	30.3643	-0.150725	0.243735	-0.618398	0.536313	0.762496	Gm5837	1	processed_pseudogene	predicted gene 5837 [Source:MGI Symbol;Acc:MGI:3648028]
ENSMUSG00000085867	203.779	-0.71469	0.537245	-1.33029	0.183424	0.438802	Gm5834	1	unprocessed_pseudogene	predicted pseudogene 5834 [Source:MGI Symbol;Acc:MGI:3643955]
ENSMUSG00000026365	9888.86	-0.119774	0.197603	-0.606134	0.544425	0.76795	Cfh	1	protein_coding	complement component factor h [Source:MGI Symbol;Acc:MGI:88385]
ENSMUSG00000101795	40.3403	0.162657	0.254128	0.640059	0.522134	0.751792	Gm5835	1	processed_pseudogene	predicted gene 5835 [Source:MGI Symbol;Acc:MGI:3643957]
ENSMUSG00000026361	147.216	-0.208266	0.231466	-0.89977	0.368243	0.634147	Cdc73	1	protein_coding	cell division cycle 73, Paf1/RNA polymerase II complex component [Source:MGI Symbol;Acc:MGI:2384876]
ENSMUSG00000089640	120.405	0.0690885	0.189083	0.365388	0.714822	0.868074	Gm6397	1	processed_pseudogene	predicted gene 6397 [Source:MGI Symbol;Acc:MGI:3648542]
ENSMUSG00000018196	195.761	-0.0199757	0.130089	-0.153554	0.877961	0.949341	Glrx2	1	protein_coding	glutaredoxin 2 (thioltransferase) [Source:MGI Symbol;Acc:MGI:1916617]
ENSMUSG00000018199	35.4989	0.428294	0.334555	1.28019	0.200477	0.460182	Ro60	1	protein_coding	Ro60, Y RNA binding protein [Source:MGI Symbol;Acc:MGI:106652]
ENSMUSG00000018189	142.421	-0.00230118	0.153633	-0.0149785	0.988049	0.995795	Uchl5	1	protein_coding	ubiquitin carboxyl-terminal esterase L5 [Source:MGI Symbol;Acc:MGI:1914848]
ENSMUSG00000026360	32.7191	0.705535	0.343796	2.05219	0.040151	0.17469	Rgs2	1	protein_coding	regulator of G-protein signaling 2 [Source:MGI Symbol;Acc:MGI:1098271]
ENSMUSG00000080078	36.2441	0.299471	0.23894	1.25333	0.210086	0.47167	Gm15583	1	processed_pseudogene	predicted gene 15583 [Source:MGI Symbol;Acc:MGI:3783031]
ENSMUSG00000082588	17.4753	-0.121919	0.40431	-0.301548	0.762997	0.895456	Gm15443	1	processed_pseudogene	predicted gene 15443 [Source:MGI Symbol;Acc:MGI:3642525]
ENSMUSG00000099875	40.4883	-0.716158	0.306596	-2.33584	0.0194995	0.109088	Rbm3-ps	1	processed_pseudogene	RNA binding motif (RNP1, RRM) protein 3 [Source:MGI Symbol;Acc:MGI:3642874]
ENSMUSG00000006010	332.761	-0.145746	0.150936	-0.965614	0.334237	0.604154	Odr4	1	protein_coding	odr4 GPCR localization factor homolog [Source:MGI Symbol;Acc:MGI:2385108]
ENSMUSG00000006005	702.875	-0.113202	0.120481	-0.939585	0.347431	0.615762	Tpr	1	protein_coding	translocated promoter region, nuclear basket protein [Source:MGI Symbol;Acc:MGI:1922066]
ENSMUSG00000006014	947.191	-0.00225378	0.21833	-0.0103228	0.991764	0.997315	Prg4	1	protein_coding	proteoglycan 4 (megakaryocyte stimulating factor, articular superficial zone protein) [Source:MGI Symbol;Acc:MGI:1891344]
ENSMUSG00000066842	14.7091	-0.0104264	0.437599	-0.0238264	0.980991	0.992777	Hmcn1	1	protein_coding	hemicentin 1 [Source:MGI Symbol;Acc:MGI:2685047]
ENSMUSG00000097426	160.389	-0.753284	0.283064	-2.66118	0.00778667	0.0570528	Gm8941	1	processed_pseudogene	predicted gene 8941 [Source:MGI Symbol;Acc:MGI:3779824]
ENSMUSG00000102095	227.536	-1.12829	0.241066	-4.68043	2.86271e-06	7.89726e-05	C730036E19Rik	1	lncRNA	RIKEN cDNA C730036E19 gene [Source:MGI Symbol;Acc:MGI:3028040]
ENSMUSG00000023150	1025.04	-0.436168	0.158133	-2.75824	0.00581134	0.0461345	Ivns1abp	1	protein_coding	influenza virus NS1A binding protein [Source:MGI Symbol;Acc:MGI:2152389]
ENSMUSG00000052748	107.28	-0.223293	0.209063	-1.06807	0.285491	0.555494	Swt1	1	protein_coding	SWT1 RNA endoribonuclease homolog (S. cerevisiae) [Source:MGI Symbol;Acc:MGI:1914125]
ENSMUSG00000053286	215.539	-0.130522	0.117082	-1.11479	0.26494	0.53462	Trmt1l	1	protein_coding	tRNA methyltransferase 1 like [Source:MGI Symbol;Acc:MGI:1916185]
ENSMUSG00000103928	24.5219	-0.0967173	0.342818	-0.282124	0.777848	0.902656	Gm37893	1	TEC	predicted gene, 37893 [Source:MGI Symbol;Acc:MGI:5611121]
ENSMUSG00000026484	122.267	-0.0285226	0.236125	-0.120795	0.903854	0.958404	Rnf2	1	protein_coding	ring finger protein 2 [Source:MGI Symbol;Acc:MGI:1101759]
ENSMUSG00000026483	40.364	0.584274	0.304408	1.91938	0.0549365	0.213828	Fam129a	1	protein_coding	family with sequence similarity 129, member A [Source:MGI Symbol;Acc:MGI:2137237]
ENSMUSG00000100594	31.7101	-0.00856363	0.261378	-0.0327634	0.973863	0.989614	2810414N06Rik	1	lncRNA	RIKEN cDNA 2810414N06 gene [Source:MGI Symbol;Acc:MGI:1919065]
ENSMUSG00000043019	289.501	-0.652534	0.281957	-2.31431	0.020651	0.113225	Edem3	1	protein_coding	ER degradation enhancer, mannosidase alpha-like 3 [Source:MGI Symbol;Acc:MGI:1914217]
ENSMUSG00000032666	27.0557	0.148976	0.296074	0.503171	0.614844	0.811492	1700025G04Rik	1	protein_coding	RIKEN cDNA 1700025G04 gene [Source:MGI Symbol;Acc:MGI:1916649]
ENSMUSG00000014980	41.5587	0.337817	0.263091	1.28403	0.199131	0.458004	Tsen15	1	protein_coding	tRNA splicing endonuclease subunit 15 [Source:MGI Symbol;Acc:MGI:1913887]
ENSMUSG00000026482	112.488	0.56032	0.188325	2.97529	0.00292715	0.0276408	Rgl1	1	protein_coding	ral guanine nucleotide dissociation stimulator,-like 1 [Source:MGI Symbol;Acc:MGI:107484]
ENSMUSG00000008475	573.051	-0.0758255	0.165835	-0.457235	0.647502	0.830921	Arpc5	1	protein_coding	actin related protein 2/3 complex, subunit 5 [Source:MGI Symbol;Acc:MGI:1915021]
ENSMUSG00000026480	24.6034	0.572018	0.387301	1.47693	0.139694	0.374888	Ncf2	1	protein_coding	neutrophil cytosolic factor 2 [Source:MGI Symbol;Acc:MGI:97284]
ENSMUSG00000042772	351.95	0.128533	0.0996924	1.28929	0.197296	0.45573	Smg7	1	protein_coding	Smg-7 homolog, nonsense mediated mRNA decay factor (C. elegans) [Source:MGI Symbol;Acc:MGI:2682334]
ENSMUSG00000026478	155.229	0.132795	0.150705	0.881156	0.378234	0.641918	Lamc1	1	protein_coding	laminin, gamma 1 [Source:MGI Symbol;Acc:MGI:99914]
ENSMUSG00000042699	482.32	-0.477731	0.167507	-2.85201	0.00434436	0.0367866	Dhx9	1	protein_coding	DEAH (Asp-Glu-Ala-His) box polypeptide 9 [Source:MGI Symbol;Acc:MGI:108177]
ENSMUSG00000099858	1323.83	-0.418923	0.195425	-2.14366	0.0320604	0.15072	Gm6652	1	processed_pseudogene	predicted gene 6652 [Source:MGI Symbol;Acc:MGI:3647244]
ENSMUSG00000026475	1023.1	-0.061843	0.885298	-0.0698555	0.944309	0.976789	Rgs16	1	protein_coding	regulator of G-protein signaling 16 [Source:MGI Symbol;Acc:MGI:108407]
ENSMUSG00000066800	20.6207	0.594904	0.295067	2.01617	0.0437827	0.184866	Rnasel	1	protein_coding	ribonuclease L (2', 5'-oligoisoadenylate synthetase-dependent) [Source:MGI Symbol;Acc:MGI:1098272]
ENSMUSG00000099227	620.762	-0.0340081	0.267757	-0.127011	0.898932	0.95683	Mir8114	1	miRNA	microRNA 8114 [Source:MGI Symbol;Acc:MGI:5530764]
ENSMUSG00000026473	11638.7	-0.0114013	0.142166	-0.0801971	0.93608	0.97309	Glul	1	protein_coding	glutamate-ammonia ligase (glutamine synthetase) [Source:MGI Symbol;Acc:MGI:95739]
ENSMUSG00000056708	49.8111	0.513046	0.25404	2.01955	0.0434305	0.183657	Ier5	1	protein_coding	immediate early response 5 [Source:MGI Symbol;Acc:MGI:1337072]
ENSMUSG00000026471	55.7395	0.673234	0.307056	2.19254	0.0283404	0.138722	Mr1	1	protein_coding	major histocompatibility complex, class I-related [Source:MGI Symbol;Acc:MGI:1195463]
ENSMUSG00000026470	107.353	0.0422782	0.15196	0.278219	0.780844	0.904285	Stx6	1	protein_coding	syntaxin 6 [Source:MGI Symbol;Acc:MGI:1926235]
ENSMUSG00000026469	261.997	-0.141891	0.188196	-0.753952	0.450878	0.700377	Xpr1	1	protein_coding	xenotropic and polytropic retrovirus receptor 1 [Source:MGI Symbol;Acc:MGI:97932]
ENSMUSG00000033701	277.597	0.0954234	0.169951	0.561474	0.574474	0.788243	Acbd6	1	protein_coding	acyl-Coenzyme A binding domain containing 6 [Source:MGI Symbol;Acc:MGI:1919732]
ENSMUSG00000033684	4521.73	0.11137	0.136231	0.817511	0.413636	0.671094	Qsox1	1	protein_coding	quiescin Q6 sulfhydryl oxidase 1 [Source:MGI Symbol;Acc:MGI:1330818]
ENSMUSG00000033671	224.63	-0.214809	0.146164	-1.46964	0.141659	0.377092	Cep350	1	protein_coding	centrosomal protein 350 [Source:MGI Symbol;Acc:MGI:1921331]
ENSMUSG00000026466	517.892	-0.153046	0.139068	-1.10051	0.271111	0.541405	Tor1aip1	1	protein_coding	torsin A interacting protein 1 [Source:MGI Symbol;Acc:MGI:3582693]
ENSMUSG00000050565	1307.55	-0.262724	0.140001	-1.87658	0.0605755	0.227041	Tor1aip2	1	protein_coding	torsin A interacting protein 2 [Source:MGI Symbol;Acc:MGI:3582695]
ENSMUSG00000078193	281.316	0.182568	0.162761	1.12169	0.261993	0.531454	Gm2000	1	protein_coding	predicted gene 2000 [Source:MGI Symbol;Acc:MGI:3780170]
ENSMUSG00000026600	36.8164	0.662905	0.289914	2.28655	0.0222219	0.118515	Soat1	1	protein_coding	sterol O-acyltransferase 1 [Source:MGI Symbol;Acc:MGI:104665]
ENSMUSG00000101523	269.179	-0.0508549	0.169872	-0.299371	0.764657	0.896353	Csnk2a3	1	processed_pseudogene	casein kinase 2 alpha 3 [Source:MGI Symbol;Acc:MGI:3704198]
ENSMUSG00000026596	84.7717	0.204915	0.200169	1.02371	0.305973	0.576875	Abl2	1	protein_coding	v-abl Abelson murine leukemia viral oncogene 2 (arg, Abelson-related gene) [Source:MGI Symbol;Acc:MGI:87860]
ENSMUSG00000060519	73.9829	1.16934	0.354006	3.30317	0.000955969	0.0115491	Tor3a	1	protein_coding	torsin family 3, member A [Source:MGI Symbol;Acc:MGI:1353652]
ENSMUSG00000033557	202.413	0.193634	0.119853	1.6156	0.106181	0.320972	Fam20b	1	protein_coding	family with sequence similarity 20, member B [Source:MGI Symbol;Acc:MGI:2443990]
ENSMUSG00000026594	207.322	0.322286	0.160065	2.01347	0.0440655	0.185501	Ralgps2	1	protein_coding	Ral GEF with PH domain and SH3 binding motif 2 [Source:MGI Symbol;Acc:MGI:1925505]
ENSMUSG00000070565	75.1534	-0.657405	0.23157	-2.8389	0.00452697	0.0379886	Rasal2	1	protein_coding	RAS protein activator like 2 [Source:MGI Symbol;Acc:MGI:2443881]
ENSMUSG00000049881	41.2606	0.339066	0.22562	1.50282	0.132886	0.364426	2810025M15Rik	1	transcribed_processed_pseudogene	RIKEN cDNA 2810025M15 gene [Source:MGI Symbol;Acc:MGI:1917203]
ENSMUSG00000033488	251.914	-0.00146114	0.146255	-0.00999034	0.992029	0.99751	Cryzl2	1	protein_coding	crystallin zeta like 2 [Source:MGI Symbol;Acc:MGI:2448516]
ENSMUSG00000026589	1088.38	-0.469046	0.120339	-3.8977	9.71086e-05	0.00174696	Sec16b	1	protein_coding	SEC16 homolog B (S. cerevisiae) [Source:MGI Symbol;Acc:MGI:2148802]
ENSMUSG00000040782	326.28	-0.158263	0.147064	-1.07615	0.28186	0.552342	Cop1	1	protein_coding	COP1, E3 ubiquitin ligase [Source:MGI Symbol;Acc:MGI:1347046]
ENSMUSG00000090394	97.8099	-0.407094	0.201997	-2.01534	0.0438686	0.185101	4930523C07Rik	1	protein_coding	RIKEN cDNA 4930523C07 gene [Source:MGI Symbol;Acc:MGI:1914897]
ENSMUSG00000058267	241.308	-0.00264493	0.157963	-0.0167439	0.986641	0.995082	Mrps14	1	protein_coding	mitochondrial ribosomal protein S14 [Source:MGI Symbol;Acc:MGI:1928141]
ENSMUSG00000014226	250.251	-0.0183296	0.197547	-0.0927862	0.926073	0.96822	Cacybp	1	protein_coding	calcyclin binding protein [Source:MGI Symbol;Acc:MGI:1270839]
ENSMUSG00000026721	256.259	-0.256497	0.185612	-1.3819	0.167002	0.414444	Rabgap1l	1	protein_coding	RAB GTPase activating protein 1-like [Source:MGI Symbol;Acc:MGI:1352507]
ENSMUSG00000040423	165.704	-0.0704489	0.17645	-0.399258	0.689703	0.855884	Rc3h1	1	protein_coding	RING CCCH (C3H) domains 1 [Source:MGI Symbol;Acc:MGI:2685397]
ENSMUSG00000026715	19468.7	0.248563	0.0868879	2.86074	0.00422656	0.0360286	Serpinc1	1	protein_coding	serine (or cysteine) peptidase inhibitor, clade C (antithrombin), member 1 [Source:MGI Symbol;Acc:MGI:88095]
ENSMUSG00000103222	48.7848	-1.36068	0.301414	-4.51432	6.3521e-06	0.000159531	Gm37729	1	TEC	predicted gene, 37729 [Source:MGI Symbol;Acc:MGI:5610957]
ENSMUSG00000043467	60.854	-0.0254347	0.218902	-0.116192	0.9075	0.960033	Zbtb37	1	protein_coding	zinc finger and BTB domain containing 37 [Source:MGI Symbol;Acc:MGI:2444467]
ENSMUSG00000053332	643.553	-0.026346	0.141696	-0.185933	0.852497	0.938327	Gas5	1	lncRNA	growth arrest specific 5 [Source:MGI Symbol;Acc:MGI:95659]
ENSMUSG00000064816	15.7313	-0.55512	0.388804	-1.42776	0.15336	0.394564	Gm22357	1	snoRNA	predicted gene, 22357 [Source:MGI Symbol;Acc:MGI:5452134]
ENSMUSG00000084667	14.1112	-0.372311	0.385712	-0.965258	0.334415	0.604397	Gm23212	1	snoRNA	predicted gene, 23212 [Source:MGI Symbol;Acc:MGI:5452989]
ENSMUSG00000077220	16.6218	-0.454282	0.473333	-0.95975	0.337181	0.607599	Snord78	1	snoRNA	small nucleolar RNA, C/D box 78 [Source:MGI Symbol;Acc:MGI:5453213]
ENSMUSG00000026709	166.364	-0.196785	0.135482	-1.45249	0.146367	0.384405	Dars2	1	protein_coding	aspartyl-tRNA synthetase 2 (mitochondrial) [Source:MGI Symbol;Acc:MGI:2442510]
ENSMUSG00000026708	43.7183	-0.320127	0.258369	-1.23903	0.215335	0.478058	Cenpl	1	protein_coding	centromere protein L [Source:MGI Symbol;Acc:MGI:1917704]
ENSMUSG00000026705	86.9176	-0.404212	0.2082	-1.94146	0.0522023	0.206831	Klhl20	1	protein_coding	kelch-like 20 [Source:MGI Symbol;Acc:MGI:2444855]
ENSMUSG00000026701	4859.56	-0.0898002	0.124165	-0.723233	0.469537	0.714839	Prdx6	1	protein_coding	peroxiredoxin 6 [Source:MGI Symbol;Acc:MGI:894320]
ENSMUSG00000040323	285.007	-0.160789	0.138242	-1.1631	0.24479	0.513086	Gm15429	1	processed_pseudogene	predicted pseudogene 15429 [Source:MGI Symbol;Acc:MGI:3642423]
ENSMUSG00000040297	122.942	-0.212412	0.203428	-1.04416	0.296412	0.56621	Suco	1	protein_coding	SUN domain containing ossification factor [Source:MGI Symbol;Acc:MGI:2138346]
ENSMUSG00000026698	100.025	0.0742223	0.160576	0.462225	0.64392	0.828869	Pigc	1	protein_coding	phosphatidylinositol glycan anchor biosynthesis, class C [Source:MGI Symbol;Acc:MGI:1914542]
ENSMUSG00000026694	101.209	0.00425407	0.144845	0.0293698	0.97657	0.990833	Eef1aknmt	1	protein_coding	EEF1A lysine and N-terminal methyltransferase [Source:MGI Symbol;Acc:MGI:1918699]
ENSMUSG00000026696	85.5589	0.0324605	0.238028	0.136373	0.891527	0.954604	Vamp4	1	protein_coding	vesicle-associated membrane protein 4 [Source:MGI Symbol;Acc:MGI:1858730]
ENSMUSG00000040225	416.525	-0.0237171	0.116598	-0.20341	0.838815	0.931885	Prrc2c	1	protein_coding	proline-rich coiled-coil 2C [Source:MGI Symbol;Acc:MGI:1913754]
ENSMUSG00000026692	89.7639	0.980149	0.206242	4.75243	2.00988e-06	5.7249e-05	Fmo4	1	protein_coding	flavin containing monooxygenase 4 [Source:MGI Symbol;Acc:MGI:2429497]
ENSMUSG00000040181	1711.63	1.20828	0.154745	7.80816	5.80307e-15	5.93608e-13	Fmo1	1	protein_coding	flavin containing monooxygenase 1 [Source:MGI Symbol;Acc:MGI:1310002]
ENSMUSG00000040170	146.803	1.79379	0.358808	4.99931	5.75356e-07	1.8795e-05	Fmo2	1	protein_coding	flavin containing monooxygenase 2 [Source:MGI Symbol;Acc:MGI:1916776]
ENSMUSG00000026691	374.956	11.6946	1.34191	8.7149	2.91023e-18	3.99842e-16	Fmo3	1	protein_coding	flavin containing monooxygenase 3 [Source:MGI Symbol;Acc:MGI:1100496]
ENSMUSG00000040124	33.4479	0.0533644	0.254387	0.209777	0.833842	0.929705	Gorab	1	protein_coding	golgin, RAB6-interacting [Source:MGI Symbol;Acc:MGI:2138271]
ENSMUSG00000102117	174.569	0.326604	0.206331	1.58291	0.113441	0.332618	Rpsa-ps1	1	processed_pseudogene	ribosomal protein SA, pseudogene 1 [Source:MGI Symbol;Acc:MGI:3644886]
ENSMUSG00000026585	53.0494	0.46847	0.212968	2.19972	0.0278267	0.136829	Kifap3	1	protein_coding	kinesin-associated protein 3 [Source:MGI Symbol;Acc:MGI:107566]
ENSMUSG00000026584	221.407	-0.548672	0.182389	-3.00825	0.00262757	0.0254687	Scyl3	1	protein_coding	SCY1-like 3 (S. cerevisiae) [Source:MGI Symbol;Acc:MGI:1921385]
ENSMUSG00000041396	22.2555	0.847713	0.279218	3.03603	0.00239719	0.0237584	Mettl18	1	protein_coding	methyltransferase like 18 [Source:MGI Symbol;Acc:MGI:1917212]
ENSMUSG00000026581	11.7164	0.342757	0.488562	0.701563	0.482952	0.722623	Sell	1	protein_coding	selectin, lymphocyte [Source:MGI Symbol;Acc:MGI:98279]
ENSMUSG00000086593	107.99	-1.00433	0.229766	-4.37112	1.23613e-05	0.000288239	Gm16548	1	lncRNA	predicted gene 16548 [Source:MGI Symbol;Acc:MGI:4414968]
ENSMUSG00000026579	4675.54	-0.373195	0.138775	-2.6892	0.00716233	0.053877	F5	1	protein_coding	coagulation factor V [Source:MGI Symbol;Acc:MGI:88382]
ENSMUSG00000040918	1137.33	-0.177613	0.177305	-1.00174	0.316471	0.587421	Slc19a2	1	protein_coding	solute carrier family 19 (thiamine transporter), member 2 [Source:MGI Symbol;Acc:MGI:1928761]
ENSMUSG00000026578	56.1206	0.00144069	0.20887	0.00689757	0.994497	0.997947	Ccdc181	1	protein_coding	coiled-coil domain containing 181 [Source:MGI Symbol;Acc:MGI:1922145]
ENSMUSG00000026577	90.6446	-0.322565	0.259803	-1.24158	0.214393	0.476905	Blzf1	1	protein_coding	basic leucine zipper nuclear factor 1 [Source:MGI Symbol;Acc:MGI:1201607]
ENSMUSG00000026575	53.254	0.0650127	0.225012	0.288929	0.772636	0.899611	Nme7	1	protein_coding	NME/NM23 family member 7 [Source:MGI Symbol;Acc:MGI:2449121]
ENSMUSG00000026576	592.655	0.00651096	0.15333	0.0424638	0.966129	0.987335	Atp1b1	1	protein_coding	ATPase, Na+/K+ transporting, beta 1 polypeptide [Source:MGI Symbol;Acc:MGI:88108]
ENSMUSG00000104011	15.8308	0.000827583	0.361987	0.00228622	0.998176	0.999317	Gm32391	1	lncRNA	predicted gene, 32391 [Source:MGI Symbol;Acc:MGI:5591550]
ENSMUSG00000026574	52.6352	-0.518472	0.416238	-1.24562	0.212905	0.475241	Dpt	1	protein_coding	dermatopontin [Source:MGI Symbol;Acc:MGI:1928392]
ENSMUSG00000040848	593.449	0.0313389	0.117942	0.265715	0.790458	0.908661	Sft2d2	1	protein_coding	SFT2 domain containing 2 [Source:MGI Symbol;Acc:MGI:1917362]
ENSMUSG00000040843	175.634	-0.0200005	0.189838	-0.105356	0.916093	0.963463	Tiprl	1	protein_coding	TIP41, TOR signalling pathway regulator-like (S. cerevisiae) [Source:MGI Symbol;Acc:MGI:1915087]
ENSMUSG00000026571	355.891	0.428604	0.148867	2.87911	0.00398793	0.0346908	Dcaf6	1	protein_coding	DDB1 and CUL4 associated factor 6 [Source:MGI Symbol;Acc:MGI:1921356]
ENSMUSG00000026568	1422.06	0.587605	0.154179	3.81117	0.000138309	0.00235511	Mpc2	1	protein_coding	mitochondrial pyruvate carrier 2 [Source:MGI Symbol;Acc:MGI:1917706]
ENSMUSG00000026566	42.1334	1.67226	0.343757	4.86465	1.14659e-06	3.51604e-05	Mpzl1	1	protein_coding	myelin protein zero-like 1 [Source:MGI Symbol;Acc:MGI:1915731]
ENSMUSG00000040723	49.3569	0.361623	0.219619	1.64659	0.0996427	0.310586	Rcsd1	1	protein_coding	RCSD domain containing 1 [Source:MGI Symbol;Acc:MGI:2676394]
ENSMUSG00000040713	2621.09	0.250303	0.144988	1.72637	0.0842809	0.279686	Creg1	1	protein_coding	cellular repressor of E1A-stimulated genes 1 [Source:MGI Symbol;Acc:MGI:1344382]
ENSMUSG00000026565	86.3723	0.194227	0.203656	0.953701	0.340235	0.610038	Pou2f1	1	protein_coding	POU domain, class 2, transcription factor 1 [Source:MGI Symbol;Acc:MGI:101898]
ENSMUSG00000040612	307.254	1.0405	0.248425	4.1884	2.80928e-05	0.000598318	Ildr2	1	protein_coding	immunoglobulin-like domain containing receptor 2 [Source:MGI Symbol;Acc:MGI:1196370]
ENSMUSG00000026563	132.455	-0.00520103	0.150538	-0.0345497	0.972439	0.989239	Tada1	1	protein_coding	transcriptional adaptor 1 [Source:MGI Symbol;Acc:MGI:1196415]
ENSMUSG00000040596	64.7955	0.122286	0.229944	0.53181	0.594858	0.800647	Pogk	1	protein_coding	pogo transposable element with KRAB domain [Source:MGI Symbol;Acc:MGI:1918842]
ENSMUSG00000084093	78.0282	0.215625	0.260023	0.829255	0.40696	0.665461	Gm16418	1	processed_pseudogene	predicted pseudogene 16418 [Source:MGI Symbol;Acc:MGI:3644548]
ENSMUSG00000086925	173.79	0.185994	0.192802	0.96469	0.3347	0.604678	Gm6286	1	processed_pseudogene	predicted gene 6286 [Source:MGI Symbol;Acc:MGI:3646153]
ENSMUSG00000026558	107.869	0.122805	0.178426	0.688272	0.491281	0.729478	Uck2	1	protein_coding	uridine-cytidine kinase 2 [Source:MGI Symbol;Acc:MGI:1931744]
ENSMUSG00000052428	713.146	-0.0443366	0.109574	-0.404628	0.685751	0.853928	Tmco1	1	protein_coding	transmembrane and coiled-coil domains 1 [Source:MGI Symbol;Acc:MGI:1921173]
ENSMUSG00000026687	2602.76	0.12201	0.107908	1.13068	0.258189	0.527366	Aldh9a1	1	protein_coding	aldehyde dehydrogenase 9, subfamily A1 [Source:MGI Symbol;Acc:MGI:1861622]
ENSMUSG00000026688	120.61	2.04209	0.229864	8.88389	6.45602e-19	9.42444e-17	Mgst3	1	protein_coding	microsomal glutathione S-transferase 3 [Source:MGI Symbol;Acc:MGI:1913697]
ENSMUSG00000015843	71.8351	0.859349	0.23087	3.72221	0.000197485	0.00319579	Rxrg	1	protein_coding	retinoid X receptor gamma [Source:MGI Symbol;Acc:MGI:98216]
ENSMUSG00000052534	180.621	0.472136	0.160357	2.94427	0.00323716	0.0298066	Pbx1	1	protein_coding	pre B cell leukemia homeobox 1 [Source:MGI Symbol;Acc:MGI:97495]
ENSMUSG00000026678	246.726	0.547119	0.260914	2.09693	0.0359994	0.163267	Rgs5	1	protein_coding	regulator of G-protein signaling 5 [Source:MGI Symbol;Acc:MGI:1098434]
ENSMUSG00000026675	632.583	-0.415283	0.329271	-1.26122	0.20723	0.468036	Hsd17b7	1	protein_coding	hydroxysteroid (17-beta) dehydrogenase 7 [Source:MGI Symbol;Acc:MGI:1330808]
ENSMUSG00000026674	45.783	0.454588	0.268943	1.69027	0.0909756	0.293805	Ddr2	1	protein_coding	discoidin domain receptor family, member 2 [Source:MGI Symbol;Acc:MGI:1345277]
ENSMUSG00000026670	317.845	-0.385218	0.16355	-2.35536	0.0185049	0.105247	Uap1	1	protein_coding	UDP-N-acetylglucosamine pyrophosphorylase 1 [Source:MGI Symbol;Acc:MGI:1334459]
ENSMUSG00000026667	490.536	-0.0779381	0.150576	-0.5176	0.604737	0.806738	Uhmk1	1	protein_coding	U2AF homology motif (UHM) kinase 1 [Source:MGI Symbol;Acc:MGI:1341908]
ENSMUSG00000102752	65.4592	0.214534	0.30652	0.699903	0.483988	0.7234	Gm7694	1	protein_coding	predicted gene 7694 [Source:MGI Symbol;Acc:MGI:3649135]
ENSMUSG00000038473	21.8254	0.0909006	0.394475	0.230435	0.817754	0.922637	Nos1ap	1	protein_coding	nitric oxide synthase 1 (neuronal) adaptor protein [Source:MGI Symbol;Acc:MGI:1917979]
ENSMUSG00000102193	81.6369	0.206026	0.19505	1.05627	0.290843	0.560721	Gm7299	1	processed_pseudogene	predicted gene 7299 [Source:MGI Symbol;Acc:MGI:3648716]
ENSMUSG00000026663	657.097	-0.537723	0.110283	-4.87585	1.0834e-06	3.34423e-05	Atf6	1	protein_coding	activating transcription factor 6 [Source:MGI Symbol;Acc:MGI:1926157]
ENSMUSG00000026659	168.949	0.125324	0.161033	0.778255	0.436419	0.689434	Dusp12	1	protein_coding	dual specificity phosphatase 12 [Source:MGI Symbol;Acc:MGI:1890614]
ENSMUSG00000089838	139.125	0.442485	0.158392	2.79362	0.00521221	0.0423443	Gm2962	1	processed_pseudogene	predicted pseudogene 2962 [Source:MGI Symbol;Acc:MGI:3781140]
ENSMUSG00000026656	357.711	0.538272	0.200905	2.67924	0.00737903	0.0548884	Fcgr2b	1	protein_coding	Fc receptor, IgG, low affinity IIb [Source:MGI Symbol;Acc:MGI:95499]
ENSMUSG00000059089	28.3201	0.876909	0.328377	2.67043	0.00757542	0.0559024	Fcgr4	1	protein_coding	Fc receptor, IgG, low affinity IV [Source:MGI Symbol;Acc:MGI:2179523]
ENSMUSG00000059498	60.1247	0.737122	0.270411	2.72593	0.006412	0.0495357	Fcgr3	1	protein_coding	Fc receptor, IgG, low affinity III [Source:MGI Symbol;Acc:MGI:95500]
ENSMUSG00000026649	20.683	0.234353	0.342485	0.684271	0.493804	0.731011	Cfap126	1	protein_coding	cilia and flagella associated protein 126 [Source:MGI Symbol;Acc:MGI:1922722]
ENSMUSG00000058076	1609	0.11512	0.10145	1.13475	0.256482	0.525747	Sdhc	1	protein_coding	succinate dehydrogenase complex, subunit C, integral membrane protein [Source:MGI Symbol;Acc:MGI:1913302]
ENSMUSG00000038370	84.325	3.25923	0.434327	7.50411	6.18489e-14	5.62825e-12	Pcp4l1	1	protein_coding	Purkinje cell protein 4-like 1 [Source:MGI Symbol;Acc:MGI:1913675]
ENSMUSG00000005677	2721.45	0.95547	0.331994	2.87797	0.00400244	0.0347307	Nr1i3	1	protein_coding	nuclear receptor subfamily 1, group I, member 3 [Source:MGI Symbol;Acc:MGI:1346307]
ENSMUSG00000005674	123.019	-0.141525	0.179035	-0.790492	0.42924	0.683534	Tomm40l	1	protein_coding	translocase of outer mitochondrial membrane 40-like [Source:MGI Symbol;Acc:MGI:3589112]
ENSMUSG00000005681	59486.3	0.382574	0.203591	1.87913	0.0602267	0.226157	Apoa2	1	protein_coding	apolipoprotein A-II [Source:MGI Symbol;Acc:MGI:88050]
ENSMUSG00000058715	69.4523	0.844269	0.266067	3.17314	0.00150798	0.0165101	Fcer1g	1	protein_coding	Fc receptor, IgE, high affinity I, gamma polypeptide [Source:MGI Symbol;Acc:MGI:95496]
ENSMUSG00000013593	1981.81	0.0185104	0.084688	0.218572	0.826984	0.92704	Ndufs2	1	protein_coding	NADH:ubiquinone oxidoreductase core subunit S2 [Source:MGI Symbol;Acc:MGI:2385112]
ENSMUSG00000052423	122.126	0.0251874	0.136615	0.184367	0.853725	0.938656	B4galt3	1	protein_coding	UDP-Gal:betaGlcNAc beta 1,4-galactosyltransferase, polypeptide 3 [Source:MGI Symbol;Acc:MGI:1928767]
ENSMUSG00000062729	289.687	0.268803	0.116712	2.30314	0.0212708	0.1154	Ppox	1	protein_coding	protoporphyrinogen oxidase [Source:MGI Symbol;Acc:MGI:104968]
ENSMUSG00000053483	166.098	0.103584	0.122182	0.847789	0.396555	0.656062	Usp21	1	protein_coding	ubiquitin specific peptidase 21 [Source:MGI Symbol;Acc:MGI:1353665]
ENSMUSG00000062963	600.534	-0.106904	0.111558	-0.95828	0.337922	0.608084	Ufc1	1	protein_coding	ubiquitin-fold modifier conjugating enzyme 1 [Source:MGI Symbol;Acc:MGI:1913405]
ENSMUSG00000079137	84.2061	0.424745	0.254332	1.67004	0.0949108	0.301128	Rpl27-ps1	1	processed_pseudogene	ribosomal protein L27, pseudogene 1 [Source:MGI Symbol;Acc:MGI:3645348]
ENSMUSG00000103983	27.9785	0.280962	0.289209	0.971484	0.331308	0.601596	Gm20045	1	lncRNA	predicted gene, 20045 [Source:MGI Symbol;Acc:MGI:5012230]
ENSMUSG00000013973	245.853	0.0330781	0.113188	0.29224	0.770103	0.898528	Dedd	1	protein_coding	death effector domain-containing [Source:MGI Symbol;Acc:MGI:1333874]
ENSMUSG00000013997	863.359	-0.140223	0.0892358	-1.57138	0.116095	0.336496	Nit1	1	protein_coding	nitrilase 1 [Source:MGI Symbol;Acc:MGI:1350916]
ENSMUSG00000006412	453.821	-0.176083	0.139617	-1.26118	0.207242	0.468036	Pfdn2	1	protein_coding	prefoldin 2 [Source:MGI Symbol;Acc:MGI:1276111]
ENSMUSG00000048865	48.1247	0.629062	0.283458	2.21924	0.0264703	0.13271	Arhgap30	1	protein_coding	Rho GTPase activating protein 30 [Source:MGI Symbol;Acc:MGI:2684948]
ENSMUSG00000026641	308.806	-0.0104584	0.136983	-0.0763481	0.939142	0.974394	Usf1	1	protein_coding	upstream transcription factor 1 [Source:MGI Symbol;Acc:MGI:99542]
ENSMUSG00000103711	150.545	-0.703363	0.238133	-2.95366	0.00314033	0.0290485	Tstd1	1	protein_coding	thiosulfate sulfurtransferase (rhodanese)-like domain containing 1 [Source:MGI Symbol;Acc:MGI:3648482]
ENSMUSG00000038235	660.549	-0.0117513	0.0962283	-0.122119	0.902805	0.957825	F11r	1	protein_coding	F11 receptor [Source:MGI Symbol;Acc:MGI:1321398]
ENSMUSG00000060244	43.2866	0.186128	0.21636	0.86027	0.38964	0.65089	Alyref2	1	protein_coding	Aly/REF export factor 2 [Source:MGI Symbol;Acc:MGI:1913144]
ENSMUSG00000004707	14.5017	1.25981	0.506688	2.48635	0.012906	0.081079	Ly9	1	protein_coding	lymphocyte antigen 9 [Source:MGI Symbol;Acc:MGI:96885]
ENSMUSG00000015355	13.9319	0.962918	0.46912	2.0526	0.0401111	0.17457	Cd48	1	protein_coding	CD48 antigen [Source:MGI Symbol;Acc:MGI:88339]
ENSMUSG00000059058	55.9032	-0.0626553	0.22895	-0.273664	0.784343	0.906292	Tma7-ps	1	processed_pseudogene	translational machinery associated 7 homolog (S. cerevisiae), pseudogene [Source:MGI Symbol;Acc:MGI:3705453]
ENSMUSG00000038147	42.0275	0.79214	0.293758	2.69658	0.00700565	0.0530114	Cd84	1	protein_coding	CD84 antigen [Source:MGI Symbol;Acc:MGI:1336885]
ENSMUSG00000003458	488.196	-0.0151739	0.109953	-0.138003	0.890238	0.954245	Ncstn	1	protein_coding	nicastrin [Source:MGI Symbol;Acc:MGI:1891700]
ENSMUSG00000026553	2252.11	-0.256348	0.0834977	-3.07012	0.00213974	0.0217608	Copa	1	protein_coding	coatomer protein complex subunit alpha [Source:MGI Symbol;Acc:MGI:1334462]
ENSMUSG00000003464	1195.29	0.104799	0.116034	0.903179	0.366431	0.632731	Pex19	1	protein_coding	peroxisomal biogenesis factor 19 [Source:MGI Symbol;Acc:MGI:1334458]
ENSMUSG00000089803	349.675	-0.00258772	0.139713	-0.0185217	0.985223	0.994698	Gm10171	1	processed_pseudogene	predicted gene 10171 [Source:MGI Symbol;Acc:MGI:3704203]
ENSMUSG00000026554	1436.46	-0.412776	0.0669109	-6.16904	6.87045e-10	3.8513e-08	Dcaf8	1	protein_coding	DDB1 and CUL4 associated factor 8 [Source:MGI Symbol;Acc:MGI:91860]
ENSMUSG00000013698	174.253	0.443386	0.167164	2.6524	0.00799227	0.0579729	Pea15a	1	protein_coding	phosphoprotein enriched in astrocytes 15A [Source:MGI Symbol;Acc:MGI:104799]
ENSMUSG00000038034	119.689	0.141569	0.281094	0.503634	0.614518	0.811291	Igsf8	1	protein_coding	immunoglobulin superfamily, member 8 [Source:MGI Symbol;Acc:MGI:2154090]
ENSMUSG00000007097	12.1818	-0.644345	0.489523	-1.31627	0.188083	0.444498	Atp1a2	1	protein_coding	ATPase, Na+/K+ transporting, alpha 2 polypeptide [Source:MGI Symbol;Acc:MGI:88106]
ENSMUSG00000044708	13.892	0.553743	0.542246	1.0212	0.307159	0.577555	Kcnj10	1	protein_coding	potassium inwardly-rectifying channel, subfamily J, member 10 [Source:MGI Symbol;Acc:MGI:1194504]
ENSMUSG00000050229	99.7794	-0.0677219	0.200411	-0.337915	0.735427	0.880038	Pigm	1	protein_coding	phosphatidylinositol glycan anchor biosynthesis, class M [Source:MGI Symbol;Acc:MGI:1914806]
ENSMUSG00000026547	128.256	0.558666	0.232518	2.40268	0.0162756	0.0959554	Tagln2	1	protein_coding	transgelin 2 [Source:MGI Symbol;Acc:MGI:1312985]
ENSMUSG00000026544	158.516	0.215215	0.170588	1.26161	0.207088	0.467998	Dusp23	1	protein_coding	dual specificity phosphatase 23 [Source:MGI Symbol;Acc:MGI:1915690]
ENSMUSG00000060128	33.8741	-0.0958071	0.317111	-0.302125	0.762557	0.895239	Gm2710	1	processed_pseudogene	predicted gene 2710 [Source:MGI Symbol;Acc:MGI:3780879]
ENSMUSG00000037942	3012.84	0.193971	0.211441	0.917379	0.358944	0.625886	Crp	1	protein_coding	C-reactive protein, pentraxin-related [Source:MGI Symbol;Acc:MGI:88512]
ENSMUSG00000026542	720.577	1.10479	0.274927	4.01849	5.85728e-05	0.00112444	Apcs	1	protein_coding	serum amyloid P-component [Source:MGI Symbol;Acc:MGI:98229]
ENSMUSG00000005338	62.3671	0.648176	0.228703	2.83414	0.00459487	0.0383746	Cadm3	1	protein_coding	cell adhesion molecule 3 [Source:MGI Symbol;Acc:MGI:2137858]
ENSMUSG00000037849	10.1738	0.807139	0.522003	1.54623	0.122048	0.346092	Ifi206	1	protein_coding	interferon activated gene 206 [Source:MGI Symbol;Acc:MGI:3646410]
ENSMUSG00000073491	19.5402	0.689111	0.422914	1.62943	0.103221	0.316239	Ifi213	1	protein_coding	interferon activated gene 213 [Source:MGI Symbol;Acc:MGI:3695276]
ENSMUSG00000043263	15.4974	0.698825	0.380804	1.83513	0.0664864	0.240061	Ifi209	1	protein_coding	interferon activated gene 209 [Source:MGI Symbol;Acc:MGI:2138243]
ENSMUSG00000073490	58.2471	0.422336	0.265814	1.58884	0.112096	0.330576	Ifi207	1	protein_coding	interferon activated gene 207 [Source:MGI Symbol;Acc:MGI:2138302]
ENSMUSG00000073489	79.5588	0.558862	0.220378	2.53592	0.0112151	0.0736154	Ifi204	1	protein_coding	interferon activated gene 204 [Source:MGI Symbol;Acc:MGI:96429]
ENSMUSG00000090222	31.1282	0.456421	0.277512	1.64469	0.100034	0.311184	Ifi203-ps	1	unprocessed_pseudogene	interferon activated gene 203, pseudogene [Source:MGI Symbol;Acc:MGI:3840117]
ENSMUSG00000090272	141.976	0.661511	0.16612	3.98213	6.82991e-05	0.00128648	Mndal	1	protein_coding	myeloid nuclear differentiation antigen like [Source:MGI Symbol;Acc:MGI:3780953]
ENSMUSG00000026536	77.6533	0.636717	0.248173	2.56562	0.0102992	0.0692014	Ifi211	1	protein_coding	interferon activated gene 211 [Source:MGI Symbol;Acc:MGI:3041120]
ENSMUSG00000039997	135.186	0.421015	0.187134	2.2498	0.0244615	0.126123	Ifi203	1	protein_coding	interferon activated gene 203 [Source:MGI Symbol;Acc:MGI:96428]
ENSMUSG00000054203	54.3911	0.731896	0.288339	2.53832	0.0111387	0.0732853	Ifi205	1	protein_coding	interferon activated gene 205 [Source:MGI Symbol;Acc:MGI:101847]
ENSMUSG00000050069	91.333	-1.88522	0.529819	-3.55824	0.000373353	0.0054539	Grem2	1	protein_coding	gremlin 2, DAN family BMP antagonist [Source:MGI Symbol;Acc:MGI:1344367]
ENSMUSG00000026526	1396.07	-0.462511	0.0940212	-4.91922	8.68884e-07	2.76739e-05	Fh1	1	protein_coding	fumarate hydratase 1 [Source:MGI Symbol;Acc:MGI:95530]
ENSMUSG00000039783	2985.56	-0.428916	0.115346	-3.7185	0.000200407	0.00322817	Kmo	1	protein_coding	kynurenine 3-monooxygenase (kynurenine 3-hydroxylase) [Source:MGI Symbol;Acc:MGI:2138151]
ENSMUSG00000078185	14.4316	0.274334	0.357431	0.767516	0.442775	0.69386	Chml	1	protein_coding	choroideremia-like [Source:MGI Symbol;Acc:MGI:101913]
ENSMUSG00000057335	48.2788	0.131993	0.273195	0.483146	0.628992	0.818829	Cep170	1	protein_coding	centrosomal protein 170 [Source:MGI Symbol;Acc:MGI:1918348]
ENSMUSG00000026504	80.696	0.215089	0.194013	1.10863	0.267589	0.537227	Sdccag8	1	protein_coding	serologically defined colon cancer antigen 8 [Source:MGI Symbol;Acc:MGI:1924066]
ENSMUSG00000019699	20.9075	0.21938	0.339783	0.645649	0.518507	0.748807	Akt3	1	protein_coding	thymoma viral proto-oncogene 3 [Source:MGI Symbol;Acc:MGI:1345147]
ENSMUSG00000063659	224.917	-0.0853607	0.16046	-0.531977	0.594742	0.800568	Zbtb18	1	protein_coding	zinc finger and BTB domain containing 18 [Source:MGI Symbol;Acc:MGI:1353609]
ENSMUSG00000015961	439.013	-0.191759	0.170727	-1.12319	0.261357	0.530512	Adss	1	protein_coding	adenylosuccinate synthetase, non muscle [Source:MGI Symbol;Acc:MGI:87948]
ENSMUSG00000026502	158.997	0.339711	0.278164	1.22126	0.221987	0.485475	Desi2	1	protein_coding	desumoylating isopeptidase 2 [Source:MGI Symbol;Acc:MGI:1926075]
ENSMUSG00000104126	20.3607	0.293247	0.309346	0.947957	0.343151	0.612501	Gm37486	1	processed_pseudogene	predicted gene, 37486 [Source:MGI Symbol;Acc:MGI:5610714]
ENSMUSG00000026500	134.115	0.301027	0.152646	1.97206	0.0486031	0.19737	Cox20	1	protein_coding	cytochrome c oxidase assembly protein 20 [Source:MGI Symbol;Acc:MGI:1913609]
ENSMUSG00000039630	2268.1	-0.064585	0.105956	-0.609547	0.542162	0.765605	Hnrnpu	1	protein_coding	heterogeneous nuclear ribonucleoprotein U [Source:MGI Symbol;Acc:MGI:1858195]
ENSMUSG00000026495	47.9245	0.0902368	0.207209	0.435486	0.66321	0.840566	Efcab2	1	protein_coding	EF-hand calcium binding domain 2 [Source:MGI Symbol;Acc:MGI:1915476]
ENSMUSG00000055067	43.5228	0.293511	0.241626	1.21473	0.224468	0.48831	Smyd3	1	protein_coding	SET and MYND domain containing 3 [Source:MGI Symbol;Acc:MGI:1916976]
ENSMUSG00000096474	68.7429	0.188377	0.214385	0.878687	0.379571	0.642972	Gm5561	1	processed_pseudogene	predicted gene 5561 [Source:MGI Symbol;Acc:MGI:3804971]
ENSMUSG00000026492	203.115	-0.294204	0.190534	-1.54411	0.122562	0.347128	Tfb2m	1	protein_coding	transcription factor B2, mitochondrial [Source:MGI Symbol;Acc:MGI:107937]
ENSMUSG00000038949	104.186	0.271569	0.237122	1.14527	0.252097	0.520969	Cnst	1	protein_coding	consortin, connexin sorting protein [Source:MGI Symbol;Acc:MGI:2445141]
ENSMUSG00000038936	21.7603	0.610324	0.319408	1.9108	0.0560302	0.21631	Sccpdh	1	protein_coding	saccharopine dehydrogenase (putative) [Source:MGI Symbol;Acc:MGI:1924486]
ENSMUSG00000087236	34.9414	1.0966	0.290817	3.77076	0.000162753	0.00269719	Kif28	1	protein_coding	kinesin family member 28 [Source:MGI Symbol;Acc:MGI:2686151]
ENSMUSG00000026491	387.389	0.790048	0.177043	4.46245	8.10261e-06	0.000197822	Ahctf1	1	protein_coding	AT hook containing transcription factor 1 [Source:MGI Symbol;Acc:MGI:1915033]
ENSMUSG00000104418	32.4627	0.478934	0.259489	1.84568	0.064938	0.236682	Gm37070	1	processed_pseudogene	predicted gene, 37070 [Source:MGI Symbol;Acc:MGI:5610298]
ENSMUSG00000026490	284.2	-0.147158	0.155203	-0.948163	0.343047	0.612493	Cdc42bpa	1	protein_coding	CDC42 binding protein kinase alpha [Source:MGI Symbol;Acc:MGI:2441841]
ENSMUSG00000026489	3984.08	0.754337	0.221336	3.40811	0.00065414	0.00857605	Coq8a	1	protein_coding	coenzyme Q8A [Source:MGI Symbol;Acc:MGI:1914676]
ENSMUSG00000010609	2213.8	0.651547	0.177223	3.67643	0.000236522	0.00371199	Psen2	1	protein_coding	presenilin 2 [Source:MGI Symbol;Acc:MGI:109284]
ENSMUSG00000038855	102.237	0.225019	0.176109	1.27773	0.201346	0.461045	Itpkb	1	protein_coding	inositol 1,4,5-trisphosphate 3-kinase B [Source:MGI Symbol;Acc:MGI:109235]
ENSMUSG00000026496	426.729	-0.239941	0.117457	-2.0428	0.0410722	0.177213	Parp1	1	protein_coding	poly (ADP-ribose) polymerase family, member 1 [Source:MGI Symbol;Acc:MGI:1340806]
ENSMUSG00000058729	22.134	0.0522212	0.36383	0.143532	0.88587	0.951966	Lin9	1	protein_coding	lin-9 homolog (C. elegans) [Source:MGI Symbol;Acc:MGI:1919818]
ENSMUSG00000104202	9.31693	1.1869	0.870647	1.36323	0.172809	0.423974	Gm8101	1	processed_pseudogene	predicted gene 8101 [Source:MGI Symbol;Acc:MGI:3649004]
ENSMUSG00000026499	220.824	0.0215142	0.130893	0.164364	0.869444	0.945993	Acbd3	1	protein_coding	acyl-Coenzyme A binding domain containing 3 [Source:MGI Symbol;Acc:MGI:2181074]
ENSMUSG00000060743	903.041	-0.189365	0.211425	-0.895662	0.370433	0.635734	H3f3a	1	protein_coding	H3 histone, family 3A [Source:MGI Symbol;Acc:MGI:1097686]
ENSMUSG00000038806	118.701	0.00777263	0.143606	0.0541246	0.956836	0.983072	Sde2	1	protein_coding	SDE2 telomere maintenance homolog (S. pombe) [Source:MGI Symbol;Acc:MGI:2384788]
ENSMUSG00000026520	52.5259	0.370663	0.202489	1.83054	0.0671693	0.241682	Pycr2	1	protein_coding	pyrroline-5-carboxylate reductase family, member 2 [Source:MGI Symbol;Acc:MGI:1277956]
ENSMUSG00000026519	190.001	0.364138	0.197559	1.84319	0.0653014	0.237614	Tmem63a	1	protein_coding	transmembrane protein 63a [Source:MGI Symbol;Acc:MGI:2384789]
ENSMUSG00000103930	33.2103	0.251876	0.395809	0.636356	0.524544	0.753558	Gm36961	1	unprocessed_pseudogene	predicted gene, 36961 [Source:MGI Symbol;Acc:MGI:5610189]
ENSMUSG00000038776	2643.45	-0.155282	0.195411	-0.794642	0.426822	0.681728	Ephx1	1	protein_coding	epoxide hydrolase 1, microsomal [Source:MGI Symbol;Acc:MGI:95405]
ENSMUSG00000038768	57.1165	-0.985766	0.688578	-1.4316	0.152259	0.392972	9130409I23Rik	1	protein_coding	RIKEN cDNA 9130409I23 gene [Source:MGI Symbol;Acc:MGI:3588271]
ENSMUSG00000026516	174.931	-0.239239	0.133794	-1.78811	0.0737576	0.256805	Nvl	1	protein_coding	nuclear VCP-like [Source:MGI Symbol;Acc:MGI:1914709]
ENSMUSG00000062169	98.313	0.399203	0.152384	2.61972	0.00880026	0.06188	Cnih4	1	protein_coding	cornichon family AMPA receptor auxiliary protein 4 [Source:MGI Symbol;Acc:MGI:1925828]
ENSMUSG00000038733	896.623	-0.174223	0.142477	-1.22281	0.2214	0.48472	Wdr26	1	protein_coding	WD repeat domain 26 [Source:MGI Symbol;Acc:MGI:1923825]
ENSMUSG00000081214	578.806	0.251449	0.164913	1.52474	0.127325	0.355514	Rpl35a-ps2	1	processed_pseudogene	ribosomal protein L35A, pseudogene 2 [Source:MGI Symbol;Acc:MGI:3705461]
ENSMUSG00000004880	94.4168	0.259666	0.204133	1.27204	0.203358	0.463031	Lbr	1	protein_coding	lamin B receptor [Source:MGI Symbol;Acc:MGI:2138281]
ENSMUSG00000026511	575.59	-0.199345	0.164202	-1.21402	0.224741	0.488524	Srp9	1	protein_coding	signal recognition particle 9 [Source:MGI Symbol;Acc:MGI:1350930]
ENSMUSG00000038633	539.925	-0.0489909	0.156572	-0.312897	0.754359	0.890847	Degs1	1	protein_coding	delta(4)-desaturase, sphingolipid 1 [Source:MGI Symbol;Acc:MGI:1097711]
ENSMUSG00000100147	13.4524	0.155514	0.36847	0.422052	0.672987	0.846792	1700047M11Rik	1	lncRNA	RIKEN cDNA 1700047M11 gene [Source:MGI Symbol;Acc:MGI:1914580]
ENSMUSG00000047539	100.604	0.111689	0.170417	0.655385	0.51222	0.745295	Fbxo28	1	protein_coding	F-box protein 28 [Source:MGI Symbol;Acc:MGI:1261890]
ENSMUSG00000026510	196.59	-0.177143	0.127388	-1.39058	0.164353	0.411146	Trp53bp2	1	protein_coding	transformation related protein 53 binding protein 2 [Source:MGI Symbol;Acc:MGI:2138319]
ENSMUSG00000026509	522.693	-0.155003	0.119506	-1.29704	0.194618	0.452678	Capn2	1	protein_coding	calpain 2 [Source:MGI Symbol;Acc:MGI:88264]
ENSMUSG00000038599	67.4901	-5.09675	0.701489	-7.26561	3.71361e-13	3.02573e-11	Capn8	1	protein_coding	calpain 8 [Source:MGI Symbol;Acc:MGI:2181366]
ENSMUSG00000038576	250.417	-5.95971	0.437878	-13.6104	3.47166e-42	2.56062e-39	Susd4	1	protein_coding	sushi domain containing 4 [Source:MGI Symbol;Acc:MGI:2138351]
ENSMUSG00000079164	89.7248	-0.287272	0.276817	-1.03777	0.299378	0.569488	Tlr5	1	protein_coding	toll-like receptor 5 [Source:MGI Symbol;Acc:MGI:1858171]
ENSMUSG00000030768	25.5794	0.483194	0.28772	1.67939	0.093076	0.29788	Disp1	1	protein_coding	dispatched RND transporter family member 1 [Source:MGI Symbol;Acc:MGI:1916147]
ENSMUSG00000046836	230.458	-0.0894391	0.198519	-0.450532	0.652327	0.833504	Brox	1	protein_coding	BRO1 domain and CAAX motif containing [Source:MGI Symbol;Acc:MGI:1918928]
ENSMUSG00000042901	76.9584	0.096901	0.220362	0.439736	0.660128	0.838913	Aida	1	protein_coding	axin interactor, dorsalization associated [Source:MGI Symbol;Acc:MGI:1919737]
ENSMUSG00000056050	1918.54	-0.486871	0.121294	-4.01397	5.97055e-05	0.00114461	Mia3	1	protein_coding	melanoma inhibitory activity 3 [Source:MGI Symbol;Acc:MGI:2443183]
ENSMUSG00000072258	66.7804	-0.0635827	0.185422	-0.342908	0.731668	0.878158	Taf1a	1	protein_coding	TATA-box binding protein associated factor, RNA polymerase I, A [Source:MGI Symbol;Acc:MGI:109578]
ENSMUSG00000039384	36.7797	-0.0729056	0.303009	-0.240606	0.809861	0.918411	Dusp10	1	protein_coding	dual specificity phosphatase 10 [Source:MGI Symbol;Acc:MGI:1927070]
ENSMUSG00000102606	17.0168	1.00869	0.588715	1.71338	0.0866422	0.28469	Rpl21-ps1	1	processed_pseudogene	ribosomal protein 21, pseudogene 1 [Source:MGI Symbol;Acc:MGI:3647596]
ENSMUSG00000039377	45.1733	0.188302	0.345919	0.544352	0.586199	0.79542	Hlx	1	protein_coding	H2.0-like homeobox [Source:MGI Symbol;Acc:MGI:96109]
ENSMUSG00000026621	3989.3	0.0853633	0.0771654	1.10624	0.268623	0.538244	Marc1	1	protein_coding	mitochondrial amidoxime reducing component 1 [Source:MGI Symbol;Acc:MGI:1913362]
ENSMUSG00000073481	3808.54	0.084926	0.159916	0.531066	0.595373	0.800889	Marc2	1	protein_coding	mitochondrial amidoxime reducing component 2 [Source:MGI Symbol;Acc:MGI:1914497]
ENSMUSG00000088559	25.038	0.160443	0.312775	0.512968	0.607974	0.808014	Mir1981	1	miRNA	microRNA 1981 [Source:MGI Symbol;Acc:MGI:3837225]
ENSMUSG00000039349	2221.48	-0.0851305	0.16224	-0.524721	0.599777	0.803641	C130074G19Rik	1	protein_coding	RIKEN cDNA C130074G19 gene [Source:MGI Symbol;Acc:MGI:2444831]
ENSMUSG00000039318	219.225	-0.329116	0.122619	-2.68404	0.00727374	0.0544637	Rab3gap2	1	protein_coding	RAB3 GTPase activating protein subunit 2 [Source:MGI Symbol;Acc:MGI:1916043]
ENSMUSG00000026618	662.441	-0.455876	0.0938859	-4.85564	1.19998e-06	3.66374e-05	Iars2	1	protein_coding	isoleucine-tRNA synthetase 2, mitochondrial [Source:MGI Symbol;Acc:MGI:1919586]
ENSMUSG00000026617	488.145	-0.390794	0.125658	-3.10997	0.00187105	0.0195679	Bpnt1	1	protein_coding	bisphosphate 3'-nucleotidase 1 [Source:MGI Symbol;Acc:MGI:1338800]
ENSMUSG00000026615	1302.56	-0.425973	0.0891939	-4.77581	1.78983e-06	5.23645e-05	Eprs	1	protein_coding	glutamyl-prolyl-tRNA synthetase [Source:MGI Symbol;Acc:MGI:97838]
ENSMUSG00000097615	18.1856	1.09765	0.387051	2.83594	0.0045691	0.0382267	Gm2061	1	lncRNA	predicted gene 2061 [Source:MGI Symbol;Acc:MGI:3780228]
ENSMUSG00000026614	550.488	1.08667	0.284603	3.8182	0.000134429	0.00230023	Slc30a10	1	protein_coding	solute carrier family 30, member 10 [Source:MGI Symbol;Acc:MGI:2685058]
ENSMUSG00000039246	129.908	0.214583	0.16098	1.33298	0.182537	0.438176	Lyplal1	1	protein_coding	lysophospholipase-like 1 [Source:MGI Symbol;Acc:MGI:2385115]
ENSMUSG00000001305	96.3303	-0.151662	0.17833	-0.850457	0.395071	0.654917	Rrp15	1	protein_coding	ribosomal RNA processing 15 homolog (S. cerevisiae) [Source:MGI Symbol;Acc:MGI:1914473]
ENSMUSG00000039210	138.013	-0.209375	0.15892	-1.31749	0.187675	0.44386	Gpatch2	1	protein_coding	G patch domain containing 2 [Source:MGI Symbol;Acc:MGI:1915019]
ENSMUSG00000104394	40.0272	0.632563	0.254451	2.48599	0.0129191	0.081079	Gm37254	1	TEC	predicted gene, 37254 [Source:MGI Symbol;Acc:MGI:5610482]
ENSMUSG00000026610	31.9647	0.228311	0.461976	0.494205	0.621161	0.815657	Esrrg	1	protein_coding	estrogen-related receptor gamma [Source:MGI Symbol;Acc:MGI:1347056]
ENSMUSG00000026608	132.011	-0.091939	0.141736	-0.648664	0.516555	0.747458	Kctd3	1	protein_coding	potassium channel tetramerisation domain containing 3 [Source:MGI Symbol;Acc:MGI:2444629]
ENSMUSG00000102824	67.705	-0.0606239	0.259814	-0.233336	0.815501	0.921573	Pdcd5-ps	1	processed_pseudogene	programmed cell death 5, pseudogene [Source:MGI Symbol;Acc:MGI:3782009]
ENSMUSG00000026604	30.3691	-0.138105	0.348421	-0.396374	0.691829	0.85654	Ptpn14	1	protein_coding	protein tyrosine phosphatase, non-receptor type 14 [Source:MGI Symbol;Acc:MGI:102467]
ENSMUSG00000026603	204.659	0.125242	0.134645	0.93016	0.352288	0.619877	Smyd2	1	protein_coding	SET and MYND domain containing 2 [Source:MGI Symbol;Acc:MGI:1915889]
ENSMUSG00000010175	945.329	0.00101893	0.305683	0.00333329	0.99734	0.999266	Prox1	1	protein_coding	prospero homeobox 1 [Source:MGI Symbol;Acc:MGI:97772]
ENSMUSG00000079045	82.5789	0.210305	0.241825	0.869657	0.384488	0.646379	Prox1os	1	lncRNA	prospero homeobox 1, opposite strand [Source:MGI Symbol;Acc:MGI:4937200]
ENSMUSG00000089872	120.092	-0.330139	0.143157	-2.30613	0.0211035	0.115008	Rps6kc1	1	protein_coding	ribosomal protein S6 kinase polypeptide 1 [Source:MGI Symbol;Acc:MGI:2443419]
ENSMUSG00000026634	194.594	0.168929	0.150305	1.12391	0.261053	0.530224	Angel2	1	protein_coding	angel homolog 2 [Source:MGI Symbol;Acc:MGI:1196310]
ENSMUSG00000066595	27.7027	0.133195	0.333224	0.399715	0.689366	0.855782	Flvcr1	1	protein_coding	feline leukemia virus subgroup C cellular receptor 1 [Source:MGI Symbol;Acc:MGI:2444881]
ENSMUSG00000026632	50.8234	-0.0536825	0.232301	-0.231091	0.817244	0.922489	Tatdn3	1	protein_coding	TatD DNase domain containing 3 [Source:MGI Symbol;Acc:MGI:1916222]
ENSMUSG00000026628	14.9295	0.341677	0.429405	0.7957	0.426207	0.680978	Atf3	1	protein_coding	activating transcription factor 3 [Source:MGI Symbol;Acc:MGI:109384]
ENSMUSG00000073478	16.7994	-0.162766	0.414038	-0.393119	0.694232	0.857404	D730003I15Rik	1	lncRNA	RIKEN cDNA D730003I15 gene [Source:MGI Symbol;Acc:MGI:1925971]
ENSMUSG00000037499	66.1624	0.653732	0.268319	2.4364	0.0148343	0.0895295	Nenf	1	protein_coding	neuron derived neurotrophic factor [Source:MGI Symbol;Acc:MGI:1913458]
ENSMUSG00000026627	16.3456	-0.0452206	0.367457	-0.123064	0.902057	0.957804	Pacc1	1	protein_coding	proton activated chloride channel 1 [Source:MGI Symbol;Acc:MGI:1914200]
ENSMUSG00000026626	1913.47	0.20462	0.0845138	2.42115	0.0154716	0.0922242	Ppp2r5a	1	protein_coding	protein phosphatase 2, regulatory subunit B', alpha [Source:MGI Symbol;Acc:MGI:2388479]
ENSMUSG00000037461	208.191	-0.162759	0.162309	-1.00277	0.315972	0.586727	Ints7	1	protein_coding	integrator complex subunit 7 [Source:MGI Symbol;Acc:MGI:1924315]
ENSMUSG00000026623	1499.78	-0.0959388	0.209928	-0.457008	0.647666	0.830943	Lpgat1	1	protein_coding	lysophosphatidylglycerol acyltransferase 1 [Source:MGI Symbol;Acc:MGI:2446186]
ENSMUSG00000026622	27.8115	-1.69092	0.376679	-4.48901	7.15543e-06	0.00017748	Nek2	1	protein_coding	NIMA (never in mitosis gene a)-related expressed kinase 2 [Source:MGI Symbol;Acc:MGI:109359]
ENSMUSG00000037434	321.674	-0.163865	0.204469	-0.801417	0.42289	0.678668	Slc30a1	1	protein_coding	solute carrier family 30 (zinc transporter), member 1 [Source:MGI Symbol;Acc:MGI:1345281]
ENSMUSG00000049353	28.632	-0.812436	0.320028	-2.53864	0.0111283	0.0732511	Rd3	1	protein_coding	retinal degeneration 3 [Source:MGI Symbol;Acc:MGI:1921273]
ENSMUSG00000026637	44.3021	0.269201	0.208571	1.29069	0.196811	0.455208	Traf5	1	protein_coding	TNF receptor-associated factor 5 [Source:MGI Symbol;Acc:MGI:107548]
ENSMUSG00000103653	2339.36	-3.02479	0.227623	-13.2886	2.69513e-40	1.79855e-37	Gstp-ps	1	processed_pseudogene	glutathione S-transferase, pi, pseudogene [Source:MGI Symbol;Acc:MGI:3782108]
ENSMUSG00000037395	82.5485	0.317427	0.207109	1.53266	0.12536	0.352276	Rcor3	1	protein_coding	REST corepressor 3 [Source:MGI Symbol;Acc:MGI:2441920]
ENSMUSG00000097316	18.7245	-0.0634474	0.359459	-0.176508	0.859895	0.942065	Gm10516	1	lncRNA	predicted gene 10516 [Source:MGI Symbol;Acc:MGI:3641979]
ENSMUSG00000037375	15.4216	0.46978	0.354439	1.32542	0.185032	0.440468	Hhat	1	protein_coding	hedgehog acyltransferase [Source:MGI Symbol;Acc:MGI:2444681]
ENSMUSG00000016181	81.7163	-0.103924	0.170665	-0.608937	0.542566	0.766063	Utp25	1	protein_coding	UTP25 small subunit processome component [Source:MGI Symbol;Acc:MGI:2138080]
ENSMUSG00000026638	376.398	0.111358	0.209607	0.531272	0.59523	0.800889	Irf6	1	protein_coding	interferon regulatory factor 6 [Source:MGI Symbol;Acc:MGI:1859211]
ENSMUSG00000079144	93.2716	-0.0747436	0.173441	-0.430946	0.666507	0.842923	A130010J15Rik	1	protein_coding	RIKEN cDNA A130010J15 gene [Source:MGI Symbol;Acc:MGI:2441776]
ENSMUSG00000026639	78.7495	0.0972113	0.404203	0.240501	0.809942	0.918411	Lamb3	1	protein_coding	laminin, beta 3 [Source:MGI Symbol;Acc:MGI:99915]
ENSMUSG00000016194	4464.65	0.259553	0.138015	1.88062	0.0600241	0.225776	Hsd11b1	1	protein_coding	hydroxysteroid 11-beta dehydrogenase 1 [Source:MGI Symbol;Acc:MGI:103562]
ENSMUSG00000009633	1061.45	1.88048	0.564164	3.33322	0.000858481	0.0105811	G0s2	1	protein_coding	G0/G1 switch gene 2 [Source:MGI Symbol;Acc:MGI:1316737]
ENSMUSG00000104348	28.063	0.27507	0.403508	0.681698	0.49543	0.731839	Gm37691	1	TEC	predicted gene, 37691 [Source:MGI Symbol;Acc:MGI:5610919]
ENSMUSG00000026640	232.192	-0.0389565	0.265093	-0.146954	0.883168	0.95097	Plxna2	1	protein_coding	plexin A2 [Source:MGI Symbol;Acc:MGI:107684]
ENSMUSG00000016494	21.7038	-0.0959764	0.433654	-0.22132	0.824843	0.926082	Cd34	1	protein_coding	CD34 antigen [Source:MGI Symbol;Acc:MGI:88329]
ENSMUSG00000096929	99.1028	0.197233	0.231328	0.852613	0.393874	0.654369	A330023F24Rik	1	lncRNA	RIKEN cDNA A330023F24 gene [Source:MGI Symbol;Acc:MGI:2443958]
ENSMUSG00000016493	12.0695	0.209516	0.428462	0.488996	0.624845	0.816799	Cd46	1	protein_coding	CD46 antigen, complement regulatory protein [Source:MGI Symbol;Acc:MGI:1203290]
ENSMUSG00000016481	360.994	-0.00306235	0.146165	-0.0209513	0.983285	0.993841	Cr1l	1	protein_coding	complement component (3b/4b) receptor 1-like [Source:MGI Symbol;Acc:MGI:88513]
ENSMUSG00000050530	50.7749	0.318121	0.239113	1.33042	0.18338	0.438772	Fam171a1	2	protein_coding	family with sequence similarity 171, member A1 [Source:MGI Symbol;Acc:MGI:2442917]
ENSMUSG00000026643	189.554	0.548351	0.209996	2.61125	0.00902127	0.0629916	Nmt2	2	protein_coding	N-myristoyltransferase 2 [Source:MGI Symbol;Acc:MGI:1202298]
ENSMUSG00000049950	20.9926	-0.102626	0.353215	-0.290549	0.771397	0.89899	Rpp38	2	protein_coding	ribonuclease P/MRP 38 subunit [Source:MGI Symbol;Acc:MGI:2443607]
ENSMUSG00000026648	49.2036	-0.675875	0.241058	-2.80379	0.00505056	0.0413718	Dclre1c	2	protein_coding	DNA cross-link repair 1C [Source:MGI Symbol;Acc:MGI:2441769]
ENSMUSG00000109865	148.295	-0.170016	0.124848	-1.36178	0.173266	0.424725	Hspa14	2	protein_coding	heat shock protein 14 [Source:MGI Symbol;Acc:MGI:1354164]
ENSMUSG00000051396	33.8836	-0.369197	0.246281	-1.49909	0.133851	0.365793	Gm45902	2	protein_coding	predicted gene 45902 [Source:MGI Symbol;Acc:MGI:5805017]
ENSMUSG00000026655	609.994	-0.125165	0.176231	-0.71023	0.477562	0.71899	Fam107b	2	protein_coding	family with sequence similarity 107, member B [Source:MGI Symbol;Acc:MGI:1913790]
ENSMUSG00000026657	61.487	-0.158917	0.242335	-0.655774	0.511969	0.745295	Frmd4a	2	protein_coding	FERM domain containing 4A [Source:MGI Symbol;Acc:MGI:1919850]
ENSMUSG00000039449	269.358	-0.357409	0.117124	-3.05155	0.00227664	0.0228218	Prpf18	2	protein_coding	pre-mRNA processing factor 18 [Source:MGI Symbol;Acc:MGI:1914479]
ENSMUSG00000048186	74.7846	-0.0777238	0.188431	-0.412479	0.679989	0.850392	Bend7	2	protein_coding	BEN domain containing 7 [Source:MGI Symbol;Acc:MGI:2443100]
ENSMUSG00000026662	277.786	-0.512863	0.160724	-3.19096	0.001418	0.0158467	Sephs1	2	protein_coding	selenophosphate synthetase 1 [Source:MGI Symbol;Acc:MGI:1923580]
ENSMUSG00000026664	13691.9	-1.03253	0.106586	-9.68726	3.41575e-22	6.5573e-20	Phyh	2	protein_coding	phytanoyl-CoA hydroxylase [Source:MGI Symbol;Acc:MGI:891978]
ENSMUSG00000086670	21.4007	-1.48891	0.354544	-4.19951	2.67493e-05	0.000572314	Gm13194	2	processed_pseudogene	predicted gene 13194 [Source:MGI Symbol;Acc:MGI:3651272]
ENSMUSG00000069188	85.5718	0.870575	0.374447	2.32496	0.020074	0.111369	Gm13192	2	processed_pseudogene	predicted gene 13192 [Source:MGI Symbol;Acc:MGI:3651075]
ENSMUSG00000026669	838.293	-3.31327	0.250463	-13.2286	6.00311e-40	3.65772e-37	Mcm10	2	protein_coding	minichromosome maintenance 10 replication initiation factor [Source:MGI Symbol;Acc:MGI:1917274]
ENSMUSG00000026672	1006.54	-0.285864	0.125533	-2.2772	0.0227744	0.120483	Optn	2	protein_coding	optineurin [Source:MGI Symbol;Acc:MGI:1918898]
ENSMUSG00000026676	22.0221	-1.27839	0.49149	-2.60105	0.00929399	0.0644782	Ccdc3	2	protein_coding	coiled-coil domain containing 3 [Source:MGI Symbol;Acc:MGI:1921436]
ENSMUSG00000039145	741.191	0.624604	0.212918	2.93355	0.00335114	0.0306147	Camk1d	2	protein_coding	calcium/calmodulin-dependent protein kinase ID [Source:MGI Symbol;Acc:MGI:2442190]
ENSMUSG00000039128	423.675	-0.188474	0.0947411	-1.98935	0.0466621	0.192107	Cdc123	2	protein_coding	cell division cycle 123 [Source:MGI Symbol;Acc:MGI:2138811]
ENSMUSG00000025817	154.409	0.00251513	0.184146	0.0136583	0.989103	0.996498	Nudt5	2	protein_coding	nudix (nucleoside diphosphate linked moiety X)-type motif 5 [Source:MGI Symbol;Acc:MGI:1858232]
ENSMUSG00000025816	63.3612	-0.0293122	0.189116	-0.154996	0.876825	0.948793	Sec61a2	2	protein_coding	Sec61, alpha subunit 2 (S. cerevisiae) [Source:MGI Symbol;Acc:MGI:1931071]
ENSMUSG00000025815	608.641	-0.898268	0.182276	-4.92807	8.30461e-07	2.65104e-05	Dhtkd1	2	protein_coding	dehydrogenase E1 and transketolase domain containing 1 [Source:MGI Symbol;Acc:MGI:2445096]
ENSMUSG00000043241	243.709	0.0837842	0.151178	0.55421	0.579435	0.790101	Upf2	2	protein_coding	UPF2 regulator of nonsense transcripts homolog (yeast) [Source:MGI Symbol;Acc:MGI:2449307]
ENSMUSG00000045319	205.967	0.656298	0.229548	2.85909	0.00424853	0.0361499	Proser2	2	protein_coding	proline and serine rich 2 [Source:MGI Symbol;Acc:MGI:2442238]
ENSMUSG00000039063	901.246	0.227526	0.131496	1.73029	0.0835784	0.278277	Echdc3	2	protein_coding	enoyl Coenzyme A hydratase domain containing 3 [Source:MGI Symbol;Acc:MGI:1915106]
ENSMUSG00000039046	233.923	0.524742	0.189922	2.76293	0.0057285	0.0455614	Usp6nl	2	protein_coding	USP6 N-terminal like [Source:MGI Symbol;Acc:MGI:2138893]
ENSMUSG00000002107	137.149	-0.100445	0.24357	-0.412384	0.680058	0.850392	Celf2	2	protein_coding	CUGBP, Elav-like family member 2 [Source:MGI Symbol;Acc:MGI:1338822]
ENSMUSG00000025782	91.6334	-0.0645899	0.225983	-0.285818	0.775018	0.901186	Taf3	2	protein_coding	TATA-box binding protein associated factor 3 [Source:MGI Symbol;Acc:MGI:2388097]
ENSMUSG00000025781	1804.58	0.00834341	0.0916408	0.0910447	0.927457	0.968653	Atp5c1	2	protein_coding	ATP synthase, H+ transporting, mitochondrial F1 complex, gamma polypeptide 1 [Source:MGI Symbol;Acc:MGI:1261437]
ENSMUSG00000037262	93.3187	0.0602518	0.167139	0.360488	0.718482	0.870284	Kin	2	protein_coding	Kin17 DNA and RNA binding protein [Source:MGI Symbol;Acc:MGI:96676]
ENSMUSG00000037254	10280.2	0.0171247	0.0971195	0.176326	0.860038	0.942065	Itih2	2	protein_coding	inter-alpha trypsin inhibitor, heavy chain 2 [Source:MGI Symbol;Acc:MGI:96619]
ENSMUSG00000025780	128.435	-0.635423	0.235202	-2.70161	0.0069005	0.0524708	Itih5	2	protein_coding	inter-alpha (globulin) inhibitor H5 [Source:MGI Symbol;Acc:MGI:1925751]
ENSMUSG00000082424	1175.27	-0.114653	0.184287	-0.622143	0.533848	0.761227	Gm13292	2	processed_pseudogene	predicted gene 13292 [Source:MGI Symbol;Acc:MGI:3649470]
ENSMUSG00000026773	132.588	-1.41156	0.62234	-2.26814	0.0233205	0.122173	Pfkfb3	2	protein_coding	6-phosphofructo-2-kinase/fructose-2,6-biphosphatase 3 [Source:MGI Symbol;Acc:MGI:2181202]
ENSMUSG00000037197	426.334	0.170243	0.141299	1.20484	0.228265	0.493364	Rbm17	2	protein_coding	RNA binding motif protein 17 [Source:MGI Symbol;Acc:MGI:1924188]
ENSMUSG00000023206	354.79	-0.442522	0.172185	-2.57005	0.0101685	0.0686609	Il15ra	2	protein_coding	interleukin 15 receptor, alpha chain [Source:MGI Symbol;Acc:MGI:104644]
ENSMUSG00000058594	272.25	0.0822316	0.104168	0.789413	0.429871	0.683714	Fbh1	2	protein_coding	F-box DNA helicase 1 [Source:MGI Symbol;Acc:MGI:1354699]
ENSMUSG00000047909	228.041	-0.246145	0.116143	-2.11933	0.0340622	0.157074	Ankrd16	2	protein_coding	ankyrin repeat domain 16 [Source:MGI Symbol;Acc:MGI:2444796]
ENSMUSG00000026768	59.7505	-0.194067	0.280773	-0.691188	0.489447	0.727786	Itga8	2	protein_coding	integrin alpha 8 [Source:MGI Symbol;Acc:MGI:109442]
ENSMUSG00000026767	222.307	-0.869082	0.222033	-3.91421	9.07013e-05	0.00164436	Mindy3	2	protein_coding	MINDY lysine 48 deubiquitinase 3 [Source:MGI Symbol;Acc:MGI:1914210]
ENSMUSG00000026730	742.495	0.446904	0.168356	2.65451	0.00794236	0.0578204	Pter	2	protein_coding	phosphotriesterase related [Source:MGI Symbol;Acc:MGI:107372]
ENSMUSG00000104459	20.8387	0.363502	0.410646	0.885194	0.376052	0.639795	Gm37824	2	TEC	predicted gene, 37824 [Source:MGI Symbol;Acc:MGI:5611052]
ENSMUSG00000026727	213.941	0.0956801	0.134028	0.713883	0.4753	0.71857	Rsu1	2	protein_coding	Ras suppressor protein 1 [Source:MGI Symbol;Acc:MGI:103040]
ENSMUSG00000026723	23.6889	0.418125	0.343404	1.21759	0.22338	0.487139	Trdmt1	2	protein_coding	tRNA aspartic acid methyltransferase 1 [Source:MGI Symbol;Acc:MGI:1274787]
ENSMUSG00000026728	262.85	-0.0246531	0.382584	-0.0644386	0.948621	0.978621	Vim	2	protein_coding	vimentin [Source:MGI Symbol;Acc:MGI:98932]
ENSMUSG00000063275	36.3644	0.473015	0.260264	1.81745	0.0691489	0.246893	Hacd1	2	protein_coding	3-hydroxyacyl-CoA dehydratase 1 [Source:MGI Symbol;Acc:MGI:1353592]
ENSMUSG00000026718	123.484	-0.0757972	0.230521	-0.328809	0.7423	0.883103	Stam	2	protein_coding	signal transducing adaptor molecule (SH3 domain and ITAM motif) 1 [Source:MGI Symbol;Acc:MGI:1329014]
ENSMUSG00000083545	18.2845	0.473521	0.399249	1.18603	0.235611	0.50242	Gm13320	2	TEC	predicted gene 13320 [Source:MGI Symbol;Acc:MGI:3649935]
ENSMUSG00000026712	259.464	0.603128	0.212636	2.83644	0.00456201	0.0382188	Mrc1	2	protein_coding	mannose receptor, C type 1 [Source:MGI Symbol;Acc:MGI:97142]
ENSMUSG00000070271	20.9238	-0.660428	0.367113	-1.79898	0.072022	0.25255	Gm13268	2	processed_pseudogene	predicted gene 13268 [Source:MGI Symbol;Acc:MGI:3651947]
ENSMUSG00000085281	17.3784	-0.0328439	0.335505	-0.0978939	0.922017	0.966428	Gm13316	2	processed_pseudogene	predicted gene 13316 [Source:MGI Symbol;Acc:MGI:3651097]
ENSMUSG00000026707	26.9992	-0.257462	0.289898	-0.88811	0.374482	0.639141	Nsun6	2	protein_coding	NOL1/NOP2/Sun domain family member 6 [Source:MGI Symbol;Acc:MGI:1921705]
ENSMUSG00000017418	209.904	-0.534819	0.235356	-2.27239	0.023063	0.121369	Arl5b	2	protein_coding	ADP-ribosylation factor-like 5B [Source:MGI Symbol;Acc:MGI:1923119]
ENSMUSG00000103865	20.5606	-0.950955	0.398729	-2.38496	0.0170808	0.0993651	Gm37416	2	TEC	predicted gene, 37416 [Source:MGI Symbol;Acc:MGI:5610644]
ENSMUSG00000026743	242.497	-0.235984	0.159459	-1.4799	0.138899	0.373864	Mllt10	2	protein_coding	myeloid/lymphoid or mixed-lineage leukemia; translocated to, 10 [Source:MGI Symbol;Acc:MGI:1329038]
ENSMUSG00000026740	315.403	-0.376111	0.0970513	-3.87538	0.000106458	0.00188929	Dnajc1	2	protein_coding	DnaJ heat shock protein family (Hsp40) member C1 [Source:MGI Symbol;Acc:MGI:103268]
ENSMUSG00000051154	505	-0.0120082	0.118062	-0.101711	0.918986	0.965128	Commd3	2	protein_coding	COMM domain containing 3 [Source:MGI Symbol;Acc:MGI:88218]
ENSMUSG00000026739	197.302	-0.411328	0.271142	-1.51702	0.129261	0.358564	Bmi1	2	protein_coding	Bmi1 polycomb ring finger oncogene [Source:MGI Symbol;Acc:MGI:88174]
ENSMUSG00000026737	38.6678	0.582203	0.281082	2.07129	0.0383315	0.169832	Pip4k2a	2	protein_coding	phosphatidylinositol-5-phosphate 4-kinase, type II, alpha [Source:MGI Symbol;Acc:MGI:1298206]
ENSMUSG00000023094	126.79	0.000396532	0.171763	0.00230861	0.998158	0.999317	Msrb2	2	protein_coding	methionine sulfoxide reductase B2 [Source:MGI Symbol;Acc:MGI:1923717]
ENSMUSG00000043415	52.3923	-0.156802	0.192245	-0.815636	0.414708	0.671656	Otud1	2	protein_coding	OTU domain containing 1 [Source:MGI Symbol;Acc:MGI:1918448]
ENSMUSG00000036617	96.6937	-0.517665	0.216509	-2.39097	0.0168041	0.0982857	Etl4	2	protein_coding	enhancer trap locus 4 [Source:MGI Symbol;Acc:MGI:95454]
ENSMUSG00000060795	39.1838	0.0836038	0.266097	0.314186	0.75338	0.890433	Gm13363	2	processed_pseudogene	predicted gene 13363 [Source:MGI Symbol;Acc:MGI:3651407]
ENSMUSG00000081128	39.4024	0.343585	0.31169	1.10233	0.270319	0.540407	Gm13328	2	processed_pseudogene	predicted gene 13328 [Source:MGI Symbol;Acc:MGI:3651185]
ENSMUSG00000036591	284.645	0.0355189	0.184942	0.192055	0.847699	0.93666	Arhgap21	2	protein_coding	Rho GTPase activating protein 21 [Source:MGI Symbol;Acc:MGI:1918685]
ENSMUSG00000075514	24.8654	-0.442134	0.336287	-1.31475	0.188593	0.44513	Gm13375	2	lncRNA	predicted gene 13375 [Source:MGI Symbol;Acc:MGI:3649913]
ENSMUSG00000048550	35.3846	0.0288457	0.273495	0.105471	0.916002	0.963463	Thnsl1	2	protein_coding	threonine synthase-like 1 (bacterial) [Source:MGI Symbol;Acc:MGI:2139347]
ENSMUSG00000082516	34.2671	0.0988792	0.290163	0.340771	0.733276	0.878777	Gm13342	2	processed_pseudogene	predicted gene 13342 [Source:MGI Symbol;Acc:MGI:3650441]
ENSMUSG00000083863	6605.06	-0.107014	0.153697	-0.696267	0.486261	0.725851	Gm13341	2	unprocessed_pseudogene	predicted gene 13341 [Source:MGI Symbol;Acc:MGI:3650228]
ENSMUSG00000083563	8770.78	-0.440957	0.1665	-2.64839	0.00808764	0.0584228	Gm13340	2	unprocessed_pseudogene	predicted gene 13340 [Source:MGI Symbol;Acc:MGI:3650227]
ENSMUSG00000082884	876.648	0.289913	0.568318	0.510124	0.609964	0.808708	Gm13339	2	unprocessed_pseudogene	predicted gene 13339 [Source:MGI Symbol;Acc:MGI:3650221]
ENSMUSG00000026786	16.4512	1.20523	0.464595	2.59415	0.00948256	0.0653757	Apbb1ip	2	protein_coding	amyloid beta (A4) precursor protein-binding, family B, member 1 interacting protein [Source:MGI Symbol;Acc:MGI:1861354]
ENSMUSG00000026784	21.4707	0.042476	0.364498	0.116533	0.90723	0.960003	Pdss1	2	protein_coding	prenyl (solanesyl) diphosphate synthase, subunit 1 [Source:MGI Symbol;Acc:MGI:1889278]
ENSMUSG00000058835	305.05	-0.125834	0.230832	-0.545134	0.585662	0.795219	Abi1	2	protein_coding	abl-interactor 1 [Source:MGI Symbol;Acc:MGI:104913]
ENSMUSG00000026781	2235.08	-0.574187	0.205346	-2.7962	0.00517078	0.0421053	Acbd5	2	protein_coding	acyl-Coenzyme A binding domain containing 5 [Source:MGI Symbol;Acc:MGI:1921409]
ENSMUSG00000026775	707.803	-0.389087	0.223683	-1.73946	0.081954	0.274928	Yme1l1	2	protein_coding	YME1-like 1 (S. cerevisiae) [Source:MGI Symbol;Acc:MGI:1351651]
ENSMUSG00000084098	21.4827	-0.656051	0.34027	-1.92803	0.0538512	0.211156	Gm13422	2	processed_pseudogene	predicted gene 13422 [Source:MGI Symbol;Acc:MGI:3650167]
ENSMUSG00000026771	71.2052	-0.276053	0.261288	-1.05651	0.290736	0.560607	Spopl	2	protein_coding	speckle-type BTB/POZ protein-like [Source:MGI Symbol;Acc:MGI:1924107]
ENSMUSG00000081519	43.8447	-0.0750959	0.247299	-0.303664	0.761384	0.894558	Gm13331	2	processed_pseudogene	predicted gene 13331 [Source:MGI Symbol;Acc:MGI:3649454]
ENSMUSG00000083373	41.0758	-0.319536	0.265834	-1.20201	0.229359	0.494803	Gm13392	2	processed_pseudogene	predicted gene 13392 [Source:MGI Symbol;Acc:MGI:3649898]
ENSMUSG00000026986	208.448	-0.688056	0.241888	-2.84453	0.00444776	0.037436	Hnmt	2	protein_coding	histamine N-methyltransferase [Source:MGI Symbol;Acc:MGI:2153181]
ENSMUSG00000026981	19.4929	2.20549	0.519919	4.24199	2.21551e-05	0.000484447	Il1rn	2	protein_coding	interleukin 1 receptor antagonist [Source:MGI Symbol;Acc:MGI:96547]
ENSMUSG00000026979	47.4764	0.58296	0.241193	2.41699	0.0156494	0.093165	Psd4	2	protein_coding	pleckstrin and Sec7 domain containing 4 [Source:MGI Symbol;Acc:MGI:2674093]
ENSMUSG00000036893	288.813	-0.224368	0.121323	-1.84934	0.0644082	0.235424	Ehmt1	2	protein_coding	euchromatic histone methyltransferase 1 [Source:MGI Symbol;Acc:MGI:1924933]
ENSMUSG00000026972	36.6305	0.576916	0.229879	2.50965	0.0120851	0.0773339	Arrdc1	2	protein_coding	arrestin domain containing 1 [Source:MGI Symbol;Acc:MGI:2446136]
ENSMUSG00000026974	88.1386	0.116544	0.143288	0.813355	0.416015	0.672903	Zmynd19	2	protein_coding	zinc finger, MYND domain containing 19 [Source:MGI Symbol;Acc:MGI:1914437]
ENSMUSG00000026975	38.5686	0.25543	0.231092	1.10532	0.269022	0.538736	Dph7	2	protein_coding	diphthamine biosynethesis 7 [Source:MGI Symbol;Acc:MGI:1914478]
ENSMUSG00000036850	169.627	-0.0234934	0.154976	-0.151594	0.879507	0.949863	Mrpl41	2	protein_coding	mitochondrial ribosomal protein L41 [Source:MGI Symbol;Acc:MGI:1333816]
ENSMUSG00000036833	1771.98	-0.459557	0.122366	-3.75561	0.00017292	0.00284759	Pnpla7	2	protein_coding	patatin-like phospholipase domain containing 7 [Source:MGI Symbol;Acc:MGI:2385325]
ENSMUSG00000084383	589.309	0.307597	0.162239	1.89595	0.057967	0.220867	Gm13370	2	processed_pseudogene	predicted gene 13370 [Source:MGI Symbol;Acc:MGI:3651012]
ENSMUSG00000083796	19.0167	-0.452922	0.412674	-1.09753	0.27241	0.542574	Gm13369	2	processed_pseudogene	predicted gene 13369 [Source:MGI Symbol;Acc:MGI:3651010]
ENSMUSG00000006476	1373.83	-0.161004	0.154796	-1.0401	0.298292	0.56797	Nsmf	2	protein_coding	NMDA receptor synaptonuclear signaling and neuronal migration factor [Source:MGI Symbol;Acc:MGI:1861755]
ENSMUSG00000036813	1112.32	0.359498	0.106043	3.39013	0.000698591	0.00901316	Entpd8	2	protein_coding	ectonucleoside triphosphate diphosphohydrolase 8 [Source:MGI Symbol;Acc:MGI:1919340]
ENSMUSG00000078202	16.0909	0.301859	0.414007	0.729115	0.465931	0.711979	Nrarp	2	protein_coding	Notch-regulated ankyrin repeat protein [Source:MGI Symbol;Acc:MGI:1914372]
ENSMUSG00000059555	52.314	0.434302	0.213029	2.0387	0.0414803	0.178587	Tor4a	2	protein_coding	torsin family 4, member A [Source:MGI Symbol;Acc:MGI:2442720]
ENSMUSG00000013465	287.846	0.222101	0.109044	2.0368	0.0416704	0.179077	Nelfb	2	protein_coding	negative elongation factor complex member B [Source:MGI Symbol;Acc:MGI:1931035]
ENSMUSG00000036752	1310.63	-0.122823	0.176488	-0.69593	0.486473	0.725953	Tubb4b	2	protein_coding	tubulin, beta 4B class IVB [Source:MGI Symbol;Acc:MGI:1915472]
ENSMUSG00000115018	77.8327	-0.226281	0.185755	-1.21817	0.22316	0.487033	AL732309.1	2	protein_coding	novel RING finger protein
ENSMUSG00000006471	174.835	-0.240741	0.150606	-1.59849	0.109934	0.326764	Ndor1	2	protein_coding	NADPH dependent diflavin oxidoreductase 1 [Source:MGI Symbol;Acc:MGI:1926047]
ENSMUSG00000115074	129.175	-0.270993	0.150665	-1.79864	0.0720752	0.25255	Ndor1	2	protein_coding	NADPH dependent diflavin oxidoreductase 1 [Source:MGI Symbol;Acc:MGI:1926047]
ENSMUSG00000078201	99.695	-0.0344272	0.174148	-0.197689	0.843288	0.934166	Tmem203	2	protein_coding	transmembrane protein 203 [Source:MGI Symbol;Acc:MGI:2443597]
ENSMUSG00000048707	34.021	0.132364	0.288566	0.458697	0.646452	0.830515	Tprn	2	protein_coding	taperin [Source:MGI Symbol;Acc:MGI:2139535]
ENSMUSG00000026966	125.183	0.38194	0.189054	2.02027	0.0433553	0.183559	Ssna1	2	protein_coding	SS nuclear autoantigen 1 [Source:MGI Symbol;Acc:MGI:1915725]
ENSMUSG00000026965	522.273	-0.0913716	0.0944536	-0.96737	0.333359	0.603422	Anapc2	2	protein_coding	anaphase promoting complex subunit 2 [Source:MGI Symbol;Acc:MGI:2139135]
ENSMUSG00000036646	397.376	-0.00727613	0.101216	-0.0718874	0.942692	0.976035	Man1b1	2	protein_coding	mannosidase, alpha, class 1B, member 1 [Source:MGI Symbol;Acc:MGI:2684954]
ENSMUSG00000026958	175.556	0.106372	0.120906	0.879787	0.378974	0.642583	Dpp7	2	protein_coding	dipeptidylpeptidase 7 [Source:MGI Symbol;Acc:MGI:1933213]
ENSMUSG00000026956	52.3298	0.172488	0.252063	0.684303	0.493784	0.731011	Uap1l1	2	protein_coding	UDP-N-acteylglucosamine pyrophosphorylase 1-like 1 [Source:MGI Symbol;Acc:MGI:2443318]
ENSMUSG00000015085	40.0453	0.054624	0.255196	0.214048	0.83051	0.928279	Entpd2	2	protein_coding	ectonucleoside triphosphate diphosphohydrolase 2 [Source:MGI Symbol;Acc:MGI:1096863]
ENSMUSG00000015094	64.0198	-0.05379	0.214272	-0.251037	0.801786	0.914521	Npdc1	2	protein_coding	neural proliferation, differentiation and control 1 [Source:MGI Symbol;Acc:MGI:1099802]
ENSMUSG00000026944	742.912	-0.0546001	0.203794	-0.267919	0.788762	0.907734	Abca2	2	protein_coding	ATP-binding cassette, sub-family A (ABC1), member 2 [Source:MGI Symbol;Acc:MGI:99606]
ENSMUSG00000047617	260.945	1.69293	0.276882	6.11426	9.70074e-10	5.26923e-08	Paxx	2	protein_coding	non-homologous end joining factor [Source:MGI Symbol;Acc:MGI:2442831]
ENSMUSG00000015090	77.0376	1.03463	0.436056	2.3727	0.0176584	0.101348	Ptgds	2	protein_coding	prostaglandin D2 synthase (brain) [Source:MGI Symbol;Acc:MGI:99261]
ENSMUSG00000015083	3653.52	-0.0298364	0.12859	-0.232027	0.816517	0.92215	C8g	2	protein_coding	complement component 8, gamma polypeptide [Source:MGI Symbol;Acc:MGI:88237]
ENSMUSG00000015095	452.771	-0.205332	0.145884	-1.4075	0.159278	0.402807	Fbxw5	2	protein_coding	F-box and WD-40 domain protein 5 [Source:MGI Symbol;Acc:MGI:1354731]
ENSMUSG00000026942	131.623	0.719028	0.138105	5.20636	1.92576e-07	7.09874e-06	Traf2	2	protein_coding	TNF receptor-associated factor 2 [Source:MGI Symbol;Acc:MGI:101835]
ENSMUSG00000015092	1281.84	0.176168	0.181235	0.972044	0.331029	0.601457	Edf1	2	protein_coding	endothelial differentiation-related factor 1 [Source:MGI Symbol;Acc:MGI:1891227]
ENSMUSG00000026941	161.201	0.183043	0.212771	0.860281	0.389634	0.65089	Mamdc4	2	protein_coding	MAM domain containing 4 [Source:MGI Symbol;Acc:MGI:2685841]
ENSMUSG00000036504	151.185	0.216615	0.217441	0.996201	0.319152	0.589664	Phpt1	2	protein_coding	phosphohistidine phosphatase 1 [Source:MGI Symbol;Acc:MGI:1922704]
ENSMUSG00000015087	266.454	-0.00982746	0.17242	-0.0569973	0.954547	0.981825	Rabl6	2	protein_coding	RAB, member RAS oncogene family-like 6 [Source:MGI Symbol;Acc:MGI:2442633]
ENSMUSG00000026939	113.835	0.387891	0.174784	2.21926	0.0264691	0.13271	Tmem141	2	protein_coding	transmembrane protein 141 [Source:MGI Symbol;Acc:MGI:1098773]
ENSMUSG00000026938	278.16	1.41309	0.168067	8.40788	4.17486e-17	5.41727e-15	Fcna	2	protein_coding	ficolin A [Source:MGI Symbol;Acc:MGI:1340905]
ENSMUSG00000062061	44.5053	-3.49272	1.28546	-2.71709	0.00658581	0.0505995	Obp2a	2	protein_coding	odorant binding protein 2A [Source:MGI Symbol;Acc:MGI:2387617]
ENSMUSG00000049086	56.8578	-0.999973	0.285379	-3.50401	0.000458303	0.0064061	Bmyc	2	protein_coding	brain expressed myelocytomatosis oncogene [Source:MGI Symbol;Acc:MGI:88184]
ENSMUSG00000026933	110.586	-0.127681	0.136691	-0.934089	0.350258	0.618334	Camsap1	2	protein_coding	calmodulin regulated spectrin-associated protein 1 [Source:MGI Symbol;Acc:MGI:3036242]
ENSMUSG00000036352	159.417	-0.0563137	0.17615	-0.319693	0.749201	0.88759	Ubac1	2	protein_coding	ubiquitin associated domain containing 1 [Source:MGI Symbol;Acc:MGI:1920995]
ENSMUSG00000026932	308.512	0.153515	0.12087	1.27009	0.204053	0.463845	Nacc2	2	protein_coding	nucleus accumbens associated 2, BEN and BTB (POZ) domain containing [Source:MGI Symbol;Acc:MGI:1915241]
ENSMUSG00000087679	751.938	0.0257791	0.100058	0.257642	0.796683	0.912299	Tmem250-ps	2	protein_coding	transmembrane protein 250, pseudogene [Source:MGI Symbol;Acc:MGI:1924939]
ENSMUSG00000036327	55.3943	0.104849	0.202267	0.518367	0.604202	0.806408	Qsox2	2	protein_coding	quiescin Q6 sulfhydryl oxidase 2 [Source:MGI Symbol;Acc:MGI:2387194]
ENSMUSG00000026930	16.4746	0.119665	0.344783	0.347074	0.728536	0.876305	Gpsm1	2	protein_coding	G-protein signalling modulator 1 (AGS3-like, C. elegans) [Source:MGI Symbol;Acc:MGI:1915089]
ENSMUSG00000075467	228.214	0.138688	0.181705	0.763261	0.445308	0.695247	Dnlz	2	protein_coding	DNL-type zinc finger [Source:MGI Symbol;Acc:MGI:106559]
ENSMUSG00000036281	120.833	-0.0836608	0.178431	-0.46887	0.639163	0.825931	Snapc4	2	protein_coding	small nuclear RNA activating complex, polypeptide 4 [Source:MGI Symbol;Acc:MGI:2443935]
ENSMUSG00000026927	392.915	-0.0397193	0.0930782	-0.42673	0.669576	0.844746	Entr1	2	protein_coding	endosome associated trafficking regulator 1 [Source:MGI Symbol;Acc:MGI:1915362]
ENSMUSG00000026926	676.044	-0.31474	0.0930407	-3.38282	0.000717446	0.00917279	Pmpca	2	protein_coding	peptidase (mitochondrial processing) alpha [Source:MGI Symbol;Acc:MGI:1918568]
ENSMUSG00000026925	91.9566	0.275971	0.148883	1.85361	0.0637954	0.234032	Inpp5e	2	protein_coding	inositol polyphosphate-5-phosphatase E [Source:MGI Symbol;Acc:MGI:1927753]
ENSMUSG00000026924	1067.63	-0.601294	0.118046	-5.09372	3.51111e-07	1.21194e-05	Sec16a	2	protein_coding	SEC16 homolog A, endoplasmic reticulum export factor [Source:MGI Symbol;Acc:MGI:2139207]
ENSMUSG00000026923	202.415	0.55376	0.200329	2.76425	0.0057054	0.0454034	Notch1	2	protein_coding	notch 1 [Source:MGI Symbol;Acc:MGI:97363]
ENSMUSG00000026921	242.648	0.532414	0.159722	3.33338	0.00085798	0.0105811	Egfl7	2	protein_coding	EGF-like domain 7 [Source:MGI Symbol;Acc:MGI:2449923]
ENSMUSG00000092356	65.6907	0.359684	0.244527	1.47094	0.141308	0.376767	Gm20532	2	protein_coding	predicted gene 20532 [Source:MGI Symbol;Acc:MGI:5141997]
ENSMUSG00000026922	2379.28	0.280287	0.161096	1.73988	0.08188	0.274928	Agpat2	2	protein_coding	1-acylglycerol-3-phosphate O-acyltransferase 2 (lysophosphatidic acid acyltransferase, beta) [Source:MGI Symbol;Acc:MGI:1914762]
ENSMUSG00000036160	139.97	0.0633026	0.152728	0.41448	0.678523	0.84976	Surf6	2	protein_coding	surfeit gene 6 [Source:MGI Symbol;Acc:MGI:98447]
ENSMUSG00000015776	289.785	0.175778	0.121753	1.44372	0.148818	0.388258	Med22	2	protein_coding	mediator complex subunit 22 [Source:MGI Symbol;Acc:MGI:98446]
ENSMUSG00000062647	780.559	-0.158112	0.105016	-1.5056	0.132171	0.363172	Rpl7a	2	protein_coding	ribosomal protein L7A [Source:MGI Symbol;Acc:MGI:1353472]
ENSMUSG00000015790	291.367	-0.111028	0.111152	-0.998887	0.317849	0.588493	Surf1	2	protein_coding	surfeit gene 1 [Source:MGI Symbol;Acc:MGI:98443]
ENSMUSG00000014873	131.887	0.0990777	0.18833	0.526085	0.598829	0.802754	Surf2	2	protein_coding	surfeit gene 2 [Source:MGI Symbol;Acc:MGI:98444]
ENSMUSG00000014867	2699.43	-0.285356	0.0784179	-3.63892	0.000273787	0.00418413	Surf4	2	protein_coding	surfeit gene 4 [Source:MGI Symbol;Acc:MGI:98445]
ENSMUSG00000052406	217.155	-0.0686063	0.149591	-0.458626	0.646503	0.830515	Rexo4	2	protein_coding	REX4, 3'-5' exonuclease [Source:MGI Symbol;Acc:MGI:2684957]
ENSMUSG00000014852	69.7717	0.607642	0.212237	2.86303	0.00419608	0.0358861	Adamts13	2	protein_coding	a disintegrin-like and metallopeptidase (reprolysin type) with thrombospondin type 1 motif, 13 [Source:MGI Symbol;Acc:MGI:2685556]
ENSMUSG00000015488	392.344	-0.146321	0.158859	-0.921075	0.357011	0.623913	Cacfd1	2	protein_coding	calcium channel flower domain containing 1 [Source:MGI Symbol;Acc:MGI:1924317]
ENSMUSG00000036040	114.158	-1.14844	0.388699	-2.95458	0.00313092	0.0289946	Adamtsl2	2	protein_coding	ADAMTS-like 2 [Source:MGI Symbol;Acc:MGI:1925044]
ENSMUSG00000009614	10921.9	-0.164236	0.159557	-1.02933	0.303327	0.573376	Sardh	2	protein_coding	sarcosine dehydrogenase [Source:MGI Symbol;Acc:MGI:2183102]
ENSMUSG00000009621	513.089	-0.179558	0.12877	-1.39441	0.163194	0.409049	Vav2	2	protein_coding	vav 2 oncogene [Source:MGI Symbol;Acc:MGI:102718]
ENSMUSG00000026918	522.928	0.133196	0.109022	1.22173	0.221808	0.48516	Brd3	2	protein_coding	bromodomain containing 3 [Source:MGI Symbol;Acc:MGI:1914632]
ENSMUSG00000098812	19.8399	0.226631	0.360792	0.62815	0.529906	0.757329	Mir7578	2	miRNA	microRNA 7578 [Source:MGI Symbol;Acc:MGI:5490891]
ENSMUSG00000026917	294.168	-0.0159944	0.101203	-0.158043	0.874423	0.948612	Wdr5	2	protein_coding	WD repeat domain 5 [Source:MGI Symbol;Acc:MGI:2155884]
ENSMUSG00000085929	22.0898	-0.908512	0.359809	-2.52498	0.0115704	0.0748947	Gm13421	2	lncRNA	predicted gene 13421 [Source:MGI Symbol;Acc:MGI:3649922]
ENSMUSG00000015846	4419.81	-0.381674	0.141342	-2.70036	0.00692651	0.0526114	Rxra	2	protein_coding	retinoid X receptor alpha [Source:MGI Symbol;Acc:MGI:98214]
ENSMUSG00000026837	103.517	0.171567	0.267264	0.641939	0.520912	0.750881	Col5a1	2	protein_coding	collagen, type V, alpha 1 [Source:MGI Symbol;Acc:MGI:88457]
ENSMUSG00000026833	24.3183	0.488659	0.315112	1.55075	0.120962	0.344196	Olfm1	2	protein_coding	olfactomedin 1 [Source:MGI Symbol;Acc:MGI:1860437]
ENSMUSG00000035772	329.7	0.0461211	0.108393	0.425497	0.670474	0.84541	Mrps2	2	protein_coding	mitochondrial ribosomal protein S2 [Source:MGI Symbol;Acc:MGI:2153089]
ENSMUSG00000082895	256.067	0.658654	0.328401	2.00564	0.0448951	0.187585	Rpsa-ps9	2	processed_pseudogene	ribosomal protein SA, pseudogene 9 [Source:MGI Symbol;Acc:MGI:3650393]
ENSMUSG00000026821	19.2422	0.000919541	0.342302	0.00268635	0.997857	0.999283	Ralgds	2	protein_coding	ral guanine nucleotide dissociation stimulator [Source:MGI Symbol;Acc:MGI:107485]
ENSMUSG00000026816	83.1033	0.0242718	0.175652	0.138181	0.890097	0.954167	Gtf3c5	2	protein_coding	general transcription factor IIIC, polypeptide 5 [Source:MGI Symbol;Acc:MGI:1917489]
ENSMUSG00000026812	315.426	-0.16392	0.167924	-0.976153	0.328989	0.59907	Tsc1	2	protein_coding	TSC complex subunit 1 [Source:MGI Symbol;Acc:MGI:1929183]
ENSMUSG00000035666	218.437	-0.0380557	0.130058	-0.292605	0.769824	0.898478	Gtf3c4	2	protein_coding	general transcription factor IIIC, polypeptide 4 [Source:MGI Symbol;Acc:MGI:2138937]
ENSMUSG00000026806	56.5589	-0.165391	0.208605	-0.792843	0.427869	0.682522	Ddx31	2	protein_coding	DEAD/H (Asp-Glu-Ala-Asp/His) box polypeptide 31 [Source:MGI Symbol;Acc:MGI:2682639]
ENSMUSG00000083773	3961.46	-0.0173356	0.180229	-0.0961863	0.923373	0.967054	Gm13394	2	processed_pseudogene	predicted gene 13394 [Source:MGI Symbol;Acc:MGI:3651848]
ENSMUSG00000026803	114.116	-0.275749	0.157506	-1.75072	0.0799943	0.270598	Ttf1	2	protein_coding	transcription termination factor, RNA polymerase I [Source:MGI Symbol;Acc:MGI:105044]
ENSMUSG00000043535	186.334	-0.330912	0.139436	-2.37322	0.0176337	0.101348	Setx	2	protein_coding	senataxin [Source:MGI Symbol;Acc:MGI:2443480]
ENSMUSG00000035513	31.4919	0.154854	0.281535	0.550034	0.582296	0.792394	Ntng2	2	protein_coding	netrin G2 [Source:MGI Symbol;Acc:MGI:2159341]
ENSMUSG00000026799	50.9652	-0.175151	0.221839	-0.78954	0.429796	0.683711	Med27	2	protein_coding	mediator complex subunit 27 [Source:MGI Symbol;Acc:MGI:1916225]
ENSMUSG00000039844	546.075	-0.22435	0.152669	-1.46952	0.141692	0.377092	Rapgef1	2	protein_coding	Rap guanine nucleotide exchange factor (GEF) 1 [Source:MGI Symbol;Acc:MGI:104580]
ENSMUSG00000039826	128.748	-0.254978	0.190419	-1.33904	0.180559	0.435516	Trub2	2	protein_coding	TruB pseudouridine (psi) synthase family member 2 [Source:MGI Symbol;Acc:MGI:2442186]
ENSMUSG00000026798	67.7728	0.0568679	0.24162	0.235361	0.813928	0.92039	Coq4	2	protein_coding	coenzyme Q4 [Source:MGI Symbol;Acc:MGI:1098826]
ENSMUSG00000059316	433.946	0.0805253	0.143101	0.562717	0.573627	0.788119	Slc27a4	2	protein_coding	solute carrier family 27 (fatty acid transporter), member 4 [Source:MGI Symbol;Acc:MGI:1347347]
ENSMUSG00000069020	130.669	0.297753	0.171832	1.73281	0.0831287	0.277307	Urm1	2	protein_coding	ubiquitin related modifier 1 [Source:MGI Symbol;Acc:MGI:1915455]
ENSMUSG00000026790	136.457	0.137097	0.165744	0.827158	0.408148	0.666122	Odf2	2	protein_coding	outer dense fiber of sperm tails 2 [Source:MGI Symbol;Acc:MGI:1098824]
ENSMUSG00000019715	353.358	-0.0133223	0.115601	-0.115243	0.908252	0.960488	Gle1	2	protein_coding	GLE1 RNA export mediator (yeast) [Source:MGI Symbol;Acc:MGI:1921662]
ENSMUSG00000057738	1002.31	-0.146835	0.124041	-1.18376	0.236506	0.503326	Sptan1	2	protein_coding	spectrin alpha, non-erythrocytic 1 [Source:MGI Symbol;Acc:MGI:98386]
ENSMUSG00000039715	60.645	0.121465	0.226213	0.536951	0.591301	0.798621	Wdr34	2	protein_coding	WD repeat domain 34 [Source:MGI Symbol;Acc:MGI:1919070]
ENSMUSG00000054766	926.759	-0.150169	0.0980022	-1.5323	0.125448	0.352382	Set	2	protein_coding	SET nuclear oncogene [Source:MGI Symbol;Acc:MGI:1860267]
ENSMUSG00000026785	13.0063	0.865552	0.416453	2.07839	0.0376734	0.167837	Pkn3	2	protein_coding	protein kinase N3 [Source:MGI Symbol;Acc:MGI:2388285]
ENSMUSG00000015335	134.677	-0.181648	0.188615	-0.963062	0.335516	0.605625	Zdhhc12	2	protein_coding	zinc finger, DHHC domain containing 12 [Source:MGI Symbol;Acc:MGI:1913470]
ENSMUSG00000039686	284.729	-0.322086	0.153336	-2.10053	0.0356824	0.162386	Zer1	2	protein_coding	zyg-11 related, cell cycle regulator [Source:MGI Symbol;Acc:MGI:2442511]
ENSMUSG00000039678	344.202	-0.0966599	0.128497	-0.752237	0.451908	0.700995	Tbc1d13	2	protein_coding	TBC1 domain family, member 13 [Source:MGI Symbol;Acc:MGI:2385326]
ENSMUSG00000085401	55.8416	0.0905916	0.264251	0.342824	0.731731	0.878158	Slc39a1-ps	2	processed_pseudogene	solute carrier family 39 (zinc transporter), member 1, pseudogene [Source:MGI Symbol;Acc:MGI:3615375]
ENSMUSG00000015337	349.34	-0.0134362	0.211739	-0.0634563	0.949403	0.979096	Endog	2	protein_coding	endonuclease G [Source:MGI Symbol;Acc:MGI:1261433]
ENSMUSG00000039660	174.809	-0.216166	0.20154	-1.07257	0.283465	0.553733	Spout1	2	protein_coding	SPOUT domain containing methyltransferase 1 [Source:MGI Symbol;Acc:MGI:106544]
ENSMUSG00000039648	1436.62	-0.274938	0.168955	-1.62729	0.103676	0.317084	Kyat1	2	protein_coding	kynurenine aminotransferase 1 [Source:MGI Symbol;Acc:MGI:1917516]
ENSMUSG00000007476	270.826	-0.0821849	0.1641	-0.500821	0.616497	0.812525	Lrrc8a	2	protein_coding	leucine rich repeat containing 8A VRAC subunit A [Source:MGI Symbol;Acc:MGI:2652847]
ENSMUSG00000099041	901.659	-0.13753	0.107894	-1.27467	0.202426	0.462547	Gm28035	2	protein_coding	predicted gene, 28035 [Source:MGI Symbol;Acc:MGI:5547771]
ENSMUSG00000079484	770.162	-0.0945899	0.112853	-0.838166	0.401937	0.660871	Phyhd1	2	protein_coding	phytanoyl-CoA dioxygenase domain containing 1 [Source:MGI Symbol;Acc:MGI:3612860]
ENSMUSG00000098794	240.944	-0.050377	0.182584	-0.275911	0.782617	0.905095	Gm28038	2	protein_coding	predicted gene, 28038 [Source:MGI Symbol;Acc:MGI:5547774]
ENSMUSG00000075419	170.059	-0.00950415	0.121788	-0.0780385	0.937797	0.974008	Dolk	2	protein_coding	dolichol kinase [Source:MGI Symbol;Acc:MGI:2677836]
ENSMUSG00000052533	94.2567	-0.0466335	0.171238	-0.272331	0.785367	0.906825	Nup188	2	protein_coding	nucleoporin 188 [Source:MGI Symbol;Acc:MGI:2446190]
ENSMUSG00000026860	257.067	-0.00701333	0.15801	-0.0443853	0.964597	0.98649	Sh3glb2	2	protein_coding	SH3-domain GRB2-like endophilin B2 [Source:MGI Symbol;Acc:MGI:2385131]
ENSMUSG00000026858	757.359	0.221292	0.206145	1.07348	0.283057	0.553302	Miga2	2	protein_coding	mitoguardin 2 [Source:MGI Symbol;Acc:MGI:1922035]
ENSMUSG00000105537	43.2678	0.0252951	0.326176	0.0775505	0.938186	0.974195	Gm47292	2	miRNA	predicted gene, 47292 [Source:MGI Symbol;Acc:MGI:6096149]
ENSMUSG00000026856	182.814	0.0818286	0.158646	0.515792	0.606	0.807577	Dolpp1	2	protein_coding	dolichyl pyrophosphate phosphatase 1 [Source:MGI Symbol;Acc:MGI:1914093]
ENSMUSG00000026853	684.5	1.47443	0.28529	5.16819	2.36375e-07	8.45042e-06	Crat	2	protein_coding	carnitine acetyltransferase [Source:MGI Symbol;Acc:MGI:109501]
ENSMUSG00000039515	510.517	0.369401	0.104056	3.55003	0.000385189	0.00557072	Ptpa	2	protein_coding	protein phosphatase 2 protein activator [Source:MGI Symbol;Acc:MGI:1346006]
ENSMUSG00000026857	69.2141	0.0338738	0.24782	0.136687	0.891278	0.954514	Ntmt1	2	protein_coding	N-terminal Xaa-Pro-Lys N-methyltransferase 1 [Source:MGI Symbol;Acc:MGI:1913867]
ENSMUSG00000039483	103.568	0.222236	0.174227	1.27555	0.202113	0.462267	Asb6	2	protein_coding	ankyrin repeat and SOCS box-containing 6 [Source:MGI Symbol;Acc:MGI:1919573]
ENSMUSG00000050737	12.175	-0.606285	0.597521	-1.01467	0.310264	0.580746	Ptges	2	protein_coding	prostaglandin E synthase [Source:MGI Symbol;Acc:MGI:1927593]
ENSMUSG00000026848	395.26	-0.291123	0.128061	-2.27332	0.023007	0.121165	Tor1b	2	protein_coding	torsin family 1, member B [Source:MGI Symbol;Acc:MGI:1353605]
ENSMUSG00000026849	438.008	-0.10975	0.127452	-0.861107	0.389179	0.650442	Tor1a	2	protein_coding	torsin family 1, member A (torsin A) [Source:MGI Symbol;Acc:MGI:1353568]
ENSMUSG00000026851	292.163	0.139127	0.154629	0.899746	0.368255	0.634147	BC005624	2	protein_coding	cDNA sequence BC005624 [Source:MGI Symbol;Acc:MGI:2385132]
ENSMUSG00000026854	104.782	0.025417	0.184781	0.137552	0.890594	0.954337	Usp20	2	protein_coding	ubiquitin specific peptidase 20 [Source:MGI Symbol;Acc:MGI:1921520]
ENSMUSG00000075415	204.608	0.142449	0.1222	1.16571	0.243733	0.511711	Fnbp1	2	protein_coding	formin binding protein 1 [Source:MGI Symbol;Acc:MGI:109606]
ENSMUSG00000087269	13.4321	0.632415	0.390254	1.62052	0.10512	0.319144	D330023K18Rik	2	lncRNA	RIKEN cDNA D330023K18 gene [Source:MGI Symbol;Acc:MGI:2445152]
ENSMUSG00000000194	233.997	-0.0193484	0.117127	-0.165192	0.868793	0.945612	Gpr107	2	protein_coding	G protein-coupled receptor 107 [Source:MGI Symbol;Acc:MGI:2139054]
ENSMUSG00000076441	22337.9	0.239608	0.215588	1.11142	0.266389	0.535991	Ass1	2	protein_coding	argininosuccinate synthetase 1 [Source:MGI Symbol;Acc:MGI:88090]
ENSMUSG00000026843	190.646	-0.035636	0.152582	-0.233553	0.815332	0.921573	Fubp3	2	protein_coding	far upstream element (FUSE) binding protein 3 [Source:MGI Symbol;Acc:MGI:2443699]
ENSMUSG00000039356	112.243	-0.00122878	0.162014	-0.0075844	0.993949	0.997865	Exosc2	2	protein_coding	exosome component 2 [Source:MGI Symbol;Acc:MGI:2385133]
ENSMUSG00000026842	278.202	-0.0844336	0.146673	-0.57566	0.564845	0.781612	Abl1	2	protein_coding	c-abl oncogene 1, non-receptor tyrosine kinase [Source:MGI Symbol;Acc:MGI:87859]
ENSMUSG00000026840	25.8567	-0.416397	0.456176	-0.912799	0.361348	0.628826	Lamc3	2	protein_coding	laminin gamma 3 [Source:MGI Symbol;Acc:MGI:1344394]
ENSMUSG00000001855	174.208	-0.0548761	0.141836	-0.386899	0.698831	0.8596	Nup214	2	protein_coding	nucleoporin 214 [Source:MGI Symbol;Acc:MGI:1095411]
ENSMUSG00000050592	11.647	1.17298	0.418432	2.80327	0.0050587	0.0413851	Fam78a	2	protein_coding	family with sequence similarity 78, member A [Source:MGI Symbol;Acc:MGI:2443569]
ENSMUSG00000039262	643.405	-0.408147	0.133697	-3.05277	0.00226743	0.0227946	Prrc2b	2	protein_coding	proline-rich coiled-coil 2B [Source:MGI Symbol;Acc:MGI:1923304]
ENSMUSG00000039254	187.63	0.525479	0.143924	3.65109	0.000261127	0.00401254	Pomt1	2	protein_coding	protein-O-mannosyltransferase 1 [Source:MGI Symbol;Acc:MGI:2138994]
ENSMUSG00000002550	497.407	0.649972	0.188381	3.4503	0.000559961	0.00753823	Uck1	2	protein_coding	uridine-cytidine kinase 1 [Source:MGI Symbol;Acc:MGI:98904]
ENSMUSG00000066068	146.333	0.0380924	0.325345	0.117083	0.906794	0.959732	Gm13611	2	processed_pseudogene	predicted gene 13611 [Source:MGI Symbol;Acc:MGI:3651300]
ENSMUSG00000044627	800.07	0.259569	0.125578	2.067	0.0387341	0.170944	Swi5	2	protein_coding	SWI5 recombination repair homolog (yeast) [Source:MGI Symbol;Acc:MGI:1920181]
ENSMUSG00000002546	517.949	-0.0227437	0.153372	-0.148291	0.882113	0.950428	Golga2	2	protein_coding	golgi autoantigen, golgin subfamily a, 2 [Source:MGI Symbol;Acc:MGI:2139395]
ENSMUSG00000039205	298.626	0.0472935	0.158496	0.29839	0.765405	0.896552	Ciz1	2	protein_coding	CDKN1A interacting zinc finger protein 1 [Source:MGI Symbol;Acc:MGI:1920234]
ENSMUSG00000039195	131.241	0.248521	0.193943	1.28141	0.200048	0.459435	1110008P14Rik	2	protein_coding	RIKEN cDNA 1110008P14 gene [Source:MGI Symbol;Acc:MGI:1920987]
ENSMUSG00000026822	203.146	1.65045	0.633585	2.60494	0.00918891	0.0639391	Lcn2	2	protein_coding	lipocalin 2 [Source:MGI Symbol;Acc:MGI:96757]
ENSMUSG00000026820	185.427	-0.102888	0.185396	-0.554964	0.578919	0.789982	Ptges2	2	protein_coding	prostaglandin E synthase 2 [Source:MGI Symbol;Acc:MGI:1917592]
ENSMUSG00000026819	1811.54	-0.467156	0.417109	-1.11998	0.26272	0.53197	Slc25a25	2	protein_coding	solute carrier family 25 (mitochondrial carrier, phosphate carrier), member 25 [Source:MGI Symbol;Acc:MGI:1915913]
ENSMUSG00000039164	43.3318	0.0463724	0.24083	0.192552	0.847309	0.936519	Naif1	2	protein_coding	nuclear apoptosis inducing factor 1 [Source:MGI Symbol;Acc:MGI:1918504]
ENSMUSG00000039157	261.796	0.0456889	0.289591	0.157771	0.874637	0.948621	Fam102a	2	protein_coding	family with sequence similarity 102, member A [Source:MGI Symbol;Acc:MGI:2138935]
ENSMUSG00000026810	151.056	-0.181661	0.18061	-1.00582	0.3145	0.585547	Dpm2	2	protein_coding	dolichol-phosphate (beta-D) mannosyltransferase 2 [Source:MGI Symbol;Acc:MGI:1330238]
ENSMUSG00000079442	14.3332	0.666192	0.396274	1.68114	0.0927358	0.297391	St6galnac4	2	protein_coding	ST6 (alpha-N-acetyl-neuraminyl-2,3-beta-galactosyl-1,3)-N-acetylgalactosaminide alpha-2,6-sialyltransferase 4 [Source:MGI Symbol;Acc:MGI:1341894]
ENSMUSG00000026811	518.386	0.134742	0.105981	1.27137	0.203596	0.463031	St6galnac6	2	protein_coding	ST6 (alpha-N-acetyl-neuraminyl-2,3-beta-galactosyl-1,3)-N-acetylgalactosaminide alpha-2,6-sialyltransferase 6 [Source:MGI Symbol;Acc:MGI:1355316]
ENSMUSG00000026814	568.556	0.117581	0.188561	0.623573	0.532908	0.760584	Eng	2	protein_coding	endoglin [Source:MGI Symbol;Acc:MGI:95392]
ENSMUSG00000009566	1868.35	0.511447	0.157483	3.24764	0.00116366	0.013522	Fpgs	2	protein_coding	folylpolyglutamyl synthetase [Source:MGI Symbol;Acc:MGI:95576]
ENSMUSG00000098972	138.226	0.372904	0.186999	1.99414	0.0461362	0.190721	Mir8093	2	miRNA	microRNA 8093 [Source:MGI Symbol;Acc:MGI:5530930]
ENSMUSG00000009555	364.669	0.287923	0.109248	2.63549	0.00840149	0.0599483	Cdk9	2	protein_coding	cyclin-dependent kinase 9 (CDC2-related kinase) [Source:MGI Symbol;Acc:MGI:1328368]
ENSMUSG00000059013	71.6723	0.334555	0.231365	1.446	0.148176	0.387125	Sh2d3c	2	protein_coding	SH2 domain containing 3C [Source:MGI Symbol;Acc:MGI:1351631]
ENSMUSG00000009563	345.379	-0.0229588	0.129559	-0.177208	0.859345	0.941753	Tor2a	2	protein_coding	torsin family 2, member A [Source:MGI Symbol;Acc:MGI:1353596]
ENSMUSG00000026797	32.1905	0.702817	0.291826	2.40834	0.0160252	0.0947984	Stxbp1	2	protein_coding	syntaxin binding protein 1 [Source:MGI Symbol;Acc:MGI:107363]
ENSMUSG00000026796	101.221	0.407705	0.252188	1.61667	0.10595	0.320537	Fam129b	2	protein_coding	family with sequence similarity 129, member B [Source:MGI Symbol;Acc:MGI:2442910]
ENSMUSG00000026792	128.156	-0.192532	0.170719	-1.12777	0.259416	0.528262	Lrsam1	2	protein_coding	leucine rich repeat and sterile alpha motif containing 1 [Source:MGI Symbol;Acc:MGI:2684789]
ENSMUSG00000038900	1014.07	0.0447111	0.171575	0.260592	0.794408	0.910893	Rpl12	2	protein_coding	ribosomal protein L12 [Source:MGI Symbol;Acc:MGI:98002]
ENSMUSG00000026791	169.288	-0.259523	0.21696	-1.19618	0.231626	0.497777	Slc2a8	2	protein_coding	solute carrier family 2, (facilitated glucose transporter), member 8 [Source:MGI Symbol;Acc:MGI:1860103]
ENSMUSG00000038831	56.1434	0.234903	0.305622	0.768607	0.442127	0.693825	Ralgps1	2	protein_coding	Ral GEF with PH domain and SH3 binding motif 1 [Source:MGI Symbol;Acc:MGI:1922008]
ENSMUSG00000004105	154.66	0.030935	0.28971	0.106779	0.914964	0.962991	Angptl2	2	protein_coding	angiopoietin-like 2 [Source:MGI Symbol;Acc:MGI:1347002]
ENSMUSG00000068966	41.4101	-0.0335586	0.2562	-0.130986	0.895786	0.956388	Zbtb34	2	protein_coding	zinc finger and BTB domain containing 34 [Source:MGI Symbol;Acc:MGI:2685195]
ENSMUSG00000026788	236.58	-0.281759	0.12883	-2.18706	0.0287383	0.140168	Zbtb43	2	protein_coding	zinc finger and BTB domain containing 43 [Source:MGI Symbol;Acc:MGI:1919084]
ENSMUSG00000038740	19.2753	0.115106	0.356762	0.32264	0.746968	0.88622	Mvb12b	2	protein_coding	multivesicular body subunit 12B [Source:MGI Symbol;Acc:MGI:1919793]
ENSMUSG00000038718	18.7597	-0.31531	0.338256	-0.932162	0.351253	0.618989	Pbx3	2	protein_coding	pre B cell leukemia homeobox 3 [Source:MGI Symbol;Acc:MGI:97496]
ENSMUSG00000038696	416.45	-0.283619	0.0892203	-3.17886	0.00147855	0.016264	Mapkap1	2	protein_coding	mitogen-activated protein kinase associated protein 1 [Source:MGI Symbol;Acc:MGI:2444554]
ENSMUSG00000081992	383.803	0.191296	0.148013	1.29243	0.196207	0.454519	Gm13408	2	processed_pseudogene	predicted gene 13408 [Source:MGI Symbol;Acc:MGI:3649613]
ENSMUSG00000087635	92.1861	0.00722579	0.143142	0.0504799	0.95974	0.984324	Gm13414	2	processed_pseudogene	predicted gene 13414 [Source:MGI Symbol;Acc:MGI:3652154]
ENSMUSG00000026867	402.163	-0.158493	0.111748	-1.41831	0.1561	0.399048	Gapvd1	2	protein_coding	GTPase activating protein and VPS9 domains 1 [Source:MGI Symbol;Acc:MGI:1913941]
ENSMUSG00000026864	7507.22	-0.569029	0.177432	-3.20703	0.00134115	0.0152308	Hspa5	2	protein_coding	heat shock protein 5 [Source:MGI Symbol;Acc:MGI:95835]
ENSMUSG00000070953	74.7273	-0.237127	0.180317	-1.31505	0.188491	0.445	Rabepk	2	protein_coding	Rab9 effector protein with kelch motifs [Source:MGI Symbol;Acc:MGI:2139530]
ENSMUSG00000035949	356.009	-0.146953	0.115363	-1.27382	0.202726	0.462552	Fbxw2	2	protein_coding	F-box and WD-40 domain protein 2 [Source:MGI Symbol;Acc:MGI:1353435]
ENSMUSG00000026869	303.443	0.114344	0.143408	0.797333	0.425258	0.680175	Psmd5	2	protein_coding	proteasome (prosome, macropain) 26S subunit, non-ATPase, 5 [Source:MGI Symbol;Acc:MGI:1914248]
ENSMUSG00000026870	535.554	0.257847	0.108377	2.37917	0.0173518	0.100111	Cutal	2	protein_coding	cutA divalent cation tolerance homolog-like [Source:MGI Symbol;Acc:MGI:1925246]
ENSMUSG00000026874	7538.22	-0.413109	0.129567	-3.18839	0.00143066	0.0159374	Hc	2	protein_coding	hemolytic complement [Source:MGI Symbol;Acc:MGI:96031]
ENSMUSG00000035875	3463.47	-0.214652	0.0956908	-2.24319	0.0248847	0.127508	AI182371	2	protein_coding	expressed sequence AI182371 [Source:MGI Symbol;Acc:MGI:2138853]
ENSMUSG00000057110	229.85	-0.50534	0.169049	-2.98932	0.00279602	0.0266735	Cntrl	2	protein_coding	centriolin [Source:MGI Symbol;Acc:MGI:1889576]
ENSMUSG00000026878	1299.98	-0.167668	0.168156	-0.9971	0.318716	0.589293	Rab14	2	protein_coding	RAB14, member RAS oncogene family [Source:MGI Symbol;Acc:MGI:1915615]
ENSMUSG00000026879	305.445	-0.38923	0.363319	-1.07132	0.284027	0.554444	Gsn	2	protein_coding	gelsolin [Source:MGI Symbol;Acc:MGI:95851]
ENSMUSG00000026880	601.016	-0.0340306	0.139439	-0.244055	0.807189	0.917284	Stom	2	protein_coding	stomatin [Source:MGI Symbol;Acc:MGI:95403]
ENSMUSG00000075391	297.6	-0.0397124	0.157362	-0.252363	0.800761	0.914454	Gm13443	2	processed_pseudogene	predicted gene 13443 [Source:MGI Symbol;Acc:MGI:3649615]
ENSMUSG00000035778	23.0529	0.658128	0.325413	2.02244	0.0431313	0.182832	Ggta1	2	protein_coding	glycoprotein galactosyltransferase alpha 1, 3 [Source:MGI Symbol;Acc:MGI:95704]
ENSMUSG00000026883	154.604	0.287152	0.191247	1.50147	0.133235	0.364891	Dab2ip	2	protein_coding	disabled 2 interacting protein [Source:MGI Symbol;Acc:MGI:1916851]
ENSMUSG00000026895	738.572	0.209174	0.139581	1.49858	0.133982	0.365938	Ndufa8	2	protein_coding	NADH:ubiquinone oxidoreductase subunit A8 [Source:MGI Symbol;Acc:MGI:1915625]
ENSMUSG00000026890	42.3392	0.594064	0.320612	1.85291	0.0638953	0.23416	Lhx6	2	protein_coding	LIM homeobox protein 6 [Source:MGI Symbol;Acc:MGI:1306803]
ENSMUSG00000026889	123.138	-0.170386	0.170018	-1.00217	0.316264	0.587191	Rbm18	2	protein_coding	RNA binding motif protein 18 [Source:MGI Symbol;Acc:MGI:1915139]
ENSMUSG00000026887	233.985	0.0652258	0.136546	0.477685	0.632874	0.821746	Mrrf	2	protein_coding	mitochondrial ribosome recycling factor [Source:MGI Symbol;Acc:MGI:1915121]
ENSMUSG00000047250	101.971	0.718098	0.222609	3.22583	0.00125609	0.0144523	Ptgs1	2	protein_coding	prostaglandin-endoperoxide synthase 1 [Source:MGI Symbol;Acc:MGI:97797]
ENSMUSG00000083101	32.3694	-0.096011	0.233055	-0.411967	0.680363	0.850545	Gm13430	2	processed_pseudogene	predicted gene 13430 [Source:MGI Symbol;Acc:MGI:3651032]
ENSMUSG00000083716	204.936	0.387625	0.227487	1.70394	0.0883921	0.288411	Gm13436	2	processed_pseudogene	predicted gene 13436 [Source:MGI Symbol;Acc:MGI:3651005]
ENSMUSG00000009030	197.385	-0.255282	0.201179	-1.26893	0.204468	0.46441	Pdcl	2	protein_coding	phosducin-like [Source:MGI Symbol;Acc:MGI:1914716]
ENSMUSG00000075376	131.478	0.128888	0.254112	0.507209	0.612008	0.809503	Rc3h2	2	protein_coding	ring finger and CCCH-type zinc finger domains 2 [Source:MGI Symbol;Acc:MGI:2442789]
ENSMUSG00000066798	62.182	-0.125732	0.374029	-0.336155	0.736754	0.880488	Zbtb6	2	protein_coding	zinc finger and BTB domain containing 6 [Source:MGI Symbol;Acc:MGI:2442998]
ENSMUSG00000050714	34.6144	-0.279173	0.287404	-0.97136	0.331369	0.601596	Zbtb26	2	protein_coding	zinc finger and BTB domain containing 26 [Source:MGI Symbol;Acc:MGI:2444402]
ENSMUSG00000035437	184.69	-0.291347	0.128009	-2.27599	0.0228468	0.120639	Rabgap1	2	protein_coding	RAB GTPase activating protein 1 [Source:MGI Symbol;Acc:MGI:2385139]
ENSMUSG00000026915	338.79	-0.324106	0.116578	-2.78015	0.00543338	0.0437103	Strbp	2	protein_coding	spermatid perinuclear RNA binding protein [Source:MGI Symbol;Acc:MGI:104626]
ENSMUSG00000035392	234.915	0.240513	0.173611	1.38536	0.165944	0.413032	Dennd1a	2	protein_coding	DENN/MADD domain containing 1A [Source:MGI Symbol;Acc:MGI:2442794]
ENSMUSG00000000247	28.0832	0.389247	0.248373	1.56719	0.117071	0.338345	Lhx2	2	protein_coding	LIM homeobox protein 2 [Source:MGI Symbol;Acc:MGI:96785]
ENSMUSG00000026749	553.212	-0.536686	0.170747	-3.14317	0.00167128	0.0179749	Nek6	2	protein_coding	NIMA (never in mitosis gene a)-related expressed kinase 6 [Source:MGI Symbol;Acc:MGI:1891638]
ENSMUSG00000026750	1218.65	-0.110531	0.113604	-0.972946	0.33058	0.601031	Psmb7	2	protein_coding	proteasome (prosome, macropain) subunit, beta type 7 [Source:MGI Symbol;Acc:MGI:107637]
ENSMUSG00000063972	93.0696	-0.0417054	0.212198	-0.19654	0.844188	0.934548	Nr6a1	2	protein_coding	nuclear receptor subfamily 6, group A, member 1 [Source:MGI Symbol;Acc:MGI:1352459]
ENSMUSG00000062997	843.91	0.241242	0.156694	1.53957	0.123664	0.349079	Rpl35	2	protein_coding	ribosomal protein L35 [Source:MGI Symbol;Acc:MGI:1913739]
ENSMUSG00000026755	325.107	-0.0196584	0.129953	-0.151274	0.87976	0.949989	Arpc5l	2	protein_coding	actin related protein 2/3 complex, subunit 5-like [Source:MGI Symbol;Acc:MGI:1921442]
ENSMUSG00000026754	161.373	-0.37488	0.184448	-2.03245	0.0421083	0.180022	Golga1	2	protein_coding	golgi autoantigen, golgin subfamily a, 1 [Source:MGI Symbol;Acc:MGI:1924149]
ENSMUSG00000035236	27.844	-1.29607	0.391086	-3.31404	0.000919578	0.0111769	Scai	2	protein_coding	suppressor of cancer cell invasion [Source:MGI Symbol;Acc:MGI:2443716]
ENSMUSG00000026753	347.448	-0.137302	0.195359	-0.702818	0.482169	0.7223	Ppp6c	2	protein_coding	protein phosphatase 6, catalytic subunit [Source:MGI Symbol;Acc:MGI:1915107]
ENSMUSG00000083240	67.4141	0.507985	0.260869	1.94728	0.0515014	0.204902	Gm13453	2	processed_pseudogene	predicted gene 13453 [Source:MGI Symbol;Acc:MGI:3651618]
ENSMUSG00000082536	6266.03	-0.0561263	0.103109	-0.544341	0.586207	0.79542	Gm13456	2	processed_pseudogene	predicted gene 13456 [Source:MGI Symbol;Acc:MGI:3651389]
ENSMUSG00000081999	141.137	-0.0216256	0.192282	-0.112468	0.910452	0.961365	Gm13461	2	processed_pseudogene	predicted gene 13461 [Source:MGI Symbol;Acc:MGI:3650103]
ENSMUSG00000026866	1459.19	-0.39688	0.169705	-2.33865	0.0193535	0.108516	Kynu	2	protein_coding	kynureninase [Source:MGI Symbol;Acc:MGI:1918039]
ENSMUSG00000036890	48.0797	0.120102	0.260626	0.46082	0.644928	0.829548	Gtdc1	2	protein_coding	glycosyltransferase-like domain containing 1 [Source:MGI Symbol;Acc:MGI:2444269]
ENSMUSG00000026872	89.0798	0.542639	0.209233	2.59346	0.00950153	0.0654643	Zeb2	2	protein_coding	zinc finger E-box binding homeobox 2 [Source:MGI Symbol;Acc:MGI:1344407]
ENSMUSG00000052155	172.864	-0.131826	0.269417	-0.4893	0.624629	0.816799	Acvr2a	2	protein_coding	activin receptor IIA [Source:MGI Symbol;Acc:MGI:102806]
ENSMUSG00000026761	116.896	-0.43031	0.301795	-1.42583	0.153916	0.395365	Orc4	2	protein_coding	origin recognition complex, subunit 4 [Source:MGI Symbol;Acc:MGI:1347043]
ENSMUSG00000036792	60.2319	-0.630175	0.217824	-2.89305	0.00381526	0.0335796	Mbd5	2	protein_coding	methyl-CpG binding domain protein 5 [Source:MGI Symbol;Acc:MGI:2138934]
ENSMUSG00000081272	646.466	-0.209589	0.104525	-2.00516	0.0449463	0.187687	Gm13509	2	processed_pseudogene	predicted gene 13509 [Source:MGI Symbol;Acc:MGI:3649640]
ENSMUSG00000069495	109.445	-0.164394	0.211221	-0.778303	0.43639	0.689434	Epc2	2	protein_coding	enhancer of polycomb homolog 2 [Source:MGI Symbol;Acc:MGI:1278321]
ENSMUSG00000026766	546.391	0.131849	0.157123	0.839144	0.401389	0.660237	Mmadhc	2	protein_coding	methylmalonic aciduria (cobalamin deficiency) cblD type, with homocystinuria [Source:MGI Symbol;Acc:MGI:1923786]
ENSMUSG00000083270	28.7034	0.26763	0.636902	0.420206	0.674335	0.847014	Gm13498	2	processed_pseudogene	predicted gene 13498 [Source:MGI Symbol;Acc:MGI:3650381]
ENSMUSG00000017144	185.782	-0.215074	0.210584	-1.02132	0.307102	0.577535	Rnd3	2	protein_coding	Rho family GTPase 3 [Source:MGI Symbol;Acc:MGI:1921444]
ENSMUSG00000087701	1347.44	-0.0360213	0.13935	-0.258494	0.796025	0.911918	Gm13493	2	processed_pseudogene	predicted gene 13493 [Source:MGI Symbol;Acc:MGI:3650824]
ENSMUSG00000036249	45.426	0.334373	0.259939	1.28635	0.19832	0.457114	Rbm43	2	protein_coding	RNA binding motif protein 43 [Source:MGI Symbol;Acc:MGI:1918934]
ENSMUSG00000026946	187.894	0.124175	0.151957	0.817176	0.413828	0.671147	Nmi	2	protein_coding	N-myc (and STAT) interactor [Source:MGI Symbol;Acc:MGI:1928368]
ENSMUSG00000036202	75.4814	-0.035367	0.237752	-0.148755	0.881747	0.950173	Rif1	2	protein_coding	replication timing regulatory factor 1 [Source:MGI Symbol;Acc:MGI:1098622]
ENSMUSG00000026950	112.93	-0.977496	0.392887	-2.48798	0.0128469	0.0808791	Neb	2	protein_coding	nebulin [Source:MGI Symbol;Acc:MGI:97292]
ENSMUSG00000086447	24.031	-0.473379	0.438565	-1.07938	0.280418	0.550786	Gm13522	2	lncRNA	predicted gene 13522 [Source:MGI Symbol;Acc:MGI:3651428]
ENSMUSG00000036093	1175.16	0.0686827	0.190668	0.360222	0.718681	0.87038	Arl5a	2	protein_coding	ADP-ribosylation factor-like 5A [Source:MGI Symbol;Acc:MGI:1922673]
ENSMUSG00000085315	33.1171	0.28045	0.268704	1.04371	0.296618	0.56621	A430018G15Rik	2	lncRNA	RIKEN cDNA A430018G15 gene [Source:MGI Symbol;Acc:MGI:3040796]
ENSMUSG00000055371	135.074	-0.15169	0.185235	-0.818902	0.412843	0.67048	Stam2	2	protein_coding	signal transducing adaptor molecule (SH3 domain and ITAM motif) 2 [Source:MGI Symbol;Acc:MGI:1929100]
ENSMUSG00000036053	64.9196	0.561908	0.269924	2.08173	0.0373672	0.167203	Fmnl2	2	protein_coding	formin-like 2 [Source:MGI Symbol;Acc:MGI:1918659]
ENSMUSG00000061136	435.591	-0.288544	0.193487	-1.49128	0.135887	0.369377	Prpf40a	2	protein_coding	pre-mRNA processing factor 40A [Source:MGI Symbol;Acc:MGI:1860512]
ENSMUSG00000026960	85.1707	-0.115195	0.201856	-0.570681	0.568216	0.784144	Arl6ip6	2	protein_coding	ADP-ribosylation factor-like 6 interacting protein 6 [Source:MGI Symbol;Acc:MGI:1929507]
ENSMUSG00000083287	295.927	-0.446261	0.570304	-0.782497	0.433923	0.687144	Gm13502	2	processed_pseudogene	predicted gene 13502 [Source:MGI Symbol;Acc:MGI:3649894]
ENSMUSG00000026827	481.84	-0.178613	0.190252	-0.938823	0.347821	0.615917	Gpd2	2	protein_coding	glycerol phosphate dehydrogenase 2, mitochondrial [Source:MGI Symbol;Acc:MGI:99778]
ENSMUSG00000081642	45.4766	1.31344	0.660238	1.98935	0.0466628	0.192107	Gm13532	2	processed_pseudogene	predicted gene 13532 [Source:MGI Symbol;Acc:MGI:3651645]
ENSMUSG00000026836	134.375	-0.375544	0.145811	-2.57556	0.0100079	0.0678524	Acvr1	2	protein_coding	activin A receptor, type 1 [Source:MGI Symbol;Acc:MGI:87911]
ENSMUSG00000026839	1798.9	-1.65382	0.599641	-2.75802	0.00581525	0.0461345	Upp2	2	protein_coding	uridine phosphorylase 2 [Source:MGI Symbol;Acc:MGI:1923904]
ENSMUSG00000036641	14.7254	0.138317	0.433537	0.319043	0.749694	0.887734	Ccdc148	2	protein_coding	coiled-coil domain containing 148 [Source:MGI Symbol;Acc:MGI:3039583]
ENSMUSG00000026991	879.73	-0.237119	0.097241	-2.43846	0.0147498	0.0891732	Pkp4	2	protein_coding	plakophilin 4 [Source:MGI Symbol;Acc:MGI:109281]
ENSMUSG00000081157	101.875	-0.296311	0.189196	-1.56616	0.117311	0.338618	Gm13552	2	processed_pseudogene	predicted gene 13552 [Source:MGI Symbol;Acc:MGI:3650819]
ENSMUSG00000035168	102.658	0.0993734	0.165657	0.599873	0.548591	0.771031	Tanc1	2	protein_coding	tetratricopeptide repeat, ankyrin repeat and coiled-coil containing 1 [Source:MGI Symbol;Acc:MGI:1914110]
ENSMUSG00000026988	47.5844	-0.0886061	0.227459	-0.389547	0.696871	0.858319	Wdsub1	2	protein_coding	WD repeat, SAM and U-box domain containing 1 [Source:MGI Symbol;Acc:MGI:1919387]
ENSMUSG00000026987	148.216	-0.424895	0.164023	-2.59046	0.00958467	0.0659075	Baz2b	2	protein_coding	bromodomain adjacent to zinc finger domain, 2B [Source:MGI Symbol;Acc:MGI:2442782]
ENSMUSG00000026977	179.717	-0.153392	0.274465	-0.558875	0.576247	0.789092	March7	2	protein_coding	membrane-associated ring finger (C3HC4) 7 [Source:MGI Symbol;Acc:MGI:1931053]
ENSMUSG00000060703	1751.55	0.209381	0.130026	1.6103	0.107333	0.323128	Cd302	2	protein_coding	CD302 antigen [Source:MGI Symbol;Acc:MGI:1913455]
ENSMUSG00000080198	38.6015	-0.0407976	0.39333	-0.103724	0.917389	0.964202	Gm13573	2	processed_pseudogene	predicted gene 13573 [Source:MGI Symbol;Acc:MGI:3652221]
ENSMUSG00000026980	21.8382	-0.143902	0.293657	-0.490033	0.62411	0.816761	Ly75	2	protein_coding	lymphocyte antigen 75 [Source:MGI Symbol;Acc:MGI:106662]
ENSMUSG00000054580	34.9201	-0.180033	0.263653	-0.682842	0.494707	0.731516	Pla2r1	2	protein_coding	phospholipase A2 receptor 1 [Source:MGI Symbol;Acc:MGI:102468]
ENSMUSG00000026970	393.375	0.162833	0.18696	0.870951	0.383781	0.645802	Rbms1	2	protein_coding	RNA binding motif, single stranded interacting protein 1 [Source:MGI Symbol;Acc:MGI:1861774]
ENSMUSG00000064289	124.571	-0.509521	0.277787	-1.83421	0.0666224	0.240383	Tank	2	protein_coding	TRAF family member-associated Nf-kappa B activator [Source:MGI Symbol;Acc:MGI:107676]
ENSMUSG00000026914	451.785	-0.296388	0.154391	-1.91972	0.054893	0.213798	Psmd14	2	protein_coding	proteasome (prosome, macropain) 26S subunit, non-ATPase, 14 [Source:MGI Symbol;Acc:MGI:1913284]
ENSMUSG00000035000	997.445	0.0266529	0.154015	0.173055	0.862608	0.943004	Dpp4	2	protein_coding	dipeptidylpeptidase 4 [Source:MGI Symbol;Acc:MGI:94919]
ENSMUSG00000026896	330.108	-0.324928	0.215604	-1.50706	0.131797	0.362654	Ifih1	2	protein_coding	interferon induced with helicase C domain 1 [Source:MGI Symbol;Acc:MGI:1918836]
ENSMUSG00000026893	44.0876	-0.474554	0.25451	-1.86458	0.0622405	0.230743	Gca	2	protein_coding	grancalcin [Source:MGI Symbol;Acc:MGI:1918521]
ENSMUSG00000075324	67.2558	-0.181468	0.278633	-0.651279	0.514866	0.746388	Fign	2	protein_coding	fidgetin [Source:MGI Symbol;Acc:MGI:1890647]
ENSMUSG00000082127	25.5292	0.180157	0.36861	0.488746	0.625022	0.816924	Gm13577	2	processed_pseudogene	predicted gene 13577 [Source:MGI Symbol;Acc:MGI:3649301]
ENSMUSG00000084104	15.6174	-0.352586	0.398079	-0.885718	0.37577	0.639653	Gm13578	2	processed_pseudogene	predicted gene 13578 [Source:MGI Symbol;Acc:MGI:3649303]
ENSMUSG00000026888	567.509	-0.554552	0.136418	-4.06509	4.80131e-05	0.000947683	Grb14	2	protein_coding	growth factor receptor bound protein 14 [Source:MGI Symbol;Acc:MGI:1355324]
ENSMUSG00000034903	379.439	-0.501946	0.169415	-2.96281	0.00304842	0.0284235	Cobll1	2	protein_coding	Cobl-like 1 [Source:MGI Symbol;Acc:MGI:2442894]
ENSMUSG00000034848	31.6999	0.366124	0.242089	1.51235	0.130444	0.360357	Ttc21b	2	protein_coding	tetratricopeptide repeat domain 21B [Source:MGI Symbol;Acc:MGI:1920918]
ENSMUSG00000034780	154.441	-1.18443	0.407164	-2.90897	0.00362625	0.0323381	B3galt1	2	protein_coding	UDP-Gal:betaGlcNAc beta 1,3-galactosyltransferase, polypeptide 1 [Source:MGI Symbol;Acc:MGI:1349403]
ENSMUSG00000027030	22.2339	0.253103	0.325054	0.778648	0.436187	0.689302	Stk39	2	protein_coding	serine/threonine kinase 39 [Source:MGI Symbol;Acc:MGI:1858416]
ENSMUSG00000075312	31.1728	-0.356101	0.295736	-1.20412	0.228544	0.493728	Gm13597	2	processed_pseudogene	predicted gene 13597 [Source:MGI Symbol;Acc:MGI:3651139]
ENSMUSG00000027035	118.569	1.35211	0.323814	4.17559	2.97221e-05	0.000627307	Cers6	2	protein_coding	ceramide synthase 6 [Source:MGI Symbol;Acc:MGI:2442564]
ENSMUSG00000034738	174.919	-0.33663	0.129984	-2.58978	0.00960374	0.0660063	Nostrin	2	protein_coding	nitric oxide synthase trafficker [Source:MGI Symbol;Acc:MGI:3606242]
ENSMUSG00000005233	45.9128	0.596737	0.320507	1.86185	0.0626238	0.231315	Spc25	2	protein_coding	SPC25, NDC80 kinetochore complex component, homolog (S. cerevisiae) [Source:MGI Symbol;Acc:MGI:1913692]
ENSMUSG00000027048	5529.51	0.285609	0.167275	1.70742	0.0877435	0.28703	Abcb11	2	protein_coding	ATP-binding cassette, sub-family B (MDR/TAP), member 11 [Source:MGI Symbol;Acc:MGI:1351619]
ENSMUSG00000027068	30.0829	0.481854	0.62401	0.77219	0.440002	0.692507	Dhrs9	2	protein_coding	dehydrogenase/reductase (SDR family) member 9 [Source:MGI Symbol;Acc:MGI:2442798]
ENSMUSG00000027070	16.3026	-3.10725	0.763935	-4.06743	4.75345e-05	0.000943553	Lrp2	2	protein_coding	low density lipoprotein receptor-related protein 2 [Source:MGI Symbol;Acc:MGI:95794]
ENSMUSG00000063145	21.914	-0.400642	0.405884	-0.987086	0.3236	0.594301	Bbs5	2	protein_coding	Bardet-Biedl syndrome 5 (human) [Source:MGI Symbol;Acc:MGI:1919819]
ENSMUSG00000027086	180.1	-0.235294	0.182727	-1.28768	0.197857	0.456498	Fastkd1	2	protein_coding	FAST kinase domains 1 [Source:MGI Symbol;Acc:MGI:2444596]
ENSMUSG00000042133	509.608	0.11864	0.172706	0.686949	0.492115	0.729943	Ppig	2	protein_coding	peptidyl-prolyl isomerase G (cyclophilin G) [Source:MGI Symbol;Acc:MGI:2445173]
ENSMUSG00000083007	27.1491	0.495168	0.30366	1.63067	0.102961	0.315731	Gm13623	2	processed_pseudogene	predicted gene 13623 [Source:MGI Symbol;Acc:MGI:3649578]
ENSMUSG00000027088	151	0.101956	0.24446	0.417066	0.67663	0.848755	Phospho2	2	protein_coding	phosphatase, orphan 2 [Source:MGI Symbol;Acc:MGI:1920623]
ENSMUSG00000068882	597.822	-0.0818003	0.102121	-0.801015	0.423123	0.67876	Ssb	2	protein_coding	Sjogren syndrome antigen B [Source:MGI Symbol;Acc:MGI:98423]
ENSMUSG00000051730	104.347	-0.195077	0.209735	-0.930111	0.352314	0.619877	Mettl5	2	protein_coding	methyltransferase like 5 [Source:MGI Symbol;Acc:MGI:1922672]
ENSMUSG00000089902	14.1171	-0.859925	0.667189	-1.28888	0.197441	0.455913	Gm13625	2	lncRNA	predicted gene 13625 [Source:MGI Symbol;Acc:MGI:3709621]
ENSMUSG00000044308	874.342	-0.469776	0.163001	-2.88204	0.00395115	0.0344972	Ubr3	2	protein_coding	ubiquitin protein ligase E3 component n-recognin 3 [Source:MGI Symbol;Acc:MGI:1861100]
ENSMUSG00000047965	214.585	0.235621	0.169873	1.38704	0.165429	0.412585	Rpl9-ps7	2	processed_pseudogene	ribosomal protein L9, pseudogene 7 [Source:MGI Symbol;Acc:MGI:3642824]
ENSMUSG00000075304	21.6509	0.387735	0.379623	1.02137	0.30708	0.577535	Sp5	2	protein_coding	trans-acting transcription factor 5 [Source:MGI Symbol;Acc:MGI:1927715]
ENSMUSG00000014959	974.703	-0.279334	0.078731	-3.54796	0.000388233	0.00559742	Gorasp2	2	protein_coding	golgi reassembly stacking protein 2 [Source:MGI Symbol;Acc:MGI:2135962]
ENSMUSG00000041997	391.069	-0.144264	0.160478	-0.898967	0.36867	0.634301	Tlk1	2	protein_coding	tousled-like kinase 1 [Source:MGI Symbol;Acc:MGI:2441683]
ENSMUSG00000041975	100.892	-0.135571	0.161507	-0.839412	0.401238	0.660134	Mettl8	2	protein_coding	methyltransferase like 8 [Source:MGI Symbol;Acc:MGI:2385142]
ENSMUSG00000041966	105.752	-0.115123	0.184903	-0.622611	0.53354	0.761033	Dcaf17	2	protein_coding	DDB1 and CUL4 associated factor 17 [Source:MGI Symbol;Acc:MGI:1923013]
ENSMUSG00000027012	504.596	-0.0817279	0.104042	-0.78553	0.432143	0.685539	Dync1i2	2	protein_coding	dynein cytoplasmic 1 intermediate chain 2 [Source:MGI Symbol;Acc:MGI:107750]
ENSMUSG00000027010	135.945	-0.181349	0.138947	-1.30517	0.191835	0.449485	Slc25a12	2	protein_coding	solute carrier family 25 (mitochondrial carrier, Aralar), member 12 [Source:MGI Symbol;Acc:MGI:1926080]
ENSMUSG00000027018	79.5993	0.398837	0.187434	2.12788	0.0333474	0.154796	Hat1	2	protein_coding	histone aminotransferase 1 [Source:MGI Symbol;Acc:MGI:96013]
ENSMUSG00000041921	408.115	-0.0455936	0.0938549	-0.485788	0.627117	0.817929	Metap1d	2	protein_coding	methionyl aminopeptidase type 1D (mitochondrial) [Source:MGI Symbol;Acc:MGI:1913809]
ENSMUSG00000027111	23.4304	1.71366	0.374901	4.57098	4.85459e-06	0.00012764	Itga6	2	protein_coding	integrin alpha 6 [Source:MGI Symbol;Acc:MGI:96605]
ENSMUSG00000006494	772.608	0.678714	0.237185	2.86154	0.00421588	0.0359595	Pdk1	2	protein_coding	pyruvate dehydrogenase kinase, isoenzyme 1 [Source:MGI Symbol;Acc:MGI:1926119]
ENSMUSG00000049044	933.636	-0.405319	0.232061	-1.74661	0.0807056	0.27227	Rapgef4	2	protein_coding	Rap guanine nucleotide exchange factor (GEF) 4 [Source:MGI Symbol;Acc:MGI:1917723]
ENSMUSG00000004085	135.16	-0.466518	0.145311	-3.21048	0.00132512	0.01511	Map3k20	2	protein_coding	mitogen-activated protein kinase kinase kinase 20 [Source:MGI Symbol;Acc:MGI:2443258]
ENSMUSG00000055612	17.6697	0.9956	0.356034	2.79636	0.00516815	0.0421053	Cdca7	2	protein_coding	cell division cycle associated 7 [Source:MGI Symbol;Acc:MGI:1914203]
ENSMUSG00000081957	47.0581	-0.33844	0.277608	-1.21913	0.222796	0.486668	Ak3l2-ps	2	processed_pseudogene	adenylate kinase 3-like 2, pseudogene [Source:MGI Symbol;Acc:MGI:3574349]
ENSMUSG00000027109	262.39	-0.12045	0.246158	-0.489321	0.624615	0.816799	Sp3	2	protein_coding	trans-acting transcription factor 3 [Source:MGI Symbol;Acc:MGI:1277166]
ENSMUSG00000027108	302.741	-0.460668	0.206034	-2.23589	0.0253591	0.129136	Ola1	2	protein_coding	Obg-like ATPase 1 [Source:MGI Symbol;Acc:MGI:1914309]
ENSMUSG00000041777	249.45	-0.216252	0.169966	-1.27232	0.203258	0.463013	Cir1	2	protein_coding	corepressor interacting with RBPJ, 1 [Source:MGI Symbol;Acc:MGI:1914185]
ENSMUSG00000008226	504.186	-0.27448	0.135728	-2.02229	0.0431466	0.182841	Scrn3	2	protein_coding	secernin 3 [Source:MGI Symbol;Acc:MGI:1921866]
ENSMUSG00000041762	214.605	-0.078104	0.218531	-0.357405	0.720788	0.871613	Gpr155	2	protein_coding	G protein-coupled receptor 155 [Source:MGI Symbol;Acc:MGI:1915776]
ENSMUSG00000075284	40.8946	0.495833	0.309268	1.60325	0.10888	0.325202	Wipf1	2	protein_coding	WAS/WASL interacting protein family, member 1 [Source:MGI Symbol;Acc:MGI:2178801]
ENSMUSG00000086382	20.9769	-0.936029	0.392677	-2.38371	0.0171389	0.0995929	Chrna1os	2	lncRNA	cholinergic receptor, nicotinic, alpha polypeptide 1 (muscle), opposite strand [Source:MGI Symbol;Acc:MGI:3651120]
ENSMUSG00000086544	34.0045	-0.691622	0.314472	-2.19931	0.0278559	0.136925	Chn1os3	2	lncRNA	chimerin 1, opposite strand 3 [Source:MGI Symbol;Acc:MGI:3705094]
ENSMUSG00000027104	226.733	-0.278544	0.184052	-1.5134	0.130178	0.360118	Atf2	2	protein_coding	activating transcription factor 2 [Source:MGI Symbol;Acc:MGI:109349]
ENSMUSG00000018770	3024.22	0.0266109	0.106466	0.249947	0.802628	0.914575	Atp5g3	2	protein_coding	ATP synthase, H+ transporting, mitochondrial F0 complex, subunit C3 (subunit 9) [Source:MGI Symbol;Acc:MGI:2442035]
ENSMUSG00000009207	26.3617	0.319147	0.309046	1.03268	0.301752	0.572201	Lnpk	2	protein_coding	lunapark, ER junction formation factor [Source:MGI Symbol;Acc:MGI:1918115]
ENSMUSG00000075279	43.8026	0.722206	0.248821	2.90251	0.00370189	0.0328759	Mrpl23-ps1	2	processed_pseudogene	mitichondrial ribosomal protein L23, pseudogene 1 [Source:MGI Symbol;Acc:MGI:3650679]
ENSMUSG00000027099	397.961	-0.109028	0.168069	-0.64871	0.516526	0.747458	Mtx2	2	protein_coding	metaxin 2 [Source:MGI Symbol;Acc:MGI:1859652]
ENSMUSG00000081406	1779.14	0.136999	0.148377	0.923318	0.355841	0.622956	Rps6-ps4	2	processed_pseudogene	ribosomal protein S6, pseudogene 4 [Source:MGI Symbol;Acc:MGI:3650907]
ENSMUSG00000075276	28.3402	0.498301	0.303241	1.64325	0.100331	0.31168	Gm13653	2	processed_pseudogene	predicted gene 13653 [Source:MGI Symbol;Acc:MGI:3649358]
ENSMUSG00000093242	11.9067	0.136867	0.381888	0.358394	0.720048	0.871153	Gm24574	2	miRNA	predicted gene, 24574 [Source:MGI Symbol;Acc:MGI:5454351]
ENSMUSG00000059005	905.319	-0.21052	0.230449	-0.913519	0.36097	0.628479	Hnrnpa3	2	protein_coding	heterogeneous nuclear ribonucleoprotein A3 [Source:MGI Symbol;Acc:MGI:1917171]
ENSMUSG00000015839	646.121	-0.0252771	0.179813	-0.140574	0.888206	0.953165	Nfe2l2	2	protein_coding	nuclear factor, erythroid derived 2, like 2 [Source:MGI Symbol;Acc:MGI:108420]
ENSMUSG00000086813	14.8969	0.109763	0.389834	0.281563	0.778279	0.902656	Gm13657	2	lncRNA	predicted gene 13657 [Source:MGI Symbol;Acc:MGI:3650031]
ENSMUSG00000042410	93.7363	-0.11326	0.227452	-0.497951	0.618519	0.813355	Agps	2	protein_coding	alkylglycerone phosphate synthase [Source:MGI Symbol;Acc:MGI:2443065]
ENSMUSG00000075273	73.1098	-0.223558	0.279278	-0.800486	0.423429	0.67894	Ttc30b	2	protein_coding	tetratricopeptide repeat domain 30B [Source:MGI Symbol;Acc:MGI:1919671]
ENSMUSG00000075272	28.0912	0.153215	0.319992	0.478808	0.632075	0.821012	Ttc30a2	2	protein_coding	tetratricopeptide repeat domain 30A2 [Source:MGI Symbol;Acc:MGI:3700200]
ENSMUSG00000075271	37.4156	0.44708	0.294287	1.5192	0.128713	0.357681	Ttc30a1	2	protein_coding	tetratricopeptide repeat domain 30A1 [Source:MGI Symbol;Acc:MGI:1926052]
ENSMUSG00000042369	113.073	-0.204425	0.13419	-1.5234	0.127659	0.355952	Rbm45	2	protein_coding	RNA binding motif protein 45 [Source:MGI Symbol;Acc:MGI:2387367]
ENSMUSG00000002731	138.144	-0.0834855	0.151041	-0.552733	0.580446	0.790897	Prkra	2	protein_coding	protein kinase, interferon inducible double stranded RNA dependent activator [Source:MGI Symbol;Acc:MGI:1344375]
ENSMUSG00000002732	25.0267	0.17746	0.302903	0.585865	0.557966	0.777348	Fkbp7	2	protein_coding	FK506 binding protein 7 [Source:MGI Symbol;Acc:MGI:1336879]
ENSMUSG00000002733	176.275	-0.385529	0.178872	-2.15534	0.0311355	0.147555	Plekha3	2	protein_coding	pleckstrin homology domain-containing, family A (phosphoinositide binding specific) member 3 [Source:MGI Symbol;Acc:MGI:1932515]
ENSMUSG00000044033	131.732	-0.0355275	0.268478	-0.132329	0.894724	0.955794	Ccdc141	2	protein_coding	coiled-coil domain containing 141 [Source:MGI Symbol;Acc:MGI:1919735]
ENSMUSG00000042272	23.3158	0.381036	0.31357	1.21516	0.224306	0.488306	Sestd1	2	protein_coding	SEC14 and spectrin domains 1 [Source:MGI Symbol;Acc:MGI:1916262]
ENSMUSG00000027016	119.194	-0.345918	0.229989	-1.50406	0.132565	0.36384	Zfp385b	2	protein_coding	zinc finger protein 385B [Source:MGI Symbol;Acc:MGI:2444734]
ENSMUSG00000027014	97.0426	0.126705	0.143187	0.884891	0.376215	0.639804	Cwc22	2	protein_coding	CWC22 spliceosome-associated protein [Source:MGI Symbol;Acc:MGI:2136773]
ENSMUSG00000027011	222.865	0.108747	0.177391	0.613034	0.539854	0.764129	Ube2e3	2	protein_coding	ubiquitin-conjugating enzyme E2E 3 [Source:MGI Symbol;Acc:MGI:107412]
ENSMUSG00000027009	16.8319	0.397393	0.414083	0.959693	0.33721	0.607599	Itga4	2	protein_coding	integrin alpha 4 [Source:MGI Symbol;Acc:MGI:96603]
ENSMUSG00000075256	24.8352	1.79621	0.330831	5.42939	5.65464e-08	2.33759e-06	Cerkl	2	protein_coding	ceramide kinase-like [Source:MGI Symbol;Acc:MGI:3037816]
ENSMUSG00000027007	463.994	0.070414	0.124412	0.565973	0.571412	0.786618	Itprid2	2	protein_coding	ITPR interacting domain containing 2 [Source:MGI Symbol;Acc:MGI:1917849]
ENSMUSG00000059173	23.1332	-0.0683161	0.357283	-0.19121	0.848361	0.936859	Pde1a	2	protein_coding	phosphodiesterase 1A, calmodulin-dependent [Source:MGI Symbol;Acc:MGI:1201792]
ENSMUSG00000027006	238.975	-0.361586	0.167228	-2.16223	0.0306001	0.146109	Dnajc10	2	protein_coding	DnaJ heat shock protein family (Hsp40) member C10 [Source:MGI Symbol;Acc:MGI:1914111]
ENSMUSG00000027004	16.535	-0.62461	0.374885	-1.66614	0.0956865	0.302698	Frzb	2	protein_coding	frizzled-related protein [Source:MGI Symbol;Acc:MGI:892032]
ENSMUSG00000027002	975.164	-0.247794	0.168659	-1.4692	0.14178	0.377092	Nckap1	2	protein_coding	NCK-associated protein 1 [Source:MGI Symbol;Acc:MGI:1355333]
ENSMUSG00000027001	46.4837	-0.0132689	0.260148	-0.0510052	0.959321	0.984324	Dusp19	2	protein_coding	dual specificity phosphatase 19 [Source:MGI Symbol;Acc:MGI:1915332]
ENSMUSG00000026999	52.765	-0.13018	0.267661	-0.48636	0.626712	0.817837	Nup35	2	protein_coding	nucleoporin 35 [Source:MGI Symbol;Acc:MGI:1916732]
ENSMUSG00000106252	18.8744	0.402582	0.556794	0.723035	0.469658	0.714868	Mir684-1	2	miRNA	microRNA 684-1 [Source:MGI Symbol;Acc:MGI:3629628]
ENSMUSG00000086436	88.5713	0.130072	0.169631	0.766796	0.443203	0.693947	Gm13690	2	processed_pseudogene	predicted gene 13690 [Source:MGI Symbol;Acc:MGI:3652065]
ENSMUSG00000064193	1715.79	0.398402	0.181694	2.19271	0.0283282	0.138711	Gm4735	2	processed_pseudogene	predicted gene 4735 [Source:MGI Symbol;Acc:MGI:3645521]
ENSMUSG00000081400	91.5513	0.390351	0.204823	1.9058	0.0566766	0.217726	Gm13680	2	processed_pseudogene	predicted gene 13680 [Source:MGI Symbol;Acc:MGI:3652285]
ENSMUSG00000027091	508.017	-0.217187	0.108926	-1.9939	0.046163	0.190721	Zc3h15	2	protein_coding	zinc finger CCCH-type containing 15 [Source:MGI Symbol;Acc:MGI:1919747]
ENSMUSG00000027087	173.963	-0.220875	0.221203	-0.998518	0.318028	0.588518	Itgav	2	protein_coding	integrin alpha V [Source:MGI Symbol;Acc:MGI:96608]
ENSMUSG00000048388	16.3723	0.444768	0.372139	1.19517	0.232022	0.497968	Fam171b	2	protein_coding	family with sequence similarity 171, member B [Source:MGI Symbol;Acc:MGI:2444579]
ENSMUSG00000094125	15.5708	0.122295	0.356769	0.342783	0.731762	0.878158	Gm13698	2	protein_coding	predicted gene 13698 [Source:MGI Symbol;Acc:MGI:3702072]
ENSMUSG00000094336	15.005	0.212446	0.365952	0.58053	0.561557	0.779252	Gm13693	2	protein_coding	predicted gene 13693 [Source:MGI Symbol;Acc:MGI:3702055]
ENSMUSG00000096729	14.5646	0.151007	0.359182	0.420418	0.67418	0.846992	Gm13695	2	protein_coding	predicted gene 13695 [Source:MGI Symbol;Acc:MGI:3702066]
ENSMUSG00000096484	16.0953	0.157927	0.34715	0.454925	0.649163	0.831418	Gm13696	2	protein_coding	predicted gene 13696 [Source:MGI Symbol;Acc:MGI:3702068]
ENSMUSG00000096337	74.4794	0.183918	0.299348	0.614396	0.538953	0.763504	Gm13694	2	protein_coding	predicted gene 13694 [Source:MGI Symbol;Acc:MGI:3702064]
ENSMUSG00000059588	75.7491	0.281131	0.372881	0.753944	0.450883	0.700377	Calcrl	2	protein_coding	calcitonin receptor-like [Source:MGI Symbol;Acc:MGI:1926944]
ENSMUSG00000027082	43.5728	0.321526	0.284903	1.12855	0.259089	0.527974	Tfpi	2	protein_coding	tissue factor pathway inhibitor [Source:MGI Symbol;Acc:MGI:1095418]
ENSMUSG00000034101	1140.38	-0.118579	0.0948616	-1.25002	0.211291	0.473538	Ctnnd1	2	protein_coding	catenin (cadherin associated protein), delta 1 [Source:MGI Symbol;Acc:MGI:105100]
ENSMUSG00000101645	1021.93	-0.180264	0.108942	-1.65469	0.0979878	0.30741	Gm28635	2	protein_coding	predicted gene 28635 [Source:MGI Symbol;Acc:MGI:5579341]
ENSMUSG00000076437	63.7743	-0.0100416	0.265053	-0.0378853	0.969779	0.988615	Selenoh	2	protein_coding	selenoprotein H [Source:MGI Symbol;Acc:MGI:1919907]
ENSMUSG00000050043	506.234	-0.198052	0.121801	-1.62603	0.103943	0.317424	Tmx2	2	protein_coding	thioredoxin-related transmembrane protein 2 [Source:MGI Symbol;Acc:MGI:1914208]
ENSMUSG00000027080	122.418	-0.207078	0.158954	-1.30275	0.192659	0.450385	Med19	2	protein_coding	mediator complex subunit 19 [Source:MGI Symbol;Acc:MGI:1914234]
ENSMUSG00000034075	637.588	-0.263267	0.118965	-2.21298	0.0268991	0.134008	Zdhhc5	2	protein_coding	zinc finger, DHHC domain containing 5 [Source:MGI Symbol;Acc:MGI:1923573]
ENSMUSG00000027079	117.389	-0.290573	0.152561	-1.90463	0.0568282	0.218129	Clp1	2	protein_coding	CLP1, cleavage and polyadenylation factor I subunit [Source:MGI Symbol;Acc:MGI:2138968]
ENSMUSG00000097187	24.2154	0.997051	0.322759	3.08915	0.0020073	0.0207146	Gm19426	2	protein_coding	predicted gene, 19426 [Source:MGI Symbol;Acc:MGI:5011611]
ENSMUSG00000023224	7025.46	-0.146263	0.0792188	-1.84632	0.0648453	0.236455	Serping1	2	protein_coding	serine (or cysteine) peptidase inhibitor, clade G, member 1 [Source:MGI Symbol;Acc:MGI:894696]
ENSMUSG00000027078	605.33	0.273846	0.151838	1.80354	0.0713037	0.251068	Ube2l6	2	protein_coding	ubiquitin-conjugating enzyme E2L 6 [Source:MGI Symbol;Acc:MGI:1914500]
ENSMUSG00000027076	122.136	-0.11344	0.21778	-0.520891	0.602443	0.805441	Timm10	2	protein_coding	translocase of inner mitochondrial membrane 10 [Source:MGI Symbol;Acc:MGI:1353429]
ENSMUSG00000027075	66.3598	-0.780217	0.32943	-2.36838	0.0178659	0.102318	Slc43a1	2	protein_coding	solute carrier family 43, member 1 [Source:MGI Symbol;Acc:MGI:1931352]
ENSMUSG00000027074	230.743	-0.105851	0.175351	-0.603654	0.546074	0.769323	Slc43a3	2	protein_coding	solute carrier family 43, member 3 [Source:MGI Symbol;Acc:MGI:1931054]
ENSMUSG00000027067	644.519	0.0849856	0.114656	0.741221	0.458559	0.705561	Ssrp1	2	protein_coding	structure specific recognition protein 1 [Source:MGI Symbol;Acc:MGI:107912]
ENSMUSG00000033955	611.816	0.0756712	0.225953	0.334897	0.737703	0.881004	Tnks1bp1	2	protein_coding	tankyrase 1 binding protein 1 [Source:MGI Symbol;Acc:MGI:2446193]
ENSMUSG00000045392	77.9223	0.205915	0.331678	0.620827	0.534713	0.761586	Olfr1033	2	protein_coding	olfactory receptor 1033 [Source:MGI Symbol;Acc:MGI:3030867]
ENSMUSG00000102091	40.4105	0.329589	0.362145	0.910101	0.362769	0.629789	Olfr1034	2	protein_coding	olfactory receptor 1034 [Source:MGI Symbol;Acc:MGI:3030868]
ENSMUSG00000082028	11.9563	0.46656	0.404646	1.15301	0.248907	0.517611	Gm1826	2	processed_pseudogene	predicted gene 1826 [Source:MGI Symbol;Acc:MGI:3037684]
ENSMUSG00000082908	73.9814	-0.0479269	0.227268	-0.210883	0.832979	0.929468	Gm13736	2	processed_pseudogene	predicted gene 13736 [Source:MGI Symbol;Acc:MGI:3650137]
ENSMUSG00000085547	35.081	0.513009	0.296216	1.73187	0.0832958	0.277613	Gm13767	2	unprocessed_pseudogene	predicted gene 13767 [Source:MGI Symbol;Acc:MGI:3651237]
ENSMUSG00000025314	710.994	0.383195	0.137619	2.78447	0.00536157	0.0432568	Ptprj	2	protein_coding	protein tyrosine phosphatase, receptor type, J [Source:MGI Symbol;Acc:MGI:104574]
ENSMUSG00000051329	58.4855	-0.263921	0.213413	-1.23667	0.21621	0.479123	Nup160	2	protein_coding	nucleoporin 160 [Source:MGI Symbol;Acc:MGI:1926227]
ENSMUSG00000008200	258.562	-0.0791245	0.10242	-0.772548	0.43979	0.692341	Fnbp4	2	protein_coding	formin binding protein 4 [Source:MGI Symbol;Acc:MGI:1860513]
ENSMUSG00000080873	31.6093	0.468458	0.291856	1.6051	0.108471	0.324734	Rpl30-ps3	2	processed_pseudogene	ribosomal protein L30, pseudogene 3 [Source:MGI Symbol;Acc:MGI:1321401]
ENSMUSG00000080977	166.311	-0.243015	0.176644	-1.37573	0.168905	0.417394	Gm13772	2	processed_pseudogene	predicted gene 13772 [Source:MGI Symbol;Acc:MGI:3650155]
ENSMUSG00000027282	1273.67	0.0558936	0.0911764	0.613027	0.539858	0.764129	Mtch2	2	protein_coding	mitochondrial carrier 2 [Source:MGI Symbol;Acc:MGI:1929260]
ENSMUSG00000005510	905.718	-0.111961	0.118033	-0.94856	0.342844	0.612493	Ndufs3	2	protein_coding	NADH:ubiquinone oxidoreductase core subunit S3 [Source:MGI Symbol;Acc:MGI:1915599]
ENSMUSG00000005505	148.288	-0.340766	0.12829	-2.65622	0.00790214	0.0576341	Kbtbd4	2	protein_coding	kelch repeat and BTB (POZ) domain containing 4 [Source:MGI Symbol;Acc:MGI:1914386]
ENSMUSG00000063235	371.938	-0.279408	0.147329	-1.8965	0.0578943	0.22065	Ptpmt1	2	protein_coding	protein tyrosine phosphatase, mitochondrial 1 [Source:MGI Symbol;Acc:MGI:1913711]
ENSMUSG00000005506	951.377	-0.197968	0.106264	-1.86298	0.0624647	0.23092	Celf1	2	protein_coding	CUGBP, Elav-like family member 1 [Source:MGI Symbol;Acc:MGI:1342295]
ENSMUSG00000002102	1252.4	-0.0906832	0.124512	-0.728309	0.466425	0.7125	Psmc3	2	protein_coding	proteasome (prosome, macropain) 26S subunit, ATPase 3 [Source:MGI Symbol;Acc:MGI:1098754]
ENSMUSG00000002105	106.644	-0.0678884	0.168464	-0.402986	0.686959	0.854528	Slc39a13	2	protein_coding	solute carrier family 39 (metal ion transporter), member 13 [Source:MGI Symbol;Acc:MGI:1915677]
ENSMUSG00000002111	46.4874	0.941466	0.26385	3.56819	0.000359452	0.0052692	Spi1	2	protein_coding	spleen focus forming virus (SFFV) proviral integration oncogene [Source:MGI Symbol;Acc:MGI:98282]
ENSMUSG00000040687	298.366	-0.257144	0.164676	-1.56152	0.118402	0.340226	Madd	2	protein_coding	MAP-kinase activating death domain [Source:MGI Symbol;Acc:MGI:2444672]
ENSMUSG00000002108	1212.65	0.206238	0.126718	1.62753	0.103624	0.317084	Nr1h3	2	protein_coding	nuclear receptor subfamily 1, group H, member 3 [Source:MGI Symbol;Acc:MGI:1352462]
ENSMUSG00000002103	583.667	-0.0324845	0.0886671	-0.366365	0.714093	0.868019	Acp2	2	protein_coding	acid phosphatase 2, lysosomal [Source:MGI Symbol;Acc:MGI:87882]
ENSMUSG00000002109	46.3849	0.301191	0.222557	1.35332	0.175952	0.428834	Ddb2	2	protein_coding	damage specific DNA binding protein 2 [Source:MGI Symbol;Acc:MGI:1355314]
ENSMUSG00000027257	715.832	0.302735	0.179651	1.68513	0.0919643	0.295797	Pacsin3	2	protein_coding	protein kinase C and casein kinase substrate in neurons 3 [Source:MGI Symbol;Acc:MGI:1891410]
ENSMUSG00000027255	1454.83	0.106451	0.112392	0.947133	0.343571	0.612835	Arfgap2	2	protein_coding	ADP-ribosylation factor GTPase activating protein 2 [Source:MGI Symbol;Acc:MGI:1924288]
ENSMUSG00000040591	14.7252	-0.0981406	0.368679	-0.266195	0.790089	0.908385	1110051M20Rik	2	protein_coding	RIKEN cDNA 1110051M20 gene [Source:MGI Symbol;Acc:MGI:1915079]
ENSMUSG00000027253	227.563	0.0375449	0.231201	0.162391	0.870998	0.946728	Lrp4	2	protein_coding	low density lipoprotein receptor-related protein 4 [Source:MGI Symbol;Acc:MGI:2442252]
ENSMUSG00000040549	100.527	0.121209	0.158062	0.766845	0.443173	0.693947	Ckap5	2	protein_coding	cytoskeleton associated protein 5 [Source:MGI Symbol;Acc:MGI:1923036]
ENSMUSG00000027249	17475.8	0.22596	0.102328	2.20819	0.027231	0.135031	F2	2	protein_coding	coagulation factor II [Source:MGI Symbol;Acc:MGI:88380]
ENSMUSG00000075040	83.1858	0.240353	0.210183	1.14354	0.252814	0.521404	Zfp408	2	protein_coding	zinc finger protein 408 [Source:MGI Symbol;Acc:MGI:2685857]
ENSMUSG00000027247	140.319	0.168043	0.128704	1.30565	0.19167	0.44925	Arhgap1	2	protein_coding	Rho GTPase activating protein 1 [Source:MGI Symbol;Acc:MGI:2445003]
ENSMUSG00000027244	545.896	-0.787921	0.122815	-6.41549	1.40373e-10	8.74305e-09	Atg13	2	protein_coding	autophagy related 13 [Source:MGI Symbol;Acc:MGI:1196429]
ENSMUSG00000027243	129.869	-0.621116	0.167192	-3.71498	0.000203223	0.00325482	Harbi1	2	protein_coding	harbinger transposase derived 1 [Source:MGI Symbol;Acc:MGI:2443194]
ENSMUSG00000040506	301.445	-0.254225	0.12481	-2.03689	0.0416609	0.179077	Ambra1	2	protein_coding	autophagy/beclin 1 regulator 1 [Source:MGI Symbol;Acc:MGI:2443564]
ENSMUSG00000040479	447.237	0.0152427	0.164979	0.0923916	0.926387	0.96822	Dgkz	2	protein_coding	diacylglycerol kinase zeta [Source:MGI Symbol;Acc:MGI:1278339]
ENSMUSG00000027230	11.7376	-0.33194	0.486727	-0.681983	0.495249	0.731839	Creb3l1	2	protein_coding	cAMP responsive element binding protein 3-like 1 [Source:MGI Symbol;Acc:MGI:1347062]
ENSMUSG00000058318	190.689	-0.151365	0.123117	-1.22944	0.218907	0.482678	Phf21a	2	protein_coding	PHD finger protein 21A [Source:MGI Symbol;Acc:MGI:2384756]
ENSMUSG00000027222	1073.16	0.238151	0.191435	1.24403	0.213488	0.475874	Pex16	2	protein_coding	peroxisomal biogenesis factor 16 [Source:MGI Symbol;Acc:MGI:1338829]
ENSMUSG00000044916	20.1498	0.0678998	0.380931	0.178247	0.858529	0.941547	1700029I15Rik	2	protein_coding	RIKEN cDNA 1700029I15 gene [Source:MGI Symbol;Acc:MGI:1916742]
ENSMUSG00000027223	17.839	-0.256651	0.361281	-0.710392	0.477461	0.71899	Mapk8ip1	2	protein_coding	mitogen-activated protein kinase 8 interacting protein 1 [Source:MGI Symbol;Acc:MGI:1309464]
ENSMUSG00000068742	321.059	-0.950182	0.201291	-4.72043	2.35346e-06	6.62277e-05	Cry2	2	protein_coding	cryptochrome 2 (photolyase-like) [Source:MGI Symbol;Acc:MGI:1270859]
ENSMUSG00000049922	171.74	0.0214486	0.125618	0.170745	0.864424	0.943542	Slc35c1	2	protein_coding	solute carrier family 35, member C1 [Source:MGI Symbol;Acc:MGI:2443301]
ENSMUSG00000068735	74.8269	0.189981	0.249616	0.761093	0.446601	0.696646	Trp53i11	2	protein_coding	transformation related protein 53 inducible protein 11 [Source:MGI Symbol;Acc:MGI:2670995]
ENSMUSG00000027217	16.9204	-0.871455	0.341108	-2.55478	0.0106256	0.0706935	Tspan18	2	protein_coding	tetraspanin 18 [Source:MGI Symbol;Acc:MGI:1917186]
ENSMUSG00000027215	850.515	0.0471199	0.123252	0.382307	0.702234	0.862013	Cd82	2	protein_coding	CD82 antigen [Source:MGI Symbol;Acc:MGI:104651]
ENSMUSG00000027198	303.638	-0.0547264	0.111568	-0.490518	0.623767	0.816761	Ext2	2	protein_coding	exostoses (multiple) 2 [Source:MGI Symbol;Acc:MGI:108050]
ENSMUSG00000040272	37.4608	0.195975	0.281524	0.696122	0.486352	0.725851	Accs	2	protein_coding	1-aminocyclopropane-1-carboxylate synthase (non-functional) [Source:MGI Symbol;Acc:MGI:1919717]
ENSMUSG00000087006	23.618	0.708617	0.309759	2.28764	0.0221586	0.118342	Gm13889	2	protein_coding	predicted gene 13889 [Source:MGI Symbol;Acc:MGI:3652053]
ENSMUSG00000098004	54.4173	0.0815547	0.223233	0.365334	0.714862	0.868074	Gm27027	2	protein_coding	predicted gene, 27027 [Source:MGI Symbol;Acc:MGI:5504142]
ENSMUSG00000040174	150.732	0.053479	0.153526	0.348339	0.727586	0.876083	Alkbh3	2	protein_coding	alkB homolog 3, alpha-ketoglutarate-dependent dioxygenase [Source:MGI Symbol;Acc:MGI:1916363]
ENSMUSG00000027195	1441.78	-0.388544	0.155352	-2.50106	0.0123823	0.0788034	Hsd17b12	2	protein_coding	hydroxysteroid (17-beta) dehydrogenase 12 [Source:MGI Symbol;Acc:MGI:1926967]
ENSMUSG00000027194	283.174	-0.129752	0.126941	-1.02215	0.306711	0.577412	Ttc17	2	protein_coding	tetratricopeptide repeat domain 17 [Source:MGI Symbol;Acc:MGI:1921819]
ENSMUSG00000081476	14.3119	-0.37681	0.392696	-0.959545	0.337284	0.607623	Itpa-ps1	2	processed_pseudogene	inosine triphosphatase (nucleoside triphosphate pyrophosphatase) pseudogene 1 [Source:MGI Symbol;Acc:MGI:3613363]
ENSMUSG00000045464	13.4474	-0.00887628	0.395204	-0.02246	0.982081	0.993351	2810002D19Rik	2	lncRNA	RIKEN cDNA 2810002D19 gene [Source:MGI Symbol;Acc:MGI:1913707]
ENSMUSG00000027193	469.162	-0.299738	0.180703	-1.65873	0.0971702	0.305529	Api5	2	protein_coding	apoptosis inhibitor 5 [Source:MGI Symbol;Acc:MGI:1888993]
ENSMUSG00000082820	28.8949	-0.372463	0.268097	-1.38929	0.164745	0.411613	Gm13803	2	processed_pseudogene	predicted gene 13803 [Source:MGI Symbol;Acc:MGI:3651056]
ENSMUSG00000027165	102.316	0.166043	0.191589	0.866662	0.386127	0.648279	B230118H07Rik	2	protein_coding	RIKEN cDNA B230118H07 gene [Source:MGI Symbol;Acc:MGI:1915420]
ENSMUSG00000027164	150.518	0.015665	0.163117	0.0960351	0.923493	0.967075	Traf6	2	protein_coding	TNF receptor-associated factor 6 [Source:MGI Symbol;Acc:MGI:108072]
ENSMUSG00000027163	174.031	0.244775	0.149115	1.64152	0.10069	0.312044	Commd9	2	protein_coding	COMM domain containing 9 [Source:MGI Symbol;Acc:MGI:1923751]
ENSMUSG00000048058	70.2728	-0.311896	0.2248	-1.38744	0.165308	0.412577	Ldlrad3	2	protein_coding	low density lipoprotein receptor class A domain containing 3 [Source:MGI Symbol;Acc:MGI:2138856]
ENSMUSG00000027189	512.249	-0.301284	0.111155	-2.71049	0.00671842	0.0513929	Trim44	2	protein_coding	tripartite motif-containing 44 [Source:MGI Symbol;Acc:MGI:1931835]
ENSMUSG00000027188	46.7806	-0.0654312	0.352561	-0.185588	0.852768	0.938339	Pamr1	2	protein_coding	peptidase domain containing associated with muscle regeneration 1 [Source:MGI Symbol;Acc:MGI:2445082]
ENSMUSG00000005089	1214.7	-0.322463	0.140111	-2.30148	0.0213646	0.1156	Slc1a2	2	protein_coding	solute carrier family 1 (glial high affinity glutamate transporter), member 2 [Source:MGI Symbol;Acc:MGI:101931]
ENSMUSG00000005087	57.1613	0.833107	0.323725	2.5735	0.0100675	0.0681902	Cd44	2	protein_coding	CD44 antigen [Source:MGI Symbol;Acc:MGI:88338]
ENSMUSG00000010914	247.301	-0.568533	0.126596	-4.49092	7.09157e-06	0.000176521	Pdhx	2	protein_coding	pyruvate dehydrogenase complex, component X [Source:MGI Symbol;Acc:MGI:1351627]
ENSMUSG00000010911	125.822	-0.00870273	0.13976	-0.0622689	0.950349	0.979234	Apip	2	protein_coding	APAF1 interacting protein [Source:MGI Symbol;Acc:MGI:1926788]
ENSMUSG00000027187	24917.1	-0.593442	0.0940798	-6.30785	2.82932e-10	1.68724e-08	Cat	2	protein_coding	catalase [Source:MGI Symbol;Acc:MGI:88271]
ENSMUSG00000032724	158.137	0.504522	0.288272	1.75016	0.0800902	0.27078	Abtb2	2	protein_coding	ankyrin repeat and BTB (POZ) domain containing 2 [Source:MGI Symbol;Acc:MGI:2139365]
ENSMUSG00000027185	269.829	0.0557201	0.136451	0.408354	0.683014	0.852262	Nat10	2	protein_coding	N-acetyltransferase 10 [Source:MGI Symbol;Acc:MGI:2138939]
ENSMUSG00000027184	1864.88	0.159982	0.207199	0.77212	0.440044	0.692507	Caprin1	2	protein_coding	cell cycle associated protein 1 [Source:MGI Symbol;Acc:MGI:1858234]
ENSMUSG00000032698	41.1468	0.519506	0.232475	2.23467	0.0254388	0.129495	Lmo2	2	protein_coding	LIM domain only 2 [Source:MGI Symbol;Acc:MGI:102811]
ENSMUSG00000027180	1034.15	0.00558008	0.177211	0.0314884	0.97488	0.990141	Fbxo3	2	protein_coding	F-box protein 3 [Source:MGI Symbol;Acc:MGI:1929084]
ENSMUSG00000068686	109.147	0.447338	0.204536	2.18709	0.0287362	0.140168	Cd59b	2	protein_coding	CD59b antigen [Source:MGI Symbol;Acc:MGI:1888996]
ENSMUSG00000032679	721.824	0.216769	0.130581	1.66003	0.096908	0.304945	Cd59a	2	protein_coding	CD59a antigen [Source:MGI Symbol;Acc:MGI:109177]
ENSMUSG00000027177	534.321	-0.0693898	0.205455	-0.337736	0.735562	0.880038	Hipk3	2	protein_coding	homeodomain interacting protein kinase 3 [Source:MGI Symbol;Acc:MGI:1314882]
ENSMUSG00000084516	20.613	-0.263546	0.383642	-0.686958	0.492109	0.729943	Mir1902	2	miRNA	microRNA 1902 [Source:MGI Symbol;Acc:MGI:3811405]
ENSMUSG00000027176	136.84	-0.0921198	0.232448	-0.396302	0.691882	0.85654	Cstf3	2	protein_coding	cleavage stimulation factor, 3' pre-RNA, subunit 3 [Source:MGI Symbol;Acc:MGI:1351825]
ENSMUSG00000027175	33.682	0.32146	0.274027	1.1731	0.240757	0.50828	Tcp11l1	2	protein_coding	t-complex 11 like 1 [Source:MGI Symbol;Acc:MGI:2444263]
ENSMUSG00000027173	263.588	-0.412572	0.168227	-2.45247	0.0141877	0.0869378	Depdc7	2	protein_coding	DEP domain containing 7 [Source:MGI Symbol;Acc:MGI:2139258]
ENSMUSG00000118575	148.327	-0.0576199	0.174983	-0.329289	0.741937	0.883091	BX908741.1	2	protein_coding
ENSMUSG00000074994	148.274	-0.0576118	0.174921	-0.329359	0.741884	0.883091	Qser1	2	protein_coding	glutamine and serine rich 1 [Source:MGI Symbol;Acc:MGI:2138986]
ENSMUSG00000027170	407.53	-0.0995093	0.132618	-0.750348	0.453045	0.701683	Eif3m	2	protein_coding	eukaryotic translation initiation factor 3, subunit M [Source:MGI Symbol;Acc:MGI:1351744]
ENSMUSG00000055312	208.678	-0.926385	0.192468	-4.81318	1.48549e-06	4.44821e-05	Them7	2	protein_coding	thioesterase superfamily member 7 [Source:MGI Symbol;Acc:MGI:1921338]
ENSMUSG00000005973	60.4741	0.233613	0.183002	1.27656	0.201759	0.461776	Rcn1	2	protein_coding	reticulocalbin 1 [Source:MGI Symbol;Acc:MGI:104559]
ENSMUSG00000080859	2609.28	0.0451125	0.115589	0.390283	0.696327	0.858042	Rpl10-ps1	2	transcribed_processed_pseudogene	ribosomal protein L10, pseudogene 1 [Source:MGI Symbol;Acc:MGI:3650909]
ENSMUSG00000027167	69.9709	0.032622	0.291664	0.111848	0.910944	0.961365	Elp4	2	protein_coding	elongator acetyltransferase complex subunit 4 [Source:MGI Symbol;Acc:MGI:1925016]
ENSMUSG00000042670	104.188	0.321961	0.268296	1.20002	0.230131	0.495857	Immp1l	2	protein_coding	IMP1 inner mitochondrial membrane peptidase-like (S. cerevisiae) [Source:MGI Symbol;Acc:MGI:1913791]
ENSMUSG00000027166	44.9423	0.129993	0.241888	0.537409	0.590985	0.798313	Dnajc24	2	protein_coding	DnaJ heat shock protein family (Hsp40) member C24 [Source:MGI Symbol;Acc:MGI:1919522]
ENSMUSG00000027122	106.645	0.114453	0.227745	0.502549	0.615281	0.81184	Arl14ep	2	protein_coding	ADP-ribosylation factor-like 14 effector protein [Source:MGI Symbol;Acc:MGI:1926020]
ENSMUSG00000083424	561.688	0.251574	0.16445	1.52979	0.126068	0.353616	Rpl35a-ps4	2	processed_pseudogene	ribosomal protein 35A, pseudogene 4 [Source:MGI Symbol;Acc:MGI:3650995]
ENSMUSG00000063684	775.756	0.0308579	0.156856	0.196728	0.844041	0.934533	Gm13910	2	processed_pseudogene	predicted gene 13910 [Source:MGI Symbol;Acc:MGI:3651143]
ENSMUSG00000057234	24.858	-0.140005	0.336594	-0.415946	0.677449	0.849175	Mettl15	2	protein_coding	methyltransferase like 15 [Source:MGI Symbol;Acc:MGI:1924144]
ENSMUSG00000048482	20.3021	-2.99731	0.576683	-5.1975	2.01984e-07	7.29536e-06	Bdnf	2	protein_coding	brain derived neurotrophic factor [Source:MGI Symbol;Acc:MGI:88145]
ENSMUSG00000027162	354.972	-0.218021	0.240431	-0.906794	0.364516	0.631124	Lin7c	2	protein_coding	lin-7 homolog C (C. elegans) [Source:MGI Symbol;Acc:MGI:1330839]
ENSMUSG00000050199	464.592	-0.521075	0.163558	-3.18588	0.00144314	0.0160302	Lgr4	2	protein_coding	leucine-rich repeat-containing G protein-coupled receptor 4 [Source:MGI Symbol;Acc:MGI:1891468]
ENSMUSG00000027160	30.2229	-0.0737397	0.332602	-0.221706	0.824543	0.925858	Ccdc34	2	protein_coding	coiled-coil domain containing 34 [Source:MGI Symbol;Acc:MGI:1915451]
ENSMUSG00000041660	1248.72	-0.108638	0.16627	-0.653382	0.51351	0.745811	Bbox1	2	protein_coding	butyrobetaine (gamma), 2-oxoglutarate dioxygenase 1 (gamma-butyrobetaine hydroxylase) [Source:MGI Symbol;Acc:MGI:1891372]
ENSMUSG00000027133	352.579	0.0209152	0.119645	0.17481	0.861229	0.942496	Nop10	2	protein_coding	NOP10 ribonucleoprotein [Source:MGI Symbol;Acc:MGI:1913431]
ENSMUSG00000027130	107.854	-0.543212	0.191859	-2.83131	0.0046358	0.0386933	Slc12a6	2	protein_coding	solute carrier family 12, member 6 [Source:MGI Symbol;Acc:MGI:2135960]
ENSMUSG00000096764	48.464	-0.451555	0.225003	-2.00689	0.0447616	0.187306	Gm21985	2	protein_coding	predicted gene 21985 [Source:MGI Symbol;Acc:MGI:5439454]
ENSMUSG00000027131	306.45	-0.0430139	0.102175	-0.420981	0.673769	0.846992	Emc4	2	protein_coding	ER membrane protein complex subunit 4 [Source:MGI Symbol;Acc:MGI:1915282]
ENSMUSG00000027132	48.0156	0.0767376	0.350667	0.218833	0.82678	0.926994	Katnbl1	2	protein_coding	katanin p80 subunit B like 1 [Source:MGI Symbol;Acc:MGI:1919675]
ENSMUSG00000055943	564.567	0.109637	0.121406	0.903063	0.366492	0.632731	Emc7	2	protein_coding	ER membrane protein complex subunit 7 [Source:MGI Symbol;Acc:MGI:1920274]
ENSMUSG00000003604	155.672	-0.100286	0.121878	-0.822838	0.4106	0.66831	Aven	2	protein_coding	apoptosis, caspase activation inhibitor [Source:MGI Symbol;Acc:MGI:1921518]
ENSMUSG00000044042	68.6684	-0.927671	0.489408	-1.89549	0.0580269	0.221025	Fmn1	2	protein_coding	formin 1 [Source:MGI Symbol;Acc:MGI:101815]
ENSMUSG00000041219	24.6392	-0.267525	0.408833	-0.654363	0.512878	0.745666	Arhgap11a	2	protein_coding	Rho GTPase activating protein 11A [Source:MGI Symbol;Acc:MGI:2444300]
ENSMUSG00000096006	408.128	-0.069853	0.171333	-0.407703	0.683491	0.852403	Gm21596	2	processed_pseudogene	predicted gene, 21596 [Source:MGI Symbol;Acc:MGI:5434951]
ENSMUSG00000040383	202.082	-0.0631253	0.14176	-0.445296	0.656106	0.836138	Aqr	2	protein_coding	aquarius [Source:MGI Symbol;Acc:MGI:1276102]
ENSMUSG00000040321	50.9702	-0.120703	0.338161	-0.35694	0.721136	0.871918	Zfp770	2	protein_coding	zinc finger protein 770 [Source:MGI Symbol;Acc:MGI:2445100]
ENSMUSG00000057147	52.5169	0.041014	0.265741	0.154338	0.877343	0.949135	Dph6	2	protein_coding	diphthamine biosynthesis 6 [Source:MGI Symbol;Acc:MGI:1913882]
ENSMUSG00000040282	39.0927	-0.136895	0.246968	-0.554303	0.579372	0.790101	BC052040	2	protein_coding	cDNA sequence BC052040 [Source:MGI Symbol;Acc:MGI:3026886]
ENSMUSG00000027210	35.6994	0.286038	0.276927	1.0329	0.301651	0.572112	Meis2	2	protein_coding	Meis homeobox 2 [Source:MGI Symbol;Acc:MGI:108564]
ENSMUSG00000081787	50.7872	-0.0988599	0.211318	-0.467825	0.639909	0.826192	Gm13991	2	processed_pseudogene	predicted gene 13991 [Source:MGI Symbol;Acc:MGI:3651689]
ENSMUSG00000027351	146.435	0.0272811	0.24357	0.112005	0.910819	0.961365	Spred1	2	protein_coding	sprouty protein with EVH-1 domain 1, related sequence [Source:MGI Symbol;Acc:MGI:2150016]
ENSMUSG00000027349	124.095	-0.147681	0.196797	-0.750424	0.452999	0.701683	Fam98b	2	protein_coding	family with sequence similarity 98, member B [Source:MGI Symbol;Acc:MGI:1915465]
ENSMUSG00000005102	98.1786	0.232998	0.18863	1.23521	0.216752	0.4795	Eif2ak4	2	protein_coding	eukaryotic translation initiation factor 2 alpha kinase 4 [Source:MGI Symbol;Acc:MGI:1353427]
ENSMUSG00000009549	308.31	0.0237513	0.116955	0.203081	0.839072	0.931977	Srp14	2	protein_coding	signal recognition particle 14 [Source:MGI Symbol;Acc:MGI:107169]
ENSMUSG00000040093	122.567	-0.813048	0.505043	-1.60986	0.107429	0.323201	Bmf	2	protein_coding	BCL2 modifying factor [Source:MGI Symbol;Acc:MGI:2176433]
ENSMUSG00000040061	18.5377	0.512628	0.364271	1.40727	0.159347	0.402813	Plcb2	2	protein_coding	phospholipase C, beta 2 [Source:MGI Symbol;Acc:MGI:107465]
ENSMUSG00000074918	99.4806	0.0359859	0.167942	0.214276	0.830332	0.928176	Inafm2	2	protein_coding	InaF motif containing 2 [Source:MGI Symbol;Acc:MGI:1915354]
ENSMUSG00000045838	28.5854	-0.223623	0.300296	-0.744678	0.456466	0.703878	Ccdc9b	2	protein_coding	coiled-coil domain containing 9B [Source:MGI Symbol;Acc:MGI:2685199]
ENSMUSG00000040035	26.3864	1.79682	0.313601	5.72963	1.00649e-08	4.6551e-07	Disp2	2	protein_coding	dispatched RND tramsporter family member 2 [Source:MGI Symbol;Acc:MGI:2388733]
ENSMUSG00000027332	1851.52	-0.138092	0.1189	-1.16141	0.245474	0.51375	Ivd	2	protein_coding	isovaleryl coenzyme A dehydrogenase [Source:MGI Symbol;Acc:MGI:1929242]
ENSMUSG00000040007	145.344	0.274176	0.154408	1.77565	0.07579	0.261709	Bahd1	2	protein_coding	bromo adjacent homology domain containing 1 [Source:MGI Symbol;Acc:MGI:2139371]
ENSMUSG00000074916	16.7558	0.273439	0.329647	0.829493	0.406826	0.665413	Chst14	2	protein_coding	carbohydrate sulfotransferase 14 [Source:MGI Symbol;Acc:MGI:1919386]
ENSMUSG00000039983	58.2683	0.0109331	0.197813	0.0552699	0.955923	0.982668	Ccdc32	2	protein_coding	coiled-coil domain containing 32 [Source:MGI Symbol;Acc:MGI:2685477]
ENSMUSG00000027324	23.1945	-0.438284	0.308545	-1.42049	0.155465	0.397918	Rpusd2	2	protein_coding	RNA pseudouridylate synthase domain containing 2 [Source:MGI Symbol;Acc:MGI:1918066]
ENSMUSG00000070730	683.03	-0.145389	0.136305	-1.06665	0.28613	0.55584	Rmdn3	2	protein_coding	regulator of microtubule dynamics 3 [Source:MGI Symbol;Acc:MGI:1915059]
ENSMUSG00000046814	762.017	0.400823	0.205422	1.95122	0.0510306	0.203686	Gchfr	2	protein_coding	GTP cyclohydrolase I feedback regulator [Source:MGI Symbol;Acc:MGI:2443977]
ENSMUSG00000034278	30.0132	-0.401959	0.322822	-1.24514	0.213081	0.475241	Dnajc17	2	protein_coding	DnaJ heat shock protein family (Hsp40) member C17 [Source:MGI Symbol;Acc:MGI:1916658]
ENSMUSG00000081572	27.6822	0.138264	0.327502	0.422177	0.672896	0.846792	Gm14138	2	processed_pseudogene	predicted gene 14138 [Source:MGI Symbol;Acc:MGI:3649496]
ENSMUSG00000068580	164.659	0.0517961	0.147199	0.351878	0.72493	0.874483	Zfyve19	2	protein_coding	zinc finger, FYVE domain containing 19 [Source:MGI Symbol;Acc:MGI:1919258]
ENSMUSG00000034216	209.819	0.149162	0.168831	0.883498	0.376967	0.640497	Vps18	2	protein_coding	VPS18 CORVET/HOPS core subunit [Source:MGI Symbol;Acc:MGI:2443626]
ENSMUSG00000027314	39.5982	0.242571	0.260238	0.932112	0.351279	0.618989	Dll4	2	protein_coding	delta like canonical Notch ligand 4 [Source:MGI Symbol;Acc:MGI:1859388]
ENSMUSG00000027313	42.5822	-1.82105	0.75877	-2.4	0.0163951	0.0964829	Chac1	2	protein_coding	ChaC, cation transport regulator 1 [Source:MGI Symbol;Acc:MGI:1916315]
ENSMUSG00000034154	179.78	-0.266554	0.136481	-1.95304	0.0508147	0.203114	Ino80	2	protein_coding	INO80 complex subunit [Source:MGI Symbol;Acc:MGI:1915392]
ENSMUSG00000048647	38.1983	-0.10456	0.266917	-0.391732	0.695256	0.857611	Exd1	2	protein_coding	exonuclease 3'-5' domain containing 1 [Source:MGI Symbol;Acc:MGI:3045306]
ENSMUSG00000014077	2783.75	-0.0276756	0.123213	-0.224616	0.822278	0.925352	Chp1	2	protein_coding	calcineurin-like EF hand protein 1 [Source:MGI Symbol;Acc:MGI:1927185]
ENSMUSG00000085438	492.954	0.0612792	0.167206	0.366489	0.714	0.868019	Oip5os1	2	lncRNA	Opa interacting protein 5, opposite strand 1 [Source:MGI Symbol;Acc:MGI:1913852]
ENSMUSG00000027305	208.907	-0.238794	0.166484	-1.43434	0.151476	0.391814	Ndufaf1	2	protein_coding	NADH:ubiquinone oxidoreductase complex assembly factor 1 [Source:MGI Symbol;Acc:MGI:1916952]
ENSMUSG00000082029	180.449	-0.0904373	0.175201	-0.516192	0.60572	0.807408	H3f3c	2	processed_pseudogene	H3 histone, family 3C [Source:MGI Symbol;Acc:MGI:3650546]
ENSMUSG00000027304	323.359	0.260912	0.121641	2.14493	0.0319582	0.150529	Rtf1	2	protein_coding	RTF1, Paf1/RNA polymerase II complex component [Source:MGI Symbol;Acc:MGI:1309480]
ENSMUSG00000027296	16.5445	-0.142706	0.386022	-0.369685	0.711618	0.866731	Itpka	2	protein_coding	inositol 1,4,5-trisphosphate 3-kinase A [Source:MGI Symbol;Acc:MGI:1333822]
ENSMUSG00000034032	135.297	-0.0248093	0.161563	-0.153558	0.877958	0.949341	Rpap1	2	protein_coding	RNA polymerase II associated protein 1 [Source:MGI Symbol;Acc:MGI:1916175]
ENSMUSG00000033943	169.392	-0.0426404	0.18464	-0.230938	0.817363	0.922489	Mga	2	protein_coding	MAX gene associated [Source:MGI Symbol;Acc:MGI:1352483]
ENSMUSG00000033902	75.8487	-0.312791	0.18976	-1.64835	0.0992809	0.309733	Mapkbp1	2	protein_coding	mitogen-activated protein kinase binding protein 1 [Source:MGI Symbol;Acc:MGI:1347004]
ENSMUSG00000098789	32.9623	-0.0894486	0.318198	-0.28111	0.778626	0.902985	Jmjd7	2	protein_coding	jumonji domain containing 7 [Source:MGI Symbol;Acc:MGI:3845785]
ENSMUSG00000033852	54.6777	0.170213	0.235045	0.724173	0.46896	0.714348	Gm28042	2	protein_coding	predicted gene, 28042 [Source:MGI Symbol;Acc:MGI:5547778]
ENSMUSG00000098488	25.2403	0.406862	0.288923	1.4082	0.159072	0.402751	Pla2g4b	2	protein_coding	phospholipase A2, group IVB (cytosolic) [Source:MGI Symbol;Acc:MGI:2384819]
ENSMUSG00000027293	70.4785	0.475002	0.202866	2.34146	0.0192086	0.108021	Ehd4	2	protein_coding	EH-domain containing 4 [Source:MGI Symbol;Acc:MGI:1919619]
ENSMUSG00000027291	206.918	-0.20122	0.106994	-1.88066	0.0600177	0.225776	Vps39	2	protein_coding	VPS39 HOPS complex subunit [Source:MGI Symbol;Acc:MGI:2443189]
ENSMUSG00000033808	113.145	0.0288837	0.194812	0.148265	0.882134	0.950428	Tmem87a	2	protein_coding	transmembrane protein 87A [Source:MGI Symbol;Acc:MGI:2441844]
ENSMUSG00000062646	232.001	-0.178256	0.118932	-1.49881	0.133924	0.365849	Ganc	2	protein_coding	glucosidase, alpha; neutral C [Source:MGI Symbol;Acc:MGI:1923301]
ENSMUSG00000079110	57.7852	-0.210868	0.188597	-1.11809	0.263529	0.533144	Capn3	2	protein_coding	calpain 3 [Source:MGI Symbol;Acc:MGI:107437]
ENSMUSG00000027288	605.529	-0.114261	0.111737	-1.02259	0.306504	0.577283	Zfp106	2	protein_coding	zinc finger protein 106 [Source:MGI Symbol;Acc:MGI:1270153]
ENSMUSG00000027287	248.622	-0.322834	0.194471	-1.66006	0.0969019	0.304945	Snap23	2	protein_coding	synaptosomal-associated protein 23 [Source:MGI Symbol;Acc:MGI:109356]
ENSMUSG00000027286	79.3501	-0.255759	0.21184	-1.20732	0.227309	0.492123	Lrrc57	2	protein_coding	leucine rich repeat containing 57 [Source:MGI Symbol;Acc:MGI:1913856]
ENSMUSG00000027285	81.0261	-0.267142	0.23955	-1.11518	0.264771	0.534501	Haus2	2	protein_coding	HAUS augmin-like complex, subunit 2 [Source:MGI Symbol;Acc:MGI:1913546]
ENSMUSG00000033705	38.3048	0.100296	0.28259	0.354918	0.722651	0.872586	Stard9	2	protein_coding	START domain containing 9 [Source:MGI Symbol;Acc:MGI:3045258]
ENSMUSG00000027284	114.65	0.0823315	0.132942	0.619305	0.535716	0.762119	Cdan1	2	protein_coding	congenital dyserythropoietic anemia, type I (human) [Source:MGI Symbol;Acc:MGI:1916218]
ENSMUSG00000090100	60.62	-0.19443	0.205338	-0.946879	0.3437	0.612911	Ttbk2	2	protein_coding	tau tubulin kinase 2 [Source:MGI Symbol;Acc:MGI:2155779]
ENSMUSG00000027272	168.752	-0.210911	0.196178	-1.0751	0.28233	0.552758	Ubr1	2	protein_coding	ubiquitin protein ligase E3 component n-recognin 1 [Source:MGI Symbol;Acc:MGI:1277977]
ENSMUSG00000054484	118.106	-0.347179	0.229044	-1.51577	0.129577	0.359228	Tmem62	2	protein_coding	transmembrane protein 62 [Source:MGI Symbol;Acc:MGI:2139461]
ENSMUSG00000023572	163.452	-0.043774	0.141609	-0.309118	0.757232	0.892277	Ccndbp1	2	protein_coding	cyclin D-type binding-protein 1 [Source:MGI Symbol;Acc:MGI:109595]
ENSMUSG00000074890	85.3785	0.182708	0.210817	0.866664	0.386126	0.648279	Lcmt2	2	protein_coding	leucine carboxyl methyltransferase 2 [Source:MGI Symbol;Acc:MGI:1353659]
ENSMUSG00000027259	89.5195	-0.318613	0.193594	-1.64578	0.0998091	0.310841	Adal	2	protein_coding	adenosine deaminase-like [Source:MGI Symbol;Acc:MGI:1923144]
ENSMUSG00000050619	145.502	0.226104	0.172803	1.30845	0.19072	0.447886	Zscan29	2	protein_coding	zinc finger SCAN domains 29 [Source:MGI Symbol;Acc:MGI:2139317]
ENSMUSG00000027263	197.232	-0.265529	0.191434	-1.38705	0.165425	0.412585	Tubgcp4	2	protein_coding	tubulin, gamma complex associated protein 4 [Source:MGI Symbol;Acc:MGI:1196293]
ENSMUSG00000043909	101.487	0.149042	0.165831	0.898757	0.368782	0.634301	Trp53bp1	2	protein_coding	transformation related protein 53 binding protein 1 [Source:MGI Symbol;Acc:MGI:1351320]
ENSMUSG00000033526	57.4218	0.190116	0.206637	0.920048	0.357548	0.624461	Ppip5k1	2	protein_coding	diphosphoinositol pentakisphosphate kinase 1 [Source:MGI Symbol;Acc:MGI:2443281]
ENSMUSG00000033486	39.6599	-0.0785038	0.227422	-0.34519	0.729951	0.87704	Catsper2	2	protein_coding	cation channel, sperm associated 2 [Source:MGI Symbol;Acc:MGI:2387404]
ENSMUSG00000027248	3887.68	-0.476364	0.163973	-2.90514	0.00367092	0.0326423	Pdia3	2	protein_coding	protein disulfide isomerase associated 3 [Source:MGI Symbol;Acc:MGI:95834]
ENSMUSG00000027246	16.1872	0.178103	0.458146	0.388747	0.697463	0.858747	Ell3	2	protein_coding	elongation factor RNA polymerase II-like 3 [Source:MGI Symbol;Acc:MGI:2673679]
ENSMUSG00000046110	16.1064	0.171308	0.455777	0.375859	0.707021	0.864545	Serinc4	2	protein_coding	serine incorporator 4 [Source:MGI Symbol;Acc:MGI:2441842]
ENSMUSG00000074884	2319.36	0.272703	0.194222	1.40408	0.160295	0.404096	Serf2	2	protein_coding	small EDRK-rich factor 2 [Source:MGI Symbol;Acc:MGI:1337041]
ENSMUSG00000027245	743.491	0.126294	0.24443	0.516687	0.605375	0.807261	Hypk	2	protein_coding	huntingtin interacting protein K [Source:MGI Symbol;Acc:MGI:1914943]
ENSMUSG00000048222	508.273	0.12126	0.0981258	1.23576	0.216549	0.479463	Mfap1b	2	protein_coding	microfibrillar-associated protein 1B [Source:MGI Symbol;Acc:MGI:3694697]
ENSMUSG00000081967	50.3869	0.139471	0.288446	0.483524	0.628724	0.818765	Gm14017	2	processed_pseudogene	predicted gene 14017 [Source:MGI Symbol;Acc:MGI:3702155]
ENSMUSG00000068479	527.544	0.0890781	0.0958781	0.929076	0.35285	0.620504	Mfap1a	2	protein_coding	microfibrillar-associated protein 1A [Source:MGI Symbol;Acc:MGI:1914782]
ENSMUSG00000027242	23.2798	-0.0452425	0.34383	-0.131584	0.895314	0.956102	Wdr76	2	protein_coding	WD repeat domain 76 [Source:MGI Symbol;Acc:MGI:1926186]
ENSMUSG00000060227	36.83	-0.124727	0.327767	-0.380536	0.703547	0.862373	Casc4	2	protein_coding	cancer susceptibility candidate 4 [Source:MGI Symbol;Acc:MGI:2443129]
ENSMUSG00000033411	48.4782	-0.50672	0.269347	-1.88129	0.0599325	0.225717	Ctdspl2	2	protein_coding	CTD (carboxy-terminal domain, RNA polymerase II, polypeptide A) small phosphatase like 2 [Source:MGI Symbol;Acc:MGI:1196405]
ENSMUSG00000027236	654.229	-0.290874	0.161137	-1.80514	0.0710533	0.250571	Eif3j1	2	protein_coding	eukaryotic translation initiation factor 3, subunit J1 [Source:MGI Symbol;Acc:MGI:1925905]
ENSMUSG00000104603	25.5998	-0.572107	0.287151	-1.99235	0.0463322	0.191196	Gm47314	2	miRNA	predicted gene, 47314 [Source:MGI Symbol;Acc:MGI:6096193]
ENSMUSG00000033396	199.341	-0.220366	0.137754	-1.59971	0.109663	0.326583	Spg11	2	protein_coding	SPG11, spatacsin vesicle trafficking associated [Source:MGI Symbol;Acc:MGI:2444989]
ENSMUSG00000060802	10114.9	-0.0423536	0.14607	-0.289954	0.771852	0.899165	B2m	2	protein_coding	beta-2 microglobulin [Source:MGI Symbol;Acc:MGI:88127]
ENSMUSG00000070692	115.289	0.243311	0.187827	1.2954	0.195181	0.453595	Rps12-ps10	2	processed_pseudogene	ribosomal protein S12, pseudogene 10 [Source:MGI Symbol;Acc:MGI:3649508]
ENSMUSG00000027227	13109.1	-0.522801	0.120963	-4.32198	1.54638e-05	0.000349516	Sord	2	protein_coding	sorbitol dehydrogenase [Source:MGI Symbol;Acc:MGI:98266]
ENSMUSG00000033256	95.0298	0.559755	0.205167	2.72829	0.00636633	0.0492916	Shf	2	protein_coding	Src homology 2 domain containing F [Source:MGI Symbol;Acc:MGI:3613669]
ENSMUSG00000027219	13.1475	0.869497	0.452825	1.92016	0.0548376	0.213701	Slc28a2	2	protein_coding	solute carrier family 28 (sodium-coupled nucleoside transporter), member 2 [Source:MGI Symbol;Acc:MGI:1913105]
ENSMUSG00000027199	80.6158	0.590577	0.2215	2.66626	0.00767008	0.0564244	Gatm	2	protein_coding	glycine amidinotransferase (L-arginine:glycine amidinotransferase) [Source:MGI Symbol;Acc:MGI:1914342]
ENSMUSG00000074876	42.1851	-0.297699	0.249495	-1.19321	0.232789	0.498899	Spata5l1	2	lncRNA	spermatogenesis associated 5-like 1 [Source:MGI Symbol;Acc:MGI:3036261]
ENSMUSG00000005802	91.4304	-0.146403	0.302271	-0.484344	0.628142	0.818269	Slc30a4	2	protein_coding	solute carrier family 30 (zinc transporter), member 4 [Source:MGI Symbol;Acc:MGI:1345282]
ENSMUSG00000005804	127.69	0.0673755	0.139538	0.482846	0.629205	0.818954	Bloc1s6	2	protein_coding	biogenesis of lysosomal organelles complex-1, subunit 6, pallidin [Source:MGI Symbol;Acc:MGI:1927580]
ENSMUSG00000005803	1451.32	0.259345	0.0999334	2.59518	0.00945413	0.0652865	Sqor	2	protein_coding	sulfide quinone oxidoreductase [Source:MGI Symbol;Acc:MGI:1929899]
ENSMUSG00000027200	108.632	0.515862	0.199612	2.58433	0.00975688	0.0667981	Sema6d	2	protein_coding	sema domain, transmembrane domain (TM), and cytoplasmic domain, (semaphorin) 6D [Source:MGI Symbol;Acc:MGI:2387661]
ENSMUSG00000027201	90.6075	-0.537324	0.239525	-2.24329	0.0248778	0.127508	Myef2	2	protein_coding	myelin basic protein expression factor 2, repressor [Source:MGI Symbol;Acc:MGI:104592]
ENSMUSG00000027203	83.093	-0.0992929	0.164612	-0.603193	0.54638	0.769437	Dut	2	protein_coding	deoxyuridine triphosphatase [Source:MGI Symbol;Acc:MGI:1346051]
ENSMUSG00000027204	28.6955	-0.580917	0.285846	-2.03227	0.0421259	0.180022	Fbn1	2	protein_coding	fibrillin 1 [Source:MGI Symbol;Acc:MGI:95489]
ENSMUSG00000068394	36.1402	0.413147	0.297855	1.38707	0.165419	0.412585	Cep152	2	protein_coding	centrosomal protein 152 [Source:MGI Symbol;Acc:MGI:2139083]
ENSMUSG00000091337	73.1779	-0.0122714	0.18435	-0.0665659	0.946927	0.977766	Eid1	2	protein_coding	EP300 interacting inhibitor of differentiation 1 [Source:MGI Symbol;Acc:MGI:1889651]
ENSMUSG00000035093	529.674	0.0416298	0.17529	0.237491	0.812276	0.919708	Secisbp2l	2	protein_coding	SECIS binding protein 2-like [Source:MGI Symbol;Acc:MGI:1917604]
ENSMUSG00000027206	477.774	-0.215836	0.228316	-0.94534	0.344486	0.613889	Cops2	2	protein_coding	COP9 signalosome subunit 2 [Source:MGI Symbol;Acc:MGI:1330276]
ENSMUSG00000027207	137.04	0.298843	0.154517	1.93404	0.053108	0.209002	Galk2	2	protein_coding	galactokinase 2 [Source:MGI Symbol;Acc:MGI:1917226]
ENSMUSG00000023330	53.0869	-0.692003	0.236092	-2.93108	0.00337791	0.0307384	Dtwd1	2	protein_coding	DTW domain containing 1 [Source:MGI Symbol;Acc:MGI:1916435]
ENSMUSG00000060131	21.8837	-0.966845	0.433516	-2.23024	0.0257313	0.130463	Atp8b4	2	protein_coding	ATPase, class I, type 8B, member 4 [Source:MGI Symbol;Acc:MGI:1859664]
ENSMUSG00000027359	12233.9	-0.335481	0.151285	-2.21754	0.0265859	0.133008	Slc27a2	2	protein_coding	solute carrier family 27 (fatty acid transporter), member 2 [Source:MGI Symbol;Acc:MGI:1347099]
ENSMUSG00000027360	17.975	0.560854	0.341454	1.64255	0.100477	0.311702	Hdc	2	protein_coding	histidine decarboxylase [Source:MGI Symbol;Acc:MGI:96062]
ENSMUSG00000027361	74.4761	-0.0911218	0.218714	-0.416625	0.676953	0.849008	Gabpb1	2	protein_coding	GA repeat binding protein, beta 1 [Source:MGI Symbol;Acc:MGI:95611]
ENSMUSG00000098024	13.5893	0.0634858	0.412151	0.154035	0.877582	0.949239	Gm27003	2	lncRNA	predicted gene, 27003 [Source:MGI Symbol;Acc:MGI:5504118]
ENSMUSG00000027363	493.63	-0.265077	0.119154	-2.22466	0.0261039	0.131555	Usp8	2	protein_coding	ubiquitin specific peptidase 8 [Source:MGI Symbol;Acc:MGI:1934029]
ENSMUSG00000027364	298.899	0.0688488	0.278331	0.247363	0.804627	0.915858	Usp50	2	protein_coding	ubiquitin specific peptidase 50 [Source:MGI Symbol;Acc:MGI:1922333]
ENSMUSG00000074846	277.088	-0.00220181	0.269282	-0.00817662	0.993476	0.99775	Gm10774	2	processed_pseudogene	predicted pseudogene 10774 [Source:MGI Symbol;Acc:MGI:3642325]
ENSMUSG00000027365	336.182	-0.254113	0.186304	-1.36397	0.172576	0.423657	Trpm7	2	protein_coding	transient receptor potential cation channel, subfamily M, member 7 [Source:MGI Symbol;Acc:MGI:1929996]
ENSMUSG00000027366	1134.18	-0.528183	0.245979	-2.14727	0.0317714	0.150065	Sppl2a	2	protein_coding	signal peptide peptidase like 2A [Source:MGI Symbol;Acc:MGI:1913802]
ENSMUSG00000001998	40.3038	-0.104156	0.284824	-0.365685	0.7146	0.868074	Ap4e1	2	protein_coding	adaptor-related protein complex AP-4, epsilon 1 [Source:MGI Symbol;Acc:MGI:1336993]
ENSMUSG00000001999	107.997	0.237456	0.164112	1.44692	0.14792	0.386738	Blvra	2	protein_coding	biliverdin reductase A [Source:MGI Symbol;Acc:MGI:88170]
ENSMUSG00000074825	60.7659	0.519514	0.196001	2.65056	0.00803576	0.0582032	Itpripl1	2	protein_coding	inositol 1,4,5-triphosphate receptor interacting protein-like 1 [Source:MGI Symbol;Acc:MGI:1920588]
ENSMUSG00000044145	13.8524	0.168189	0.369992	0.454576	0.649415	0.831664	1810024B03Rik	2	protein_coding	RIKEN cDNA 1810024B03 gene [Source:MGI Symbol;Acc:MGI:1925560]
ENSMUSG00000003660	782.034	0.0091272	0.131859	0.0692194	0.944815	0.976845	Snrnp200	2	protein_coding	small nuclear ribonucleoprotein 200 (U5) [Source:MGI Symbol;Acc:MGI:2444401]
ENSMUSG00000003662	385.074	-0.13853	0.0964638	-1.43609	0.150978	0.391147	Ciao1	2	protein_coding	cytosolic iron-sulfur protein assembly 1 [Source:MGI Symbol;Acc:MGI:1346998]
ENSMUSG00000034850	468.462	-0.00291338	0.0851664	-0.0342081	0.972711	0.989306	Tmem127	2	protein_coding	transmembrane protein 127 [Source:MGI Symbol;Acc:MGI:1916720]
ENSMUSG00000027367	1334.79	-0.180298	0.0743651	-2.4245	0.0153294	0.0916483	Stard7	2	protein_coding	START domain containing 7 [Source:MGI Symbol;Acc:MGI:2139090]
ENSMUSG00000058620	44.1729	0.108762	0.257424	0.422503	0.672658	0.846777	Adra2b	2	protein_coding	adrenergic receptor, alpha 2b [Source:MGI Symbol;Acc:MGI:87935]
ENSMUSG00000046338	40.9533	-0.31916	0.300236	-1.06303	0.287767	0.557397	Gpat2	2	protein_coding	glycerol-3-phosphate acyltransferase 2, mitochondrial [Source:MGI Symbol;Acc:MGI:2684962]
ENSMUSG00000027371	140.656	0.136024	0.134127	1.01414	0.310514	0.580932	Fahd2a	2	protein_coding	fumarylacetoacetate hydrolase domain containing 2A [Source:MGI Symbol;Acc:MGI:1915376]
ENSMUSG00000034800	49.1317	-0.485228	0.213798	-2.26956	0.0232343	0.121904	Zfp661	2	protein_coding	zinc finger protein 661 [Source:MGI Symbol;Acc:MGI:1919430]
ENSMUSG00000027374	431.162	-0.136968	0.103002	-1.32976	0.183598	0.438959	Mrps5	2	protein_coding	mitochondrial ribosomal protein S5 [Source:MGI Symbol;Acc:MGI:1924971]
ENSMUSG00000027378	38.8208	-0.129003	0.23449	-0.550143	0.582222	0.792394	Nphp1	2	protein_coding	nephronophthisis 1 (juvenile) homolog (human) [Source:MGI Symbol;Acc:MGI:1858233]
ENSMUSG00000051319	102.695	0.394577	0.175427	2.24924	0.0244972	0.126261	Mtln	2	protein_coding	mitoregulin [Source:MGI Symbol;Acc:MGI:1915135]
ENSMUSG00000027381	50.6215	0.141842	0.261846	0.541702	0.588024	0.796384	Bcl2l11	2	protein_coding	BCL2-like 11 (apoptosis facilitator) [Source:MGI Symbol;Acc:MGI:1197519]
ENSMUSG00000014355	344.497	-0.151942	0.100923	-1.50551	0.132192	0.363172	Anapc1	2	protein_coding	anaphase promoting complex subunit 1 [Source:MGI Symbol;Acc:MGI:103097]
ENSMUSG00000014361	181.479	0.325301	0.153083	2.12499	0.0335873	0.155441	Mertk	2	protein_coding	MER proto-oncogene tyrosine kinase [Source:MGI Symbol;Acc:MGI:96965]
ENSMUSG00000014353	221.915	0.103068	0.148174	0.69559	0.486685	0.726116	Tmem87b	2	protein_coding	transmembrane protein 87B [Source:MGI Symbol;Acc:MGI:1919727]
ENSMUSG00000027387	39.1672	0.0514251	0.224112	0.229461	0.81851	0.923262	Zc3h8	2	protein_coding	zinc finger CCCH type containing 8 [Source:MGI Symbol;Acc:MGI:1930128]
ENSMUSG00000074807	60.4096	-0.0993253	0.199859	-0.496976	0.619206	0.813724	Gm10762	2	lncRNA	predicted gene 10762 [Source:MGI Symbol;Acc:MGI:3704209]
ENSMUSG00000042851	20.6145	-0.173625	0.422816	-0.410641	0.681336	0.850926	Zc3h6	2	protein_coding	zinc finger CCCH type containing 6 [Source:MGI Symbol;Acc:MGI:1926001]
ENSMUSG00000027394	56.343	0.623845	0.205408	3.03711	0.00238861	0.0237068	Ttl	2	protein_coding	tubulin tyrosine ligase [Source:MGI Symbol;Acc:MGI:1916987]
ENSMUSG00000027395	159.93	-0.206423	0.130075	-1.58695	0.112524	0.331215	Polr1b	2	protein_coding	polymerase (RNA) I polypeptide B [Source:MGI Symbol;Acc:MGI:108014]
ENSMUSG00000037938	96.1896	0.0865235	0.229468	0.377061	0.706129	0.864101	Chchd5	2	protein_coding	coiled-coil-helix-coiled-coil-helix domain containing 5 [Source:MGI Symbol;Acc:MGI:1913420]
ENSMUSG00000082274	49.8108	0.155208	0.219291	0.707773	0.479086	0.720113	Gm14026	2	processed_pseudogene	predicted gene 14026 [Source:MGI Symbol;Acc:MGI:3649712]
ENSMUSG00000027397	405.209	-0.364152	0.236953	-1.53681	0.124339	0.349968	Slc20a1	2	protein_coding	solute carrier family 20, member 1 [Source:MGI Symbol;Acc:MGI:108392]
ENSMUSG00000027399	22.157	0.702518	0.397399	1.76779	0.0770957	0.26433	Il1a	2	protein_coding	interleukin 1 alpha [Source:MGI Symbol;Acc:MGI:96542]
ENSMUSG00000027398	11.77	0.987495	0.537395	1.83756	0.0661277	0.23957	Il1b	2	protein_coding	interleukin 1 beta [Source:MGI Symbol;Acc:MGI:96543]
ENSMUSG00000081888	34.8555	-0.0997866	0.288939	-0.345355	0.729827	0.87704	Spcs2-ps	2	unprocessed_pseudogene	signal peptidase complex subunit 2, pseudogene [Source:MGI Symbol;Acc:MGI:3650451]
ENSMUSG00000037902	160.087	0.386684	0.25661	1.50689	0.131838	0.362697	Sirpa	2	protein_coding	signal-regulatory protein alpha [Source:MGI Symbol;Acc:MGI:108563]
ENSMUSG00000037885	160.436	-0.299432	0.190617	-1.57086	0.116215	0.336656	Stk35	2	protein_coding	serine/threonine kinase 35 [Source:MGI Symbol;Acc:MGI:1914583]
ENSMUSG00000027404	466.642	0.10984	0.141883	0.774159	0.438837	0.691539	Snrpb	2	protein_coding	small nuclear ribonucleoprotein B [Source:MGI Symbol;Acc:MGI:98342]
ENSMUSG00000027405	214.723	-0.123198	0.151999	-0.810519	0.417642	0.673901	Nop56	2	protein_coding	NOP56 ribonucleoprotein [Source:MGI Symbol;Acc:MGI:1914384]
ENSMUSG00000027406	1519.92	-0.0280804	0.0823754	-0.340884	0.733191	0.878777	Idh3b	2	protein_coding	isocitrate dehydrogenase 3 (NAD+) beta [Source:MGI Symbol;Acc:MGI:2158650]
ENSMUSG00000083483	35.6599	-0.125296	0.303155	-0.413307	0.679382	0.850116	Gm14044	2	processed_pseudogene	predicted gene 14044 [Source:MGI Symbol;Acc:MGI:3650452]
ENSMUSG00000027408	18.8674	-0.468112	0.451726	-1.03627	0.300074	0.570393	Cpxm1	2	protein_coding	carboxypeptidase X 1 (M14 family) [Source:MGI Symbol;Acc:MGI:1934569]
ENSMUSG00000037773	199.214	0.245169	0.130911	1.8728	0.0610962	0.228321	Pced1a	2	protein_coding	PC-esterase domain containing 1A [Source:MGI Symbol;Acc:MGI:2442177]
ENSMUSG00000027411	268.673	-0.13983	0.108358	-1.29044	0.196898	0.455226	Vps16	2	protein_coding	VSP16 CORVET/HOPS core subunit [Source:MGI Symbol;Acc:MGI:2136772]
ENSMUSG00000027303	333.215	0.0724685	0.100484	0.721191	0.470792	0.715685	Ptpra	2	protein_coding	protein tyrosine phosphatase, receptor type, A [Source:MGI Symbol;Acc:MGI:97808]
ENSMUSG00000037740	212.415	-0.0441132	0.173194	-0.254703	0.798952	0.913475	Mrps26	2	protein_coding	mitochondrial ribosomal protein S26 [Source:MGI Symbol;Acc:MGI:1333830]
ENSMUSG00000027300	104.151	-0.236897	0.182885	-1.29533	0.195207	0.453595	Ubox5	2	protein_coding	U box domain containing 5 [Source:MGI Symbol;Acc:MGI:2154658]
ENSMUSG00000079043	74.8705	-0.0249295	0.263747	-0.0945206	0.924696	0.967571	Fastkd5	2	protein_coding	FAST kinase domains 5 [Source:MGI Symbol;Acc:MGI:2139469]
ENSMUSG00000037703	384.736	0.112871	0.182951	0.616947	0.53727	0.762615	Lzts3	2	protein_coding	leucine zipper, putative tumor suppressor family member 3 [Source:MGI Symbol;Acc:MGI:2656976]
ENSMUSG00000068290	1559.81	0.206872	0.201102	1.02869	0.303624	0.573685	Ddrgk1	2	protein_coding	DDRGK domain containing 1 [Source:MGI Symbol;Acc:MGI:1924256]
ENSMUSG00000074797	181.304	-0.128927	0.155584	-0.828661	0.407296	0.665461	Itpa	2	protein_coding	inosine triphosphatase (nucleoside triphosphate pyrophosphatase) [Source:MGI Symbol;Acc:MGI:96622]
ENSMUSG00000027309	426.336	-0.0628266	0.129512	-0.485104	0.627602	0.818008	4930402H24Rik	2	protein_coding	RIKEN cDNA 4930402H24 gene [Source:MGI Symbol;Acc:MGI:1923029]
ENSMUSG00000085566	140.101	-0.133713	0.176204	-0.758855	0.447939	0.697877	A730017L22Rik	2	lncRNA	RIKEN cDNA A730017L22 gene [Source:MGI Symbol;Acc:MGI:3584452]
ENSMUSG00000080989	49.0095	0.594796	0.279007	2.13183	0.0330206	0.153738	Gm14048	2	processed_pseudogene	predicted gene 14048 [Source:MGI Symbol;Acc:MGI:3650660]
ENSMUSG00000027312	685.232	-0.255327	0.163322	-1.56334	0.117973	0.340111	Atrn	2	protein_coding	attractin [Source:MGI Symbol;Acc:MGI:1341628]
ENSMUSG00000083953	11.8146	0.391589	0.503954	0.777033	0.437139	0.689865	Gm14049	2	processed_pseudogene	predicted gene 14049 [Source:MGI Symbol;Acc:MGI:3650777]
ENSMUSG00000027318	23.8296	-0.341199	0.432141	-0.789555	0.429788	0.683711	Adam33	2	protein_coding	a disintegrin and metallopeptidase domain 33 [Source:MGI Symbol;Acc:MGI:1341813]
ENSMUSG00000027322	76.6599	1.15969	0.242529	4.78168	1.73834e-06	5.10715e-05	Siglec1	2	protein_coding	sialic acid binding Ig-like lectin 1, sialoadhesin [Source:MGI Symbol;Acc:MGI:99668]
ENSMUSG00000074793	15.8257	0.683094	0.340611	2.0055	0.0449101	0.187592	Hspa12b	2	protein_coding	heat shock protein 12B [Source:MGI Symbol;Acc:MGI:1919880]
ENSMUSG00000027327	67.8031	-0.452928	0.307242	-1.47417	0.140435	0.375831	1700037H04Rik	2	protein_coding	RIKEN cDNA 1700037H04 gene [Source:MGI Symbol;Acc:MGI:1914576]
ENSMUSG00000027329	15.3961	0.604867	0.370821	1.63116	0.102857	0.315551	Spef1	2	protein_coding	sperm flagellar 1 [Source:MGI Symbol;Acc:MGI:3513546]
ENSMUSG00000068267	1172.26	-0.0854837	0.160865	-0.5314	0.595142	0.800875	Cenpb	2	protein_coding	centromere protein B [Source:MGI Symbol;Acc:MGI:88376]
ENSMUSG00000068264	176.241	0.0784661	0.167703	0.467887	0.639865	0.826192	Ap5s1	2	protein_coding	adaptor-related protein 5 complex, sigma 1 subunit [Source:MGI Symbol;Acc:MGI:1916846]
ENSMUSG00000037523	927.168	-0.0563378	0.158299	-0.355895	0.72192	0.87225	Mavs	2	protein_coding	mitochondrial antiviral signaling protein [Source:MGI Symbol;Acc:MGI:2444773]
ENSMUSG00000037514	252.184	-0.117862	0.125693	-0.937698	0.348399	0.616444	Pank2	2	protein_coding	pantothenate kinase 2 [Source:MGI Symbol;Acc:MGI:1921700]
ENSMUSG00000048911	66.5511	0.516448	0.270591	1.90859	0.056315	0.216932	Rnf24	2	protein_coding	ring finger protein 24 [Source:MGI Symbol;Acc:MGI:1261771]
ENSMUSG00000086329	28.2433	0.128207	0.326907	0.392181	0.694925	0.857492	Gm14233	2	lncRNA	predicted gene 14233 [Source:MGI Symbol;Acc:MGI:3705115]
ENSMUSG00000082044	14.2244	0.651883	0.392731	1.65987	0.0969408	0.304945	Snrpert	2	processed_pseudogene	small nuclear ribonucleoprotein E, pseudogene [Source:MGI Symbol;Acc:MGI:3650419]
ENSMUSG00000027333	35.2746	1.01567	0.248619	4.08526	4.40277e-05	0.000887645	Smox	2	protein_coding	spermine oxidase [Source:MGI Symbol;Acc:MGI:2445356]
ENSMUSG00000079037	307.578	-0.420406	0.136256	-3.0854	0.00203276	0.0209156	Prnp	2	protein_coding	prion protein [Source:MGI Symbol;Acc:MGI:97769]
ENSMUSG00000098754	26.1485	-0.411856	0.323619	-1.27266	0.20314	0.462895	Prn	2	protein_coding	prion protein readthrough transcript [Source:MGI Symbol;Acc:MGI:97767]
ENSMUSG00000027339	14.7526	0.52677	0.385982	1.36475	0.172331	0.423172	Rassf2	2	protein_coding	Ras association (RalGDS/AF-6) domain family member 2 [Source:MGI Symbol;Acc:MGI:2442060]
ENSMUSG00000027340	252.166	0.107059	0.150665	0.710576	0.477347	0.71899	Slc23a2	2	protein_coding	solute carrier family 23 (nucleobase transporters), member 2 [Source:MGI Symbol;Acc:MGI:1859682]
ENSMUSG00000027341	143.261	-0.0479371	0.195025	-0.245799	0.805837	0.91672	Tmem230	2	protein_coding	transmembrane protein 230 [Source:MGI Symbol;Acc:MGI:1917862]
ENSMUSG00000027342	268.942	0.115853	0.108336	1.06939	0.284894	0.555291	Pcna	2	protein_coding	proliferating cell nuclear antigen [Source:MGI Symbol;Acc:MGI:97503]
ENSMUSG00000058793	928.55	0.201828	0.126431	1.59635	0.110411	0.327587	Cds2	2	protein_coding	CDP-diacylglycerol synthase (phosphatidate cytidylyltransferase) 2 [Source:MGI Symbol;Acc:MGI:1332236]
ENSMUSG00000027346	645.133	-1.86287	0.291512	-6.3904	1.65455e-10	1.01697e-08	Gpcpd1	2	protein_coding	glycerophosphocholine phosphodiesterase 1 [Source:MGI Symbol;Acc:MGI:104898]
ENSMUSG00000044991	42.1573	0.246947	0.292587	0.844011	0.398663	0.657666	Shld1	2	protein_coding	shieldin complex subunit 1 [Source:MGI Symbol;Acc:MGI:1920997]
ENSMUSG00000084839	22.8292	-2.14226	0.59045	-3.62819	0.00028542	0.0043171	Gm14097	2	lncRNA	predicted gene 14097 [Source:MGI Symbol;Acc:MGI:3651729]
ENSMUSG00000037376	133.028	-0.216906	0.169056	-1.28304	0.199477	0.458564	Trmt6	2	protein_coding	tRNA methyltransferase 6 [Source:MGI Symbol;Acc:MGI:1914176]
ENSMUSG00000027353	14.894	0.121504	0.368443	0.329778	0.741568	0.883074	Mcm8	2	protein_coding	minichromosome maintenance 8 homologous recombination repair factor [Source:MGI Symbol;Acc:MGI:1913884]
ENSMUSG00000027357	368.784	0.389078	0.237446	1.6386	0.101297	0.312545	Crls1	2	protein_coding	cardiolipin synthase 1 [Source:MGI Symbol;Acc:MGI:1913836]
ENSMUSG00000043110	11.0447	0.237827	0.917252	0.259281	0.795418	0.911578	Lrrn4	2	protein_coding	leucine rich repeat neuronal 4 [Source:MGI Symbol;Acc:MGI:2445154]
ENSMUSG00000027358	101.129	0.203871	0.239097	0.852672	0.393841	0.654369	Bmp2	2	protein_coding	bone morphogenetic protein 2 [Source:MGI Symbol;Acc:MGI:88177]
ENSMUSG00000027261	2513.12	-0.962203	0.122015	-7.88594	3.12165e-15	3.24051e-13	Hao1	2	protein_coding	hydroxyacid oxidase 1, liver [Source:MGI Symbol;Acc:MGI:96011]
ENSMUSG00000034723	185.661	-0.36839	0.175241	-2.10219	0.0355364	0.162006	Tmx4	2	protein_coding	thioredoxin-related transmembrane protein 4 [Source:MGI Symbol;Acc:MGI:106558]
ENSMUSG00000083879	35.3205	-0.0787911	0.240974	-0.326969	0.743692	0.884295	Gm14038	2	processed_pseudogene	predicted gene 14038 [Source:MGI Symbol;Acc:MGI:3650657]
ENSMUSG00000051177	101.557	-0.620883	0.217133	-2.85946	0.00424358	0.0361297	Plcb1	2	protein_coding	phospholipase C, beta 1 [Source:MGI Symbol;Acc:MGI:97613]
ENSMUSG00000082399	121.854	0.12837	0.160769	0.798477	0.424593	0.67964	Gm14036	2	processed_pseudogene	predicted gene 14036 [Source:MGI Symbol;Acc:MGI:3649581]
ENSMUSG00000039943	16.0991	-0.145475	0.356957	-0.407541	0.68361	0.852429	Plcb4	2	protein_coding	phospholipase C, beta 4 [Source:MGI Symbol;Acc:MGI:107464]
ENSMUSG00000027274	212.063	-0.0629282	0.189391	-0.332266	0.739689	0.882137	Mkks	2	protein_coding	McKusick-Kaufman syndrome [Source:MGI Symbol;Acc:MGI:1891836]
ENSMUSG00000115423	135.132	0.00797142	0.21141	0.0377059	0.969922	0.988688	AL731706.1	2	protein_coding	novel protein
ENSMUSG00000116563	84.1207	-0.00895061	0.251124	-0.0356422	0.971568	0.988859	AL731706.2	2	protein_coding	novel protein
ENSMUSG00000027281	28.4662	-0.713514	0.305135	-2.33835	0.0193689	0.108531	Slx4ip	2	protein_coding	SLX4 interacting protein [Source:MGI Symbol;Acc:MGI:1921493]
ENSMUSG00000027276	43.0368	-0.194059	0.240487	-0.806939	0.419702	0.675436	Jag1	2	protein_coding	jagged 1 [Source:MGI Symbol;Acc:MGI:1095416]
ENSMUSG00000062098	52.8007	0.214462	0.280244	0.765267	0.444112	0.694387	Btbd3	2	protein_coding	BTB (POZ) domain containing 3 [Source:MGI Symbol;Acc:MGI:2385155]
ENSMUSG00000039033	62.5198	-0.276768	0.212635	-1.30161	0.193049	0.450748	Tasp1	2	protein_coding	taspase, threonine aspartase 1 [Source:MGI Symbol;Acc:MGI:1923062]
ENSMUSG00000080006	19.03	0.645263	0.307609	2.09767	0.0359339	0.163076	Rps19-ps7	2	processed_pseudogene	ribosomal protein S19, pseudogene 7 [Source:MGI Symbol;Acc:MGI:3652235]
ENSMUSG00000045624	189.908	0.236419	0.17509	1.35027	0.176928	0.429846	Esf1	2	protein_coding	ESF1 nucleolar pre-rRNA processing protein homolog [Source:MGI Symbol;Acc:MGI:1913830]
ENSMUSG00000027384	45.0382	0.220409	0.234647	0.939321	0.347566	0.615762	Ndufaf5	2	protein_coding	NADH:ubiquinone oxidoreductase complex assembly factor 5 [Source:MGI Symbol;Acc:MGI:1916737]
ENSMUSG00000068205	30.7149	0.399735	0.29154	1.37112	0.170339	0.41986	Macrod2	2	protein_coding	MACRO domain containing 2 [Source:MGI Symbol;Acc:MGI:1920149]
ENSMUSG00000038844	139.803	-0.0752528	0.164016	-0.458813	0.646368	0.830494	Kif16b	2	protein_coding	kinesin family member 16B [Source:MGI Symbol;Acc:MGI:1098240]
ENSMUSG00000008333	126.346	0.135856	0.187594	0.724201	0.468943	0.714348	Snrpb2	2	protein_coding	U2 small nuclear ribonucleoprotein B [Source:MGI Symbol;Acc:MGI:104805]
ENSMUSG00000015932	1240.45	-0.10683	0.150079	-0.711828	0.476571	0.718787	Dstn	2	protein_coding	destrin [Source:MGI Symbol;Acc:MGI:1929270]
ENSMUSG00000027422	5213.86	-0.328357	0.193188	-1.69968	0.0891916	0.290277	Rrbp1	2	protein_coding	ribosome binding protein 1 [Source:MGI Symbol;Acc:MGI:1932395]
ENSMUSG00000082480	137.618	0.207969	0.191525	1.08586	0.277542	0.548277	Gm11687	2	processed_pseudogene	predicted gene 11687 [Source:MGI Symbol;Acc:MGI:3652085]
ENSMUSG00000027423	355.128	0.213125	0.182933	1.16505	0.244	0.512153	Snx5	2	protein_coding	sorting nexin 5 [Source:MGI Symbol;Acc:MGI:1916428]
ENSMUSG00000027424	75.4956	0.0126559	0.198866	0.0636403	0.949257	0.979049	Mgme1	2	protein_coding	mitochondrial genome maintenance exonuclease 1 [Source:MGI Symbol;Acc:MGI:1921778]
ENSMUSG00000027425	245.56	-0.130913	0.122409	-1.06947	0.284859	0.555291	Kat14	2	protein_coding	lysine acetyltransferase 14 [Source:MGI Symbol;Acc:MGI:1917264]
ENSMUSG00000098387	45.8313	-0.27748	0.252516	-1.09886	0.271828	0.542033	Pet117	2	protein_coding	PET117 homolog [Source:MGI Symbol;Acc:MGI:5295678]
ENSMUSG00000027427	96.5078	-0.0932557	0.224062	-0.416205	0.67726	0.84909	Polr3f	2	protein_coding	polymerase (RNA) III (DNA directed) polypeptide F [Source:MGI Symbol;Acc:MGI:1924086]
ENSMUSG00000027428	169.021	-0.156539	0.202017	-0.774882	0.438409	0.691099	Rbbp9	2	protein_coding	retinoblastoma binding protein 9, serine hydrolase [Source:MGI Symbol;Acc:MGI:1347074]
ENSMUSG00000027429	499.166	-0.746723	0.170549	-4.37834	1.19585e-05	0.000279778	Sec23b	2	protein_coding	SEC23 homolog B, COPII coat complex component [Source:MGI Symbol;Acc:MGI:1350925]
ENSMUSG00000074754	60.0822	0.266874	0.195278	1.36664	0.171739	0.421793	Smim26	2	protein_coding	small integral membrane protein 26 [Source:MGI Symbol;Acc:MGI:2685407]
ENSMUSG00000027430	89.8704	-0.119878	0.16252	-0.737623	0.460743	0.707368	Dtd1	2	protein_coding	D-tyrosyl-tRNA deacylase 1 [Source:MGI Symbol;Acc:MGI:1913294]
ENSMUSG00000001768	141.513	0.578572	0.161497	3.58255	0.000340256	0.00500351	Rin2	2	protein_coding	Ras and Rab interactor 2 [Source:MGI Symbol;Acc:MGI:1921280]
ENSMUSG00000002728	93.8048	0.307739	0.191716	1.60518	0.108453	0.324734	Naa20	2	protein_coding	N(alpha)-acetyltransferase 20, NatB catalytic subunit [Source:MGI Symbol;Acc:MGI:1915127]
ENSMUSG00000001767	141.948	0.0341878	0.161093	0.212224	0.831932	0.928758	Crnkl1	2	protein_coding	crooked neck pre-mRNA splicing factor 1 [Source:MGI Symbol;Acc:MGI:1914127]
ENSMUSG00000037110	301.236	0.0518427	0.148834	0.348326	0.727595	0.876083	Ralgapa2	2	protein_coding	Ral GTPase activating protein, alpha subunit 2 (catalytic) [Source:MGI Symbol;Acc:MGI:3036245]
ENSMUSG00000042938	40.1734	-0.376087	0.246802	-1.52384	0.127548	0.355926	Gm14117	2	processed_pseudogene	predicted gene 14117 [Source:MGI Symbol;Acc:MGI:3651328]
ENSMUSG00000074749	120.581	-0.0193759	0.14441	-0.134173	0.893266	0.955188	Kiz	2	protein_coding	kizuna centrosomal protein [Source:MGI Symbol;Acc:MGI:2684960]
ENSMUSG00000027433	351.658	-0.317631	0.117838	-2.69548	0.0070287	0.0531572	Xrn2	2	protein_coding	5'-3' exoribonuclease 2 [Source:MGI Symbol;Acc:MGI:894687]
ENSMUSG00000086141	153.129	-0.216682	0.204837	-1.05783	0.290134	0.560278	9030622O22Rik	2	lncRNA	RIKEN cDNA 9030622O22 gene [Source:MGI Symbol;Acc:MGI:1918820]
ENSMUSG00000037025	357.171	0.211422	0.24864	0.850314	0.395151	0.654926	Foxa2	2	protein_coding	forkhead box A2 [Source:MGI Symbol;Acc:MGI:1347476]
ENSMUSG00000074743	25.8668	-0.0263972	0.339112	-0.077842	0.937954	0.974098	Thbd	2	protein_coding	thrombomodulin [Source:MGI Symbol;Acc:MGI:98736]
ENSMUSG00000027435	44.3137	0.159976	0.300049	0.533165	0.593919	0.800082	Cd93	2	protein_coding	CD93 antigen [Source:MGI Symbol;Acc:MGI:106664]
ENSMUSG00000036992	57.6524	0.425147	0.215474	1.97308	0.0484864	0.197137	Nxt1	2	protein_coding	NTF2-related export protein 1 [Source:MGI Symbol;Acc:MGI:1929619]
ENSMUSG00000027439	434.705	0.165404	0.127058	1.3018	0.192984	0.450748	Gzf1	2	protein_coding	GDNF-inducible zinc finger protein 1 [Source:MGI Symbol;Acc:MGI:1921783]
ENSMUSG00000027438	22.6434	0.229786	0.303322	0.757565	0.448711	0.698383	Napb	2	protein_coding	N-ethylmaleimide sensitive fusion protein attachment protein beta [Source:MGI Symbol;Acc:MGI:104562]
ENSMUSG00000027447	1196.38	0.245699	0.12707	1.93358	0.0531649	0.209167	Cst3	2	protein_coding	cystatin C [Source:MGI Symbol;Acc:MGI:102519]
ENSMUSG00000081494	234.447	-0.191579	0.26245	-0.729966	0.465411	0.711777	Gm14130	2	processed_pseudogene	predicted gene 14130 [Source:MGI Symbol;Acc:MGI:3652217]
ENSMUSG00000068134	77.119	-0.0677485	0.240526	-0.281668	0.778198	0.902656	Zfp120	2	protein_coding	zinc finger protein 120 [Source:MGI Symbol;Acc:MGI:1345179]
ENSMUSG00000060336	13.928	0.214435	0.38754	0.553323	0.580042	0.7905	Zfp937	2	protein_coding	zinc finger protein 937 [Source:MGI Symbol;Acc:MGI:3644476]
ENSMUSG00000095315	12.8724	-0.940906	0.366111	-2.57	0.0101697	0.0686609	Gm10130	2	protein_coding	predicted gene 10130 [Source:MGI Symbol;Acc:MGI:3642547]
ENSMUSG00000083325	44.7534	-0.209327	0.229247	-0.913107	0.361186	0.6287	Gm14121	2	transcribed_processed_pseudogene	predicted gene 14121 [Source:MGI Symbol;Acc:MGI:3651769]
ENSMUSG00000033096	368.613	0.221979	0.0989947	2.24233	0.0249398	0.12765	Apmap	2	protein_coding	adipocyte plasma membrane associated protein [Source:MGI Symbol;Acc:MGI:1919131]
ENSMUSG00000033068	87.8475	0.23999	0.163087	1.47155	0.141143	0.376674	Entpd6	2	protein_coding	ectonucleoside triphosphate diphosphohydrolase 6 [Source:MGI Symbol;Acc:MGI:1202295]
ENSMUSG00000033059	52.3602	0.396299	0.336549	1.17754	0.238981	0.506057	Pygb	2	protein_coding	brain glycogen phosphorylase [Source:MGI Symbol;Acc:MGI:97828]
ENSMUSG00000032046	297.185	-0.323068	0.115387	-2.79986	0.00511254	0.0417768	Abhd12	2	protein_coding	abhydrolase domain containing 12 [Source:MGI Symbol;Acc:MGI:1923442]
ENSMUSG00000027454	29.8089	-0.0269196	0.266559	-0.100989	0.919559	0.965307	Gins1	2	protein_coding	GINS complex subunit 1 (Psf1 homolog) [Source:MGI Symbol;Acc:MGI:1916520]
ENSMUSG00000068115	20.9771	-0.279317	0.36401	-0.767332	0.442884	0.69386	Ninl	2	protein_coding	ninein-like [Source:MGI Symbol;Acc:MGI:1925427]
ENSMUSG00000053916	106.231	-0.184115	0.187989	-0.979394	0.327385	0.597808	Nanp	2	protein_coding	N-acetylneuraminic acid phosphatase [Source:MGI Symbol;Acc:MGI:1914561]
ENSMUSG00000082809	401.483	0.0138098	0.153026	0.0902446	0.928093	0.969153	Gm14150	2	processed_pseudogene	predicted gene 14150 [Source:MGI Symbol;Acc:MGI:3651006]
ENSMUSG00000027455	625.257	0.0936231	0.114914	0.814725	0.41523	0.672254	Nsfl1c	2	protein_coding	NSFL1 (p97) cofactor (p47) [Source:MGI Symbol;Acc:MGI:3042273]
ENSMUSG00000032966	393.785	0.181338	0.16213	1.11847	0.263366	0.533047	Fkbp1a	2	protein_coding	FK506 binding protein 1a [Source:MGI Symbol;Acc:MGI:95541]
ENSMUSG00000032869	294.293	-0.174315	0.13667	-1.27545	0.202151	0.462267	Psmf1	2	protein_coding	proteasome (prosome, macropain) inhibitor subunit 1 [Source:MGI Symbol;Acc:MGI:1346072]
ENSMUSG00000027459	43.5199	0.827994	0.263607	3.14101	0.00168365	0.0180941	Fam110a	2	protein_coding	family with sequence similarity 110, member A [Source:MGI Symbol;Acc:MGI:1921097]
ENSMUSG00000032802	377.199	0.101774	0.189972	0.53573	0.592145	0.799376	Srxn1	2	protein_coding	sulfiredoxin 1 homolog (S. cerevisiae) [Source:MGI Symbol;Acc:MGI:104971]
ENSMUSG00000081087	128.689	0.291786	0.161414	1.80769	0.0706549	0.249914	Rps15a-ps7	2	processed_pseudogene	ribosomal protein S15A, pseudogene 7 [Source:MGI Symbol;Acc:MGI:3650538]
ENSMUSG00000074698	867.531	-0.0357686	0.142983	-0.250159	0.802464	0.914564	Csnk2a1	2	protein_coding	casein kinase 2, alpha 1 polypeptide [Source:MGI Symbol;Acc:MGI:88543]
ENSMUSG00000027465	373.413	-0.04013	0.0971521	-0.413064	0.67956	0.850147	Tbc1d20	2	protein_coding	TBC1 domain family, member 20 [Source:MGI Symbol;Acc:MGI:1914481]
ENSMUSG00000027466	637.869	-0.121591	0.185379	-0.655906	0.511885	0.745295	Rbck1	2	protein_coding	RanBP-type and C3HC4-type zinc finger containing 1 [Source:MGI Symbol;Acc:MGI:1344372]
ENSMUSG00000032715	68.5717	-1.56138	0.342955	-4.55273	5.29536e-06	0.000137424	Trib3	2	protein_coding	tribbles pseudokinase 3 [Source:MGI Symbol;Acc:MGI:1345675]
ENSMUSG00000081434	12.0976	0.281398	0.465355	0.604695	0.545382	0.768912	Gm14165	2	processed_pseudogene	predicted gene 14165 [Source:MGI Symbol;Acc:MGI:3650537]
ENSMUSG00000051817	31.0519	-0.0657138	0.321111	-0.204645	0.837849	0.931357	Sox12	2	protein_coding	SRY (sex determining region Y)-box 12 [Source:MGI Symbol;Acc:MGI:98360]
ENSMUSG00000019188	1495.48	-0.194261	0.15491	-1.25402	0.209833	0.471326	H13	2	protein_coding	histocompatibility 13 [Source:MGI Symbol;Acc:MGI:95886]
ENSMUSG00000042814	40.865	-0.185528	0.257444	-0.720654	0.471122	0.71593	Mcts2	2	protein_coding	malignant T cell amplified sequence 2 [Source:MGI Symbol;Acc:MGI:1913655]
ENSMUSG00000042745	95.8932	1.6883	0.513526	3.28765	0.00101026	0.0120697	Id1	2	protein_coding	inhibitor of DNA binding 1, HLH protein [Source:MGI Symbol;Acc:MGI:96396]
ENSMUSG00000007659	347.511	0.282791	0.145257	1.94683	0.0515551	0.205021	Bcl2l1	2	protein_coding	BCL2-like 1 [Source:MGI Symbol;Acc:MGI:88139]
ENSMUSG00000027472	195.458	0.00229804	0.146133	0.0157256	0.987453	0.995337	Pdrg1	2	protein_coding	p53 and DNA damage regulated 1 [Source:MGI Symbol;Acc:MGI:1915809]
ENSMUSG00000027474	50.8773	0.136631	0.204123	0.669356	0.503268	0.738204	Ccm2l	2	protein_coding	cerebral cavernous malformation 2-like [Source:MGI Symbol;Acc:MGI:2385159]
ENSMUSG00000003283	36.9451	0.910217	0.300036	3.0337	0.00241576	0.0238748	Hck	2	protein_coding	hemopoietic cell kinase [Source:MGI Symbol;Acc:MGI:96052]
ENSMUSG00000068040	498.603	-0.0369929	0.115362	-0.320669	0.748462	0.886939	Tm9sf4	2	protein_coding	transmembrane 9 superfamily protein member 4 [Source:MGI Symbol;Acc:MGI:2139220]
ENSMUSG00000051413	53.2421	0.332119	0.192743	1.72312	0.0848669	0.281031	Plagl2	2	protein_coding	pleiomorphic adenoma gene-like 2 [Source:MGI Symbol;Acc:MGI:1933165]
ENSMUSG00000046020	162.666	0.140645	0.127893	1.0997	0.271461	0.541608	Pofut1	2	protein_coding	protein O-fucosyltransferase 1 [Source:MGI Symbol;Acc:MGI:2153207]
ENSMUSG00000027475	154.316	-0.18245	0.132209	-1.38002	0.167581	0.415237	Kif3b	2	protein_coding	kinesin family member 3B [Source:MGI Symbol;Acc:MGI:107688]
ENSMUSG00000073236	13.9015	-0.156448	0.41487	-0.377101	0.706099	0.864101	2500004C02Rik	2	lncRNA	RIKEN cDNA 2500004C02 gene [Source:MGI Symbol;Acc:MGI:1919576]
ENSMUSG00000042548	239.39	-0.0855641	0.126585	-0.675941	0.499078	0.734405	Asxl1	2	protein_coding	additional sex combs like 1 [Source:MGI Symbol;Acc:MGI:2684063]
ENSMUSG00000061411	12.6446	0.49074	0.362519	1.35369	0.175834	0.428695	Nol4l	2	protein_coding	nucleolar protein 4-like [Source:MGI Symbol;Acc:MGI:1918765]
ENSMUSG00000056941	214.76	0.295762	0.162623	1.8187	0.0689567	0.246643	Commd7	2	protein_coding	COMM domain containing 7 [Source:MGI Symbol;Acc:MGI:1914197]
ENSMUSG00000027478	32.1508	1.30563	0.342711	3.80971	0.000139129	0.00236201	Dnmt3b	2	protein_coding	DNA methyltransferase 3B [Source:MGI Symbol;Acc:MGI:1261819]
ENSMUSG00000027479	271.621	0.0755306	0.203244	0.371625	0.710172	0.866075	Mapre1	2	protein_coding	microtubule-associated protein, RP/EB family, member 1 [Source:MGI Symbol;Acc:MGI:891995]
ENSMUSG00000083097	49.3156	-0.0799061	0.222552	-0.359045	0.719561	0.870956	Gm14494	2	processed_pseudogene	predicted gene 14494 [Source:MGI Symbol;Acc:MGI:3704210]
ENSMUSG00000027487	78.9068	0.424709	0.244995	1.73354	0.0829993	0.277139	Cdk5rap1	2	protein_coding	CDK5 regulatory subunit associated protein 1 [Source:MGI Symbol;Acc:MGI:1914221]
ENSMUSG00000027488	175.352	0.32331	0.173701	1.8613	0.0627012	0.231421	Snta1	2	protein_coding	syntrophin, acidic 1 [Source:MGI Symbol;Acc:MGI:101772]
ENSMUSG00000038533	96.8556	0.0400147	0.179169	0.223335	0.823275	0.925644	Cbfa2t2	2	protein_coding	CBFA2/RUNX1 translocation partner 2 [Source:MGI Symbol;Acc:MGI:1333833]
ENSMUSG00000027490	34.056	-0.856304	0.331362	-2.5842	0.00976054	0.0667981	E2f1	2	protein_coding	E2F transcription factor 1 [Source:MGI Symbol;Acc:MGI:101941]
ENSMUSG00000000876	909.828	0.34813	0.192399	1.80942	0.0703854	0.249121	Pxmp4	2	protein_coding	peroxisomal membrane protein 4 [Source:MGI Symbol;Acc:MGI:1891701]
ENSMUSG00000059842	30.2073	0.217013	0.26892	0.80698	0.419678	0.675436	Zfp341	2	protein_coding	zinc finger protein 341 [Source:MGI Symbol;Acc:MGI:2682937]
ENSMUSG00000038467	686.848	0.146361	0.135484	1.08028	0.280016	0.550679	Chmp4b	2	protein_coding	charged multivesicular body protein 4B [Source:MGI Symbol;Acc:MGI:1922858]
ENSMUSG00000082064	102.407	0.3158	0.192597	1.63969	0.101069	0.312357	Rpl5-ps2	2	processed_pseudogene	ribisomal protein L5, pseudogene 2 [Source:MGI Symbol;Acc:MGI:3649355]
ENSMUSG00000027593	683.401	0.104723	0.141364	0.740805	0.458812	0.705794	Raly	2	protein_coding	hnRNP-associated with lethal yellow [Source:MGI Symbol;Acc:MGI:97850]
ENSMUSG00000027596	66.6437	-0.38988	0.197033	-1.97875	0.0478438	0.195192	a	2	protein_coding	nonagouti [Source:MGI Symbol;Acc:MGI:87853]
ENSMUSG00000074656	752.359	-0.146778	0.136467	-1.07555	0.282126	0.552736	Eif2s2	2	protein_coding	eukaryotic translation initiation factor 2, subunit 2 (beta) [Source:MGI Symbol;Acc:MGI:1914454]
ENSMUSG00000027597	13682.8	-0.0375798	0.1499	-0.2507	0.802046	0.914521	Ahcy	2	protein_coding	S-adenosylhomocysteine hydrolase [Source:MGI Symbol;Acc:MGI:87968]
ENSMUSG00000027598	427.052	-0.372335	0.168309	-2.21222	0.0269518	0.134222	Itch	2	protein_coding	itchy, E3 ubiquitin protein ligase [Source:MGI Symbol;Acc:MGI:1202301]
ENSMUSG00000047459	592.881	0.0921211	0.115068	0.800579	0.423376	0.678932	Dynlrb1	2	protein_coding	dynein light chain roadblock-type 1 [Source:MGI Symbol;Acc:MGI:1914318]
ENSMUSG00000027602	308.821	-0.0749187	0.17294	-0.433205	0.664866	0.841607	Map1lc3a	2	protein_coding	microtubule-associated protein 1 light chain 3 alpha [Source:MGI Symbol;Acc:MGI:1915661]
ENSMUSG00000038383	150.783	-0.31848	0.141747	-2.24682	0.0246515	0.126775	Pigu	2	protein_coding	phosphatidylinositol glycan anchor biosynthesis, class U [Source:MGI Symbol;Acc:MGI:3039607]
ENSMUSG00000038375	2398.16	-0.133324	0.201765	-0.660789	0.508748	0.742511	Trp53inp2	2	protein_coding	transformation related protein 53 inducible nuclear protein 2 [Source:MGI Symbol;Acc:MGI:1915978]
ENSMUSG00000038369	227.007	0.0921867	0.131577	0.70063	0.483534	0.723185	Ncoa6	2	protein_coding	nuclear receptor coactivator 6 [Source:MGI Symbol;Acc:MGI:1929915]
ENSMUSG00000027605	2635.08	1.05663	0.430121	2.45659	0.0140265	0.0863271	Acss2	2	protein_coding	acyl-CoA synthetase short-chain family member 2 [Source:MGI Symbol;Acc:MGI:1890410]
ENSMUSG00000027610	726.408	-0.485403	0.184152	-2.63588	0.00839183	0.0599099	Gss	2	protein_coding	glutathione synthetase [Source:MGI Symbol;Acc:MGI:95852]
ENSMUSG00000038324	1193.26	-0.304518	0.106871	-2.84941	0.00438003	0.0369994	Trpc4ap	2	protein_coding	transient receptor potential cation channel, subfamily C, member 4 associated protein [Source:MGI Symbol;Acc:MGI:1930751]
ENSMUSG00000038312	550.175	-0.524119	0.135859	-3.85781	0.000114406	0.0020016	Edem2	2	protein_coding	ER degradation enhancer, mannosidase alpha-like 2 [Source:MGI Symbol;Acc:MGI:1915540]
ENSMUSG00000074649	126.302	0.0225752	0.150497	0.150005	0.880761	0.950173	BC029722	2	protein_coding	cDNA sequence BC029722 [Source:MGI Symbol;Acc:MGI:3584273]
ENSMUSG00000027613	551.009	0.0909634	0.167953	0.541599	0.588094	0.796384	Eif6	2	protein_coding	eukaryotic translation initiation factor 6 [Source:MGI Symbol;Acc:MGI:1196288]
ENSMUSG00000005882	291.094	-0.367722	0.110361	-3.33198	0.000862293	0.0106095	Uqcc1	2	protein_coding	ubiquinol-cytochrome c reductase complex assembly factor 1 [Source:MGI Symbol;Acc:MGI:1929472]
ENSMUSG00000038241	195.642	-0.113806	0.191446	-0.594456	0.552207	0.77297	Cep250	2	protein_coding	centrosomal protein 250 [Source:MGI Symbol;Acc:MGI:108084]
ENSMUSG00000074646	21.205	0.37273	0.308258	1.20915	0.226605	0.490978	6430550D23Rik	2	protein_coding	RIKEN cDNA 6430550D23 gene [Source:MGI Symbol;Acc:MGI:2443361]
ENSMUSG00000005881	803.386	0.211127	0.17343	1.21736	0.223467	0.487139	Ergic3	2	protein_coding	ERGIC and golgi 3 [Source:MGI Symbol;Acc:MGI:1913616]
ENSMUSG00000074643	249.939	-0.196286	0.168782	-1.16296	0.244847	0.513098	Cpne1	2	protein_coding	copine I [Source:MGI Symbol;Acc:MGI:2386621]
ENSMUSG00000098950	441.48	-0.189901	0.111377	-1.70503	0.088189	0.28795	Gm28036	2	protein_coding	predicted gene, 28036 [Source:MGI Symbol;Acc:MGI:5547772]
ENSMUSG00000089824	83.5128	-0.27559	0.198204	-1.39044	0.164396	0.41116	Rbm12	2	protein_coding	RNA binding motif protein 12 [Source:MGI Symbol;Acc:MGI:1922960]
ENSMUSG00000027618	570.098	-0.248023	0.0933904	-2.65576	0.00791291	0.0576659	Nfs1	2	protein_coding	nitrogen fixation gene 1 (S. cerevisiae) [Source:MGI Symbol;Acc:MGI:1316706]
ENSMUSG00000067847	350.414	0.306877	0.227854	1.34682	0.178039	0.431528	Romo1	2	protein_coding	reactive oxygen species modulator 1 [Source:MGI Symbol;Acc:MGI:1914317]
ENSMUSG00000027620	1174.37	-0.040343	0.127632	-0.316088	0.751936	0.889239	Rbm39	2	protein_coding	RNA binding motif protein 39 [Source:MGI Symbol;Acc:MGI:2157953]
ENSMUSG00000038116	80.5999	0.158197	0.193622	0.817045	0.413903	0.671191	Phf20	2	protein_coding	PHD finger protein 20 [Source:MGI Symbol;Acc:MGI:2444148]
ENSMUSG00000046229	288.49	0.171149	0.223301	0.766451	0.443408	0.693955	Scand1	2	protein_coding	SCAN domain-containing 1 [Source:MGI Symbol;Acc:MGI:1343132]
ENSMUSG00000081751	27.0599	0.860552	0.333319	2.58177	0.00982958	0.0670978	Gm14251	2	processed_pseudogene	predicted gene 14251 [Source:MGI Symbol;Acc:MGI:3650992]
ENSMUSG00000076231	25.7018	0.891211	0.34437	2.58795	0.00965498	0.0662609	Gm22759	2	miRNA	predicted gene, 22759 [Source:MGI Symbol;Acc:MGI:5452536]
ENSMUSG00000082321	34.3737	-0.533185	0.263674	-2.02213	0.0431626	0.182854	Gm14253	2	processed_pseudogene	predicted gene 14253 [Source:MGI Symbol;Acc:MGI:3650994]
ENSMUSG00000102869	1238.21	0.077609	0.10114	0.767338	0.44288	0.69386	2900097C17Rik	2	lncRNA	RIKEN cDNA 2900097C17 gene [Source:MGI Symbol;Acc:MGI:1914767]
ENSMUSG00000061272	137.13	0.339624	0.233099	1.45699	0.145118	0.382272	Gm14173	2	processed_pseudogene	predicted gene 14173 [Source:MGI Symbol;Acc:MGI:3650930]
ENSMUSG00000076230	121.85	0.255904	0.242107	1.05699	0.290518	0.560572	Gm22758	2	miRNA	predicted gene, 22758 [Source:MGI Symbol;Acc:MGI:5452535]
ENSMUSG00000027624	30.9023	0.591676	0.379789	1.55791	0.119256	0.341644	Epb41l1	2	protein_coding	erythrocyte membrane protein band 4.1 like 1 [Source:MGI Symbol;Acc:MGI:103010]
ENSMUSG00000027628	218.572	0.187461	0.109166	1.71722	0.0859398	0.283179	Aar2	2	protein_coding	AAR2 splicing factor homolog [Source:MGI Symbol;Acc:MGI:1915545]
ENSMUSG00000061689	191.775	-0.138664	0.154785	-0.89585	0.370333	0.635734	Dlgap4	2	protein_coding	DLG associated protein 4 [Source:MGI Symbol;Acc:MGI:2138865]
ENSMUSG00000067818	23.6404	0.347951	0.37944	0.917013	0.359136	0.625986	Myl9	2	protein_coding	myosin, light polypeptide 9, regulatory [Source:MGI Symbol;Acc:MGI:2138915]
ENSMUSG00000085741	36.8986	0.280122	0.257448	1.08807	0.276564	0.547085	5430405H02Rik	2	lncRNA	RIKEN cDNA 5430405H02 gene [Source:MGI Symbol;Acc:MGI:1921737]
ENSMUSG00000027637	905.737	-0.00554122	0.111731	-0.0495945	0.960446	0.984637	Rab5if	2	protein_coding	RAB5 interacting factor [Source:MGI Symbol;Acc:MGI:1914638]
ENSMUSG00000027634	160.112	0.104649	0.171625	0.609753	0.542025	0.765566	Ndrg3	2	protein_coding	N-myc downstream regulated gene 3 [Source:MGI Symbol;Acc:MGI:1352499]
ENSMUSG00000055485	15.329	-0.20738	0.382274	-0.542491	0.58748	0.795992	Soga1	2	protein_coding	suppressor of glucose, autophagy associated 1 [Source:MGI Symbol;Acc:MGI:2444575]
ENSMUSG00000027639	256.224	0.482696	0.123154	3.91945	8.87527e-05	0.0016132	Samhd1	2	protein_coding	SAM domain and HD domain, 1 [Source:MGI Symbol;Acc:MGI:1927468]
ENSMUSG00000027641	16.8117	0.203181	0.379643	0.535188	0.59252	0.79942	Rbl1	2	protein_coding	RB transcriptional corepressor like 1 [Source:MGI Symbol;Acc:MGI:103300]
ENSMUSG00000027642	1673.73	-0.149517	0.0603481	-2.47757	0.0132279	0.0826093	Rpn2	2	protein_coding	ribophorin II [Source:MGI Symbol;Acc:MGI:98085]
ENSMUSG00000063019	91.894	0.194093	0.194217	0.999361	0.31762	0.588493	Manbal	2	protein_coding	mannosidase, beta A, lysosomal-like [Source:MGI Symbol;Acc:MGI:1916411]
ENSMUSG00000027646	28.9598	0.238445	0.298314	0.79931	0.424111	0.679403	Src	2	protein_coding	Rous sarcoma oncogene [Source:MGI Symbol;Acc:MGI:98397]
ENSMUSG00000081740	139.81	0.1052	0.2088	0.50383	0.614381	0.811223	Gm14279	2	processed_pseudogene	predicted gene 14279 [Source:MGI Symbol;Acc:MGI:3650107]
ENSMUSG00000082329	18.2921	-0.211022	0.318868	-0.661787	0.508108	0.742035	Gm14287	2	processed_pseudogene	predicted gene 14287 [Source:MGI Symbol;Acc:MGI:3650189]
ENSMUSG00000087445	15.7746	0.418313	0.417738	1.00138	0.316645	0.587527	Gm14286	2	lncRNA	predicted gene 14286 [Source:MGI Symbol;Acc:MGI:3650190]
ENSMUSG00000067787	319.06	0.45321	0.148528	3.05133	0.00227828	0.0228218	Blcap	2	protein_coding	bladder cancer associated protein [Source:MGI Symbol;Acc:MGI:1858907]
ENSMUSG00000027649	171.08	-0.00512129	0.144936	-0.0353349	0.971813	0.989033	Ctnnbl1	2	protein_coding	catenin, beta like 1 [Source:MGI Symbol;Acc:MGI:1913892]
ENSMUSG00000062846	62.1147	-0.0157935	0.204138	-0.0773668	0.938332	0.974202	Gm14176	2	processed_pseudogene	predicted gene 14176 [Source:MGI Symbol;Acc:MGI:3650021]
ENSMUSG00000027650	137.164	-0.0175457	0.133135	-0.131788	0.895152	0.956002	Tti1	2	protein_coding	TELO2 interacting protein 1 [Source:MGI Symbol;Acc:MGI:1922675]
ENSMUSG00000027651	271.234	-0.00477999	0.112028	-0.042668	0.965966	0.987335	Rprd1b	2	protein_coding	regulation of nuclear pre-mRNA domain containing 1B [Source:MGI Symbol;Acc:MGI:1917720]
ENSMUSG00000037820	1796.9	0.38563	0.262516	1.46897	0.14184	0.377105	Tgm2	2	protein_coding	transglutaminase 2, C polypeptide [Source:MGI Symbol;Acc:MGI:98731]
ENSMUSG00000037813	13.8034	-0.186664	0.451652	-0.413292	0.679392	0.850116	D630003M21Rik	2	protein_coding	RIKEN cDNA D630003M21 gene [Source:MGI Symbol;Acc:MGI:3606579]
ENSMUSG00000016024	825.655	1.00675	0.131788	7.63918	2.18616e-14	2.11289e-12	Lbp	2	protein_coding	lipopolysaccharide binding protein [Source:MGI Symbol;Acc:MGI:1098776]
ENSMUSG00000085385	168.275	0.0830469	0.164256	0.505596	0.613141	0.81059	Snhg17	2	lncRNA	small nucleolar RNA host gene 17 [Source:MGI Symbol;Acc:MGI:1915358]
ENSMUSG00000064995	13.4448	-0.261378	0.404142	-0.646746	0.517796	0.748391	Gm26003	2	snoRNA	predicted gene, 26003 [Source:MGI Symbol;Acc:MGI:5455780]
ENSMUSG00000044349	60.27	-2.47244	0.359534	-6.8768	6.12127e-12	4.37671e-10	Snhg11	2	protein_coding	small nucleolar RNA host gene 11 [Source:MGI Symbol;Acc:MGI:2441845]
ENSMUSG00000027652	163.948	-0.253614	0.155846	-1.62734	0.103665	0.317084	Ralgapb	2	protein_coding	Ral GTPase activating protein, beta subunit (non-catalytic) [Source:MGI Symbol;Acc:MGI:2444531]
ENSMUSG00000037761	81.401	0.0444683	0.179115	0.248268	0.803927	0.915339	Actr5	2	protein_coding	ARP5 actin-related protein 5 [Source:MGI Symbol;Acc:MGI:1924748]
ENSMUSG00000037754	27.6415	0.151929	0.313115	0.485218	0.627522	0.818008	Ppp1r16b	2	protein_coding	protein phosphatase 1, regulatory subunit 16B [Source:MGI Symbol;Acc:MGI:2151841]
ENSMUSG00000027655	60.7563	0.278081	0.222451	1.25008	0.21127	0.473538	Dhx35	2	protein_coding	DEAH (Asp-Glu-Ala-His) box polypeptide 35 [Source:MGI Symbol;Acc:MGI:1918965]
ENSMUSG00000074623	12.6892	-0.790669	0.552222	-1.4318	0.152202	0.392972	Gm826	2	protein_coding	predicted gene 826 [Source:MGI Symbol;Acc:MGI:2685672]
ENSMUSG00000074622	397.95	-0.670731	0.430807	-1.55692	0.119491	0.34175	Mafb	2	protein_coding	v-maf musculoaponeurotic fibrosarcoma oncogene family, protein B (avian) [Source:MGI Symbol;Acc:MGI:104555]
ENSMUSG00000078956	11.0806	1.10756	0.498712	2.22085	0.0263614	0.132412	Gm14221	2	lncRNA	predicted gene 14221 [Source:MGI Symbol;Acc:MGI:3650696]
ENSMUSG00000070544	741.933	-0.0511941	0.146976	-0.348315	0.727604	0.876083	Top1	2	protein_coding	topoisomerase (DNA) I [Source:MGI Symbol;Acc:MGI:98788]
ENSMUSG00000016933	520.74	-0.30966	0.117125	-2.64383	0.0081974	0.0590028	Plcg1	2	protein_coding	phospholipase C, gamma 1 [Source:MGI Symbol;Acc:MGI:97615]
ENSMUSG00000035877	679.167	-0.169972	0.120938	-1.40545	0.159889	0.403673	Zhx3	2	protein_coding	zinc fingers and homeoboxes 3 [Source:MGI Symbol;Acc:MGI:2444772]
ENSMUSG00000027412	59.5539	-0.321872	0.189186	-1.70135	0.0888774	0.289321	Lpin3	2	protein_coding	lipin 3 [Source:MGI Symbol;Acc:MGI:1891342]
ENSMUSG00000057133	155.75	-0.161744	0.142299	-1.13665	0.255686	0.524967	Chd6	2	protein_coding	chromodomain helicase DNA binding protein 6 [Source:MGI Symbol;Acc:MGI:1918639]
ENSMUSG00000083374	55.02	-0.0870759	0.248851	-0.349912	0.726405	0.875447	Gm11449	2	processed_pseudogene	predicted gene 11449 [Source:MGI Symbol;Acc:MGI:3651346]
ENSMUSG00000083567	26.2224	0.470708	0.334241	1.40829	0.159045	0.402751	Gm11451	2	processed_pseudogene	predicted gene 11451 [Source:MGI Symbol;Acc:MGI:3705412]
ENSMUSG00000016921	1051.24	-0.0468256	0.134077	-0.349244	0.726906	0.875686	Srsf6	2	protein_coding	serine/arginine-rich splicing factor 6 [Source:MGI Symbol;Acc:MGI:1915246]
ENSMUSG00000017868	704.275	-0.238183	0.156779	-1.51923	0.128705	0.357681	Sgk2	2	protein_coding	serum/glucocorticoid regulated kinase 2 [Source:MGI Symbol;Acc:MGI:1351318]
ENSMUSG00000017858	239.557	-0.0958966	0.114847	-0.834997	0.403719	0.662807	Ift52	2	protein_coding	intraflagellar transport 52 [Source:MGI Symbol;Acc:MGI:2387217]
ENSMUSG00000035399	198.869	0.0490946	0.167989	0.292249	0.770096	0.898528	Oser1	2	protein_coding	oxidative stress responsive serine rich 1 [Source:MGI Symbol;Acc:MGI:1913930]
ENSMUSG00000048486	483.916	0.0411045	0.211369	0.194468	0.845809	0.935828	Fitm2	2	protein_coding	fat storage-inducing transmembrane protein 2 [Source:MGI Symbol;Acc:MGI:2444508]
ENSMUSG00000046840	35.536	0.135981	0.368021	0.369494	0.71176	0.866829	Hnf4aos	2	lncRNA	hepatic nuclear factor 4 alpha, opposite strand [Source:MGI Symbol;Acc:MGI:1915564]
ENSMUSG00000017950	5509.81	-0.0881695	0.124612	-0.707554	0.479222	0.720118	Hnf4a	2	protein_coding	hepatic nuclear factor 4, alpha [Source:MGI Symbol;Acc:MGI:109128]
ENSMUSG00000017679	154.031	-0.340039	0.17826	-1.90755	0.0564496	0.217212	Ttpal	2	protein_coding	tocopherol (alpha) transfer protein-like [Source:MGI Symbol;Acc:MGI:1923330]
ENSMUSG00000017707	1819.36	-0.0616496	0.113508	-0.543129	0.587041	0.795814	Serinc3	2	protein_coding	serine incorporator 3 [Source:MGI Symbol;Acc:MGI:1349457]
ENSMUSG00000035268	165.744	0.233171	0.202074	1.15389	0.248547	0.517093	Pkig	2	protein_coding	protein kinase inhibitor, gamma [Source:MGI Symbol;Acc:MGI:1343086]
ENSMUSG00000017697	11.8793	0.832714	0.441471	1.88623	0.0592645	0.224105	Ada	2	protein_coding	adenosine deaminase [Source:MGI Symbol;Acc:MGI:87916]
ENSMUSG00000018326	970.649	0.0384313	0.11129	0.345325	0.72985	0.87704	Ywhab	2	protein_coding	tyrosine 3-monooxygenase/tryptophan 5-monooxygenase activation protein, beta polypeptide [Source:MGI Symbol;Acc:MGI:1891917]
ENSMUSG00000018322	117.805	0.226611	0.131011	1.72971	0.0836821	0.278424	Tomm34	2	protein_coding	translocase of outer mitochondrial membrane 34 [Source:MGI Symbol;Acc:MGI:1914395]
ENSMUSG00000018209	169.057	0.112256	0.148257	0.75717	0.448948	0.698674	Stk4	2	protein_coding	serine/threonine kinase 4 [Source:MGI Symbol;Acc:MGI:1929004]
ENSMUSG00000017002	19.641	1.26016	0.676727	1.86214	0.0625837	0.231228	Slpi	2	protein_coding	secretory leukocyte peptidase inhibitor [Source:MGI Symbol;Acc:MGI:109297]
ENSMUSG00000017009	4015.95	-0.364795	0.155595	-2.34452	0.0190517	0.107441	Sdc4	2	protein_coding	syndecan 4 [Source:MGI Symbol;Acc:MGI:1349164]
ENSMUSG00000045503	331.976	-0.21832	0.146946	-1.48571	0.137355	0.371553	Sys1	2	protein_coding	SYS1 Golgi-localized integral membrane protein homolog (S. cerevisiae) [Source:MGI Symbol;Acc:MGI:1913710]
ENSMUSG00000090996	231.639	-0.126772	0.174517	-0.726416	0.467584	0.713338	Gm20458	2	protein_coding	predicted gene 20458 [Source:MGI Symbol;Acc:MGI:5141923]
ENSMUSG00000017734	68.3337	0.326066	0.215238	1.51491	0.129796	0.359486	Dbndd2	2	protein_coding	dysbindin (dystrobrevin binding protein 1) domain containing 2 [Source:MGI Symbol;Acc:MGI:106562]
ENSMUSG00000017721	622.192	-0.294043	0.170858	-1.72098	0.0852545	0.281782	Pigt	2	protein_coding	phosphatidylinositol glycan anchor biosynthesis, class T [Source:MGI Symbol;Acc:MGI:1926178]
ENSMUSG00000017723	61.7842	1.80246	0.331337	5.43995	5.32954e-08	2.20971e-06	Wfdc2	2	protein_coding	WAP four-disulfide core domain 2 [Source:MGI Symbol;Acc:MGI:1914951]
ENSMUSG00000017299	157.031	-0.0928606	0.145992	-0.636065	0.524734	0.753569	Dnttip1	2	protein_coding	deoxynucleotidyltransferase, terminal, interacting protein 1 [Source:MGI Symbol;Acc:MGI:1923483]
ENSMUSG00000050373	96.7247	0.232704	0.168746	1.37902	0.167889	0.415762	Snx21	2	protein_coding	sorting nexin family member 21 [Source:MGI Symbol;Acc:MGI:1917729]
ENSMUSG00000017307	173.944	0.243497	0.183461	1.32724	0.184429	0.440197	Acot8	2	protein_coding	acyl-CoA thioesterase 8 [Source:MGI Symbol;Acc:MGI:2158201]
ENSMUSG00000045822	14.0734	0.70911	0.443284	1.59968	0.109671	0.326583	Zswim3	2	protein_coding	zinc finger SWIM-type containing 3 [Source:MGI Symbol;Acc:MGI:1914788]
ENSMUSG00000017764	40.8643	0.121839	0.239991	0.507682	0.611676	0.809343	Zswim1	2	protein_coding	zinc finger SWIM-type containing 1 [Source:MGI Symbol;Acc:MGI:1919221]
ENSMUSG00000039873	24.2422	0.58931	0.414753	1.42087	0.155355	0.397725	Neurl2	2	protein_coding	neuralized E3 ubiquitin protein ligase 2 [Source:MGI Symbol;Acc:MGI:3043305]
ENSMUSG00000017760	1365.74	-0.135395	0.129658	-1.04425	0.29637	0.56621	Ctsa	2	protein_coding	cathepsin A [Source:MGI Symbol;Acc:MGI:97748]
ENSMUSG00000017754	711.304	1.42812	0.469341	3.04282	0.0023437	0.023377	Pltp	2	protein_coding	phospholipid transfer protein [Source:MGI Symbol;Acc:MGI:103151]
ENSMUSG00000039849	233.809	-0.00867487	0.13865	-0.0625667	0.950112	0.979234	Pcif1	2	protein_coding	PDX1 C-terminal inhibiting factor 1 [Source:MGI Symbol;Acc:MGI:2443858]
ENSMUSG00000039834	163.516	-0.0208148	0.156253	-0.133212	0.894025	0.955527	Zfp335	2	protein_coding	zinc finger protein 335 [Source:MGI Symbol;Acc:MGI:2682313]
ENSMUSG00000017740	20.4732	-0.231192	0.365934	-0.631784	0.527528	0.755603	Slc12a5	2	protein_coding	solute carrier family 12, member 5 [Source:MGI Symbol;Acc:MGI:1862037]
ENSMUSG00000039804	148.869	0.0104277	0.163956	0.0636008	0.949288	0.979049	Ncoa5	2	protein_coding	nuclear receptor coactivator 5 [Source:MGI Symbol;Acc:MGI:2385165]
ENSMUSG00000017664	269.021	-0.0279977	0.134949	-0.207468	0.835644	0.93027	Slc35c2	2	protein_coding	solute carrier family 35, member C2 [Source:MGI Symbol;Acc:MGI:2385166]
ENSMUSG00000017670	104.202	-0.147208	0.156763	-0.939053	0.347703	0.615786	Elmo2	2	protein_coding	engulfment and cell motility 2 [Source:MGI Symbol;Acc:MGI:2153045]
ENSMUSG00000017667	16.0128	0.364036	0.346997	1.0491	0.294131	0.563802	Zfp334	2	protein_coding	zinc finger protein 334 [Source:MGI Symbol;Acc:MGI:2388656]
ENSMUSG00000018459	311.946	0.331632	0.196744	1.68561	0.0918718	0.295635	Slc13a3	2	protein_coding	solute carrier family 13 (sodium-dependent dicarboxylate transporter), member 3 [Source:MGI Symbol;Acc:MGI:2149635]
ENSMUSG00000039725	79.2426	0.280012	0.151157	1.85246	0.0639597	0.234221	Trp53rka	2	protein_coding	transformation related protein 53 regulating kinase A [Source:MGI Symbol;Acc:MGI:1918294]
ENSMUSG00000039671	291.218	0.162755	0.146417	1.11158	0.266317	0.535923	Zmynd8	2	protein_coding	zinc finger, MYND-type containing 8 [Source:MGI Symbol;Acc:MGI:1918025]
ENSMUSG00000027678	243.537	-0.12944	0.150168	-0.861968	0.388705	0.650348	Ncoa3	2	protein_coding	nuclear receptor coactivator 3 [Source:MGI Symbol;Acc:MGI:1276535]
ENSMUSG00000006800	138.059	1.1366	0.269389	4.21919	2.45177e-05	0.000527789	Sulf2	2	protein_coding	sulfatase 2 [Source:MGI Symbol;Acc:MGI:1919293]
ENSMUSG00000039621	86.0463	0.217292	0.251142	0.865214	0.386921	0.649068	Prex1	2	protein_coding	phosphatidylinositol-3,4,5-trisphosphate-dependent Rac exchange factor 1 [Source:MGI Symbol;Acc:MGI:3040696]
ENSMUSG00000042854	34.8541	0.431332	0.24521	1.75903	0.0785729	0.267587	Trp53rkb	2	protein_coding	transformation related protein 53 regulating kinase B [Source:MGI Symbol;Acc:MGI:1914050]
ENSMUSG00000074582	657.312	0.0575731	0.120033	0.479644	0.631481	0.820642	Arfgef2	2	protein_coding	ADP-ribosylation factor guanine nucleotide-exchange factor 2 (brefeldin A-inhibited) [Source:MGI Symbol;Acc:MGI:2139354]
ENSMUSG00000002718	274.366	-0.173544	0.190601	-0.910509	0.362554	0.62971	Cse1l	2	protein_coding	chromosome segregation 1-like (S. cerevisiae) [Source:MGI Symbol;Acc:MGI:1339951]
ENSMUSG00000039536	772.396	-0.0736132	0.0888518	-0.828495	0.40739	0.665482	Stau1	2	protein_coding	staufen double-stranded RNA binding protein 1 [Source:MGI Symbol;Acc:MGI:1338864]
ENSMUSG00000017999	271.862	-0.131794	0.148137	-0.889677	0.37364	0.638579	Ddx27	2	protein_coding	DEAD (Asp-Glu-Ala-Asp) box polypeptide 27 [Source:MGI Symbol;Acc:MGI:2385884]
ENSMUSG00000039501	491.326	-0.0563063	0.127948	-0.440072	0.659885	0.838787	Znfx1	2	protein_coding	zinc finger, NFX1-type containing 1 [Source:MGI Symbol;Acc:MGI:2138982]
ENSMUSG00000074578	68.5378	0.028377	0.260968	0.108738	0.913411	0.962881	Zfas1	2	lncRNA	zinc finger, NFX1-type containing 1, antisense RNA 1 [Source:MGI Symbol;Acc:MGI:1916199]
ENSMUSG00000050556	19.7238	0.028152	0.322899	0.0871851	0.930524	0.970338	Kcnb1	2	protein_coding	potassium voltage gated channel, Shab-related subfamily, member 1 [Source:MGI Symbol;Acc:MGI:96666]
ENSMUSG00000017969	19.6322	-0.00354578	0.498508	-0.00711277	0.994325	0.997947	Ptgis	2	protein_coding	prostaglandin I2 (prostacyclin) synthase [Source:MGI Symbol;Acc:MGI:1097156]
ENSMUSG00000017929	310.701	-0.346461	0.245644	-1.41042	0.158415	0.402179	B4galt5	2	protein_coding	UDP-Gal:betaGlcNAc beta 1,4-galactosyltransferase, polypeptide 5 [Source:MGI Symbol;Acc:MGI:1927169]
ENSMUSG00000039463	438.887	-0.332847	0.118085	-2.81871	0.00482165	0.0399118	Slc9a8	2	protein_coding	solute carrier family 9 (sodium/hydrogen exchanger), member 8 [Source:MGI Symbol;Acc:MGI:1924281]
ENSMUSG00000047030	102.971	-0.0390812	0.17278	-0.22619	0.821054	0.924657	Spata2	2	protein_coding	spermatogenesis associated 2 [Source:MGI Symbol;Acc:MGI:2146885]
ENSMUSG00000006418	706.059	0.0212262	0.112574	0.188553	0.850443	0.937548	Rnf114	2	protein_coding	ring finger protein 114 [Source:MGI Symbol;Acc:MGI:1933159]
ENSMUSG00000078923	883.53	0.0555704	0.138215	0.402059	0.687641	0.854915	Ube2v1	2	protein_coding	ubiquitin-conjugating enzyme E2 variant 1 [Source:MGI Symbol;Acc:MGI:1913839]
ENSMUSG00000089739	937.702	0.0416969	0.13617	0.306212	0.759443	0.893773	Gm20431	2	protein_coding	predicted gene 20431 [Source:MGI Symbol;Acc:MGI:5141896]
ENSMUSG00000090213	172.8	-0.219547	0.207895	-1.05605	0.290945	0.560762	Tmem189	2	protein_coding	transmembrane protein 189 [Source:MGI Symbol;Acc:MGI:2142624]
ENSMUSG00000056501	950.046	-0.483618	0.410254	-1.17883	0.238468	0.505707	Cebpb	2	protein_coding	CCAAT/enhancer binding protein (C/EBP), beta [Source:MGI Symbol;Acc:MGI:88373]
ENSMUSG00000027540	256.895	-0.0732707	0.130507	-0.561429	0.574505	0.788243	Ptpn1	2	protein_coding	protein tyrosine phosphatase, non-receptor type 1 [Source:MGI Symbol;Acc:MGI:97805]
ENSMUSG00000074577	27.9292	0.0536124	0.280453	0.191164	0.848397	0.936859	Ripor3	2	protein_coding	RIPOR family member 3 [Source:MGI Symbol;Acc:MGI:1916803]
ENSMUSG00000044641	62.8955	0.0769012	0.221714	0.346849	0.728705	0.876305	Pard6b	2	protein_coding	par-6 family cell polarity regulator beta [Source:MGI Symbol;Acc:MGI:2135605]
ENSMUSG00000051149	388.566	0.0659068	0.125908	0.523453	0.600659	0.804284	Adnp	2	protein_coding	activity-dependent neuroprotective protein [Source:MGI Symbol;Acc:MGI:1338758]
ENSMUSG00000093752	689.636	0.078663	0.117183	0.671285	0.502039	0.736941	Gm20716	2	protein_coding	predicted gene 20716 [Source:MGI Symbol;Acc:MGI:5313163]
ENSMUSG00000078919	355.255	0.00204366	0.160788	0.0127103	0.989859	0.996961	Dpm1	2	protein_coding	dolichol-phosphate (beta-D) mannosyltransferase 1 [Source:MGI Symbol;Acc:MGI:1330239]
ENSMUSG00000074576	81.2942	0.540263	0.209689	2.5765	0.00998068	0.0677333	Mocs3	2	protein_coding	molybdenum cofactor synthesis 3 [Source:MGI Symbol;Acc:MGI:1916622]
ENSMUSG00000027546	991.644	0.000189051	0.184866	0.00102264	0.999184	0.999469	Atp9a	2	protein_coding	ATPase, class II, type 9A [Source:MGI Symbol;Acc:MGI:1330826]
ENSMUSG00000027551	88.6902	0.0342805	0.154288	0.222185	0.82417	0.925858	Zfp64	2	protein_coding	zinc finger protein 64 [Source:MGI Symbol;Acc:MGI:107342]
ENSMUSG00000047907	146.682	-0.709796	0.17972	-3.94945	7.83321e-05	0.00145397	Tshz2	2	protein_coding	teashirt zinc finger family member 2 [Source:MGI Symbol;Acc:MGI:2153084]
ENSMUSG00000052056	94.9236	-0.670249	0.226784	-2.95545	0.00312214	0.0289759	Zfp217	2	protein_coding	zinc finger protein 217 [Source:MGI Symbol;Acc:MGI:2685408]
ENSMUSG00000084013	141.086	0.00489727	0.150288	0.0325858	0.974005	0.989614	Gm14270	2	processed_pseudogene	predicted gene 14270 [Source:MGI Symbol;Acc:MGI:3649849]
ENSMUSG00000084067	32.7162	0.309537	0.333473	0.928222	0.353292	0.620723	Gm14269	2	processed_pseudogene	predicted gene 14269 [Source:MGI Symbol;Acc:MGI:3650060]
ENSMUSG00000052033	40.7025	0.357803	0.241952	1.47882	0.139189	0.374225	Pfdn4	2	protein_coding	prefoldin 4 [Source:MGI Symbol;Acc:MGI:1923512]
ENSMUSG00000027495	1116.03	0.138709	0.135322	1.02503	0.30535	0.575888	Fam210b	2	protein_coding	family with sequence similarity 210, member B [Source:MGI Symbol;Acc:MGI:1914267]
ENSMUSG00000027498	237.286	0.218871	0.124563	1.75711	0.0788983	0.268044	Cstf1	2	protein_coding	cleavage stimulation factor, 3' pre-RNA, subunit 1 [Source:MGI Symbol;Acc:MGI:1914587]
ENSMUSG00000027502	986.388	0.232821	0.1672	1.39247	0.16378	0.410079	Rtf2	2	protein_coding	replication termination factor 2 [Source:MGI Symbol;Acc:MGI:1913654]
ENSMUSG00000081344	103.953	0.470236	0.271197	1.73392	0.0829314	0.277084	Gm14303	2	processed_pseudogene	predicted gene 14303 [Source:MGI Symbol;Acc:MGI:3651379]
ENSMUSG00000008999	27.4355	-1.85859	0.389967	-4.76603	1.87893e-06	5.42914e-05	Bmp7	2	protein_coding	bone morphogenetic protein 7 [Source:MGI Symbol;Acc:MGI:103302]
ENSMUSG00000027509	164.658	-0.066081	0.115074	-0.574248	0.5658	0.78235	Rae1	2	protein_coding	ribonucleic acid export 1 [Source:MGI Symbol;Acc:MGI:1913929]
ENSMUSG00000027510	28.5229	-0.043851	0.271137	-0.16173	0.871518	0.947073	Rbm38	2	protein_coding	RNA binding motif protein 38 [Source:MGI Symbol;Acc:MGI:1889294]
ENSMUSG00000087382	142.29	-1.33489	0.361888	-3.6887	0.000225404	0.00356525	Ctcflos	2	lncRNA	CCCTC-binding factor (zinc finger protein)-like, opposite strand [Source:MGI Symbol;Acc:MGI:1921411]
ENSMUSG00000027513	17866.7	-0.972575	0.392083	-2.48053	0.0131186	0.0820365	Pck1	2	protein_coding	phosphoenolpyruvate carboxykinase 1, cytosolic [Source:MGI Symbol;Acc:MGI:97501]
ENSMUSG00000027514	74.3191	0.738149	0.334566	2.20629	0.0273638	0.13536	Zbp1	2	protein_coding	Z-DNA binding protein 1 [Source:MGI Symbol;Acc:MGI:1927449]
ENSMUSG00000038400	29.9879	-0.1813	0.290444	-0.624216	0.532485	0.760213	Pmepa1	2	protein_coding	prostate transmembrane protein, androgen induced 1 [Source:MGI Symbol;Acc:MGI:1929600]
ENSMUSG00000055897	201.262	0.000962257	0.15675	0.00613881	0.995102	0.998308	Ppp4r1l-ps	2	transcribed_unprocessed_pseudogene	protein phosphatase 4, regulatory subunit 1-like, pseudogene [Source:MGI Symbol;Acc:MGI:1924560]
ENSMUSG00000027519	323.139	-0.0426477	0.10065	-0.423721	0.671769	0.846456	Rab22a	2	protein_coding	RAB22A, member RAS oncogene family [Source:MGI Symbol;Acc:MGI:105072]
ENSMUSG00000054455	889.722	0.0411444	0.083787	0.49106	0.623384	0.816761	Vapb	2	protein_coding	vesicle-associated membrane protein, associated protein B and C [Source:MGI Symbol;Acc:MGI:1928744]
ENSMUSG00000082543	40.6538	0.198447	0.227661	0.871678	0.383384	0.64553	Gm14336	2	processed_pseudogene	predicted gene 14336 [Source:MGI Symbol;Acc:MGI:3649933]
ENSMUSG00000027522	339.735	-0.0445489	0.12355	-0.360573	0.718419	0.870284	Stx16	2	protein_coding	syntaxin 16 [Source:MGI Symbol;Acc:MGI:1923396]
ENSMUSG00000039263	692.096	0.0340386	0.14452	0.235528	0.813799	0.920318	Npepl1	2	protein_coding	aminopeptidase-like 1 [Source:MGI Symbol;Acc:MGI:2448523]
ENSMUSG00000027523	3820.66	-0.158589	0.0734504	-2.15913	0.0308402	0.146815	Gnas	2	protein_coding	GNAS (guanine nucleotide binding protein, alpha stimulating) complex locus [Source:MGI Symbol;Acc:MGI:95777]
ENSMUSG00000090625	22.0895	-0.00910866	0.573998	-0.0158688	0.987339	0.995293	Gm20721	2	protein_coding	predicted gene, 20721 [Source:MGI Symbol;Acc:MGI:5313030]
ENSMUSG00000016253	361.265	-0.0140373	0.139842	-0.10038	0.920043	0.965514	Nelfcd	2	protein_coding	negative elongation factor complex member C/D, Th1l [Source:MGI Symbol;Acc:MGI:1926424]
ENSMUSG00000016256	2097.22	0.122073	0.144079	0.847265	0.396848	0.656215	Ctsz	2	protein_coding	cathepsin Z [Source:MGI Symbol;Acc:MGI:1891190]
ENSMUSG00000016252	868.359	0.431484	0.184132	2.34334	0.0191118	0.107693	Atp5e	2	protein_coding	ATP synthase, H+ transporting, mitochondrial F1 complex, epsilon subunit [Source:MGI Symbol;Acc:MGI:1855697]
ENSMUSG00000016257	260.505	-0.260055	0.121047	-2.14838	0.0316833	0.1497	Prelid3b	2	protein_coding	PRELI domain containing 3B [Source:MGI Symbol;Acc:MGI:1913640]
ENSMUSG00000080888	28.6111	-1.53911	0.512937	-3.00058	0.00269468	0.0259007	Gm14387	2	unprocessed_pseudogene	predicted gene 14387 [Source:MGI Symbol;Acc:MGI:3650318]
ENSMUSG00000090093	85.9475	-0.343464	0.232247	-1.47887	0.139174	0.374225	Gm14399	2	protein_coding	predicted gene 14399 [Source:MGI Symbol;Acc:MGI:3650082]
ENSMUSG00000078903	76.845	-0.00929806	0.242894	-0.0382803	0.969464	0.988509	Gm14391	2	protein_coding	predicted gene 14391 [Source:MGI Symbol;Acc:MGI:3709324]
ENSMUSG00000084323	250.233	0.0031014	0.159731	0.0194164	0.984509	0.994216	Gm14438	2	processed_pseudogene	predicted gene 14438 [Source:MGI Symbol;Acc:MGI:3652091]
ENSMUSG00000078901	64.9261	-0.326828	0.276983	-1.17995	0.238018	0.505066	Gm14440	2	protein_coding	predicted gene 14440 [Source:MGI Symbol;Acc:MGI:3702430]
ENSMUSG00000078899	60.9353	0.0949722	0.190586	0.498316	0.618262	0.813355	Gm4631	2	protein_coding	predicted gene 4631 [Source:MGI Symbol;Acc:MGI:3782813]
ENSMUSG00000078898	43.1023	-0.0748808	0.386587	-0.193697	0.846413	0.93611	Zfp968	2	protein_coding	zinc finger protein 968 [Source:MGI Symbol;Acc:MGI:3782903]
ENSMUSG00000078897	58.04	0.163421	0.250738	0.651761	0.514555	0.746318	Gm4724	2	protein_coding	predicted gene 4724 [Source:MGI Symbol;Acc:MGI:3782904]
ENSMUSG00000078896	54.5775	-0.203069	0.342821	-0.592347	0.553619	0.774292	Zfp965	2	protein_coding	zinc finger protein 965 [Source:MGI Symbol;Acc:MGI:3779822]
ENSMUSG00000094475	118.487	-0.207973	0.217418	-0.956562	0.338789	0.60869	Gm11007	2	protein_coding	predicted gene 11007 [Source:MGI Symbol;Acc:MGI:3779223]
ENSMUSG00000095545	90.9783	-0.0130553	0.195136	-0.0669039	0.946658	0.977704	Zfp969	2	protein_coding	zinc finger protein 969 [Source:MGI Symbol;Acc:MGI:3782422]
ENSMUSG00000094932	92.2495	-0.165758	0.219988	-0.753485	0.451158	0.70048	Gm2007	2	protein_coding	predicted gene 2007 [Source:MGI Symbol;Acc:MGI:3780177]
ENSMUSG00000078889	157.696	-0.152654	0.268298	-0.568973	0.569374	0.785124	Gm14288	2	protein_coding	predicted gene 14288 [Source:MGI Symbol;Acc:MGI:3706570]
ENSMUSG00000083481	206.859	-0.164082	0.166675	-0.984444	0.324897	0.595178	Rps8-ps2	2	processed_pseudogene	ribosomal protein S8, pseudogene 2 [Source:MGI Symbol;Acc:MGI:3649696]
ENSMUSG00000078887	110.58	-0.3715	0.254949	-1.45716	0.145073	0.382272	Gm6710	2	protein_coding	predicted gene 6710 [Source:MGI Symbol;Acc:MGI:3779623]
ENSMUSG00000089756	111.286	-0.204388	0.232546	-0.878915	0.379447	0.642972	Zfp966	2	protein_coding	zinc finger protein 966 [Source:MGI Symbol;Acc:MGI:3709288]
ENSMUSG00000078886	126.045	-0.39972	0.230768	-1.73213	0.0832503	0.27758	Gm2026	2	protein_coding	predicted gene 2026 [Source:MGI Symbol;Acc:MGI:3780195]
ENSMUSG00000095648	47.1871	0.0801735	0.366716	0.218626	0.826942	0.92704	Gm2004	2	protein_coding	predicted gene 2004 [Source:MGI Symbol;Acc:MGI:3780174]
ENSMUSG00000078894	195.809	-0.0843364	0.17335	-0.486508	0.626607	0.817837	2210418O10Rik	2	protein_coding	RIKEN cDNA 2210418O10 gene [Source:MGI Symbol;Acc:MGI:1924208]
ENSMUSG00000084858	22.5947	-1.25663	0.523469	-2.40058	0.0163691	0.0963852	Gm1980	2	unprocessed_pseudogene	predicted gene 1980 [Source:MGI Symbol;Acc:MGI:3780149]
ENSMUSG00000089951	39.7712	-0.210393	0.359039	-0.58599	0.557882	0.777348	Gm14435	2	protein_coding	predicted gene 14435 [Source:MGI Symbol;Acc:MGI:3702420]
ENSMUSG00000078881	55.3963	0.330316	0.276723	1.19367	0.232607	0.498739	Gm14434	2	protein_coding	predicted gene 14434 [Source:MGI Symbol;Acc:MGI:3702417]
ENSMUSG00000095199	40.2384	-0.296763	0.302831	-0.979963	0.327104	0.597808	Zfp967	2	protein_coding	zinc finger protein 967 [Source:MGI Symbol;Acc:MGI:3709638]
ENSMUSG00000078880	62.3777	0.152895	0.25414	0.601618	0.547429	0.770093	Gm14308	2	protein_coding	predicted gene 14308 [Source:MGI Symbol;Acc:MGI:3782921]
ENSMUSG00000078879	61.8229	-0.335553	0.303352	-1.10615	0.268661	0.538244	Zfp973	2	protein_coding	zinc finger protein 973 [Source:MGI Symbol;Acc:MGI:3615331]
ENSMUSG00000078878	97.2768	-0.273832	0.263993	-1.03727	0.299611	0.569785	Gm14305	2	protein_coding	predicted gene 14305 [Source:MGI Symbol;Acc:MGI:3709632]
ENSMUSG00000078877	97.5236	-0.319333	0.186327	-1.71383	0.0865596	0.284619	Gm14295	2	protein_coding	predicted gene 14295 [Source:MGI Symbol;Acc:MGI:3709624]
ENSMUSG00000083170	33.3859	-0.636942	0.483939	-1.31616	0.18812	0.444498	Gm14405	2	unprocessed_pseudogene	predicted gene 14405 [Source:MGI Symbol;Acc:MGI:3649815]
ENSMUSG00000074527	224.963	-0.00182824	0.174288	-0.0104898	0.991631	0.997312	Gm14296	2	protein_coding	predicted gene 14296 [Source:MGI Symbol;Acc:MGI:3708667]
ENSMUSG00000078875	68.5816	-0.195648	0.257771	-0.758998	0.447854	0.697866	Gm14419	2	protein_coding	predicted gene 14419 [Source:MGI Symbol;Acc:MGI:3702410]
ENSMUSG00000083111	43.197	-0.832098	0.458802	-1.81363	0.0697348	0.247911	Gm14421	2	unprocessed_pseudogene	predicted gene 14421 [Source:MGI Symbol;Acc:MGI:3652254]
ENSMUSG00000082724	37.8753	-1.08496	0.475535	-2.28156	0.0225156	0.119475	Gm14416	2	unprocessed_pseudogene	predicted gene 14416 [Source:MGI Symbol;Acc:MGI:3702407]
ENSMUSG00000078870	47.3167	-0.223802	0.297458	-0.752382	0.451822	0.700986	Gm14410	2	protein_coding	predicted gene 14410 [Source:MGI Symbol;Acc:MGI:3709158]
ENSMUSG00000083817	31.8197	-0.941927	0.473431	-1.98958	0.0466377	0.192107	Gm14400	2	unprocessed_pseudogene	predicted gene 14400 [Source:MGI Symbol;Acc:MGI:3650076]
ENSMUSG00000078867	24.2885	0.291645	0.365552	0.79782	0.424975	0.67994	Gm14418	2	protein_coding	predicted gene 14418 [Source:MGI Symbol;Acc:MGI:3702408]
ENSMUSG00000083619	469.48	0.0189478	0.151572	0.125008	0.900517	0.957141	Gm14414	2	processed_pseudogene	predicted gene 14414 [Source:MGI Symbol;Acc:MGI:3652253]
ENSMUSG00000078866	229.163	-1.02498	0.482865	-2.12269	0.0337795	0.156182	Zfp970	2	protein_coding	zinc finger protein 970 [Source:MGI Symbol;Acc:MGI:3652255]
ENSMUSG00000094786	74.503	-0.918873	0.459547	-1.99952	0.0455522	0.189202	Gm14403	2	protein_coding	predicted gene 14403 [Source:MGI Symbol;Acc:MGI:3649813]
ENSMUSG00000078864	23.3301	-0.181732	0.371182	-0.489604	0.624414	0.816799	Gm14322	2	protein_coding	predicted gene 14322 [Source:MGI Symbol;Acc:MGI:3652185]
ENSMUSG00000095362	102.935	-0.295751	0.246876	-1.19797	0.230927	0.496885	Gm14325	2	protein_coding	predicted gene 14325 [Source:MGI Symbol;Acc:MGI:3702875]
ENSMUSG00000082901	335.949	0.0480152	0.154247	0.311288	0.755582	0.891404	Gm14323	2	processed_pseudogene	predicted gene 14323 [Source:MGI Symbol;Acc:MGI:3650742]
ENSMUSG00000074521	30.2573	-0.914186	0.419071	-2.18146	0.0291496	0.141253	Gm14327	2	protein_coding	predicted gene 14327 [Source:MGI Symbol;Acc:MGI:3652188]
ENSMUSG00000078862	106.435	-0.359581	0.243301	-1.47793	0.139427	0.374676	Gm14326	2	protein_coding	predicted gene 14326 [Source:MGI Symbol;Acc:MGI:3709298]
ENSMUSG00000074519	25.0838	-0.235955	0.347888	-0.678251	0.497612	0.733648	Zfp971	2	protein_coding	zinc finger protein 971 [Source:MGI Symbol;Acc:MGI:1261426]
ENSMUSG00000078861	40.3699	-0.216019	0.310977	-0.694646	0.487277	0.726226	Zfp931	2	protein_coding	zinc finger protein 931 [Source:MGI Symbol;Acc:MGI:2441662]
ENSMUSG00000061897	28.5509	-0.0445228	0.271161	-0.164193	0.869579	0.946066	Gm14292	2	processed_pseudogene	predicted gene 14292 [Source:MGI Symbol;Acc:MGI:3649964]
ENSMUSG00000039117	134.578	-0.01341	0.166038	-0.0807649	0.935629	0.972818	Taf4	2	protein_coding	TATA-box binding protein associated factor 4 [Source:MGI Symbol;Acc:MGI:2152346]
ENSMUSG00000085704	13.6257	0.167233	0.359808	0.464782	0.642087	0.827422	4921531C22Rik	2	lncRNA	RIKEN cDNA 4921531C22 gene [Source:MGI Symbol;Acc:MGI:1913980]
ENSMUSG00000039108	230.58	0.0200561	0.107832	0.185994	0.852449	0.938327	Lsm14b	2	protein_coding	LSM family member 14B [Source:MGI Symbol;Acc:MGI:3040677]
ENSMUSG00000027566	892.258	-0.11344	0.116836	-0.970929	0.331583	0.601601	Psma7	2	protein_coding	proteasome (prosome, macropain) subunit, alpha type 7 [Source:MGI Symbol;Acc:MGI:1347070]
ENSMUSG00000039086	55.247	0.111971	0.209709	0.533935	0.593386	0.799768	Ss18l1	2	protein_coding	SS18, nBAF chromatin remodeling complex subunit like 1 [Source:MGI Symbol;Acc:MGI:2444061]
ENSMUSG00000039069	167.239	0.0455809	0.142873	0.319031	0.749703	0.887734	Mtg2	2	protein_coding	mitochondrial ribosome associated GTPase 2 [Source:MGI Symbol;Acc:MGI:106565]
ENSMUSG00000039050	246.484	-0.193208	0.119024	-1.62327	0.104531	0.318043	Osbpl2	2	protein_coding	oxysterol binding protein-like 2 [Source:MGI Symbol;Acc:MGI:2442832]
ENSMUSG00000039041	892.403	-0.0956144	0.169579	-0.563835	0.572866	0.78758	Adrm1	2	protein_coding	adhesion regulating molecule 1 [Source:MGI Symbol;Acc:MGI:1929289]
ENSMUSG00000015647	45.4663	0.0456778	0.349387	0.130737	0.895983	0.956393	Lama5	2	protein_coding	laminin, alpha 5 [Source:MGI Symbol;Acc:MGI:105382]
ENSMUSG00000039001	601.416	0.419814	0.170995	2.45513	0.0140836	0.0864886	Rps21	2	protein_coding	ribosomal protein S21 [Source:MGI Symbol;Acc:MGI:1913731]
ENSMUSG00000038990	306.119	0.163301	0.100509	1.62473	0.10422	0.317982	Cables2	2	protein_coding	CDK5 and Abl enzyme substrate 2 [Source:MGI Symbol;Acc:MGI:2182335]
ENSMUSG00000027569	92.5573	0.297752	0.143139	2.08015	0.0375114	0.167469	Mrgbp	2	protein_coding	MRG/MORF4L binding protein [Source:MGI Symbol;Acc:MGI:1920497]
ENSMUSG00000049401	533.051	0.180732	0.173376	1.04242	0.297215	0.56669	Ogfr	2	protein_coding	opioid growth factor receptor [Source:MGI Symbol;Acc:MGI:1919325]
ENSMUSG00000038914	427.862	-0.194439	0.103255	-1.8831	0.0596874	0.225023	Dido1	2	protein_coding	death inducer-obliterator 1 [Source:MGI Symbol;Acc:MGI:1344352]
ENSMUSG00000027573	318.237	0.0167595	0.0966574	0.173391	0.862344	0.943002	Gid8	2	protein_coding	GID complex subunit 8 [Source:MGI Symbol;Acc:MGI:1923675]
ENSMUSG00000023393	66.8982	-0.810484	0.2433	-3.33121	0.000864688	0.0106296	Slc17a9	2	protein_coding	solute carrier family 17, member 9 [Source:MGI Symbol;Acc:MGI:1919107]
ENSMUSG00000038848	301.741	-0.0902058	0.150105	-0.600952	0.547872	0.770562	Ythdf1	2	protein_coding	YTH N6-methyladenosine RNA binding protein 1 [Source:MGI Symbol;Acc:MGI:1917431]
ENSMUSG00000027575	324.1	-0.133423	0.133325	-1.00074	0.316952	0.587769	Arfgap1	2	protein_coding	ADP-ribosylation factor GTPase activating protein 1 [Source:MGI Symbol;Acc:MGI:2183559]
ENSMUSG00000070461	27.6726	0.517272	0.254278	2.03428	0.0419233	0.179694	9230112E08Rik	2	lncRNA	RIKEN cDNA 9230112E08 gene [Source:MGI Symbol;Acc:MGI:2444774]
ENSMUSG00000016356	23.6418	0.490642	0.285342	1.71949	0.0855255	0.282279	Col20a1	2	protein_coding	collagen, type XX, alpha 1 [Source:MGI Symbol;Acc:MGI:1920618]
ENSMUSG00000027577	232.741	0.321247	0.948551	0.338671	0.734858	0.87989	Chrna4	2	protein_coding	cholinergic receptor, nicotinic, alpha polypeptide 4 [Source:MGI Symbol;Acc:MGI:87888]
ENSMUSG00000016344	538.651	0.302285	0.142223	2.12544	0.0335502	0.155326	Ppdpf	2	protein_coding	pancreatic progenitor cell differentiation and proliferation factor [Source:MGI Symbol;Acc:MGI:1913746]
ENSMUSG00000038751	20.1099	0.723432	0.38867	1.8613	0.0627018	0.231421	Ptk6	2	protein_coding	PTK6 protein tyrosine kinase 6 [Source:MGI Symbol;Acc:MGI:99683]
ENSMUSG00000083993	16.061	0.471552	0.523688	0.900445	0.367884	0.634033	Gm14398	2	processed_pseudogene	predicted gene 14398 [Source:MGI Symbol;Acc:MGI:3650079]
ENSMUSG00000027580	1280.7	0.0156811	0.216158	0.0725445	0.942169	0.975963	Helz2	2	protein_coding	helicase with zinc finger 2, transcriptional coactivator [Source:MGI Symbol;Acc:MGI:2385169]
ENSMUSG00000038705	135.563	0.0671411	0.159301	0.421473	0.67341	0.846946	Gmeb2	2	protein_coding	glucocorticoid modulatory element binding protein 2 [Source:MGI Symbol;Acc:MGI:2652836]
ENSMUSG00000038685	123.219	-0.0310577	0.139328	-0.222911	0.823605	0.925729	Rtel1	2	protein_coding	regulator of telomere elongation helicase 1 [Source:MGI Symbol;Acc:MGI:2139369]
ENSMUSG00000038671	176.085	0.317722	0.141885	2.23929	0.025137	0.128331	Arfrp1	2	protein_coding	ADP-ribosylation factor related protein 1 [Source:MGI Symbol;Acc:MGI:1923938]
ENSMUSG00000027582	328.93	-0.0770065	0.128667	-0.598493	0.549511	0.771551	Zgpat	2	protein_coding	zinc finger, CCCH-type with G patch domain [Source:MGI Symbol;Acc:MGI:2449939]
ENSMUSG00000090077	171.897	-0.14595	0.15199	-0.960262	0.336923	0.60752	Lime1	2	protein_coding	Lck interacting transmembrane adaptor 1 [Source:MGI Symbol;Acc:MGI:1919949]
ENSMUSG00000085028	97.7595	0.39752	0.190276	2.08918	0.0366916	0.165225	Slc2a4rg-ps	2	transcribed_unitary_pseudogene	Slc2a4 regulator, pseudogene [Source:MGI Symbol;Acc:MGI:3651388]
ENSMUSG00000027583	51.2956	0.356589	0.187874	1.89802	0.0576936	0.220365	Zbtb46	2	protein_coding	zinc finger and BTB domain containing 46 [Source:MGI Symbol;Acc:MGI:1919397]
ENSMUSG00000000827	271.584	0.0421619	0.120213	0.350727	0.725794	0.874948	Tpd52l2	2	protein_coding	tumor protein D52-like 2 [Source:MGI Symbol;Acc:MGI:1913564]
ENSMUSG00000000826	607.73	-0.259105	0.0929798	-2.78668	0.00532512	0.0429875	Dnajc5	2	protein_coding	DnaJ heat shock protein family (Hsp40) member C5 [Source:MGI Symbol;Acc:MGI:892995]
ENSMUSG00000089917	214.184	-0.020186	0.149009	-0.135468	0.892241	0.954859	Uckl1	2	protein_coding	uridine-cytidine kinase 1-like 1 [Source:MGI Symbol;Acc:MGI:1915806]
ENSMUSG00000000823	347.626	-0.166885	0.141606	-1.17852	0.23859	0.505707	Zfp512b	2	protein_coding	zinc finger protein 512B [Source:MGI Symbol;Acc:MGI:2685478]
ENSMUSG00000002455	685.616	-0.372466	0.120482	-3.09148	0.00199164	0.020568	Prpf6	2	protein_coding	pre-mRNA splicing factor 6 [Source:MGI Symbol;Acc:MGI:1922946]
ENSMUSG00000038605	13.9742	0.0693921	0.346941	0.200011	0.841472	0.933163	Samd10	2	protein_coding	sterile alpha motif domain containing 10 [Source:MGI Symbol;Acc:MGI:2443872]
ENSMUSG00000046470	51.1155	0.374819	0.240714	1.55711	0.119444	0.34175	Sox18	2	protein_coding	SRY (sex determining region Y)-box 18 [Source:MGI Symbol;Acc:MGI:103559]
ENSMUSG00000027589	301.136	-0.3267	0.274104	-1.19188	0.233307	0.499432	Pcmtd2	2	protein_coding	protein-L-isoaspartate (D-aspartate) O-methyltransferase domain containing 2 [Source:MGI Symbol;Acc:MGI:1923927]
ENSMUSG00000038628	149.217	-0.127125	0.189824	-0.669697	0.503051	0.738099	Polr3k	2	protein_coding	polymerase (RNA) III (DNA directed) polypeptide K [Source:MGI Symbol;Acc:MGI:1914255]
ENSMUSG00000091223	66.4043	-0.0620304	0.17186	-0.360936	0.718147	0.870284	Gm8775	3	processed_pseudogene	predicted gene 8775 [Source:MGI Symbol;Acc:MGI:3646219]
ENSMUSG00000025255	139.378	-0.0915188	0.178157	-0.513698	0.607463	0.807913	Zfhx4	3	protein_coding	zinc finger homeodomain 4 [Source:MGI Symbol;Acc:MGI:2137668]
ENSMUSG00000040374	383.519	-0.232291	0.188958	-1.22933	0.21895	0.482678	Pex2	3	protein_coding	peroxisomal biogenesis factor 2 [Source:MGI Symbol;Acc:MGI:107486]
ENSMUSG00000103034	392.031	0.032474	0.17214	0.188649	0.850368	0.937539	Gm8797	3	protein_coding	predicted pseudogene 8797 [Source:MGI Symbol;Acc:MGI:3643769]
ENSMUSG00000103921	14.9872	-0.0831984	0.395479	-0.210374	0.833376	0.929468	Gm5841	3	processed_pseudogene	predicted gene 5841 [Source:MGI Symbol;Acc:MGI:3645248]
ENSMUSG00000040269	155.829	0.0292033	0.174474	0.167379	0.867072	0.944987	Mrps28	3	protein_coding	mitochondrial ribosomal protein S28 [Source:MGI Symbol;Acc:MGI:1913480]
ENSMUSG00000027506	140.242	-0.122993	0.179554	-0.68499	0.49335	0.730769	Tpd52	3	protein_coding	tumor protein D52 [Source:MGI Symbol;Acc:MGI:107749]
ENSMUSG00000069114	36.3255	-0.422292	0.284026	-1.48681	0.137065	0.371058	Zbtb10	3	protein_coding	zinc finger and BTB domain containing 10 [Source:MGI Symbol;Acc:MGI:2139883]
ENSMUSG00000040209	85.3788	0.484521	0.19672	2.463	0.0137778	0.085171	Zfp704	3	protein_coding	zinc finger protein 704 [Source:MGI Symbol;Acc:MGI:2180715]
ENSMUSG00000027508	59.9068	0.0049586	0.216784	0.0228734	0.981751	0.993161	Pag1	3	protein_coding	phosphoprotein associated with glycosphingolipid microdomains 1 [Source:MGI Symbol;Acc:MGI:2443160]
ENSMUSG00000027533	872.145	0.92157	0.570891	1.61427	0.106469	0.321565	Fabp5	3	protein_coding	fatty acid binding protein 5, epidermal [Source:MGI Symbol;Acc:MGI:101790]
ENSMUSG00000049230	23.6205	-0.494883	0.34237	-1.44546	0.148328	0.387379	Gm9833	3	protein_coding	predicted gene 9833 [Source:MGI Symbol;Acc:MGI:3641855]
ENSMUSG00000062515	88.7909	-0.375004	0.340425	-1.10158	0.270645	0.540904	Fabp4	3	protein_coding	fatty acid binding protein 4, adipocyte [Source:MGI Symbol;Acc:MGI:88038]
ENSMUSG00000027531	769.611	-0.146487	0.150819	-0.97128	0.331409	0.601596	Impa1	3	protein_coding	inositol (myo)-1(or 4)-monophosphatase 1 [Source:MGI Symbol;Acc:MGI:1933158]
ENSMUSG00000103392	198.281	-0.23619	0.128694	-1.83528	0.0664642	0.240061	Gm38303	3	protein_coding	predicted gene, 38303 [Source:MGI Symbol;Acc:MGI:5611531]
ENSMUSG00000058921	304.544	-0.238221	0.202467	-1.1766	0.239357	0.506387	Slc10a5	3	protein_coding	solute carrier family 10 (sodium/bile acid cotransporter family), member 5 [Source:MGI Symbol;Acc:MGI:2685251]
ENSMUSG00000039795	187.175	0.0587629	0.155763	0.377257	0.705982	0.864073	Zfand1	3	protein_coding	zinc finger, AN1-type domain 1 [Source:MGI Symbol;Acc:MGI:1913611]
ENSMUSG00000027536	21.2737	0.530297	0.298507	1.7765	0.0756508	0.261448	Chmp4c	3	protein_coding	charged multivesicular body protein 4C [Source:MGI Symbol;Acc:MGI:1913621]
ENSMUSG00000027534	25.476	0.406516	0.343714	1.18272	0.236921	0.5037	Snx16	3	protein_coding	sorting nexin 16 [Source:MGI Symbol;Acc:MGI:1921968]
ENSMUSG00000103735	27.0509	0.301904	0.335507	0.899843	0.368204	0.634147	Gm38317	3	processed_pseudogene	predicted gene, 38317 [Source:MGI Symbol;Acc:MGI:5611545]
ENSMUSG00000104514	56.2294	-0.287271	0.20336	-1.41262	0.157767	0.401188	Gm37164	3	processed_pseudogene	predicted gene, 37164 [Source:MGI Symbol;Acc:MGI:5610392]
ENSMUSG00000027550	25.7573	0.778302	0.319201	2.43828	0.0147573	0.0891799	Lrrcc1	3	protein_coding	leucine rich repeat and coiled-coil domain containing 1 [Source:MGI Symbol;Acc:MGI:1918960]
ENSMUSG00000027552	46.1915	0.0963191	0.25998	0.370486	0.71102	0.866457	E2f5	3	protein_coding	E2F transcription factor 5 [Source:MGI Symbol;Acc:MGI:105091]
ENSMUSG00000078784	120.504	0.127853	0.235063	0.543908	0.586505	0.795622	Rbis	3	protein_coding	ribosomal biogenesis factor [Source:MGI Symbol;Acc:MGI:1916376]
ENSMUSG00000027556	38.3019	-1.61147	0.365778	-4.40561	1.05489e-05	0.000250563	Car1	3	protein_coding	carbonic anhydrase 1 [Source:MGI Symbol;Acc:MGI:88268]
ENSMUSG00000027559	25820.4	-1.24871	0.16138	-7.73768	1.0125e-14	1.00633e-12	Car3	3	protein_coding	carbonic anhydrase 3 [Source:MGI Symbol;Acc:MGI:88270]
ENSMUSG00000027562	49.6961	1.30216	0.193138	6.7421	1.56112e-11	1.07243e-09	Car2	3	protein_coding	carbonic anhydrase 2 [Source:MGI Symbol;Acc:MGI:88269]
ENSMUSG00000047213	574.26	-0.34345	0.235282	-1.45974	0.144361	0.38121	Ythdf3	3	protein_coding	YTH N6-methyladenosine RNA binding protein 3 [Source:MGI Symbol;Acc:MGI:1918850]
ENSMUSG00000082896	290.473	0.16422	0.225197	0.729229	0.465862	0.711979	Gm5844	3	processed_pseudogene	predicted gene 5844 [Source:MGI Symbol;Acc:MGI:3645252]
ENSMUSG00000039519	2694.26	-4.96254	0.25809	-19.2279	2.16206e-82	5.04986e-79	Cyp7b1	3	protein_coding	cytochrome P450, family 7, subfamily b, polypeptide 1 [Source:MGI Symbol;Acc:MGI:104978]
ENSMUSG00000027599	321.775	-0.249346	0.219166	-1.13771	0.255243	0.524634	Armc1	3	protein_coding	armadillo repeat containing 1 [Source:MGI Symbol;Acc:MGI:1921502]
ENSMUSG00000027601	551.538	-0.272738	0.135822	-2.00806	0.0446374	0.186957	Mtfr1	3	protein_coding	mitochondrial fission regulator 1 [Source:MGI Symbol;Acc:MGI:1914722]
ENSMUSG00000069094	42.6582	-0.177643	0.246807	-0.719768	0.471668	0.716368	Pde7a	3	protein_coding	phosphodiesterase 7A [Source:MGI Symbol;Acc:MGI:1202402]
ENSMUSG00000048106	81.173	0.33653	0.174515	1.92837	0.0538092	0.21105	4632415L05Rik	3	transcribed_unprocessed_pseudogene	RIKEN cDNA 4632415L05 gene [Source:MGI Symbol;Acc:MGI:1918058]
ENSMUSG00000003617	10100.3	-0.00389386	0.130527	-0.0298319	0.976201	0.990767	Cp	3	protein_coding	ceruloplasmin [Source:MGI Symbol;Acc:MGI:88476]
ENSMUSG00000027615	63.8175	0.0531021	0.231993	0.228895	0.81895	0.923449	Hps3	3	protein_coding	HPS3, biogenesis of lysosomal organelles complex 2 subunit 1 [Source:MGI Symbol;Acc:MGI:2153839]
ENSMUSG00000002428	105.307	-0.657008	0.244033	-2.69229	0.00709627	0.0535237	Hltf	3	protein_coding	helicase-like transcription factor [Source:MGI Symbol;Acc:MGI:1196437]
ENSMUSG00000019528	42.4637	-0.0454931	0.270006	-0.168489	0.866199	0.944515	Gyg	3	protein_coding	glycogenin [Source:MGI Symbol;Acc:MGI:1351614]
ENSMUSG00000039617	32.6027	-0.0604926	0.243443	-0.248488	0.803757	0.915317	Gm7488	3	processed_pseudogene	predicted gene 7488 [Source:MGI Symbol;Acc:MGI:3647006]
ENSMUSG00000106019	36.3093	0.12273	0.302099	0.406257	0.684554	0.853044	Gm43672	3	lncRNA	predicted gene 43672 [Source:MGI Symbol;Acc:MGI:5663809]
ENSMUSG00000027630	268.658	0.0089352	0.200287	0.044612	0.964417	0.986449	Tbl1xr1	3	protein_coding	transducin (beta)-like 1X-linked receptor 1 [Source:MGI Symbol;Acc:MGI:2441730]
ENSMUSG00000103293	17.7281	-0.212195	0.345201	-0.614701	0.538752	0.763504	Gm5842	3	processed_pseudogene	predicted gene 5842 [Source:MGI Symbol;Acc:MGI:3645251]
ENSMUSG00000102758	38.9388	-0.424857	0.342116	-1.24185	0.214293	0.476758	Naaladl2	3	protein_coding	N-acetylated alpha-linked acidic dipeptidase-like 2 [Source:MGI Symbol;Acc:MGI:2685867]
ENSMUSG00000057036	646.872	0.276592	0.199911	1.38358	0.166489	0.41368	Gm7536	3	processed_pseudogene	predicted gene 7536 [Source:MGI Symbol;Acc:MGI:3645137]
ENSMUSG00000069083	226.633	-0.254699	0.174662	-1.45824	0.144775	0.381726	Gm10259	3	processed_pseudogene	predicted pseudogene 10259 [Source:MGI Symbol;Acc:MGI:3704211]
ENSMUSG00000027698	278.333	0.230361	0.232207	0.992052	0.321172	0.591298	Nceh1	3	protein_coding	neutral cholesterol ester hydrolase 1 [Source:MGI Symbol;Acc:MGI:2443191]
ENSMUSG00000039304	46.6838	-0.489835	0.309884	-1.5807	0.113946	0.333369	Tnfsf10	3	protein_coding	tumor necrosis factor (ligand) superfamily, member 10 [Source:MGI Symbol;Acc:MGI:107414]
ENSMUSG00000039286	206.572	-0.660659	0.222269	-2.97234	0.00295535	0.0277962	Fndc3b	3	protein_coding	fibronectin type III domain containing 3B [Source:MGI Symbol;Acc:MGI:1919257]
ENSMUSG00000027695	89.6213	-0.00606634	0.225773	-0.0268692	0.978564	0.991868	Pld1	3	protein_coding	phospholipase D1 [Source:MGI Symbol;Acc:MGI:109585]
ENSMUSG00000027692	23.4672	0.739642	0.347783	2.12673	0.0334422	0.155133	Tnik	3	protein_coding	TRAF2 and NCK interacting kinase [Source:MGI Symbol;Acc:MGI:1916264]
ENSMUSG00000027690	3273.29	-0.513823	0.175396	-2.9295	0.00339511	0.0307956	Slc2a2	3	protein_coding	solute carrier family 2 (facilitated glucose transporter), member 2 [Source:MGI Symbol;Acc:MGI:1095438]
ENSMUSG00000070522	25.6471	0.439539	0.274832	1.5993	0.109754	0.32666	Gm6505	3	processed_pseudogene	predicted pseudogene 6505 [Source:MGI Symbol;Acc:MGI:3648080]
ENSMUSG00000039221	137.102	-0.650623	0.364844	-1.78329	0.0745394	0.258756	Rpl22l1	3	protein_coding	ribosomal protein L22 like 1 [Source:MGI Symbol;Acc:MGI:1915278]
ENSMUSG00000037730	71.7014	0.166286	0.199359	0.834105	0.404222	0.663555	Mynn	3	protein_coding	myoneurin [Source:MGI Symbol;Acc:MGI:1931415]
ENSMUSG00000027706	1869.02	-0.150484	0.117352	-1.28233	0.199728	0.45894	Sec62	3	protein_coding	SEC62 homolog (S. cerevisiae) [Source:MGI Symbol;Acc:MGI:1916526]
ENSMUSG00000037652	177.135	-0.0503549	0.174242	-0.288994	0.772586	0.899611	Phc3	3	protein_coding	polyhomeotic 3 [Source:MGI Symbol;Acc:MGI:2181434]
ENSMUSG00000037643	133.005	0.0100945	0.183232	0.0550913	0.956066	0.982713	Prkci	3	protein_coding	protein kinase C, iota [Source:MGI Symbol;Acc:MGI:99260]
ENSMUSG00000027660	106.75	0.37641	0.254137	1.48113	0.138572	0.373236	Skil	3	protein_coding	SKI-like [Source:MGI Symbol;Acc:MGI:106203]
ENSMUSG00000027663	69.4081	0.0080169	0.206196	0.03888	0.968986	0.988402	Zmat3	3	protein_coding	zinc finger matrin type 3 [Source:MGI Symbol;Acc:MGI:1195270]
ENSMUSG00000027665	313.89	-0.00270048	0.154528	-0.0174757	0.986057	0.99486	Pik3ca	3	protein_coding	phosphatidylinositol-4,5-bisphosphate 3-kinase catalytic subunit alpha [Source:MGI Symbol;Acc:MGI:1206581]
ENSMUSG00000027667	117.2	-0.0132605	0.167702	-0.0790718	0.936976	0.973502	Zfp639	3	protein_coding	zinc finger protein 639 [Source:MGI Symbol;Acc:MGI:1915028]
ENSMUSG00000027668	549.608	-0.306223	0.0976984	-3.13437	0.00172225	0.0183555	Mfn1	3	protein_coding	mitofusin 1 [Source:MGI Symbol;Acc:MGI:1914664]
ENSMUSG00000027669	18.9065	0.140899	0.343352	0.410363	0.68154	0.851105	Gnb4	3	protein_coding	guanine nucleotide binding protein (G protein), beta 4 [Source:MGI Symbol;Acc:MGI:104581]
ENSMUSG00000027671	185.824	-0.135242	0.107914	-1.25323	0.210121	0.47167	Actl6a	3	protein_coding	actin-like 6A [Source:MGI Symbol;Acc:MGI:1861453]
ENSMUSG00000037531	93.1712	-0.0334487	0.184925	-0.180878	0.856464	0.940215	Mrpl47	3	protein_coding	mitochondrial ribosomal protein L47 [Source:MGI Symbol;Acc:MGI:1921850]
ENSMUSG00000027673	560.732	0.170771	0.129608	1.31759	0.187639	0.44386	Ndufb5	3	protein_coding	NADH:ubiquinone oxidoreductase subunit B5 [Source:MGI Symbol;Acc:MGI:1913296]
ENSMUSG00000103423	60.2103	0.14089	0.201137	0.700465	0.483637	0.723262	Gm5845	3	processed_pseudogene	predicted gene 5845 [Source:MGI Symbol;Acc:MGI:3649050]
ENSMUSG00000027677	217.798	-0.244921	0.190481	-1.2858	0.198511	0.45733	Ttc14	3	protein_coding	tetratricopeptide repeat domain 14 [Source:MGI Symbol;Acc:MGI:1914370]
[truncated: 12,016 more rows]

## Sheet: HFDfVsHFDm
ensembl_gene_id	baseMean	log2FoldChange	lfcSE	stat	pvalue	padj	external_gene_name	chromosome_name	gene_biotype	description
ENSMUSG00000025902	20.3721	-0.540756	0.316098	-1.71072	0.0871322	0.308195	Sox17	1	protein_coding	SRY (sex determining region Y)-box 17 [Source:MGI Symbol;Acc:MGI:107543]
ENSMUSG00000103922	37.5162	-0.59754	0.204768	-2.91813	0.00352133	0.0475871	Gm6123	1	processed_pseudogene	predicted gene 6123 [Source:MGI Symbol;Acc:MGI:3647047]
ENSMUSG00000033845	425.297	0.197796	0.136446	1.44963	0.147163	0.40816	Mrpl15	1	protein_coding	mitochondrial ribosomal protein L15 [Source:MGI Symbol;Acc:MGI:1351639]
ENSMUSG00000025903	1077.98	-0.665428	0.32565	-2.04338	0.0410144	0.207575	Lypla1	1	protein_coding	lysophospholipase 1 [Source:MGI Symbol;Acc:MGI:1344588]
ENSMUSG00000104217	425.737	-0.398187	0.22035	-1.80707	0.070752	0.277387	Gm37988	1	protein_coding	predicted gene, 37988 [Source:MGI Symbol;Acc:MGI:5611216]
ENSMUSG00000033813	425.94	-0.434455	0.265527	-1.6362	0.101798	0.335195	Tcea1	1	protein_coding	transcription elongation factor A (SII) 1 [Source:MGI Symbol;Acc:MGI:1196624]
ENSMUSG00000062588	32.9444	0.230494	0.262579	0.877807	0.380049	0.650716	Gm6104	1	processed_pseudogene	predicted gene 6104 [Source:MGI Symbol;Acc:MGI:3648587]
ENSMUSG00000033793	483.774	-0.0860379	0.23251	-0.37004	0.711353	0.863781	Atp6v1h	1	protein_coding	ATPase, H+ transporting, lysosomal V1 subunit H [Source:MGI Symbol;Acc:MGI:1914864]
ENSMUSG00000025907	328.331	-0.165364	0.167067	-0.989805	0.322269	0.602331	Rb1cc1	1	protein_coding	RB1-inducible coiled-coil 1 [Source:MGI Symbol;Acc:MGI:1341850]
ENSMUSG00000090031	12.6962	-0.296807	0.417321	-0.71122	0.476948	0.725176	4732440D04Rik	1	lncRNA	RIKEN cDNA 4732440D04 gene [Source:MGI Symbol;Acc:MGI:3604103]
ENSMUSG00000102135	65.5238	0.414389	0.204017	2.03115	0.0422395	0.210432	Gm37108	1	processed_pseudogene	predicted gene, 37108 [Source:MGI Symbol;Acc:MGI:5610336]
ENSMUSG00000051285	1037.97	-0.206314	0.178009	-1.15901	0.246452	0.531596	Pcmtd1	1	protein_coding	protein-L-isoaspartate (D-aspartate) O-methyltransferase domain containing 1 [Source:MGI Symbol;Acc:MGI:2441773]
ENSMUSG00000048538	1760.77	0.071438	0.207616	0.344088	0.73078	0.875163	Gm9826	1	processed_pseudogene	predicted gene 9826 [Source:MGI Symbol;Acc:MGI:3642725]
ENSMUSG00000084353	20.9683	-0.146655	0.333749	-0.439416	0.66036	0.836076	Gm15452	1	processed_pseudogene	predicted gene 15452 [Source:MGI Symbol;Acc:MGI:3768636]
ENSMUSG00000103933	17.5748	0.131414	0.41476	0.316842	0.751363	0.88722	Gm36964	1	processed_pseudogene	predicted gene, 36964 [Source:MGI Symbol;Acc:MGI:5610192]
ENSMUSG00000076135	23.0941	0.0764873	0.433677	0.176369	0.860004	0.939122	Gm24276	1	miRNA	predicted gene, 24276 [Source:MGI Symbol;Acc:MGI:5454053]
ENSMUSG00000066693	24.3599	0.0923353	0.255929	0.360784	0.718261	0.868033	Gm7493	1	processed_pseudogene	predicted gene 7493 [Source:MGI Symbol;Acc:MGI:3643471]
ENSMUSG00000061024	205.008	-0.154573	0.156835	-0.985574	0.324342	0.604156	Rrs1	1	protein_coding	ribosome biogenesis regulator 1 [Source:MGI Symbol;Acc:MGI:1929721]
ENSMUSG00000025911	870.231	-0.360752	0.110185	-3.27406	0.00106014	0.0211298	Adhfe1	1	protein_coding	alcohol dehydrogenase, iron containing, 1 [Source:MGI Symbol;Acc:MGI:1923437]
ENSMUSG00000081441	179.945	0.0901859	0.178136	0.506275	0.612664	0.811235	Gm6161	1	processed_pseudogene	predicted gene 6161 [Source:MGI Symbol;Acc:MGI:3644104]
ENSMUSG00000045210	283.907	-0.353717	0.234745	-1.50681	0.131858	0.383931	Vcpip1	1	protein_coding	valosin containing protein (p97)/p47 complex interacting protein 1 [Source:MGI Symbol;Acc:MGI:1917925]
ENSMUSG00000025915	81.3474	0.103262	0.225958	0.456996	0.647674	0.828987	Sgk3	1	protein_coding	serum/glucocorticoid regulated kinase 3 [Source:MGI Symbol;Acc:MGI:2182368]
ENSMUSG00000098234	44.5354	0.142487	0.210792	0.675962	0.499065	0.73983	Snhg6	1	lncRNA	small nucleolar RNA host gene 6 [Source:MGI Symbol;Acc:MGI:1921074]
ENSMUSG00000099032	19.7475	2.00596	0.613081	3.27194	0.00106812	0.0212021	Tcf24	1	protein_coding	transcription factor 24 [Source:MGI Symbol;Acc:MGI:3780500]
ENSMUSG00000025917	469.492	-0.201274	0.121083	-1.66229	0.0964551	0.325456	Cops5	1	protein_coding	COP9 signalosome subunit 5 [Source:MGI Symbol;Acc:MGI:1349415]
ENSMUSG00000056763	168.316	-0.18457	0.133367	-1.38392	0.166382	0.435096	Cspp1	1	protein_coding	centrosome and spindle pole associated protein 1 [Source:MGI Symbol;Acc:MGI:2681832]
ENSMUSG00000067851	593.267	-0.380166	0.155733	-2.44114	0.0146409	0.116204	Arfgef1	1	protein_coding	ADP-ribosylation factor guanine nucleotide-exchange factor 1(brefeldin A-inhibited) [Source:MGI Symbol;Acc:MGI:2442988]
ENSMUSG00000048960	33.7922	-0.326438	0.280563	-1.16351	0.244623	0.528948	Prex2	1	protein_coding	phosphatidylinositol-3,4,5-trisphosphate-dependent Rac exchange factor 2 [Source:MGI Symbol;Acc:MGI:1923385]
ENSMUSG00000016918	25.8369	0.236484	0.805589	0.293554	0.769098	0.894897	Sulf1	1	protein_coding	sulfatase 1 [Source:MGI Symbol;Acc:MGI:2138563]
ENSMUSG00000005886	364.172	-0.276727	0.15263	-1.81305	0.0698234	0.275776	Ncoa2	1	protein_coding	nuclear receptor coactivator 2 [Source:MGI Symbol;Acc:MGI:1276533]
ENSMUSG00000025935	1156.31	-0.424751	0.193824	-2.19143	0.0284208	0.169846	Tram1	1	protein_coding	translocating chain-associating membrane protein 1 [Source:MGI Symbol;Acc:MGI:1919515]
ENSMUSG00000025937	2515.99	-0.654936	0.235148	-2.7852	0.00534941	0.0610555	Lactb2	1	protein_coding	lactamase, beta 2 [Source:MGI Symbol;Acc:MGI:2442551]
ENSMUSG00000067813	143.647	-0.429992	0.240478	-1.78808	0.0737639	0.284326	Xkr9	1	protein_coding	X-linked Kx blood group related 9 [Source:MGI Symbol;Acc:MGI:2686466]
ENSMUSG00000081201	159.218	-0.0198642	0.137337	-0.144638	0.884997	0.950007	Smt3h2-ps4	1	processed_pseudogene	SMT3 suppressor of mif two 3 homolog 2, pseudogene 4 (S. cerevisiae) [Source:MGI Symbol;Acc:MGI:2149598]
ENSMUSG00000082193	489.451	0.321513	0.120742	2.66281	0.00774909	0.0788508	Rpl5-ps1	1	processed_pseudogene	ribosomal protein L5, pseudogene 1 [Source:MGI Symbol;Acc:MGI:3647110]
ENSMUSG00000025925	88.0754	0.277414	0.163804	1.69357	0.0903468	0.31472	Terf1	1	protein_coding	telomeric repeat binding factor 1 [Source:MGI Symbol;Acc:MGI:109634]
ENSMUSG00000043716	2193.81	0.137562	0.130449	1.05453	0.291642	0.575158	Rpl7	1	protein_coding	ribosomal protein L7 [Source:MGI Symbol;Acc:MGI:98073]
ENSMUSG00000025921	288.268	0.193604	0.128038	1.51209	0.130512	0.382795	Rdh10	1	protein_coding	retinol dehydrogenase 10 (all-trans) [Source:MGI Symbol;Acc:MGI:1924238]
ENSMUSG00000025920	53.7856	-0.261821	0.217808	-1.20207	0.229336	0.512586	Stau2	1	protein_coding	staufen double-stranded RNA binding protein 2 [Source:MGI Symbol;Acc:MGI:1352508]
ENSMUSG00000025939	165.02	-0.188716	0.241966	-0.779927	0.435434	0.69375	Ube2w	1	protein_coding	ubiquitin-conjugating enzyme E2W (putative) [Source:MGI Symbol;Acc:MGI:1914049]
ENSMUSG00000079658	297.235	-0.32271	0.192558	-1.67592	0.0937545	0.320768	Eloc	1	protein_coding	elongin C [Source:MGI Symbol;Acc:MGI:1915173]
ENSMUSG00000025940	311.998	-0.361046	0.177561	-2.03336	0.0420163	0.209842	Tmem70	1	protein_coding	transmembrane protein 70 [Source:MGI Symbol;Acc:MGI:1915068]
ENSMUSG00000025779	21.1306	-0.416253	0.328323	-1.26781	0.204864	0.48341	Ly96	1	protein_coding	lymphocyte antigen 96 [Source:MGI Symbol;Acc:MGI:1341909]
ENSMUSG00000100720	56.9391	0.533753	0.235153	2.26981	0.023219	0.151768	Gm10075	1	processed_pseudogene	predicted gene 10075 [Source:MGI Symbol;Acc:MGI:3710521]
ENSMUSG00000043760	67.2755	0.280958	0.179223	1.56765	0.116963	0.360485	Pkhd1	1	protein_coding	polycystic kidney and hepatic disease 1 [Source:MGI Symbol;Acc:MGI:2155808]
ENSMUSG00000041859	49.7537	-0.429751	0.199647	-2.15256	0.0313536	0.179807	Mcm3	1	protein_coding	minichromosome maintenance complex component 3 [Source:MGI Symbol;Acc:MGI:101845]
ENSMUSG00000041779	158.264	-0.335585	0.167664	-2.00153	0.0453355	0.218778	Tram2	1	protein_coding	translocating chain-associating membrane protein 2 [Source:MGI Symbol;Acc:MGI:1924817]
ENSMUSG00000025933	38.3882	-0.507184	0.248328	-2.0424	0.0411122	0.207779	Tmem14a	1	protein_coding	transmembrane protein 14A [Source:MGI Symbol;Acc:MGI:1922962]
ENSMUSG00000025934	10527.9	-0.467375	0.151739	-3.08013	0.00206907	0.0335153	Gsta3	1	protein_coding	glutathione S-transferase, alpha 3 [Source:MGI Symbol;Acc:MGI:95856]
ENSMUSG00000025936	71.4072	-4.30372	0.485575	-8.86313	7.77977e-19	2.8691e-16	Gm4956	1	transcribed_unprocessed_pseudogene	predicted gene 4956 [Source:MGI Symbol;Acc:MGI:3647976]
ENSMUSG00000082935	71.2989	-0.0435672	0.179032	-0.243348	0.807736	0.915678	Gm7658	1	processed_pseudogene	predicted gene 7658 [Source:MGI Symbol;Acc:MGI:3648029]
ENSMUSG00000026158	156.651	-0.123651	0.158897	-0.778182	0.436462	0.694232	Ogfrl1	1	protein_coding	opioid growth factor receptor-like 1 [Source:MGI Symbol;Acc:MGI:1917405]
ENSMUSG00000026155	279.91	-0.189078	0.10673	-1.77155	0.0764694	0.290025	Smap1	1	protein_coding	small ArfGAP 1 [Source:MGI Symbol;Acc:MGI:2138261]
ENSMUSG00000026154	102.118	-0.123323	0.196102	-0.628874	0.529432	0.758492	Sdhaf4	1	protein_coding	succinate dehydrogenase complex assembly factor 4 [Source:MGI Symbol;Acc:MGI:1915252]
ENSMUSG00000026153	205.506	-0.463357	0.228945	-2.02388	0.0429826	0.212127	Fam135a	1	protein_coding	family with sequence similarity 135, member A [Source:MGI Symbol;Acc:MGI:1915437]
ENSMUSG00000099997	36.4352	-0.573838	0.255985	-2.24168	0.0249818	0.156853	Tubb4b-ps2	1	processed_pseudogene	tubulin, beta 4B class IVB, pseudogene 2 [Source:MGI Symbol;Acc:MGI:3723458]
ENSMUSG00000100131	43268.8	-0.40156	0.266202	-1.50848	0.131432	0.383327	Gm28439	1	unprocessed_pseudogene	predicted gene 28439 [Source:MGI Symbol;Acc:MGI:5579145]
ENSMUSG00000067736	16633.5	-0.215534	0.265428	-0.812025	0.416777	0.680727	Gm10222	1	unprocessed_pseudogene	predicted gene 10222 [Source:MGI Symbol;Acc:MGI:3642643]
ENSMUSG00000101939	6866.72	-0.31906	0.267254	-1.19385	0.232538	0.516449	Gm28438	1	unprocessed_pseudogene	predicted gene 28438 [Source:MGI Symbol;Acc:MGI:5579144]
ENSMUSG00000101111	84100.7	-0.18639	0.158161	-1.17849	0.238602	0.521726	Gm28437	1	unprocessed_pseudogene	predicted gene 28437 [Source:MGI Symbol;Acc:MGI:5579143]
ENSMUSG00000100862	120706	-0.173454	0.190354	-0.911217	0.362181	0.634808	Gm10925	1	unprocessed_pseudogene	predicted gene 10925 [Source:MGI Symbol;Acc:MGI:3809095]
ENSMUSG00000102070	75743.5	-0.055968	0.126299	-0.443139	0.657665	0.834603	Gm28661	1	unprocessed_pseudogene	predicted gene 28661 [Source:MGI Symbol;Acc:MGI:5579367]
ENSMUSG00000101249	72229.5	0.176758	0.16517	1.07016	0.284548	0.567316	Gm29216	1	unprocessed_pseudogene	predicted gene 29216 [Source:MGI Symbol;Acc:MGI:5579922]
ENSMUSG00000073725	584.895	-0.21902	0.128159	-1.70897	0.0874566	0.308953	Lmbrd1	1	protein_coding	LMBR1 domain containing 1 [Source:MGI Symbol;Acc:MGI:1915671]
ENSMUSG00000101514	153.894	-0.521528	0.249973	-2.08634	0.0369478	0.195909	Gm5524	1	lncRNA	predicted gene 5524 [Source:MGI Symbol;Acc:MGI:3646041]
ENSMUSG00000086240	13.5209	-0.0299817	0.397043	-0.0755125	0.939807	0.975011	Gm7846	1	processed_pseudogene	predicted gene 7846 [Source:MGI Symbol;Acc:MGI:3645212]
ENSMUSG00000099492	60.9424	0.547154	0.29599	1.84855	0.0645222	0.26469	Gm5525	1	processed_pseudogene	predicted gene 5525 [Source:MGI Symbol;Acc:MGI:3646042]
ENSMUSG00000100261	29.6753	0.0830538	0.360619	0.230309	0.817852	0.920283	Gm6473	1	unprocessed_pseudogene	predicted gene 6473 [Source:MGI Symbol;Acc:MGI:3645176]
ENSMUSG00000048874	478.727	-0.0720154	0.120475	-0.597762	0.549999	0.771463	Phf3	1	protein_coding	PHD finger protein 3 [Source:MGI Symbol;Acc:MGI:2446126]
ENSMUSG00000026064	1014.99	-0.353438	0.238233	-1.48358	0.13792	0.394075	Ptp4a1	1	protein_coding	protein tyrosine phosphatase 4a1 [Source:MGI Symbol;Acc:MGI:1277096]
ENSMUSG00000117310	1018.96	-0.344465	0.234765	-1.46727	0.142302	0.4013	Ptp4a1	1	protein_coding	protein tyrosine phosphatase 4a1 [Source:MGI Symbol;Acc:MGI:1277096]
ENSMUSG00000070960	158.675	0.502612	0.163573	3.07271	0.00212123	0.0339943	Gm19680	1	processed_pseudogene	predicted gene, 19680 [Source:MGI Symbol;Acc:MGI:5011865]
ENSMUSG00000026134	22.245	0.163703	0.300594	0.544598	0.58603	0.794104	Prim2	1	protein_coding	DNA primase, p58 subunit [Source:MGI Symbol;Acc:MGI:97758]
ENSMUSG00000004768	94.1372	0.0501381	0.228627	0.2193	0.826416	0.92368	Rab23	1	protein_coding	RAB23, member RAS oncogene family [Source:MGI Symbol;Acc:MGI:99833]
ENSMUSG00000042215	18.2068	0.513245	0.34116	1.50441	0.132475	0.38473	Bag2	1	protein_coding	BCL2-associated athanogene 2 [Source:MGI Symbol;Acc:MGI:1891254]
ENSMUSG00000042197	111.488	-0.142051	0.140194	-1.01325	0.310941	0.591572	Zfp451	1	protein_coding	zinc finger protein 451 [Source:MGI Symbol;Acc:MGI:2137896]
ENSMUSG00000081402	16.8683	0.835069	0.427384	1.95391	0.0507121	0.232761	Gm15455	1	processed_pseudogene	predicted gene 15455 [Source:MGI Symbol;Acc:MGI:3705563]
ENSMUSG00000026131	695.502	-0.617803	0.142198	-4.34465	1.39495e-05	0.000630607	Dst	1	protein_coding	dystonin [Source:MGI Symbol;Acc:MGI:104627]
ENSMUSG00000042111	108.259	0.0417238	0.164941	0.252961	0.800298	0.911449	Ccdc115	1	protein_coding	coiled-coil domain containing 115 [Source:MGI Symbol;Acc:MGI:1916918]
ENSMUSG00000026127	273.584	0.0326263	0.090475	0.360611	0.71839	0.86809	Imp4	1	protein_coding	IMP4, U3 small nucleolar ribonucleoprotein [Source:MGI Symbol;Acc:MGI:106572]
ENSMUSG00000026126	12.4642	0.908388	0.434186	2.09216	0.0364241	0.194087	Ptpn18	1	protein_coding	protein tyrosine phosphatase, non-receptor type 18 [Source:MGI Symbol;Acc:MGI:108410]
ENSMUSG00000037503	586.663	0.138558	0.0935608	1.48094	0.138623	0.394931	Fam168b	1	protein_coding	family with sequence similarity 168, member B [Source:MGI Symbol;Acc:MGI:2448487]
ENSMUSG00000026123	155.925	-0.11393	0.160013	-0.712003	0.476463	0.724891	Plekhb2	1	protein_coding	pleckstrin homology domain containing, family B (evectins) member 2 [Source:MGI Symbol;Acc:MGI:2385825]
ENSMUSG00000045216	1427.85	-0.110536	0.18176	-0.608146	0.54309	0.767327	Hs6st1	1	protein_coding	heparan sulfate 6-O-sulfotransferase 1 [Source:MGI Symbol;Acc:MGI:1354958]
ENSMUSG00000037470	811.41	-0.309997	0.109802	-2.82325	0.00475401	0.05704	Uggt1	1	protein_coding	UDP-glucose glycoprotein glucosyltransferase 1 [Source:MGI Symbol;Acc:MGI:2443162]
ENSMUSG00000047180	54.8445	0.476569	0.233816	2.03822	0.0415279	0.208436	Neurl3	1	protein_coding	neuralized E3 ubiquitin protein ligase 3 [Source:MGI Symbol;Acc:MGI:2429944]
ENSMUSG00000037447	14.9019	1.14892	0.479007	2.39855	0.01646	0.124655	Arid5a	1	protein_coding	AT rich interactive domain 5A (MRF1-like) [Source:MGI Symbol;Acc:MGI:2443039]
ENSMUSG00000010453	513.241	-0.11744	0.112688	-1.04218	0.29733	0.579283	Kansl3	1	protein_coding	KAT8 regulatory NSL complex subunit 3 [Source:MGI Symbol;Acc:MGI:1918055]
ENSMUSG00000001143	178.393	0.103209	0.118636	0.869959	0.384323	0.654576	Lman2l	1	protein_coding	lectin, mannose-binding 2-like [Source:MGI Symbol;Acc:MGI:2443010]
ENSMUSG00000037408	38.1955	0.0789575	0.234955	0.336054	0.73683	0.878321	Cnnm4	1	protein_coding	cyclin M4 [Source:MGI Symbol;Acc:MGI:2151060]
ENSMUSG00000001138	179.789	0.00796601	0.14318	0.0556363	0.955632	0.982987	Cnnm3	1	protein_coding	cyclin M3 [Source:MGI Symbol;Acc:MGI:2151055]
ENSMUSG00000067653	26.929	0.716681	0.288863	2.48104	0.0131	0.108471	Ankrd23	1	protein_coding	ankyrin repeat domain 23 [Source:MGI Symbol;Acc:MGI:1925571]
ENSMUSG00000109510	36.3285	0.220723	0.238854	0.924092	0.355438	0.630383	Gm42417	1	protein_coding	predicted gene, 42417 [Source:MGI Symbol;Acc:MGI:5649003]
ENSMUSG00000079610	36.1483	-0.13483	0.229942	-0.586365	0.55763	0.77575	Ankrd39	1	protein_coding	ankyrin repeat domain 39 [Source:MGI Symbol;Acc:MGI:1914816]
ENSMUSG00000026121	34.1145	0.602363	0.246063	2.448	0.014365	0.11499	Sema4c	1	protein_coding	sema domain, immunoglobulin domain (Ig), transmembrane domain (TM) and short cytoplasmic domain, (semaphorin) 4C [Source:MGI Symbol;Acc:MGI:109252]
ENSMUSG00000089906	49.1196	-0.39974	0.325379	-1.22854	0.219246	0.502126	Gm6428	1	processed_pseudogene	predicted pseudogene 6428 [Source:MGI Symbol;Acc:MGI:3649065]
ENSMUSG00000061518	1374.27	0.0790096	0.199066	0.396901	0.691441	0.853943	Cox5b	1	protein_coding	cytochrome c oxidase subunit 5B [Source:MGI Symbol;Acc:MGI:88475]
ENSMUSG00000037351	760.105	-0.158602	0.134069	-1.18299	0.236813	0.520417	Actr1b	1	protein_coding	ARP1 actin-related protein 1B, centractin beta [Source:MGI Symbol;Acc:MGI:1917446]
ENSMUSG00000026117	108.715	0.411137	0.242185	1.69762	0.0895796	0.313294	Zap70	1	protein_coding	zeta-chain (TCR) associated protein kinase [Source:MGI Symbol;Acc:MGI:99613]
ENSMUSG00000026116	305.643	-0.240093	0.150177	-1.59874	0.109879	0.347831	Tmem131	1	protein_coding	transmembrane protein 131 [Source:MGI Symbol;Acc:MGI:1927110]
ENSMUSG00000026113	200.524	-0.415848	0.148876	-2.79325	0.00521806	0.0604	Inpp4a	1	protein_coding	inositol polyphosphate-4-phosphatase, type I [Source:MGI Symbol;Acc:MGI:1931123]
ENSMUSG00000026112	771.322	-0.355606	0.133469	-2.66433	0.00771426	0.0786809	Coa5	1	protein_coding	cytochrome C oxidase assembly factor 5 [Source:MGI Symbol;Acc:MGI:1923428]
ENSMUSG00000026111	233.274	-0.172273	0.127957	-1.34633	0.178195	0.448895	Unc50	1	protein_coding	unc-50 homolog [Source:MGI Symbol;Acc:MGI:1914637]
ENSMUSG00000037216	70.9483	-0.363121	0.163812	-2.2167	0.0266439	0.162966	Lipt1	1	protein_coding	lipoyltransferase 1 [Source:MGI Symbol;Acc:MGI:3645211]
ENSMUSG00000026088	74.8034	0.0273511	0.212839	0.128506	0.897749	0.956007	Mitd1	1	protein_coding	MIT, microtubule interacting and transport, domain containing 1 [Source:MGI Symbol;Acc:MGI:1916278]
ENSMUSG00000026087	380.687	-0.111161	0.106396	-1.04478	0.296123	0.578621	Mrpl30	1	protein_coding	mitochondrial ribosomal protein L30 [Source:MGI Symbol;Acc:MGI:1333820]
ENSMUSG00000058407	335.81	0.0697864	0.106997	0.652224	0.514257	0.750082	Txndc9	1	protein_coding	thioredoxin domain containing 9 [Source:MGI Symbol;Acc:MGI:2138153]
ENSMUSG00000026083	1190.99	0.17078	0.16915	1.00964	0.31267	0.593147	Eif5b	1	protein_coding	eukaryotic translation initiation factor 5B [Source:MGI Symbol;Acc:MGI:2441772]
ENSMUSG00000026082	117.289	-0.178249	0.15944	-1.11797	0.26358	0.548939	Rev1	1	protein_coding	REV1, DNA directed polymerase [Source:MGI Symbol;Acc:MGI:1929074]
ENSMUSG00000026078	151.24	0.107158	0.130555	0.820793	0.411764	0.6773	Pdcl3	1	protein_coding	phosducin-like 3 [Source:MGI Symbol;Acc:MGI:1916083]
ENSMUSG00000026077	31.8763	0.811049	0.951596	0.852304	0.394045	0.66217	Npas2	1	protein_coding	neuronal PAS domain protein 2 [Source:MGI Symbol;Acc:MGI:109232]
ENSMUSG00000073702	1117.71	0.293618	0.179718	1.63377	0.102308	0.336085	Rpl31	1	protein_coding	ribosomal protein L31 [Source:MGI Symbol;Acc:MGI:2149632]
ENSMUSG00000003134	130.553	0.0747722	0.209409	0.357063	0.721045	0.869822	Tbc1d8	1	protein_coding	TBC1 domain family, member 8 [Source:MGI Symbol;Acc:MGI:1927225]
ENSMUSG00000003135	154.515	-0.357961	0.151338	-2.36531	0.0180152	0.131779	Cnot11	1	protein_coding	CCR4-NOT transcription complex, subunit 11 [Source:MGI Symbol;Acc:MGI:106580]
ENSMUSG00000085894	306.117	0.0174897	0.182509	0.0958289	0.923656	0.967023	Gm15832	1	lncRNA	predicted gene 15832 [Source:MGI Symbol;Acc:MGI:3834078]
ENSMUSG00000048234	865.505	-0.0124092	0.106899	-0.116083	0.907587	0.958905	Rnf149	1	protein_coding	ring finger protein 149 [Source:MGI Symbol;Acc:MGI:2677438]
ENSMUSG00000026074	129.851	0.431107	0.243477	1.77063	0.0766221	0.29029	Map4k4	1	protein_coding	mitogen-activated protein kinase kinase kinase kinase 4 [Source:MGI Symbol;Acc:MGI:1349394]
ENSMUSG00000026072	297.52	-0.31744	0.210965	-1.5047	0.132401	0.384651	Il1r1	1	protein_coding	interleukin 1 receptor, type I [Source:MGI Symbol;Acc:MGI:96545]
ENSMUSG00000041945	30.2669	-0.38326	0.258408	-1.48316	0.138031	0.394075	Mfsd9	1	protein_coding	major facilitator superfamily domain containing 9 [Source:MGI Symbol;Acc:MGI:2443548]
ENSMUSG00000060679	205.463	0.196156	0.125938	1.55756	0.119338	0.365473	Mrps9	1	protein_coding	mitochondrial ribosomal protein S9 [Source:MGI Symbol;Acc:MGI:1916777]
ENSMUSG00000070939	423.971	-0.248696	0.116693	-2.13121	0.033072	0.184268	Tgfbrap1	1	protein_coding	transforming growth factor, beta receptor associated protein 1 [Source:MGI Symbol;Acc:MGI:2447427]
ENSMUSG00000010290	97.4669	-0.197762	0.173761	-1.13812	0.255068	0.540518	AI597479	1	protein_coding	expressed sequence AI597479 [Source:MGI Symbol;Acc:MGI:2138299]
ENSMUSG00000094497	298.829	0.202365	0.182358	1.10971	0.267123	0.552455	Gm8210	1	processed_pseudogene	predicted pseudogene 8210 [Source:MGI Symbol;Acc:MGI:3643593]
ENSMUSG00000066877	27.2418	0.585771	0.26864	2.18051	0.0292197	0.172142	Nck2	1	protein_coding	non-catalytic region of tyrosine kinase adaptor protein 2 [Source:MGI Symbol;Acc:MGI:1306821]
ENSMUSG00000057363	82.6915	-0.431436	0.192707	-2.23882	0.0251676	0.157666	Uxs1	1	protein_coding	UDP-glucuronate decarboxylase 1 [Source:MGI Symbol;Acc:MGI:1915133]
ENSMUSG00000041763	285.622	-0.291222	0.194826	-1.49478	0.134973	0.389306	Tpp2	1	protein_coding	tripeptidyl peptidase II [Source:MGI Symbol;Acc:MGI:102724]
ENSMUSG00000026049	31.7666	-0.145324	0.284449	-0.510895	0.609424	0.809217	Tex30	1	protein_coding	testis expressed 30 [Source:MGI Symbol;Acc:MGI:1922873]
ENSMUSG00000101104	32.6474	0.123275	0.28074	0.439106	0.660585	0.836112	Gm29247	1	lncRNA	predicted gene 29247 [Source:MGI Symbol;Acc:MGI:5579953]
ENSMUSG00000026047	67.7445	0.0595799	0.19696	0.302497	0.762273	0.892998	Poglut2	1	protein_coding	protein O-glucosyltransferase 2 [Source:MGI Symbol;Acc:MGI:1919300]
ENSMUSG00000041684	99.2302	-0.129512	0.229584	-0.564117	0.572674	0.784691	Bivm	1	protein_coding	basic, immunoglobulin-like variable motif containing [Source:MGI Symbol;Acc:MGI:2179809]
ENSMUSG00000026048	177.311	0.00317896	0.139665	0.0227614	0.981841	0.993713	Ercc5	1	protein_coding	excision repair cross-complementing rodent repair deficiency, complementation group 5 [Source:MGI Symbol;Acc:MGI:103582]
ENSMUSG00000026043	471.177	0.0498486	0.349439	0.142653	0.886564	0.950554	Col3a1	1	protein_coding	collagen, type III, alpha 1 [Source:MGI Symbol;Acc:MGI:88453]
ENSMUSG00000105211	14.2092	0.311213	0.453081	0.686882	0.492157	0.735219	Gm47302	1	miRNA	predicted gene, 47302 [Source:MGI Symbol;Acc:MGI:6096169]
ENSMUSG00000026042	43.6492	-0.156654	0.411432	-0.380752	0.703387	0.859996	Col5a2	1	protein_coding	collagen, type V, alpha 2 [Source:MGI Symbol;Acc:MGI:88458]
ENSMUSG00000025995	104.199	-0.346474	0.185278	-1.87002	0.0614804	0.258579	Wdr75	1	protein_coding	WD repeat domain 75 [Source:MGI Symbol;Acc:MGI:1920924]
ENSMUSG00000084817	303.652	0.116658	0.212056	0.550127	0.582232	0.79156	Gm5526	1	processed_pseudogene	predicted pseudogene 5526 [Source:MGI Symbol;Acc:MGI:3643066]
ENSMUSG00000025993	1261.01	0.206633	0.222096	0.93038	0.352175	0.627192	Slc40a1	1	protein_coding	solute carrier family 40 (iron-regulated transporter), member 1 [Source:MGI Symbol;Acc:MGI:1315204]
ENSMUSG00000101262	23.8872	1.00989	0.377836	2.67282	0.00752159	0.0772782	Gm8326	1	processed_pseudogene	predicted gene 8326 [Source:MGI Symbol;Acc:MGI:3644839]
ENSMUSG00000025986	36.8604	-0.913433	0.32426	-2.81697	0.00484783	0.0577209	Slc39a10	1	protein_coding	solute carrier family 39 (zinc transporter), member 10 [Source:MGI Symbol;Acc:MGI:1914515]
ENSMUSG00000081185	29.7384	0.129517	0.232596	0.556831	0.577643	0.787843	Gm4852	1	processed_pseudogene	predicted pseudogene 4852 [Source:MGI Symbol;Acc:MGI:3643039]
ENSMUSG00000100033	124.065	0.328173	0.252765	1.29833	0.194173	0.470338	Gm8337	1	processed_pseudogene	predicted gene 8337 [Source:MGI Symbol;Acc:MGI:3644012]
ENSMUSG00000045954	104.148	0.700535	0.189546	3.69585	0.000219153	0.0060102	Cavin2	1	protein_coding	caveolae associated 2 [Source:MGI Symbol;Acc:MGI:99513]
ENSMUSG00000026107	132.382	-0.423119	0.274032	-1.54405	0.122576	0.370236	Nabp1	1	protein_coding	nucleic acid binding protein 1 [Source:MGI Symbol;Acc:MGI:1923258]
ENSMUSG00000018417	1647.95	-0.0565006	0.137369	-0.411304	0.68085	0.847826	Myo1b	1	protein_coding	myosin IB [Source:MGI Symbol;Acc:MGI:107752]
ENSMUSG00000101628	440.125	-0.014217	0.192567	-0.0738285	0.941147	0.975384	Gm28177	1	lncRNA	predicted gene 28177 [Source:MGI Symbol;Acc:MGI:5578883]
ENSMUSG00000078291	21.4224	0.431377	0.354859	1.21563	0.224126	0.507416	Gm3940	1	processed_pseudogene	predicted gene 3940 [Source:MGI Symbol;Acc:MGI:3782114]
ENSMUSG00000026104	603.502	-0.0120665	0.18805	-0.0641665	0.948838	0.979389	Stat1	1	protein_coding	signal transducer and activator of transcription 1 [Source:MGI Symbol;Acc:MGI:103063]
ENSMUSG00000026103	39.668	-0.152981	0.289959	-0.527594	0.597781	0.801349	Gls	1	protein_coding	glutaminase [Source:MGI Symbol;Acc:MGI:95752]
ENSMUSG00000002881	571.471	-0.22149	0.149029	-1.48622	0.137222	0.39292	Nab1	1	protein_coding	Ngfi-A binding protein 1 [Source:MGI Symbol;Acc:MGI:107564]
ENSMUSG00000100007	109.324	0.582905	0.215302	2.70738	0.00678167	0.0714037	Gm5527	1	processed_pseudogene	predicted gene 5527 [Source:MGI Symbol;Acc:MGI:3646585]
ENSMUSG00000041439	117.234	-0.0222327	0.188555	-0.117911	0.906138	0.958386	Mfsd6	1	protein_coding	major facilitator superfamily domain containing 6 [Source:MGI Symbol;Acc:MGI:1922925]
ENSMUSG00000026102	122.647	-0.151698	0.164539	-0.921955	0.356552	0.631297	Inpp1	1	protein_coding	inositol polyphosphate-1-phosphatase [Source:MGI Symbol;Acc:MGI:104848]
ENSMUSG00000041426	605.629	-0.123818	0.140147	-0.883484	0.376975	0.648132	Hibch	1	protein_coding	3-hydroxyisobutyryl-Coenzyme A hydrolase [Source:MGI Symbol;Acc:MGI:1923792]
ENSMUSG00000026098	48.3657	-0.532362	0.284486	-1.87132	0.0613014	0.258291	Pms1	1	protein_coding	PMS1 homolog 1, mismatch repair system component [Source:MGI Symbol;Acc:MGI:1202302]
ENSMUSG00000026097	207.377	-0.452208	0.189439	-2.38709	0.0169824	0.126726	Ormdl1	1	protein_coding	ORM1-like 1 (S. cerevisiae) [Source:MGI Symbol;Acc:MGI:2181669]
ENSMUSG00000100679	84.8768	-0.694935	0.237431	-2.92689	0.00342374	0.0470396	Gm28778	1	protein_coding	predicted gene 28778 [Source:MGI Symbol;Acc:MGI:5579484]
ENSMUSG00000026096	142.447	-0.521774	0.159181	-3.27787	0.00104593	0.0209396	Osgepl1	1	protein_coding	O-sialoglycoprotein endopeptidase-like 1 [Source:MGI Symbol;Acc:MGI:1919335]
ENSMUSG00000099913	290.459	-0.119388	0.147164	-0.811259	0.417217	0.681057	Gm28551	1	protein_coding	predicted gene 28551 [Source:MGI Symbol;Acc:MGI:5579257]
ENSMUSG00000026095	315.715	-0.109249	0.136559	-0.800014	0.423702	0.684712	Asnsd1	1	protein_coding	asparagine synthetase domain containing 1 [Source:MGI Symbol;Acc:MGI:1917646]
ENSMUSG00000117809	40.6395	0.100037	0.300873	0.332489	0.73952	0.880064	Asdurf	1	protein_coding	Asnsd1 upstream reading frame [Source:NCBI gene;Acc:110599589]
ENSMUSG00000026094	37.1444	0.324695	0.287126	1.13084	0.258121	0.543809	Stk17b	1	protein_coding	serine/threonine kinase 17b (apoptosis-inducing) [Source:MGI Symbol;Acc:MGI:2138162]
ENSMUSG00000042807	17.6862	-0.000281274	0.307103	-0.000915892	0.999269	0.999491	Hecw2	1	protein_coding	HECT, C2 and WW domain containing E3 ubiquitin protein ligase 2 [Source:MGI Symbol;Acc:MGI:2685817]
ENSMUSG00000041303	117.868	-0.266629	0.215196	-1.239	0.215344	0.496695	Gtf3c3	1	protein_coding	general transcription factor IIIC, polypeptide 3 [Source:MGI Symbol;Acc:MGI:2138383]
ENSMUSG00000073678	137.457	-0.323121	0.23644	-1.36661	0.171748	0.442359	Pgap1	1	protein_coding	post-GPI attachment to proteins 1 [Source:MGI Symbol;Acc:MGI:2443342]
ENSMUSG00000052331	40.0227	0.2259	0.226292	0.998271	0.318148	0.598058	Ankrd44	1	protein_coding	ankyrin repeat domain 44 [Source:MGI Symbol;Acc:MGI:3045243]
ENSMUSG00000025982	1057.09	-0.129989	0.109025	-1.19229	0.233147	0.516959	Sf3b1	1	protein_coding	splicing factor 3b, subunit 1 [Source:MGI Symbol;Acc:MGI:1932339]
ENSMUSG00000025981	198.543	-0.534343	0.353922	-1.50977	0.131101	0.38316	Coq10b	1	protein_coding	coenzyme Q10B [Source:MGI Symbol;Acc:MGI:1915126]
ENSMUSG00000025980	3459.21	-0.122841	0.109024	-1.12673	0.259855	0.545641	Hspd1	1	protein_coding	heat shock protein 1 (chaperonin) [Source:MGI Symbol;Acc:MGI:96242]
ENSMUSG00000073676	1093.7	0.235964	0.136547	1.72808	0.0839736	0.302442	Hspe1	1	protein_coding	heat shock protein 1 (chaperonin 10) [Source:MGI Symbol;Acc:MGI:104680]
ENSMUSG00000089670	20.5141	0.508472	0.403277	1.26085	0.207362	0.486519	Gm16581	1	processed_pseudogene	predicted gene 16581 [Source:MGI Symbol;Acc:MGI:4415001]
ENSMUSG00000025979	196.222	-0.32784	0.266336	-1.23093	0.21835	0.500894	Mob4	1	protein_coding	MOB family member 4, phocein [Source:MGI Symbol;Acc:MGI:104899]
ENSMUSG00000046994	31.6099	-0.567468	0.256221	-2.21476	0.0267768	0.163417	Mars2	1	protein_coding	methionine-tRNA synthetase 2 (mitochondrial) [Source:MGI Symbol;Acc:MGI:2444136]
ENSMUSG00000100215	14.6832	0.666497	0.430823	1.54703	0.121856	0.369604	Gm8292	1	processed_pseudogene	predicted gene 8292 [Source:MGI Symbol;Acc:MGI:3648460]
ENSMUSG00000100309	29.2652	0.90926	0.296172	3.07004	0.00214029	0.0342008	Gm6644	1	processed_pseudogene	predicted gene 6644 [Source:MGI Symbol;Acc:MGI:3644951]
ENSMUSG00000100944	34.2159	0.234233	0.415249	0.564079	0.5727	0.784691	Gm28900	1	processed_pseudogene	predicted gene 28900 [Source:MGI Symbol;Acc:MGI:5579606]
ENSMUSG00000038323	264.946	-1.15171	0.326193	-3.53077	0.000414359	0.00994319	1700066M21Rik	1	protein_coding	RIKEN cDNA 1700066M21 gene [Source:MGI Symbol;Acc:MGI:1920717]
ENSMUSG00000048495	60.8954	-0.564923	0.265315	-2.12925	0.0332334	0.184522	Tyw5	1	protein_coding	tRNA-yW synthesizing protein 5 [Source:MGI Symbol;Acc:MGI:1915986]
ENSMUSG00000025971	159.477	-0.440604	0.161417	-2.7296	0.0063412	0.0683582	Maip1	1	protein_coding	matrix AAA peptidase interacting protein 1 [Source:MGI Symbol;Acc:MGI:1915365]
ENSMUSG00000038305	12.0354	1.04119	0.402055	2.58967	0.00960691	0.090478	Spats2l	1	protein_coding	spermatogenesis associated, serine-rich 2-like [Source:MGI Symbol;Acc:MGI:1914448]
ENSMUSG00000054770	55.4165	-0.00421021	0.191828	-0.0219478	0.98249	0.993922	Kctd18	1	protein_coding	potassium channel tetramerisation domain containing 18 [Source:MGI Symbol;Acc:MGI:3603813]
ENSMUSG00000063558	753.579	-1.31843	0.201885	-6.5306	6.5508e-11	9.5628e-09	Aox1	1	protein_coding	aldehyde oxidase 1 [Source:MGI Symbol;Acc:MGI:88035]
ENSMUSG00000064294	7297.91	-1.19561	0.22996	-5.19921	2.00132e-07	1.63061e-05	Aox3	1	protein_coding	aldehyde oxidase 3 [Source:MGI Symbol;Acc:MGI:1918974]
ENSMUSG00000051223	1059.62	-0.408513	0.232921	-1.75387	0.0794536	0.294255	Bzw1	1	protein_coding	basic leucine zipper and W2 domains 1 [Source:MGI Symbol;Acc:MGI:1914132]
ENSMUSG00000026034	624.943	-0.0971365	0.150799	-0.644147	0.51948	0.753599	Clk1	1	protein_coding	CDC-like kinase 1 [Source:MGI Symbol;Acc:MGI:107403]
ENSMUSG00000026035	85.6764	-0.0241532	0.178145	-0.135581	0.892152	0.953177	Ppil3	1	protein_coding	peptidylprolyl isomerase (cyclophilin)-like 3 [Source:MGI Symbol;Acc:MGI:1917475]
ENSMUSG00000026036	121.305	-0.178022	0.139698	-1.27434	0.202544	0.479793	Nif3l1	1	protein_coding	Ngg1 interacting factor 3-like 1 (S. pombe) [Source:MGI Symbol;Acc:MGI:1929485]
ENSMUSG00000026037	49.8459	-0.207648	0.217615	-0.954196	0.339984	0.617164	Orc2	1	protein_coding	origin recognition complex, subunit 2 [Source:MGI Symbol;Acc:MGI:1328306]
ENSMUSG00000038174	187.854	-0.493513	0.269167	-1.83349	0.0667304	0.268905	Fam126b	1	protein_coding	family with sequence similarity 126, member B [Source:MGI Symbol;Acc:MGI:1098784]
ENSMUSG00000026032	539.351	-0.0496171	0.129183	-0.384084	0.700917	0.858473	Ndufb3	1	protein_coding	NADH:ubiquinone oxidoreductase subunit B3 [Source:MGI Symbol;Acc:MGI:1913745]
ENSMUSG00000059647	93.4113	0.178013	0.229792	0.774671	0.438534	0.695836	Cbx3-ps7	1	processed_pseudogene	chromobox 3, pseudogene 7 [Source:MGI Symbol;Acc:MGI:3704187]
ENSMUSG00000102059	32.8555	0.0768357	0.292825	0.262395	0.793017	0.90711	Gm20257	1	transcribed_unprocessed_pseudogene	predicted gene, 20257 [Source:MGI Symbol;Acc:MGI:5012442]
ENSMUSG00000026031	805.694	-0.281025	0.148937	-1.88688	0.0591766	0.25299	Cflar	1	protein_coding	CASP8 and FADD-like apoptosis regulator [Source:MGI Symbol;Acc:MGI:1336166]
ENSMUSG00000026029	292.548	-0.0930035	0.147007	-0.632647	0.526964	0.757171	Casp8	1	protein_coding	caspase 8 [Source:MGI Symbol;Acc:MGI:1261423]
ENSMUSG00000026028	197.233	-0.368589	0.15397	-2.39391	0.0166699	0.125328	Trak2	1	protein_coding	trafficking protein, kinesin binding 2 [Source:MGI Symbol;Acc:MGI:1918077]
ENSMUSG00000026027	341.52	-0.619048	0.134446	-4.60442	4.13615e-06	0.000228205	Stradb	1	protein_coding	STE20-related kinase adaptor beta [Source:MGI Symbol;Acc:MGI:2144047]
ENSMUSG00000038079	32.141	-0.444228	0.223235	-1.98996	0.0465953	0.22218	Tmem237	1	protein_coding	transmembrane protein 237 [Source:MGI Symbol;Acc:MGI:2138365]
ENSMUSG00000079550	130.374	0.229057	0.185215	1.23671	0.216194	0.497741	Mpp4	1	protein_coding	membrane protein, palmitoylated 4 (MAGUK p55 subfamily member 4) [Source:MGI Symbol;Acc:MGI:2386681]
ENSMUSG00000026024	814.49	0.09779	0.128816	0.759144	0.447766	0.702689	Als2	1	protein_coding	alsin Rho guanine nucleotide exchange factor [Source:MGI Symbol;Acc:MGI:1921268]
ENSMUSG00000041075	227.855	0.282211	0.250204	1.12792	0.259352	0.545076	Fzd7	1	protein_coding	frizzled class receptor 7 [Source:MGI Symbol;Acc:MGI:108570]
ENSMUSG00000026021	228.317	-0.145058	0.204726	-0.708546	0.478606	0.72565	Sumo1	1	protein_coding	small ubiquitin-like modifier 1 [Source:MGI Symbol;Acc:MGI:1197010]
ENSMUSG00000026020	213.576	0.227139	0.201936	1.1248	0.260673	0.546186	Nop58	1	protein_coding	NOP58 ribonucleoprotein [Source:MGI Symbol;Acc:MGI:1933184]
ENSMUSG00000067336	234.374	-0.376782	0.237963	-1.58336	0.113339	0.353354	Bmpr2	1	protein_coding	bone morphogenetic protein receptor, type II (serine/threonine kinase) [Source:MGI Symbol;Acc:MGI:1095407]
ENSMUSG00000041040	58.7317	0.070711	0.228524	0.309425	0.756998	0.890508	Fam117b	1	protein_coding	family with sequence similarity 117, member B [Source:MGI Symbol;Acc:MGI:1920000]
ENSMUSG00000026019	124.629	-0.115142	0.133226	-0.864255	0.387448	0.656847	Wdr12	1	protein_coding	WD repeat domain 12 [Source:MGI Symbol;Acc:MGI:1927241]
ENSMUSG00000026017	34.8272	-0.433276	0.304587	-1.4225	0.15488	0.420496	Carf	1	protein_coding	calcium response factor [Source:MGI Symbol;Acc:MGI:2182269]
ENSMUSG00000082609	113.874	0.839157	0.230765	3.63641	0.000276461	0.00721477	Gm15464	1	processed_pseudogene	predicted gene 15464 [Source:MGI Symbol;Acc:MGI:3646025]
ENSMUSG00000073664	177.715	-0.569051	0.217246	-2.61939	0.00880865	0.0850754	Nbeal1	1	protein_coding	neurobeachin like 1 [Source:MGI Symbol;Acc:MGI:2444343]
ENSMUSG00000049439	86.6687	0.28206	0.186974	1.50856	0.131412	0.383327	Cyp20a1	1	protein_coding	cytochrome P450, family 20, subfamily a, polypeptide 1 [Source:MGI Symbol;Acc:MGI:1925201]
ENSMUSG00000026782	17.7348	0.44903	0.340294	1.31953	0.186991	0.460897	Abi2	1	protein_coding	abl-interactor 2 [Source:MGI Symbol;Acc:MGI:106913]
ENSMUSG00000026014	662.806	-0.0160816	0.194586	-0.0826452	0.934134	0.971856	Raph1	1	protein_coding	Ras association (RalGDS/AF-6) and pleckstrin homology domains 1 [Source:MGI Symbol;Acc:MGI:1924550]
ENSMUSG00000101188	894.082	-0.0162681	0.0809985	-0.200844	0.84082	0.929572	Eif4a-ps4	1	processed_pseudogene	eukaryotic translation initiation factor 4A, pseudogene 4 [Source:MGI Symbol;Acc:MGI:1195958]
ENSMUSG00000081382	123.939	0.329592	0.227446	1.4491	0.147308	0.408303	Rpl18-ps1	1	processed_pseudogene	ribosomal protein L18, pseudogene 1 [Source:MGI Symbol;Acc:MGI:98018]
ENSMUSG00000052062	65.7629	-1.21357	0.195239	-6.21582	5.10564e-10	6.44598e-08	Pard3b	1	protein_coding	par-3 family cell polarity regulator beta [Source:MGI Symbol;Acc:MGI:1919301]
ENSMUSG00000084333	138.854	0.026337	0.230176	0.114421	0.908904	0.95944	Gm11599	1	processed_pseudogene	predicted gene 11599 [Source:MGI Symbol;Acc:MGI:3651840]
ENSMUSG00000025969	171.045	1.1008	0.222019	4.95813	7.11737e-07	4.86925e-05	Nrp2	1	protein_coding	neuropilin 2 [Source:MGI Symbol;Acc:MGI:1100492]
ENSMUSG00000040865	137.38	-0.281338	0.149828	-1.87774	0.0604172	0.256106	Ino80d	1	protein_coding	INO80 complex subunit D [Source:MGI Symbol;Acc:MGI:3027003]
ENSMUSG00000101599	44.1169	0.14089	0.196195	0.718113	0.472688	0.722654	Gm20342	1	lncRNA	predicted gene, 20342 [Source:MGI Symbol;Acc:MGI:5012527]
ENSMUSG00000025968	1076.87	-0.214606	0.117075	-1.83307	0.0667926	0.268905	Ndufs1	1	protein_coding	NADH:ubiquinone oxidoreductase core subunit S1 [Source:MGI Symbol;Acc:MGI:2443241]
ENSMUSG00000025967	1560.95	0.376388	0.141917	2.65218	0.00799744	0.0802837	Eef1b2	1	protein_coding	eukaryotic translation elongation factor 1 beta 2 [Source:MGI Symbol;Acc:MGI:1929520]
ENSMUSG00000081643	187.222	-0.127457	0.224195	-0.568508	0.56969	0.782096	Gm11605	1	processed_pseudogene	predicted gene 11605 [Source:MGI Symbol;Acc:MGI:3651339]
ENSMUSG00000025964	81.9219	0.340389	0.225026	1.51267	0.130365	0.382526	Adam23	1	protein_coding	a disintegrin and metallopeptidase domain 23 [Source:MGI Symbol;Acc:MGI:1345162]
ENSMUSG00000025962	127.101	-0.170896	0.179644	-0.951305	0.341449	0.617987	Fastkd2	1	protein_coding	FAST kinase domains 2 [Source:MGI Symbol;Acc:MGI:1922869]
ENSMUSG00000025959	74.4085	0.332986	0.160761	2.07131	0.0383301	0.19991	Klf7	1	protein_coding	Kruppel-like factor 7 (ubiquitous) [Source:MGI Symbol;Acc:MGI:1935151]
ENSMUSG00000086721	18.6887	0.174853	0.373213	0.468508	0.639421	0.8252	Gm13750	1	processed_pseudogene	predicted gene 13750 [Source:MGI Symbol;Acc:MGI:3650598]
ENSMUSG00000025958	127.737	-0.231857	0.202793	-1.14332	0.252905	0.537925	Creb1	1	protein_coding	cAMP responsive element binding protein 1 [Source:MGI Symbol;Acc:MGI:88494]
ENSMUSG00000025956	68.6773	-0.344611	0.180147	-1.91294	0.0557554	0.245291	Mettl21a	1	protein_coding	methyltransferase like 21A [Source:MGI Symbol;Acc:MGI:1914349]
ENSMUSG00000087213	18.192	-2.34349	0.408931	-5.73077	9.99758e-09	1.06141e-06	2810408I11Rik	1	lncRNA	RIKEN cDNA 2810408I11 gene [Source:MGI Symbol;Acc:MGI:1917191]
ENSMUSG00000070871	45.8447	-1.02463	0.231586	-4.4244	9.67086e-06	0.000468953	Ccnyl1	1	protein_coding	cyclin Y-like 1 [Source:MGI Symbol;Acc:MGI:2138614]
ENSMUSG00000045005	75.4265	-0.272052	0.26191	-1.03872	0.298934	0.580838	Fzd5	1	protein_coding	frizzled class receptor 5 [Source:MGI Symbol;Acc:MGI:108571]
ENSMUSG00000051344	20.7758	0.0451159	0.273004	0.165257	0.868741	0.942846	Plekhm3	1	protein_coding	pleckstrin homology domain containing, family M, member 3 [Source:MGI Symbol;Acc:MGI:2443627]
ENSMUSG00000084416	555.047	0.256912	0.20034	1.28238	0.199708	0.477255	Rpl10a-ps1	1	processed_pseudogene	ribosomal protein L10A, pseudogene 1 [Source:MGI Symbol;Acc:MGI:3705885]
ENSMUSG00000100774	168.184	-0.429467	0.360433	-1.19153	0.233445	0.517316	Gm7329	1	processed_pseudogene	predicted gene 7329 [Source:MGI Symbol;Acc:MGI:3646271]
ENSMUSG00000025950	3527.65	-0.051392	0.132451	-0.388007	0.698011	0.857139	Idh1	1	protein_coding	isocitrate dehydrogenase 1 (NADP+), soluble [Source:MGI Symbol;Acc:MGI:96413]
ENSMUSG00000025949	165.507	-0.1659	0.188969	-0.877925	0.379984	0.650716	Pikfyve	1	protein_coding	phosphoinositide kinase, FYVE type zinc finger containing [Source:MGI Symbol;Acc:MGI:1335106]
ENSMUSG00000026005	204.471	-0.40205	0.269282	-1.49305	0.135425	0.389473	Rpe	1	protein_coding	ribulose-5-phosphate-3-epimerase [Source:MGI Symbol;Acc:MGI:1913896]
ENSMUSG00000026004	80.8182	-0.224106	0.227523	-0.98498	0.324634	0.604429	Kansl1l	1	protein_coding	KAT8 regulatory NSL complex subunit 1-like [Source:MGI Symbol;Acc:MGI:1915941]
ENSMUSG00000026003	1883.88	0.0127025	0.140374	0.0904907	0.927897	0.968668	Acadl	1	protein_coding	acyl-Coenzyme A dehydrogenase, long-chain [Source:MGI Symbol;Acc:MGI:87866]
ENSMUSG00000094191	20.7274	0.63914	0.477363	1.3389	0.180604	0.452362	Rpl31-ps14	1	processed_pseudogene	ribosomal protein L31, pseudogene 14 [Source:MGI Symbol;Acc:MGI:3704189]
ENSMUSG00000026000	165.912	-0.0246054	0.117045	-0.210222	0.833495	0.926149	Lancl1	1	protein_coding	LanC (bacterial lantibiotic synthetase component C)-like 1 [Source:MGI Symbol;Acc:MGI:1336997]
ENSMUSG00000025991	23791.1	0.286607	0.238502	1.2017	0.22948	0.512745	Cps1	1	protein_coding	carbamoyl-phosphate synthetase 1 [Source:MGI Symbol;Acc:MGI:891996]
ENSMUSG00000062209	32.7618	-0.594252	0.325563	-1.82531	0.0679549	0.271577	Erbb4	1	protein_coding	erb-b2 receptor tyrosine kinase 4 [Source:MGI Symbol;Acc:MGI:104771]
ENSMUSG00000026192	251.502	-0.0895907	0.120492	-0.74354	0.457155	0.711524	Atic	1	protein_coding	5-aminoimidazole-4-carboxamide ribonucleotide formyltransferase/IMP cyclohydrolase [Source:MGI Symbol;Acc:MGI:1351352]
ENSMUSG00000026193	16874.5	0.394515	0.162733	2.42432	0.0153373	0.119875	Fn1	1	protein_coding	fibronectin 1 [Source:MGI Symbol;Acc:MGI:95566]
ENSMUSG00000099707	210.206	0.413548	0.18683	2.2135	0.0268634	0.163609	Gm8883	1	lncRNA	predicted gene 8883 [Source:MGI Symbol;Acc:MGI:3649116]
ENSMUSG00000039395	304.248	0.115436	0.329365	0.350479	0.725979	0.872171	Mreg	1	protein_coding	melanoregulin [Source:MGI Symbol;Acc:MGI:2151839]
ENSMUSG00000026189	1771.13	0.183406	0.118142	1.55242	0.120561	0.367372	Pecr	1	protein_coding	peroxisomal trans-2-enoyl-CoA reductase [Source:MGI Symbol;Acc:MGI:2148199]
ENSMUSG00000026187	203.713	-0.101245	0.141819	-0.7139	0.475289	0.724523	Xrcc5	1	protein_coding	X-ray repair complementing defective repair in Chinese hamster cells 5 [Source:MGI Symbol;Acc:MGI:104517]
ENSMUSG00000085812	17.531	0.653433	0.341483	1.91351	0.0556822	0.245291	Gm15843	1	processed_pseudogene	predicted gene 15843 [Source:MGI Symbol;Acc:MGI:3801845]
ENSMUSG00000039354	143.287	0.120874	0.117092	1.03229	0.301934	0.583387	Smarcal1	1	protein_coding	SWI/SNF related matrix associated, actin dependent regulator of chromatin, subfamily a-like 1 [Source:MGI Symbol;Acc:MGI:1859183]
ENSMUSG00000046330	793.012	0.360224	0.204099	1.76495	0.077572	0.291645	Rpl37a	1	protein_coding	ribosomal protein L37a [Source:MGI Symbol;Acc:MGI:98068]
ENSMUSG00000039323	3258.98	0.854528	0.257557	3.31781	0.000907249	0.018588	Igfbp2	1	protein_coding	insulin-like growth factor binding protein 2 [Source:MGI Symbol;Acc:MGI:96437]
ENSMUSG00000026185	171.623	0.0888663	0.666312	0.13337	0.8939	0.953899	Igfbp5	1	protein_coding	insulin-like growth factor binding protein 5 [Source:MGI Symbol;Acc:MGI:96440]
ENSMUSG00000055322	1283.82	0.0511832	0.164295	0.311532	0.755396	0.889412	Tns1	1	protein_coding	tensin 1 [Source:MGI Symbol;Acc:MGI:104552]
ENSMUSG00000061815	8.82313	-0.293575	0.598971	-0.490133	0.62404	0.816305	Rufy4	1	protein_coding	RUN and FYVE domain containing 4 [Source:MGI Symbol;Acc:MGI:3588214]
ENSMUSG00000006304	939.112	-0.0111927	0.077895	-0.14369	0.885745	0.950349	Arpc2	1	protein_coding	actin related protein 2/3 complex, subunit 2 [Source:MGI Symbol;Acc:MGI:1923959]
ENSMUSG00000006299	1554.54	0.0714832	0.171061	0.417881	0.676034	0.844886	Aamp	1	protein_coding	angio-associated migratory protein [Source:MGI Symbol;Acc:MGI:107809]
ENSMUSG00000026179	1225.59	0.121174	0.203997	0.594	0.552512	0.772636	Pnkd	1	protein_coding	paroxysmal nonkinesiogenic dyskinesia [Source:MGI Symbol;Acc:MGI:1930773]
ENSMUSG00000006301	453.351	-0.116105	0.0833393	-1.39316	0.163571	0.430961	Tmbim1	1	protein_coding	transmembrane BAX inhibitor motif containing 1 [Source:MGI Symbol;Acc:MGI:1916910]
ENSMUSG00000026177	62.4578	0.502233	0.265369	1.89258	0.0584135	0.251971	Slc11a1	1	protein_coding	solute carrier family 11 (proton-coupled divalent metal ion transporters), member 1 [Source:MGI Symbol;Acc:MGI:1345275]
ENSMUSG00000026176	1790.26	-0.0639353	0.10201	-0.626754	0.53082	0.759228	Ctdsp1	1	protein_coding	CTD (carboxy-terminal domain, RNA polymerase II, polypeptide A) small phosphatase 1 [Source:MGI Symbol;Acc:MGI:2654470]
ENSMUSG00000033364	61.1028	-0.368492	0.205855	-1.79005	0.0734457	0.283575	Usp37	1	protein_coding	ubiquitin specific peptidase 37 [Source:MGI Symbol;Acc:MGI:2442483]
ENSMUSG00000026174	167.763	-0.0771533	0.132569	-0.581985	0.560577	0.776711	Cnot9	1	protein_coding	CCR4-NOT transcription complex, subunit 9 [Source:MGI Symbol;Acc:MGI:1928902]
ENSMUSG00000026135	72.7076	-0.0467449	0.227388	-0.205573	0.837124	0.928655	Zfp142	1	protein_coding	zinc finger protein 142 [Source:MGI Symbol;Acc:MGI:1924514]
ENSMUSG00000026172	114.902	-0.0508401	0.156777	-0.324284	0.745723	0.883883	Bcs1l	1	protein_coding	BCS1-like (yeast) [Source:MGI Symbol;Acc:MGI:1914071]
ENSMUSG00000026171	170.949	0.120873	0.136886	0.883017	0.377227	0.648349	Rnf25	1	protein_coding	ring finger protein 25 [Source:MGI Symbol;Acc:MGI:1890215]
ENSMUSG00000033257	176.215	-0.178827	0.166735	-1.07252	0.283486	0.566755	Ttll4	1	protein_coding	tubulin tyrosine ligase-like family, member 4 [Source:MGI Symbol;Acc:MGI:1914784]
ENSMUSG00000026170	4335.57	0.164928	0.11347	1.45349	0.146087	0.406597	Cyp27a1	1	protein_coding	cytochrome P450, family 27, subfamily a, polypeptide 1 [Source:MGI Symbol;Acc:MGI:88594]
ENSMUSG00000006538	27.6542	-0.382492	0.495485	-0.771955	0.440141	0.696706	Ihh	1	protein_coding	Indian hedgehog [Source:MGI Symbol;Acc:MGI:96533]
ENSMUSG00000026162	35.6163	-0.438978	0.240039	-1.82877	0.0674335	0.27039	Nhej1	1	protein_coding	non-homologous end joining factor 1 [Source:MGI Symbol;Acc:MGI:1922820]
ENSMUSG00000033159	572.317	0.108692	0.185333	0.58647	0.55756	0.77575	Cnppd1	1	protein_coding	cyclin Pas1/PHO80 domain containing 1 [Source:MGI Symbol;Acc:MGI:1916421]
ENSMUSG00000049339	1938.91	0.0692441	0.162661	0.425697	0.670329	0.842041	Retreg2	1	protein_coding	reticulophagy regulator family member 2 [Source:MGI Symbol;Acc:MGI:2388278]
ENSMUSG00000026197	263.729	0.0820537	0.180629	0.454266	0.649637	0.830139	Zfand2b	1	protein_coding	zinc finger, AN1 type domain 2B [Source:MGI Symbol;Acc:MGI:1916068]
ENSMUSG00000026198	772.413	-0.193444	0.118601	-1.63105	0.10288	0.336786	Abcb6	1	protein_coding	ATP-binding cassette, sub-family B (MDR/TAP), member 6 [Source:MGI Symbol;Acc:MGI:1921354]
ENSMUSG00000099519	1272.48	-0.0528119	0.123537	-0.4275	0.669016	0.841388	Gm29253	1	lncRNA	predicted gene 29253 [Source:MGI Symbol;Acc:MGI:5579959]
ENSMUSG00000033124	827.633	0.156886	0.163597	0.95898	0.337569	0.615015	Atg9a	1	protein_coding	autophagy related 9A [Source:MGI Symbol;Acc:MGI:2138446]
ENSMUSG00000026199	272.588	0.0565682	0.151309	0.373859	0.708509	0.862121	Ankzf1	1	protein_coding	ankyrin repeat and zinc finger domain containing 1 [Source:MGI Symbol;Acc:MGI:1098746]
ENSMUSG00000026200	36.9204	-0.00849114	0.206161	-0.041187	0.967147	0.987583	Glb1l	1	protein_coding	galactosidase, beta 1-like [Source:MGI Symbol;Acc:MGI:1921827]
ENSMUSG00000026201	745.064	-0.142416	0.0886845	-1.60588	0.108301	0.345254	Stk16	1	protein_coding	serine/threonine kinase 16 [Source:MGI Symbol;Acc:MGI:1313271]
ENSMUSG00000026202	1991.3	0.160828	0.155718	1.03281	0.301691	0.582998	Tuba4a	1	protein_coding	tubulin, alpha 4A [Source:MGI Symbol;Acc:MGI:1095410]
ENSMUSG00000026203	641.273	0.160134	0.14975	1.06935	0.284914	0.567963	Dnajb2	1	protein_coding	DnaJ heat shock protein family (Hsp40) member B2 [Source:MGI Symbol;Acc:MGI:1928739]
ENSMUSG00000026209	497.688	0.0309684	0.143313	0.216089	0.828918	0.924798	Dnpep	1	protein_coding	aspartyl aminopeptidase [Source:MGI Symbol;Acc:MGI:1278328]
ENSMUSG00000026208	52.5054	0.567034	0.304019	1.86513	0.0621631	0.259492	Des	1	protein_coding	desmin [Source:MGI Symbol;Acc:MGI:94885]
ENSMUSG00000026207	13.6316	0.481348	0.38731	1.2428	0.213943	0.494798	Speg	1	protein_coding	SPEG complex locus [Source:MGI Symbol;Acc:MGI:109282]
ENSMUSG00000033021	299.952	-0.29562	0.165285	-1.78855	0.0736878	0.284166	Gmppa	1	protein_coding	GDP-mannose pyrophosphorylase A [Source:MGI Symbol;Acc:MGI:1916330]
ENSMUSG00000032997	29.3345	0.266452	0.279651	0.952803	0.34069	0.617489	Chpf	1	protein_coding	chondroitin polymerizing factor [Source:MGI Symbol;Acc:MGI:106576]
ENSMUSG00000026211	14.0365	0.141636	0.427671	0.33118	0.740509	0.880853	Obsl1	1	protein_coding	obscurin-like 1 [Source:MGI Symbol;Acc:MGI:2138628]
ENSMUSG00000026213	98.4604	0.301537	0.16694	1.80626	0.0708778	0.277517	Stk11ip	1	protein_coding	serine/threonine kinase 11 interacting protein [Source:MGI Symbol;Acc:MGI:1918978]
ENSMUSG00000026245	294.955	-0.180258	0.13254	-1.36003	0.17382	0.444509	Farsb	1	protein_coding	phenylalanyl-tRNA synthetase, beta subunit [Source:MGI Symbol;Acc:MGI:1346035]
ENSMUSG00000012187	17.0902	-1.82422	0.398642	-4.57609	4.73755e-06	0.000255354	Mogat1	1	protein_coding	monoacylglycerol O-acyltransferase 1 [Source:MGI Symbol;Acc:MGI:1915643]
ENSMUSG00000032883	357.115	0.423406	0.265685	1.59364	0.111016	0.349379	Acsl3	1	protein_coding	acyl-CoA synthetase long-chain family member 3 [Source:MGI Symbol;Acc:MGI:1921455]
ENSMUSG00000079470	120.663	0.574532	0.272271	2.11015	0.0348457	0.188904	Utp14b	1	protein_coding	UTP14B small subunit processome component [Source:MGI Symbol;Acc:MGI:2445092]
ENSMUSG00000099377	20.577	0.253643	0.289802	0.875231	0.381448	0.651999	Gm6159	1	processed_pseudogene	predicted gene 6159 [Source:MGI Symbol;Acc:MGI:3644323]
ENSMUSG00000072978	34.7491	-0.0147908	0.22252	-0.0664695	0.947004	0.978745	Gm5830	1	processed_pseudogene	predicted pseudogene 5830 [Source:MGI Symbol;Acc:MGI:3647375]
ENSMUSG00000073643	153.586	-0.18186	0.15597	-1.16599	0.243617	0.52743	Wdfy1	1	protein_coding	WD repeat and FYVE domain containing 1 [Source:MGI Symbol;Acc:MGI:1916618]
ENSMUSG00000026248	202.808	-0.161968	0.125353	-1.29209	0.196325	0.472473	Mrpl44	1	protein_coding	mitochondrial ribosomal protein L44 [Source:MGI Symbol;Acc:MGI:1916413]
ENSMUSG00000026249	122.862	-1.24325	0.307171	-4.04741	5.17874e-05	0.0019405	Serpine2	1	protein_coding	serine (or cysteine) peptidase inhibitor, clade E, member 2 [Source:MGI Symbol;Acc:MGI:101780]
ENSMUSG00000067106	151.775	0.0746429	0.166436	0.448479	0.653808	0.832414	Gm5529	1	processed_pseudogene	predicted pseudogene 5529 [Source:MGI Symbol;Acc:MGI:3646377]
ENSMUSG00000004364	499.372	-0.195376	0.162785	-1.20021	0.230058	0.513545	Cul3	1	protein_coding	cullin 3 [Source:MGI Symbol;Acc:MGI:1347360]
ENSMUSG00000038608	39.572	0.0701321	0.285577	0.24558	0.806007	0.914509	Dock10	1	protein_coding	dedicator of cytokinesis 10 [Source:MGI Symbol;Acc:MGI:2146320]
ENSMUSG00000055980	239.618	-0.00775857	0.272987	-0.028421	0.977326	0.991805	Irs1	1	protein_coding	insulin receptor substrate 1 [Source:MGI Symbol;Acc:MGI:99454]
ENSMUSG00000026142	204.796	-0.293429	0.170749	-1.71848	0.0857084	0.305664	Rhbdd1	1	protein_coding	rhomboid domain containing 1 [Source:MGI Symbol;Acc:MGI:1924117]
ENSMUSG00000026150	244.651	-0.104829	0.146589	-0.715121	0.474534	0.723663	Mff	1	protein_coding	mitochondrial fission factor [Source:MGI Symbol;Acc:MGI:1922984]
ENSMUSG00000026159	174.038	-0.31468	0.181817	-1.73075	0.0834956	0.301918	Agfg1	1	protein_coding	ArfGAP with FG repeats 1 [Source:MGI Symbol;Acc:MGI:1333754]
ENSMUSG00000045658	903.629	0.298346	0.130152	2.29229	0.0218888	0.14649	Pid1	1	protein_coding	phosphotyrosine interaction domain containing 1 [Source:MGI Symbol;Acc:MGI:2138391]
ENSMUSG00000026219	949.244	-0.273826	0.14115	-1.93996	0.0523844	0.236811	Trip12	1	protein_coding	thyroid hormone receptor interactor 12 [Source:MGI Symbol;Acc:MGI:1309481]
ENSMUSG00000073633	39.9447	0.0465993	0.241421	0.193021	0.846943	0.932588	Fbxo36	1	protein_coding	F-box protein 36 [Source:MGI Symbol;Acc:MGI:1289192]
ENSMUSG00000096802	14.5814	-0.350428	0.427247	-0.8202	0.412102	0.677761	Gm15433	1	processed_pseudogene	predicted pseudogene 15433 [Source:MGI Symbol;Acc:MGI:3705860]
ENSMUSG00000064281	625.122	0.166286	0.164855	1.00868	0.313129	0.593722	Rpl19-ps1	1	processed_pseudogene	ribosomal protein L19, pseudogene 1 [Source:MGI Symbol;Acc:MGI:3642668]
ENSMUSG00000098842	443.219	0.0992777	0.174255	0.569726	0.568864	0.781912	Gm27907	1	miRNA	predicted gene, 27907 [Source:MGI Symbol;Acc:MGI:5531289]
ENSMUSG00000079457	33.5286	0.10014	0.284517	0.351967	0.724863	0.87157	Gm7609	1	transcribed_unprocessed_pseudogene	predicted pseudogene 7609 [Source:MGI Symbol;Acc:MGI:3644536]
ENSMUSG00000089714	18.0876	-0.616197	0.409432	-1.50501	0.132323	0.384644	Gm16092	1	lncRNA	predicted gene 16092 [Source:MGI Symbol;Acc:MGI:3841241]
ENSMUSG00000090186	17.7197	-0.0662164	0.345764	-0.191507	0.848128	0.932694	Gm7592	1	unprocessed_pseudogene	predicted gene 7592 [Source:MGI Symbol;Acc:MGI:3644077]
ENSMUSG00000070034	26.4232	0.321459	0.270445	1.18863	0.234584	0.5182	Sp110	1	protein_coding	Sp110 nuclear body protein [Source:MGI Symbol;Acc:MGI:1923364]
ENSMUSG00000070031	39.8669	0.770166	0.287653	2.67741	0.00741938	0.0765654	Sp140	1	protein_coding	Sp140 nuclear body protein [Source:MGI Symbol;Acc:MGI:3702467]
ENSMUSG00000090246	13.4124	-0.451658	0.462207	-0.977178	0.328481	0.607897	Gm17017	1	lncRNA	predicted gene 17017 [Source:MGI Symbol;Acc:MGI:4820558]
ENSMUSG00000026222	109.277	0.343816	0.195392	1.75962	0.0784719	0.292942	Sp100	1	protein_coding	nuclear antigen Sp100 [Source:MGI Symbol;Acc:MGI:109561]
ENSMUSG00000036707	518.767	-0.245687	0.131732	-1.86505	0.0621745	0.259492	Cab39	1	protein_coding	calcium binding protein 39 [Source:MGI Symbol;Acc:MGI:107438]
ENSMUSG00000026223	428.038	0.203544	0.123878	1.64311	0.100361	0.333126	Itm2c	1	protein_coding	integral membrane protein 2C [Source:MGI Symbol;Acc:MGI:1927594]
ENSMUSG00000099342	52.1254	-0.269362	0.2395	-1.12468	0.260723	0.546186	Gm18180	1	processed_pseudogene	predicted gene, 18180 [Source:MGI Symbol;Acc:MGI:5010365]
ENSMUSG00000026227	825.331	-0.268336	0.148828	-1.80299	0.0713892	0.278444	2810459M11Rik	1	protein_coding	RIKEN cDNA 2810459M11 gene [Source:MGI Symbol;Acc:MGI:1920042]
ENSMUSG00000026229	1428.68	-0.181139	0.0852279	-2.12535	0.0335573	0.185379	Psmd1	1	protein_coding	proteasome (prosome, macropain) 26S subunit, non-ATPase, 1 [Source:MGI Symbol;Acc:MGI:1917497]
ENSMUSG00000094638	477.249	-0.0194434	0.169997	-0.114374	0.908941	0.95944	Gm21972	1	protein_coding	predicted gene 21972 [Source:MGI Symbol;Acc:MGI:5439441]
ENSMUSG00000062590	58.1977	-0.0386834	0.199623	-0.193782	0.846347	0.93244	Armc9	1	protein_coding	armadillo repeat containing 9 [Source:MGI Symbol;Acc:MGI:1926045]
ENSMUSG00000026234	1841.71	0.151244	0.136883	1.10491	0.269198	0.55454	Ncl	1	protein_coding	nucleolin [Source:MGI Symbol;Acc:MGI:97286]
ENSMUSG00000026238	3401.74	0.099841	0.140608	0.710066	0.477663	0.725446	Ptma	1	protein_coding	prothymosin alpha [Source:MGI Symbol;Acc:MGI:97803]
ENSMUSG00000026239	50.3865	0.11128	0.1725	0.645102	0.518861	0.753026	Pde6d	1	protein_coding	phosphodiesterase 6D, cGMP-specific, rod, delta [Source:MGI Symbol;Acc:MGI:1270843]
ENSMUSG00000026240	128.031	0.150089	0.169037	0.887907	0.374591	0.645203	Cops7b	1	protein_coding	COP9 signalosome subunit 7B [Source:MGI Symbol;Acc:MGI:1349388]
ENSMUSG00000053333	163.938	-0.260366	0.16112	-1.61598	0.106099	0.341808	Dis3l2	1	protein_coding	DIS3 like 3'-5' exoribonuclease 2 [Source:MGI Symbol;Acc:MGI:2442555]
ENSMUSG00000084106	652.633	0.0237346	0.142464	0.1666	0.867685	0.942396	Gm6136	1	processed_pseudogene	predicted pseudogene 6136 [Source:MGI Symbol;Acc:MGI:3646897]
ENSMUSG00000026254	452.209	0.03373	0.100283	0.336349	0.736608	0.878164	Eif4e2	1	protein_coding	eukaryotic translation initiation factor 4E member 2 [Source:MGI Symbol;Acc:MGI:1914440]
ENSMUSG00000048000	447.081	0.0636262	0.116997	0.543827	0.58656	0.794422	Gigyf2	1	protein_coding	GRB10 interacting GYF protein 2 [Source:MGI Symbol;Acc:MGI:2138584]
ENSMUSG00000026259	359.392	0.0589139	0.244726	0.240734	0.809761	0.916491	Ngef	1	protein_coding	neuronal guanine nucleotide exchange factor [Source:MGI Symbol;Acc:MGI:1858414]
ENSMUSG00000079434	17.5278	-0.252378	0.326995	-0.771811	0.440226	0.696706	Neu2	1	protein_coding	neuraminidase 2 [Source:MGI Symbol;Acc:MGI:1344417]
ENSMUSG00000090994	13.4834	0.389038	0.403179	0.964926	0.334582	0.611959	Gm6153	1	processed_pseudogene	predicted gene 6153 [Source:MGI Symbol;Acc:MGI:3645798]
ENSMUSG00000026288	40.0351	0.290965	0.259178	1.12265	0.261587	0.54731	Inpp5d	1	protein_coding	inositol polyphosphate-5-phosphatase D [Source:MGI Symbol;Acc:MGI:107357]
ENSMUSG00000026289	358.942	-0.0698225	0.124834	-0.559323	0.575941	0.786749	Atg16l1	1	protein_coding	autophagy related 16-like 1 (S. cerevisiae) [Source:MGI Symbol;Acc:MGI:1924290]
ENSMUSG00000070738	210.977	-0.135689	0.118558	-1.14449	0.252419	0.537272	Dgkd	1	protein_coding	diacylglycerol kinase, delta [Source:MGI Symbol;Acc:MGI:2138334]
ENSMUSG00000005501	302.711	0.00286325	0.12839	0.0223012	0.982208	0.993798	Usp40	1	protein_coding	ubiquitin specific peptidase 40 [Source:MGI Symbol;Acc:MGI:2443184]
ENSMUSG00000090165	6534.96	0.313342	0.122269	2.56272	0.0103856	0.0941997	Ugt1a10	1	protein_coding	UDP glycosyltransferase 1 family, polypeptide A10 [Source:MGI Symbol;Acc:MGI:3580642]
ENSMUSG00000090175	6594.13	0.304312	0.120768	2.51981	0.0117418	0.100986	Ugt1a9	1	protein_coding	UDP glucuronosyltransferase 1 family, polypeptide A9 [Source:MGI Symbol;Acc:MGI:3576092]
ENSMUSG00000089675	6531.64	0.313428	0.122345	2.56183	0.0104121	0.0941997	Ugt1a8	1	protein_coding	UDP glucuronosyltransferase 1 family, polypeptide A8 [Source:MGI Symbol;Acc:MGI:3576090]
ENSMUSG00000090124	7226.5	0.245054	0.116168	2.10949	0.0349027	0.188953	Ugt1a7c	1	protein_coding	UDP glucuronosyltransferase 1 family, polypeptide A7C [Source:MGI Symbol;Acc:MGI:3032636]
ENSMUSG00000090145	7169.11	0.243386	0.115949	2.09907	0.0358105	0.191838	Ugt1a6b	1	protein_coding	UDP glucuronosyltransferase 1 family, polypeptide A6B [Source:MGI Symbol;Acc:MGI:3580629]
ENSMUSG00000054545	7261.54	0.241952	0.117012	2.06776	0.0386627	0.201113	Ugt1a6a	1	protein_coding	UDP glucuronosyltransferase 1 family, polypeptide A6A [Source:MGI Symbol;Acc:MGI:2137698]
ENSMUSG00000089943	6848.48	0.392753	0.12326	3.18638	0.00144066	0.0254918	Ugt1a5	1	protein_coding	UDP glucuronosyltransferase 1 family, polypeptide A5 [Source:MGI Symbol;Acc:MGI:3032634]
ENSMUSG00000090171	6550.93	0.318853	0.122528	2.60228	0.00926055	0.0881041	Ugt1a2	1	protein_coding	UDP glucuronosyltransferase 1 family, polypeptide A2 [Source:MGI Symbol;Acc:MGI:3576049]
ENSMUSG00000089960	8039.91	0.334061	0.115484	2.89269	0.00381959	0.0496518	Ugt1a1	1	protein_coding	UDP glucuronosyltransferase 1 family, polypeptide A1 [Source:MGI Symbol;Acc:MGI:98898]
ENSMUSG00000079429	26.5516	0.402549	0.271263	1.48398	0.137815	0.394075	Mroh2a	1	protein_coding	maestro heat-like repeat family member 2A [Source:MGI Symbol;Acc:MGI:3705228]
ENSMUSG00000044783	1574.25	-0.382654	0.135455	-2.82495	0.00472877	0.0568832	Hjurp	1	protein_coding	Holliday junction recognition protein [Source:MGI Symbol;Acc:MGI:2685821]
ENSMUSG00000026295	917.018	0.476349	0.164405	2.8974	0.00376264	0.0494186	Spp2	1	protein_coding	secreted phosphoprotein 2 [Source:MGI Symbol;Acc:MGI:1922646]
ENSMUSG00000049866	22.4249	0.552292	0.277694	1.98885	0.0467174	0.222357	Arl4c	1	protein_coding	ADP-ribosylation factor-like 4C [Source:MGI Symbol;Acc:MGI:2445172]
ENSMUSG00000036206	20.9486	0.291812	0.406867	0.717217	0.47324	0.722991	Sh3bp4	1	protein_coding	SH3-domain binding protein 4 [Source:MGI Symbol;Acc:MGI:2138297]
ENSMUSG00000055013	96.1558	-0.103202	0.164919	-0.625772	0.531464	0.759451	Agap1	1	protein_coding	ArfGAP with GTPase domain, ankyrin repeat and PH domain 1 [Source:MGI Symbol;Acc:MGI:2653690]
ENSMUSG00000034432	263.769	-0.0943637	0.0991108	-0.952104	0.341044	0.617712	Cops8	1	protein_coding	COP9 signalosome subunit 8 [Source:MGI Symbol;Acc:MGI:1915363]
ENSMUSG00000048126	131.672	0.555987	0.35884	1.5494	0.121286	0.368504	Col6a3	1	protein_coding	collagen, type VI, alpha 3 [Source:MGI Symbol;Acc:MGI:88461]
ENSMUSG00000026303	13.9416	0.243451	0.318608	0.764108	0.444803	0.699761	Mlph	1	protein_coding	melanophilin [Source:MGI Symbol;Acc:MGI:2176380]
ENSMUSG00000026304	196.012	0.227416	0.175522	1.29566	0.195094	0.471296	Rab17	1	protein_coding	RAB17, member RAS oncogene family [Source:MGI Symbol;Acc:MGI:104640]
ENSMUSG00000026305	369.095	0.166266	0.108504	1.53235	0.125436	0.37497	Lrrfip1	1	protein_coding	leucine rich repeat (in FLII) interacting protein 1 [Source:MGI Symbol;Acc:MGI:1342770]
ENSMUSG00000034353	32.5066	0.55542	0.283163	1.96149	0.049822	0.23026	Ramp1	1	protein_coding	receptor (calcitonin) activity modifying protein 1 [Source:MGI Symbol;Acc:MGI:1858418]
ENSMUSG00000034343	293.404	-0.35801	0.120895	-2.96134	0.00306305	0.0434012	Ube2f	1	protein_coding	ubiquitin-conjugating enzyme E2F (putative) [Source:MGI Symbol;Acc:MGI:1915171]
ENSMUSG00000026307	1112.78	0.346102	0.114491	3.02296	0.00250314	0.0380467	Scly	1	protein_coding	selenocysteine lyase [Source:MGI Symbol;Acc:MGI:1355310]
ENSMUSG00000026309	344.858	0.0906764	0.116337	0.779428	0.435727	0.69375	Ilkap	1	protein_coding	integrin-linked kinase-associated serine/threonine phosphatase 2C [Source:MGI Symbol;Acc:MGI:1914694]
ENSMUSG00000067071	743.757	0.029154	0.281369	0.103615	0.917475	0.963911	Hes6	1	protein_coding	hairy and enhancer of split 6 [Source:MGI Symbol;Acc:MGI:1859852]
ENSMUSG00000055866	243.097	-0.770048	0.473563	-1.62607	0.103934	0.338572	Per2	1	protein_coding	period circadian clock 2 [Source:MGI Symbol;Acc:MGI:1195265]
ENSMUSG00000034292	106.767	-0.00230251	0.173219	-0.0132925	0.989394	0.996159	Traf3ip1	1	protein_coding	TRAF3 interacting protein 1 [Source:MGI Symbol;Acc:MGI:1921269]
ENSMUSG00000026311	70.1753	-0.159872	0.172687	-0.925793	0.354553	0.629867	Asb1	1	protein_coding	ankyrin repeat and SOCS box-containing 1 [Source:MGI Symbol;Acc:MGI:1929735]
ENSMUSG00000026313	82.2687	0.112379	0.172769	0.650457	0.515397	0.750308	Hdac4	1	protein_coding	histone deacetylase 4 [Source:MGI Symbol;Acc:MGI:3036234]
ENSMUSG00000026260	1270.69	-0.237487	0.0926997	-2.56189	0.0104104	0.0941997	Ndufa10	1	protein_coding	NADH:ubiquinone oxidoreductase subunit A10 [Source:MGI Symbol;Acc:MGI:1914523]
[truncated: 13,647 more rows]

## Sheet: CDfVsHFDf
ensembl_gene_id	baseMean	log2FoldChange	lfcSE	stat	pvalue	padj	external_gene_name	chromosome_name	gene_biotype	description
[truncated: 14,015 more rows]

## Sheet: CDmVsHFDm
ensembl_gene_id	baseMean	log2FoldChange	lfcSE	stat	pvalue	padj	external_gene_name	chromosome_name	gene_biotype	description
[truncated: 14,015 more rows]

[truncated: 4 more sheets: DPNVsHFDm, DIPVsHFDm, E2VsHFDm, PPTVsHFDm]
