# Supplementary material for: Estrogen receptor activation remodels TEAD1 gene expression to alleviate hepatic steatosis
Source: Mol Syst Biol. 2024 Mar 8;20(4):374–402. doi: 10.1038/s44320-024-00024-x (PMC10987545; doi:10.1038/s44320-024-00024-x)
Supplement: Supplementary file 7 — Dataset EV3 [file 44320_2024_24_MOESM7_ESM.xlsx]

## Sheet: info
This dataset shows the filtered differential expression gene lists of all comparisons tested
Tab	Comment
CDfVsCDm	Filtered DEGs from comparison of females on CD to males on CD
HFDfVsHFDm	Filtered DEGs from comparison of females on HFD to males on HFD
CDfVsHFDf	Filtered DEGs from comparison of females on CD to females on HFD
CDmVsHFDm	Filtered DEGs from comparison of males on CD to males on HFD
DPNVsHFDm	Filtered DEGs from comparison of DPN-treated males on HFD to males on HFD
DIPVsHFDm	Filtered DEGs from comparison of DIP-treated males on HFD to males on HFD
E2VsHFDm	Filtered DEGs from comparison of E2-treated males on HFD to males on HFD
PPTVsHFDm	Filtered DEGs from comparison of PPT-treated males on HFD to males on HFD

## Sheet: CDfVsCDm
ensembl_gene_id	baseMean	log2FoldChange	lfcSE	stat	pvalue	padj	external_gene_name	chromosome_name	gene_biotype	description
ENSMUSG00000099032	19.7475	6.43949	1.02037	6.31092	2.77386e-10	1.66123e-08	Tcf24	1	protein_coding	transcription factor 24 [Source:MGI Symbol;Acc:MGI:3780500]
ENSMUSG00000025936	71.4072	-4.96601	0.540623	-9.18571	4.08813e-20	6.51034e-18	Gm4956	1	transcribed_unprocessed_pseudogene	predicted gene 4956 [Source:MGI Symbol;Acc:MGI:3647976]
ENSMUSG00000026158	156.651	-0.888032	0.166401	-5.33668	9.46617e-08	3.70555e-06	Ogfrl1	1	protein_coding	opioid growth factor receptor-like 1 [Source:MGI Symbol;Acc:MGI:1917405]
ENSMUSG00000026077	31.8763	4.03671	0.907959	4.44592	8.7518e-06	0.000211098	Npas2	1	protein_coding	neuronal PAS domain protein 2 [Source:MGI Symbol;Acc:MGI:109232]
ENSMUSG00000026074	129.851	1.58363	0.244378	6.48025	9.15734e-11	5.91387e-09	Map4k4	1	protein_coding	mitogen-activated protein kinase kinase kinase kinase 4 [Source:MGI Symbol;Acc:MGI:1349394]
ENSMUSG00000026072	297.52	-0.937075	0.210338	-4.45508	8.38606e-06	0.000204032	Il1r1	1	protein_coding	interleukin 1 receptor, type I [Source:MGI Symbol;Acc:MGI:96545]
ENSMUSG00000100679	84.8768	-0.887782	0.253213	-3.50606	0.000454791	0.00636708	Gm28778	1	protein_coding	predicted gene 28778 [Source:MGI Symbol;Acc:MGI:5579484]
ENSMUSG00000025981	198.543	-1.2298	0.361494	-3.40201	0.000668929	0.00872035	Coq10b	1	protein_coding	coenzyme Q10B [Source:MGI Symbol;Acc:MGI:1915126]
ENSMUSG00000064294	7297.91	-2.72444	0.23063	-11.813	3.34283e-32	1.37784e-29	Aox3	1	protein_coding	aldehyde oxidase 3 [Source:MGI Symbol;Acc:MGI:1918974]
ENSMUSG00000052062	65.7629	-1.7554	0.211739	-8.29038	1.1289e-16	1.36383e-14	Pard3b	1	protein_coding	par-3 family cell polarity regulator beta [Source:MGI Symbol;Acc:MGI:1919301]
ENSMUSG00000025969	171.045	1.00941	0.229817	4.39225	1.12184e-05	0.000263648	Nrp2	1	protein_coding	neuropilin 2 [Source:MGI Symbol;Acc:MGI:1100492]
ENSMUSG00000045005	75.4265	-0.924766	0.266412	-3.47119	0.000518163	0.00713314	Fzd5	1	protein_coding	frizzled class receptor 5 [Source:MGI Symbol;Acc:MGI:108571]
ENSMUSG00000100774	168.184	1.08621	0.361783	3.00237	0.00267885	0.0257901	Gm7329	1	processed_pseudogene	predicted gene 7329 [Source:MGI Symbol;Acc:MGI:3646271]
ENSMUSG00000039395	304.248	0.915216	0.328962	2.78213	0.00540026	0.0434688	Mreg	1	protein_coding	melanoregulin [Source:MGI Symbol;Acc:MGI:2151839]
ENSMUSG00000061815	8.82313	3.25864	0.82607	3.94475	7.98849e-05	0.00147887	Rufy4	1	protein_coding	RUN and FYVE domain containing 4 [Source:MGI Symbol;Acc:MGI:3588214]
ENSMUSG00000026177	62.4578	0.844202	0.278518	3.03105	0.00243702	0.0240172	Slc11a1	1	protein_coding	solute carrier family 11 (proton-coupled divalent metal ion transporters), member 1 [Source:MGI Symbol;Acc:MGI:1345275]
ENSMUSG00000026249	122.862	-2.60384	0.313356	-8.30953	9.60859e-17	1.18118e-14	Serpine2	1	protein_coding	serine (or cysteine) peptidase inhibitor, clade E, member 2 [Source:MGI Symbol;Acc:MGI:101780]
ENSMUSG00000055866	243.097	-1.37972	0.477255	-2.89096	0.00384073	0.0337666	Per2	1	protein_coding	period circadian clock 2 [Source:MGI Symbol;Acc:MGI:1195265]
ENSMUSG00000034220	333.928	-1.79377	0.344726	-5.20347	1.95598e-07	7.11977e-06	Gpc1	1	protein_coding	glypican 1 [Source:MGI Symbol;Acc:MGI:1194891]
ENSMUSG00000042349	254.589	-0.987065	0.156982	-6.28777	3.22059e-10	1.91243e-08	Ikbke	1	protein_coding	inhibitor of kappaB kinase epsilon [Source:MGI Symbol;Acc:MGI:1929612]
ENSMUSG00000026435	382.713	0.838804	0.228118	3.67706	0.000235942	0.00371099	Slc45a3	1	protein_coding	solute carrier family 45, member 3 [Source:MGI Symbol;Acc:MGI:1922082]
ENSMUSG00000020423	103.391	-1.02053	0.339612	-3.00499	0.00265588	0.0256333	Btg2	1	protein_coding	B cell translocation gene 2, anti-proliferative [Source:MGI Symbol;Acc:MGI:108384]
ENSMUSG00000102095	227.536	-1.12829	0.241066	-4.68043	2.86271e-06	7.89726e-05	C730036E19Rik	1	lncRNA	RIKEN cDNA C730036E19 gene [Source:MGI Symbol;Acc:MGI:3028040]
ENSMUSG00000060519	73.9829	1.16934	0.354006	3.30317	0.000955969	0.0115491	Tor3a	1	protein_coding	torsin family 3, member A [Source:MGI Symbol;Acc:MGI:1353652]
ENSMUSG00000103222	48.7848	-1.36068	0.301414	-4.51432	6.3521e-06	0.000159531	Gm37729	1	TEC	predicted gene, 37729 [Source:MGI Symbol;Acc:MGI:5610957]
ENSMUSG00000026692	89.7639	0.980149	0.206242	4.75243	2.00988e-06	5.7249e-05	Fmo4	1	protein_coding	flavin containing monooxygenase 4 [Source:MGI Symbol;Acc:MGI:2429497]
ENSMUSG00000040181	1711.63	1.20828	0.154745	7.80816	5.80307e-15	5.93608e-13	Fmo1	1	protein_coding	flavin containing monooxygenase 1 [Source:MGI Symbol;Acc:MGI:1310002]
ENSMUSG00000040170	146.803	1.79379	0.358808	4.99931	5.75356e-07	1.8795e-05	Fmo2	1	protein_coding	flavin containing monooxygenase 2 [Source:MGI Symbol;Acc:MGI:1916776]
ENSMUSG00000026691	374.956	11.6946	1.34191	8.7149	2.91023e-18	3.99842e-16	Fmo3	1	protein_coding	flavin containing monooxygenase 3 [Source:MGI Symbol;Acc:MGI:1100496]
ENSMUSG00000041396	22.2555	0.847713	0.279218	3.03603	0.00239719	0.0237584	Mettl18	1	protein_coding	methyltransferase like 18 [Source:MGI Symbol;Acc:MGI:1917212]
ENSMUSG00000086593	107.99	-1.00433	0.229766	-4.37112	1.23613e-05	0.000288239	Gm16548	1	lncRNA	predicted gene 16548 [Source:MGI Symbol;Acc:MGI:4414968]
ENSMUSG00000026566	42.1334	1.67226	0.343757	4.86465	1.14659e-06	3.51604e-05	Mpzl1	1	protein_coding	myelin protein zero-like 1 [Source:MGI Symbol;Acc:MGI:1915731]
ENSMUSG00000040612	307.254	1.0405	0.248425	4.1884	2.80928e-05	0.000598318	Ildr2	1	protein_coding	immunoglobulin-like domain containing receptor 2 [Source:MGI Symbol;Acc:MGI:1196370]
ENSMUSG00000026688	120.61	2.04209	0.229864	8.88389	6.45602e-19	9.42444e-17	Mgst3	1	protein_coding	microsomal glutathione S-transferase 3 [Source:MGI Symbol;Acc:MGI:1913697]
ENSMUSG00000015843	71.8351	0.859349	0.23087	3.72221	0.000197485	0.00319579	Rxrg	1	protein_coding	retinoid X receptor gamma [Source:MGI Symbol;Acc:MGI:98216]
ENSMUSG00000038370	84.325	3.25923	0.434327	7.50411	6.18489e-14	5.62825e-12	Pcp4l1	1	protein_coding	Purkinje cell protein 4-like 1 [Source:MGI Symbol;Acc:MGI:1913675]
ENSMUSG00000005677	2721.45	0.95547	0.331994	2.87797	0.00400244	0.0347307	Nr1i3	1	protein_coding	nuclear receptor subfamily 1, group I, member 3 [Source:MGI Symbol;Acc:MGI:1346307]
ENSMUSG00000058715	69.4523	0.844269	0.266067	3.17314	0.00150798	0.0165101	Fcer1g	1	protein_coding	Fc receptor, IgE, high affinity I, gamma polypeptide [Source:MGI Symbol;Acc:MGI:95496]
ENSMUSG00000026542	720.577	1.10479	0.274927	4.01849	5.85728e-05	0.00112444	Apcs	1	protein_coding	serum amyloid P-component [Source:MGI Symbol;Acc:MGI:98229]
ENSMUSG00000050069	91.333	-1.88522	0.529819	-3.55824	0.000373353	0.0054539	Grem2	1	protein_coding	gremlin 2, DAN family BMP antagonist [Source:MGI Symbol;Acc:MGI:1344367]
ENSMUSG00000087236	34.9414	1.0966	0.290817	3.77076	0.000162753	0.00269719	Kif28	1	protein_coding	kinesin family member 28 [Source:MGI Symbol;Acc:MGI:2686151]
ENSMUSG00000038599	67.4901	-5.09675	0.701489	-7.26561	3.71361e-13	3.02573e-11	Capn8	1	protein_coding	calpain 8 [Source:MGI Symbol;Acc:MGI:2181366]
ENSMUSG00000038576	250.417	-5.95971	0.437878	-13.6104	3.47166e-42	2.56062e-39	Susd4	1	protein_coding	sushi domain containing 4 [Source:MGI Symbol;Acc:MGI:2138351]
ENSMUSG00000097615	18.1856	1.09765	0.387051	2.83594	0.0045691	0.0382267	Gm2061	1	lncRNA	predicted gene 2061 [Source:MGI Symbol;Acc:MGI:3780228]
ENSMUSG00000026614	550.488	1.08667	0.284603	3.8182	0.000134429	0.00230023	Slc30a10	1	protein_coding	solute carrier family 30, member 10 [Source:MGI Symbol;Acc:MGI:2685058]
ENSMUSG00000026622	27.8115	-1.69092	0.376679	-4.48901	7.15543e-06	0.00017748	Nek2	1	protein_coding	NIMA (never in mitosis gene a)-related expressed kinase 2 [Source:MGI Symbol;Acc:MGI:109359]
ENSMUSG00000103653	2339.36	-3.02479	0.227623	-13.2886	2.69513e-40	1.79855e-37	Gstp-ps	1	processed_pseudogene	glutathione S-transferase, pi, pseudogene [Source:MGI Symbol;Acc:MGI:3782108]
ENSMUSG00000009633	1061.45	1.88048	0.564164	3.33322	0.000858481	0.0105811	G0s2	1	protein_coding	G0/G1 switch gene 2 [Source:MGI Symbol;Acc:MGI:1316737]
ENSMUSG00000026664	13691.9	-1.03253	0.106586	-9.68726	3.41575e-22	6.5573e-20	Phyh	2	protein_coding	phytanoyl-CoA hydroxylase [Source:MGI Symbol;Acc:MGI:891978]
ENSMUSG00000086670	21.4007	-1.48891	0.354544	-4.19951	2.67493e-05	0.000572314	Gm13194	2	processed_pseudogene	predicted gene 13194 [Source:MGI Symbol;Acc:MGI:3651272]
ENSMUSG00000026669	838.293	-3.31327	0.250463	-13.2286	6.00311e-40	3.65772e-37	Mcm10	2	protein_coding	minichromosome maintenance 10 replication initiation factor [Source:MGI Symbol;Acc:MGI:1917274]
ENSMUSG00000025815	608.641	-0.898268	0.182276	-4.92807	8.30461e-07	2.65104e-05	Dhtkd1	2	protein_coding	dehydrogenase E1 and transketolase domain containing 1 [Source:MGI Symbol;Acc:MGI:2445096]
ENSMUSG00000026767	222.307	-0.869082	0.222033	-3.91421	9.07013e-05	0.00164436	Mindy3	2	protein_coding	MINDY lysine 48 deubiquitinase 3 [Source:MGI Symbol;Acc:MGI:1914210]
ENSMUSG00000026981	19.4929	2.20549	0.519919	4.24199	2.21551e-05	0.000484447	Il1rn	2	protein_coding	interleukin 1 receptor antagonist [Source:MGI Symbol;Acc:MGI:96547]
ENSMUSG00000047617	260.945	1.69293	0.276882	6.11426	9.70074e-10	5.26923e-08	Paxx	2	protein_coding	non-homologous end joining factor [Source:MGI Symbol;Acc:MGI:2442831]
ENSMUSG00000026938	278.16	1.41309	0.168067	8.40788	4.17486e-17	5.41727e-15	Fcna	2	protein_coding	ficolin A [Source:MGI Symbol;Acc:MGI:1340905]
ENSMUSG00000049086	56.8578	-0.999973	0.285379	-3.50401	0.000458303	0.0064061	Bmyc	2	protein_coding	brain expressed myelocytomatosis oncogene [Source:MGI Symbol;Acc:MGI:88184]
ENSMUSG00000036040	114.158	-1.14844	0.388699	-2.95458	0.00313092	0.0289946	Adamtsl2	2	protein_coding	ADAMTS-like 2 [Source:MGI Symbol;Acc:MGI:1925044]
ENSMUSG00000026853	684.5	1.47443	0.28529	5.16819	2.36375e-07	8.45042e-06	Crat	2	protein_coding	carnitine acetyltransferase [Source:MGI Symbol;Acc:MGI:109501]
ENSMUSG00000050592	11.647	1.17298	0.418432	2.80327	0.0050587	0.0413851	Fam78a	2	protein_coding	family with sequence similarity 78, member A [Source:MGI Symbol;Acc:MGI:2443569]
ENSMUSG00000035236	27.844	-1.29607	0.391086	-3.31404	0.000919578	0.0111769	Scai	2	protein_coding	suppressor of cancer cell invasion [Source:MGI Symbol;Acc:MGI:2443716]
ENSMUSG00000026839	1798.9	-1.65382	0.599641	-2.75802	0.00581525	0.0461345	Upp2	2	protein_coding	uridine phosphorylase 2 [Source:MGI Symbol;Acc:MGI:1923904]
ENSMUSG00000034780	154.441	-1.18443	0.407164	-2.90897	0.00362625	0.0323381	B3galt1	2	protein_coding	UDP-Gal:betaGlcNAc beta 1,3-galactosyltransferase, polypeptide 1 [Source:MGI Symbol;Acc:MGI:1349403]
ENSMUSG00000027035	118.569	1.35211	0.323814	4.17559	2.97221e-05	0.000627307	Cers6	2	protein_coding	ceramide synthase 6 [Source:MGI Symbol;Acc:MGI:2442564]
ENSMUSG00000027070	16.3026	-3.10725	0.763935	-4.06743	4.75345e-05	0.000943553	Lrp2	2	protein_coding	low density lipoprotein receptor-related protein 2 [Source:MGI Symbol;Acc:MGI:95794]
ENSMUSG00000027111	23.4304	1.71366	0.374901	4.57098	4.85459e-06	0.00012764	Itga6	2	protein_coding	integrin alpha 6 [Source:MGI Symbol;Acc:MGI:96605]
ENSMUSG00000055612	17.6697	0.9956	0.356034	2.79636	0.00516815	0.0421053	Cdca7	2	protein_coding	cell division cycle associated 7 [Source:MGI Symbol;Acc:MGI:1914203]
ENSMUSG00000075256	24.8352	1.79621	0.330831	5.42939	5.65464e-08	2.33759e-06	Cerkl	2	protein_coding	ceramide kinase-like [Source:MGI Symbol;Acc:MGI:3037816]
ENSMUSG00000097187	24.2154	0.997051	0.322759	3.08915	0.0020073	0.0207146	Gm19426	2	protein_coding	predicted gene, 19426 [Source:MGI Symbol;Acc:MGI:5011611]
ENSMUSG00000002111	46.4874	0.941466	0.26385	3.56819	0.000359452	0.0052692	Spi1	2	protein_coding	spleen focus forming virus (SFFV) proviral integration oncogene [Source:MGI Symbol;Acc:MGI:98282]
ENSMUSG00000068742	321.059	-0.950182	0.201291	-4.72043	2.35346e-06	6.62277e-05	Cry2	2	protein_coding	cryptochrome 2 (photolyase-like) [Source:MGI Symbol;Acc:MGI:1270859]
ENSMUSG00000055312	208.678	-0.926385	0.192468	-4.81318	1.48549e-06	4.44821e-05	Them7	2	protein_coding	thioesterase superfamily member 7 [Source:MGI Symbol;Acc:MGI:1921338]
ENSMUSG00000048482	20.3021	-2.99731	0.576683	-5.1975	2.01984e-07	7.29536e-06	Bdnf	2	protein_coding	brain derived neurotrophic factor [Source:MGI Symbol;Acc:MGI:88145]
ENSMUSG00000040035	26.3864	1.79682	0.313601	5.72963	1.00649e-08	4.6551e-07	Disp2	2	protein_coding	dispatched RND tramsporter family member 2 [Source:MGI Symbol;Acc:MGI:2388733]
ENSMUSG00000027322	76.6599	1.15969	0.242529	4.78168	1.73834e-06	5.10715e-05	Siglec1	2	protein_coding	sialic acid binding Ig-like lectin 1, sialoadhesin [Source:MGI Symbol;Acc:MGI:99668]
ENSMUSG00000027333	35.2746	1.01567	0.248619	4.08526	4.40277e-05	0.000887645	Smox	2	protein_coding	spermine oxidase [Source:MGI Symbol;Acc:MGI:2445356]
ENSMUSG00000027346	645.133	-1.86287	0.291512	-6.3904	1.65455e-10	1.01697e-08	Gpcpd1	2	protein_coding	glycerophosphocholine phosphodiesterase 1 [Source:MGI Symbol;Acc:MGI:104898]
ENSMUSG00000084839	22.8292	-2.14226	0.59045	-3.62819	0.00028542	0.0043171	Gm14097	2	lncRNA	predicted gene 14097 [Source:MGI Symbol;Acc:MGI:3651729]
ENSMUSG00000027261	2513.12	-0.962203	0.122015	-7.88594	3.12165e-15	3.24051e-13	Hao1	2	protein_coding	hydroxyacid oxidase 1, liver [Source:MGI Symbol;Acc:MGI:96011]
ENSMUSG00000027459	43.5199	0.827994	0.263607	3.14101	0.00168365	0.0180941	Fam110a	2	protein_coding	family with sequence similarity 110, member A [Source:MGI Symbol;Acc:MGI:1921097]
ENSMUSG00000032715	68.5717	-1.56138	0.342955	-4.55273	5.29536e-06	0.000137424	Trib3	2	protein_coding	tribbles pseudokinase 3 [Source:MGI Symbol;Acc:MGI:1345675]
ENSMUSG00000042745	95.8932	1.6883	0.513526	3.28765	0.00101026	0.0120697	Id1	2	protein_coding	inhibitor of DNA binding 1, HLH protein [Source:MGI Symbol;Acc:MGI:96396]
ENSMUSG00000003283	36.9451	0.910217	0.300036	3.0337	0.00241576	0.0238748	Hck	2	protein_coding	hemopoietic cell kinase [Source:MGI Symbol;Acc:MGI:96052]
ENSMUSG00000027478	32.1508	1.30563	0.342711	3.80971	0.000139129	0.00236201	Dnmt3b	2	protein_coding	DNA methyltransferase 3B [Source:MGI Symbol;Acc:MGI:1261819]
ENSMUSG00000016024	825.655	1.00675	0.131788	7.63918	2.18616e-14	2.11289e-12	Lbp	2	protein_coding	lipopolysaccharide binding protein [Source:MGI Symbol;Acc:MGI:1098776]
ENSMUSG00000044349	60.27	-2.47244	0.359534	-6.8768	6.12127e-12	4.37671e-10	Snhg11	2	protein_coding	small nucleolar RNA host gene 11 [Source:MGI Symbol;Acc:MGI:2441845]
ENSMUSG00000017723	61.7842	1.80246	0.331337	5.43995	5.32954e-08	2.20971e-06	Wfdc2	2	protein_coding	WAP four-disulfide core domain 2 [Source:MGI Symbol;Acc:MGI:1914951]
ENSMUSG00000017754	711.304	1.42812	0.469341	3.04282	0.0023437	0.023377	Pltp	2	protein_coding	phospholipid transfer protein [Source:MGI Symbol;Acc:MGI:103151]
ENSMUSG00000006800	138.059	1.1366	0.269389	4.21919	2.45177e-05	0.000527789	Sulf2	2	protein_coding	sulfatase 2 [Source:MGI Symbol;Acc:MGI:1919293]
ENSMUSG00000008999	27.4355	-1.85859	0.389967	-4.76603	1.87893e-06	5.42914e-05	Bmp7	2	protein_coding	bone morphogenetic protein 7 [Source:MGI Symbol;Acc:MGI:103302]
ENSMUSG00000087382	142.29	-1.33489	0.361888	-3.6887	0.000225404	0.00356525	Ctcflos	2	lncRNA	CCCTC-binding factor (zinc finger protein)-like, opposite strand [Source:MGI Symbol;Acc:MGI:1921411]
ENSMUSG00000080888	28.6111	-1.53911	0.512937	-3.00058	0.00269468	0.0259007	Gm14387	2	unprocessed_pseudogene	predicted gene 14387 [Source:MGI Symbol;Acc:MGI:3650318]
ENSMUSG00000027556	38.3019	-1.61147	0.365778	-4.40561	1.05489e-05	0.000250563	Car1	3	protein_coding	carbonic anhydrase 1 [Source:MGI Symbol;Acc:MGI:88268]
ENSMUSG00000027559	25820.4	-1.24871	0.16138	-7.73768	1.0125e-14	1.00633e-12	Car3	3	protein_coding	carbonic anhydrase 3 [Source:MGI Symbol;Acc:MGI:88270]
ENSMUSG00000027562	49.6961	1.30216	0.193138	6.7421	1.56112e-11	1.07243e-09	Car2	3	protein_coding	carbonic anhydrase 2 [Source:MGI Symbol;Acc:MGI:88269]
ENSMUSG00000039519	2694.26	-4.96254	0.25809	-19.2279	2.16206e-82	5.04986e-79	Cyp7b1	3	protein_coding	cytochrome P450, family 7, subfamily b, polypeptide 1 [Source:MGI Symbol;Acc:MGI:104978]
ENSMUSG00000025764	383.406	-0.929872	0.181984	-5.10964	3.22781e-07	1.12804e-05	Jade1	3	protein_coding	jade family PHD finger 1 [Source:MGI Symbol;Acc:MGI:1925835]
ENSMUSG00000061143	29.1118	-1.38839	0.350899	-3.95668	7.59987e-05	0.00141628	Maml3	3	protein_coding	mastermind like transcriptional coactivator 3 [Source:MGI Symbol;Acc:MGI:2389461]
ENSMUSG00000070490	48.3647	-0.913746	0.275319	-3.31886	0.000903844	0.0110239	Gm10293	3	processed_pseudogene	predicted pseudogene 10293 [Source:MGI Symbol;Acc:MGI:3704216]
ENSMUSG00000027750	54.3928	1.50018	0.298509	5.02558	5.01905e-07	1.6827e-05	Postn	3	protein_coding	periostin, osteoblast specific factor [Source:MGI Symbol;Acc:MGI:1926321]
ENSMUSG00000027808	2300.5	-0.82205	0.221119	-3.71769	0.000201053	0.00323486	Serp1	3	protein_coding	stress-associated endoplasmic reticulum protein 1 [Source:MGI Symbol;Acc:MGI:92638]
ENSMUSG00000027762	412.785	-1.26541	0.233702	-5.41465	6.14093e-08	2.50901e-06	Sucnr1	3	protein_coding	succinate receptor 1 [Source:MGI Symbol;Acc:MGI:1934135]
ENSMUSG00000027820	337.309	0.891869	0.281941	3.16332	0.0015598	0.0169856	Mme	3	protein_coding	membrane metallo endopeptidase [Source:MGI Symbol;Acc:MGI:97004]
ENSMUSG00000049404	576.014	-1.76812	0.254238	-6.95459	3.536e-12	2.60808e-10	Rarres1	3	protein_coding	retinoic acid receptor responder (tazarotene induced) 1 [Source:MGI Symbol;Acc:MGI:1924461]
ENSMUSG00000028011	12556.8	-1.19246	0.185067	-6.44339	1.16834e-10	7.44232e-09	Tdo2	3	protein_coding	tryptophan 2,3-dioxygenase [Source:MGI Symbol;Acc:MGI:1928486]
ENSMUSG00000015854	773.344	1.11375	0.234919	4.74101	2.12653e-06	6.03262e-05	Cd5l	3	protein_coding	CD5 antigen-like [Source:MGI Symbol;Acc:MGI:1334419]
ENSMUSG00000028145	146.308	-0.865351	0.190698	-4.5378	5.68431e-06	0.000146378	Them4	3	protein_coding	thioesterase superfamily member 4 [Source:MGI Symbol;Acc:MGI:1923028]
ENSMUSG00000091648	11.9288	-1.47079	0.479633	-3.06649	0.00216591	0.0218682	C2cd4d	3	protein_coding	C2 calcium-dependent domain containing 4D [Source:MGI Symbol;Acc:MGI:2685505]
ENSMUSG00000005968	79.9669	-1.02554	0.357812	-2.86615	0.00415501	0.0356572	Tuft1	3	protein_coding	tuftelin 1 [Source:MGI Symbol;Acc:MGI:109572]
ENSMUSG00000068877	10699	-3.13694	0.388529	-8.07389	6.80916e-16	7.82161e-14	Selenbp2	3	protein_coding	selenium binding protein 2 [Source:MGI Symbol;Acc:MGI:104859]
ENSMUSG00000068874	8038.41	-1.2899	0.287329	-4.48928	7.14636e-06	0.00017748	Selenbp1	3	protein_coding	selenium binding protein 1 [Source:MGI Symbol;Acc:MGI:96825]
ENSMUSG00000028108	1083.43	1.02592	0.202026	5.07815	3.81125e-07	1.30271e-05	Ecm1	3	protein_coding	extracellular matrix protein 1 [Source:MGI Symbol;Acc:MGI:103060]
ENSMUSG00000038550	66.1331	-3.25676	1.16165	-2.80356	0.00505413	0.0413718	Ciart	3	protein_coding	circadian associated repressor of transcription [Source:MGI Symbol;Acc:MGI:2684975]
ENSMUSG00000045934	34.4041	1.32757	0.475081	2.7944	0.00519954	0.0422659	Mtmr11	3	protein_coding	myotubularin related protein 11 [Source:MGI Symbol;Acc:MGI:2652817]
ENSMUSG00000090817	198.98	-3.3081	0.305096	-10.8428	2.1569e-27	5.70316e-25	Gm4450	3	protein_coding	predicted gene 4450 [Source:MGI Symbol;Acc:MGI:3782634]
ENSMUSG00000106129	17.8496	-3.4532	0.595935	-5.79459	6.84865e-09	3.25939e-07	Gm19210	3	unprocessed_pseudogene	predicted gene, 19210 [Source:MGI Symbol;Acc:MGI:5011395]
ENSMUSG00000095143	407.326	-4.15828	0.357327	-11.6372	2.66674e-31	1.01005e-28	Hsd3b4	3	protein_coding	hydroxy-delta-5-steroid dehydrogenase, 3 beta- and steroid delta-isomerase 4 [Source:MGI Symbol;Acc:MGI:96236]
ENSMUSG00000105696	14.9186	-3.51325	0.602186	-5.83416	5.40621e-09	2.63065e-07	Gm19211	3	unprocessed_pseudogene	predicted gene, 19211 [Source:MGI Symbol;Acc:MGI:5011396]
ENSMUSG00000095388	376.643	-4.17456	0.357704	-11.6704	1.80481e-31	7.02573e-29	Gm10681	3	protein_coding	predicted gene 10681 [Source:MGI Symbol;Acc:MGI:3711284]
ENSMUSG00000106456	15.2976	-3.84903	0.597542	-6.44143	1.18353e-10	7.50495e-09	Gm9678	3	unprocessed_pseudogene	predicted gene 9678 [Source:MGI Symbol;Acc:MGI:3780086]
ENSMUSG00000038092	2683.96	-5.53597	0.570429	-9.70493	2.87285e-22	5.59169e-20	Hsd3b5	3	protein_coding	hydroxy-delta-5-steroid dehydrogenase, 3 beta- and steroid delta-isomerase 5 [Source:MGI Symbol;Acc:MGI:104645]
ENSMUSG00000063730	1304.39	-1.37248	0.138334	-9.92152	3.35607e-23	7.34875e-21	Hsd3b2	3	protein_coding	hydroxy-delta-5-steroid dehydrogenase, 3 beta- and steroid delta-isomerase 2 [Source:MGI Symbol;Acc:MGI:96234]
ENSMUSG00000062410	3594.36	-1.01397	0.137328	-7.3836	1.54061e-13	1.34938e-11	Hsd3b3	3	protein_coding	hydroxy-delta-5-steroid dehydrogenase, 3 beta- and steroid delta-isomerase 3 [Source:MGI Symbol;Acc:MGI:96235]
ENSMUSG00000027869	295.498	-0.890425	0.25679	-3.46752	0.000525291	0.00721002	Hsd3b6	3	protein_coding	hydroxy-delta-5-steroid dehydrogenase, 3 beta- and steroid delta-isomerase 6 [Source:MGI Symbol;Acc:MGI:109598]
ENSMUSG00000027870	97.2778	9.238	1.08894	8.48346	2.18593e-17	2.88996e-15	Hao2	3	protein_coding	hydroxyacid oxidase 2 [Source:MGI Symbol;Acc:MGI:96012]
ENSMUSG00000032902	522.672	0.930712	0.229296	4.059	4.92837e-05	0.00096867	Slc16a1	3	protein_coding	solute carrier family 16 (monocarboxylic acid transporters), member 1 [Source:MGI Symbol;Acc:MGI:106013]
ENSMUSG00000040724	42.6542	0.915009	0.303963	3.01027	0.00261016	0.0253492	Kcna2	3	protein_coding	potassium voltage-gated channel, shaker-related subfamily, member 2 [Source:MGI Symbol;Acc:MGI:96659]
ENSMUSG00000040562	604.08	0.810217	0.206685	3.92005	8.85295e-05	0.00161124	Gstm2	3	protein_coding	glutathione S-transferase, mu 2 [Source:MGI Symbol;Acc:MGI:95861]
ENSMUSG00000050947	84.8065	0.807894	0.200781	4.02377	5.72742e-05	0.00110253	Amigo1	3	protein_coding	adhesion molecule with Ig like domain 1 [Source:MGI Symbol;Acc:MGI:2653612]
ENSMUSG00000068747	253.214	-0.944846	0.265758	-3.55529	0.00037756	0.00550013	Sort1	3	protein_coding	sortilin 1 [Source:MGI Symbol;Acc:MGI:1338015]
ENSMUSG00000027962	88.1546	0.959307	0.306819	3.12662	0.00176829	0.0187167	Vcam1	3	protein_coding	vascular cell adhesion molecule 1 [Source:MGI Symbol;Acc:MGI:98926]
ENSMUSG00000028128	33.9504	-1.08412	0.328768	-3.29753	0.000975405	0.0117535	F3	3	protein_coding	coagulation factor III [Source:MGI Symbol;Acc:MGI:88381]
ENSMUSG00000039234	676.336	-0.948796	0.222311	-4.26788	1.97339e-05	0.000435514	Sec24d	3	protein_coding	Sec24 related gene family, member D (S. cerevisiae) [Source:MGI Symbol;Acc:MGI:1916858]
ENSMUSG00000028024	688.54	0.822322	0.206108	3.98977	6.61375e-05	0.00125132	Enpep	3	protein_coding	glutamyl aminopeptidase [Source:MGI Symbol;Acc:MGI:106645]
ENSMUSG00000027983	753.645	-3.1723	0.245894	-12.9011	4.43647e-38	2.48691e-35	Cyp2u1	3	protein_coding	cytochrome P450, family 2, subfamily u, polypeptide 1 [Source:MGI Symbol;Acc:MGI:1918769]
ENSMUSG00000106069	96.1581	4.3251	0.484769	8.92197	4.58057e-19	6.90238e-17	Gm6135	3	lncRNA	prediticted gene 6135 [Source:MGI Symbol;Acc:MGI:3643755]
ENSMUSG00000090306	420.496	-2.182	0.297558	-7.33303	2.25015e-13	1.94652e-11	Adh6-ps1	3	transcribed_unprocessed_pseudogene	alcohol dehydrogenase 6 (class V), pseudogene 1 [Source:MGI Symbol;Acc:MGI:1918999]
ENSMUSG00000037797	1252.01	-1.38642	0.185135	-7.48871	6.95542e-14	6.2886e-12	Adh4	3	protein_coding	alcohol dehydrogenase 4 (class II), pi polypeptide [Source:MGI Symbol;Acc:MGI:1349472]
ENSMUSG00000028268	102.315	1.14115	0.259117	4.40398	1.06283e-05	0.000252021	Gbp3	3	protein_coding	guanylate binding protein 3 [Source:MGI Symbol;Acc:MGI:1926263]
ENSMUSG00000041272	52.602	2.0685	0.271209	7.62695	2.4038e-14	2.30731e-12	Tox	4	protein_coding	thymocyte selection-associated high mobility group box [Source:MGI Symbol;Acc:MGI:2181659]
ENSMUSG00000086587	16.213	1.28154	0.426264	3.00645	0.00264315	0.0255606	Gm11837	4	lncRNA	predicted gene 11837 [Source:MGI Symbol;Acc:MGI:3702175]
ENSMUSG00000040536	486.951	-0.953653	0.277906	-3.43156	0.000600114	0.0080019	Necab1	4	protein_coding	N-terminal EF-hand calcium binding protein 1 [Source:MGI Symbol;Acc:MGI:1916602]
ENSMUSG00000028238	30.0096	1.39463	0.384223	3.62976	0.000283687	0.00430259	Atp6v0d2	4	protein_coding	ATPase, H+ transporting, lysosomal V0 subunit D2 [Source:MGI Symbol;Acc:MGI:1924415]
ENSMUSG00000086332	18.7158	-1.54358	0.525219	-2.93893	0.0032935	0.0302062	4930480G23Rik	4	lncRNA	RIKEN cDNA 4930480G23 gene [Source:MGI Symbol;Acc:MGI:1922238]
ENSMUSG00000085990	17.7006	-1.36112	0.479824	-2.8367	0.00455826	0.0382188	Gm16731	4	lncRNA	predicted gene, 16731 [Source:MGI Symbol;Acc:MGI:4439655]
ENSMUSG00000039809	329.414	0.879303	0.213572	4.11713	3.8362e-05	0.000788278	Gabbr2	4	protein_coding	gamma-aminobutyric acid (GABA) B receptor, 2 [Source:MGI Symbol;Acc:MGI:2386030]
ENSMUSG00000060317	662.894	2.49298	0.268444	9.28678	1.59023e-20	2.65303e-18	Acnat2	4	protein_coding	acyl-coenzyme A amino acid N-acyltransferase 2 [Source:MGI Symbol;Acc:MGI:2444345]
ENSMUSG00000070985	561.183	0.821675	0.190131	4.32163	1.54881e-05	0.000349516	Acnat1	4	protein_coding	acyl-coenzyme A amino acid N-acyltransferase 1 [Source:MGI Symbol;Acc:MGI:2140197]
ENSMUSG00000028378	29.4116	0.818132	0.253893	3.22235	0.00127145	0.014593	Ptgr1	4	protein_coding	prostaglandin reductase 1 [Source:MGI Symbol;Acc:MGI:1914353]
ENSMUSG00000041333	27.4897	-3.38699	0.52991	-6.39163	1.64127e-10	1.01325e-08	Mup4	4	protein_coding	major urinary protein 4 [Source:MGI Symbol;Acc:MGI:97236]
ENSMUSG00000078689	7580.19	-3.28922	0.477227	-6.89237	5.48692e-12	3.96359e-10	Mup6	4	protein_coding	major urinary protein 6 [Source:MGI Symbol;Acc:MGI:3650962]
ENSMUSG00000073842	192191	-5.67923	0.519701	-10.9279	8.48004e-28	2.37679e-25	Mup7	4	protein_coding	major urinary protein 7 [Source:MGI Symbol;Acc:MGI:3709615]
ENSMUSG00000078688	21001.2	-4.1035	0.447329	-9.17335	4.58557e-20	7.22046e-18	Mup2	4	protein_coding	major urinary protein 2 [Source:MGI Symbol;Acc:MGI:97234]
ENSMUSG00000078687	40214	-4.92142	0.521768	-9.43221	4.01552e-21	7.03419e-19	Mup8	4	protein_coding	major urinary protein 8 [Source:MGI Symbol;Acc:MGI:3709619]
ENSMUSG00000095455	1772.41	-4.64529	0.76452	-6.07608	1.23155e-09	6.4399e-08	Mup-ps3	4	unprocessed_pseudogene	major urinary protein, pseudogene 3 [Source:MGI Symbol;Acc:MGI:3650796]
ENSMUSG00000078686	25708.9	-3.44904	0.567225	-6.08056	1.19764e-09	6.28604e-08	Mup9	4	protein_coding	major urinary protein 9 [Source:MGI Symbol;Acc:MGI:3782918]
ENSMUSG00000078685	120.986	-1.77408	0.635715	-2.79068	0.00525969	0.0426312	Mup-ps4	4	unprocessed_pseudogene	major urinary protein, pseudogene 4 [Source:MGI Symbol;Acc:MGI:3782916]
ENSMUSG00000078683	149642	-6.10537	0.560084	-10.9008	1.14231e-27	3.13889e-25	Mup1	4	protein_coding	major urinary protein 1 [Source:MGI Symbol;Acc:MGI:97233]
ENSMUSG00000086253	105.242	-3.36252	0.438648	-7.66564	1.77938e-14	1.74951e-12	Gm13773	4	lncRNA	predicted gene 13773 [Source:MGI Symbol;Acc:MGI:3712316]
ENSMUSG00000094222	286.904	-1.36621	0.459061	-2.9761	0.00291938	0.0276167	Mup-ps6	4	transcribed_unprocessed_pseudogene	major urinary protein, pseudogene 6 [Source:MGI Symbol;Acc:MGI:3647161]
ENSMUSG00000078680	57345.9	-2.08116	0.463823	-4.48696	7.22454e-06	0.000178878	Mup10	4	protein_coding	major urinary protein 10 [Source:MGI Symbol;Acc:MGI:1924164]
ENSMUSG00000073834	62665.3	-3.44293	0.413474	-8.32685	8.3021e-17	1.02961e-14	Mup11	4	protein_coding	major urinary protein 11 [Source:MGI Symbol;Acc:MGI:3709617]
ENSMUSG00000094743	52.6727	-2.93608	0.444657	-6.60302	4.02859e-11	2.70128e-09	Mup-ps7	4	unprocessed_pseudogene	major urinary protein, pseudogene 7 [Source:MGI Symbol;Acc:MGI:3651245]
ENSMUSG00000094793	102656	-6.7877	0.598842	-11.3347	8.83369e-30	2.94751e-27	Mup12	4	protein_coding	major urinary protein 12 [Source:MGI Symbol;Acc:MGI:3780193]
ENSMUSG00000110439	78047.2	-2.40953	0.317008	-7.60084	2.94222e-14	2.78596e-12	Mup22	4	protein_coding	major urinary protein 22 [Source:MGI Symbol;Acc:MGI:5434675]
ENSMUSG00000096652	32.5715	-1.55718	0.428422	-3.63468	0.000278327	0.00423044	Mup-ps9	4	unprocessed_pseudogene	major urinary protein, pseudogene 9 [Source:MGI Symbol;Acc:MGI:3649622]
ENSMUSG00000089873	37821.1	-2.82642	0.412314	-6.85501	7.13095e-12	5.07275e-10	Mup13	4	protein_coding	major urinary protein 13 [Source:MGI Symbol;Acc:MGI:3702003]
ENSMUSG00000073830	47167.1	-4.60856	0.454792	-10.1333	3.92989e-24	9.02843e-22	Mup14	4	protein_coding	major urinary protein 14 [Source:MGI Symbol;Acc:MGI:3702005]
ENSMUSG00000096674	77214.7	-4.29518	0.567339	-7.57075	3.71066e-14	3.46675e-12	Mup15	4	protein_coding	major urinary protein 15 [Source:MGI Symbol;Acc:MGI:3780235]
ENSMUSG00000078675	47369.3	-3.34204	0.494547	-6.75777	1.40129e-11	9.72164e-10	Mup16	4	protein_coding	major urinary protein 16 [Source:MGI Symbol;Acc:MGI:3780250]
ENSMUSG00000095532	11097.2	-3.26156	0.425502	-7.66522	1.78522e-14	1.74951e-12	Mup-ps13	4	unprocessed_pseudogene	major urinary protein, pseudogene 13 [Source:MGI Symbol;Acc:MGI:3802118]
ENSMUSG00000096688	104400	-3.662	0.493912	-7.41428	1.2229e-13	1.09158e-11	Mup17	4	protein_coding	major urinary protein 17 [Source:MGI Symbol;Acc:MGI:3705217]
ENSMUSG00000078674	60681.2	-2.70873	0.442218	-6.12532	9.05007e-10	4.97364e-08	Mup18	4	protein_coding	major urinary protein 18 [Source:MGI Symbol;Acc:MGI:3705220]
ENSMUSG00000078673	53792.6	-3.01672	0.544268	-5.54272	2.9781e-08	1.25331e-06	Mup19	4	protein_coding	major urinary protein 19 [Source:MGI Symbol;Acc:MGI:3705235]
ENSMUSG00000081207	740.394	1.13169	0.259459	4.36172	1.29045e-05	0.000299409	Gm13775	4	lncRNA	predicted gene 13775 [Source:MGI Symbol;Acc:MGI:3712466]
ENSMUSG00000090090	634.164	0.987323	0.292259	3.37825	0.000729484	0.00927038	Mup-ps16	4	unprocessed_pseudogene	major urinary protein, pseudogene 16 [Source:MGI Symbol;Acc:MGI:3645603]
ENSMUSG00000081053	8722.16	-6.66287	0.578801	-11.5115	1.15456e-30	4.14871e-28	Mup-ps17	4	unprocessed_pseudogene	major urinary protein, pseudogene 17 [Source:MGI Symbol;Acc:MGI:3705843]
ENSMUSG00000082363	1620.45	-8.24211	1.09607	-7.51966	5.49179e-14	5.03019e-12	Mup-ps18	4	unprocessed_pseudogene	major urinary protein, pseudogene 18 [Source:MGI Symbol;Acc:MGI:3651979]
ENSMUSG00000082644	76517.5	-8.49164	0.291602	-29.1207	1.96519e-186	2.75401e-182	Mup-ps19	4	unprocessed_pseudogene	major urinary protein, pseudogene 19 [Source:MGI Symbol;Acc:MGI:3652149]
ENSMUSG00000084309	1716.48	-11.0894	1.31951	-8.40419	4.30832e-17	5.53915e-15	Mup-ps20	4	unprocessed_pseudogene	major urinary protein, pseudogene 20 [Source:MGI Symbol;Acc:MGI:3651976]
ENSMUSG00000083524	3284.31	-8.64495	0.620251	-13.9378	3.73134e-44	3.07594e-41	Mup-ps21	4	unprocessed_pseudogene	major urinary protein, pseudogene 21 [Source:MGI Symbol;Acc:MGI:3652151]
ENSMUSG00000078672	137344	-8.03347	0.27984	-28.7074	3.08821e-181	2.16391e-177	Mup20	4	protein_coding	major urinary protein 20 [Source:MGI Symbol;Acc:MGI:3651981]
ENSMUSG00000066154	86829.7	-2.14315	0.21781	-9.83953	7.60637e-23	1.59098e-20	Mup3	4	protein_coding	major urinary protein 3 [Source:MGI Symbol;Acc:MGI:97235]
ENSMUSG00000066153	15420	-2.68535	0.216831	-12.3845	3.16886e-35	1.48028e-32	Mup21	4	protein_coding	major urinary protein 21 [Source:MGI Symbol;Acc:MGI:3650630]
ENSMUSG00000045672	490.504	-2.44094	0.279773	-8.72474	2.66784e-18	3.70169e-16	Col27a1	4	protein_coding	collagen, type XXVII, alpha 1 [Source:MGI Symbol;Acc:MGI:2672118]
ENSMUSG00000028359	99.6234	1.28105	0.289974	4.4178	9.97126e-06	0.000238053	Orm3	4	protein_coding	orosomucoid 3 [Source:MGI Symbol;Acc:MGI:97445]
ENSMUSG00000028496	33.3859	0.945516	0.331922	2.84861	0.00439103	0.0370475	Mllt3	4	protein_coding	myeloid/lymphoid or mixed-lineage leukemia; translocated to, 3 [Source:MGI Symbol;Acc:MGI:1917372]
ENSMUSG00000057722	61.0364	3.20681	0.35072	9.1435	6.04635e-20	9.41483e-18	Lepr	4	protein_coding	leptin receptor [Source:MGI Symbol;Acc:MGI:104993]
ENSMUSG00000086136	29.7958	-5.75693	1.15891	-4.96752	6.78148e-07	2.19482e-05	Gm12718	4	lncRNA	predicted gene 12718 [Source:MGI Symbol;Acc:MGI:3651516]
ENSMUSG00000029656	2543.49	-2.09851	0.191773	-10.9426	7.20775e-28	2.06142e-25	C8b	4	protein_coding	complement component 8, beta polypeptide [Source:MGI Symbol;Acc:MGI:88236]
ENSMUSG00000035031	5975.48	-2.2115	0.175452	-12.6046	1.99265e-36	1.03426e-33	C8a	4	protein_coding	complement component 8, alpha polypeptide [Source:MGI Symbol;Acc:MGI:2668347]
ENSMUSG00000028603	33587.7	-1.29703	0.144111	-9.0002	2.25298e-19	3.46959e-17	Scp2	4	protein_coding	sterol carrier protein 2, liver [Source:MGI Symbol;Acc:MGI:98254]
ENSMUSG00000034645	32.6169	-1.43661	0.353838	-4.06009	4.90531e-05	0.000965491	Zyg11a	4	protein_coding	zyg-11 family member A, cell cycle regulator [Source:MGI Symbol;Acc:MGI:2446208]
ENSMUSG00000028716	62.646	1.53428	0.483746	3.17167	0.00151565	0.0165801	Pdzk1ip1	4	protein_coding	PDZK1 interacting protein 1 [Source:MGI Symbol;Acc:MGI:1914432]
ENSMUSG00000066071	1726.71	-10.9574	0.653857	-16.7581	4.94487e-63	8.66217e-60	Cyp4a12a	4	protein_coding	cytochrome P450, family 4, subfamily a, polypeptide 12a [Source:MGI Symbol;Acc:MGI:88612]
ENSMUSG00000078597	1050.03	-11.0108	0.772087	-14.2611	3.82469e-46	3.57328e-43	Cyp4a12b	4	protein_coding	cytochrome P450, family 4, subfamily a, polypeptide 12B [Source:MGI Symbol;Acc:MGI:3611747]
ENSMUSG00000028715	2223	3.6031	0.906218	3.97597	7.00919e-05	0.00131848	Cyp4a14	4	protein_coding	cytochrome P450, family 4, subfamily a, polypeptide 14 [Source:MGI Symbol;Acc:MGI:1096550]
ENSMUSG00000028698	25.9531	-1.30688	0.406209	-3.21725	0.00129424	0.0148303	Pik3r3	4	protein_coding	phosphoinositide-3-kinase regulatory subunit 3 [Source:MGI Symbol;Acc:MGI:109277]
ENSMUSG00000028637	47.7856	-1.48375	0.256987	-5.77365	7.75726e-09	3.62367e-07	Ccdc30	4	protein_coding	coiled-coil domain containing 30 [Source:MGI Symbol;Acc:MGI:1920582]
ENSMUSG00000032890	18.3013	1.69958	0.425996	3.98967	6.61647e-05	0.00125132	Rims3	4	protein_coding	regulating synaptic membrane exocytosis 3 [Source:MGI Symbol;Acc:MGI:2443331]
ENSMUSG00000025743	453.59	0.956314	0.189791	5.03877	4.68528e-07	1.58216e-05	Sdc3	4	protein_coding	syndecan 3 [Source:MGI Symbol;Acc:MGI:1349163]
ENSMUSG00000028581	284.22	0.821739	0.271616	3.02537	0.0024833	0.0243534	Laptm5	4	protein_coding	lysosomal-associated protein transmembrane 5 [Source:MGI Symbol;Acc:MGI:108046]
ENSMUSG00000043924	17.5106	1.47611	0.43603	3.38534	0.000710889	0.0091245	Ncmap	4	protein_coding	noncompact myelin associated protein [Source:MGI Symbol;Acc:MGI:2444888]
ENSMUSG00000007872	562.756	0.967406	0.350507	2.76002	0.00577977	0.0459197	Id3	4	protein_coding	inhibitor of DNA binding 3 [Source:MGI Symbol;Acc:MGI:96398]
ENSMUSG00000036905	352.135	1.16029	0.199747	5.80878	6.29293e-09	3.00987e-07	C1qb	4	protein_coding	complement component 1, q subcomponent, beta polypeptide [Source:MGI Symbol;Acc:MGI:88224]
ENSMUSG00000036896	337.843	1.12915	0.217136	5.20021	1.99068e-07	7.20863e-06	C1qc	4	protein_coding	complement component 1, q subcomponent, C chain [Source:MGI Symbol;Acc:MGI:88225]
ENSMUSG00000036887	334.04	1.03493	0.215746	4.79697	1.61083e-06	4.76247e-05	C1qa	4	protein_coding	complement component 1, q subcomponent, alpha polypeptide [Source:MGI Symbol;Acc:MGI:88223]
ENSMUSG00000028755	82.7374	1.48848	0.341719	4.35586	1.32547e-05	0.000306015	Cda	4	protein_coding	cytidine deaminase [Source:MGI Symbol;Acc:MGI:1919519]
ENSMUSG00000078234	481.046	-1.00196	0.172417	-5.81124	6.20122e-09	2.98639e-07	Klhdc7a	4	protein_coding	kelch domain containing 7A [Source:MGI Symbol;Acc:MGI:2444612]
ENSMUSG00000086437	22.4958	1.60574	0.380297	4.22233	2.41786e-05	0.000521792	Gm13021	4	lncRNA	predicted gene 13021 [Source:MGI Symbol;Acc:MGI:3649637]
ENSMUSG00000078496	71.1158	-1.94897	0.404882	-4.81366	1.48187e-06	4.44689e-05	Zfp982	4	protein_coding	zinc finger protein 982 [Source:MGI Symbol;Acc:MGI:3701121]
ENSMUSG00000029009	149.633	1.52653	0.337836	4.51856	6.22618e-06	0.000157214	Mthfr	4	protein_coding	methylenetetrahydrofolate reductase [Source:MGI Symbol;Acc:MGI:106639]
ENSMUSG00000039936	42.8462	1.01595	0.310074	3.27648	0.00105109	0.0124549	Pik3cd	4	protein_coding	phosphatidylinositol-4,5-bisphosphate 3-kinase catalytic subunit delta [Source:MGI Symbol;Acc:MGI:1098211]
ENSMUSG00000028976	69.6877	-1.57038	0.370603	-4.23737	2.26151e-05	0.000492124	Slc2a5	4	protein_coding	solute carrier family 2 (facilitated glucose transporter), member 5 [Source:MGI Symbol;Acc:MGI:1928369]
ENSMUSG00000028957	215.757	-3.88599	0.772688	-5.02919	4.92569e-07	1.65536e-05	Per3	4	protein_coding	period circadian clock 3 [Source:MGI Symbol;Acc:MGI:1277134]
ENSMUSG00000073700	392.068	-0.8316	0.217616	-3.82141	0.000132691	0.00227326	Klhl21	4	protein_coding	kelch-like 21 [Source:MGI Symbol;Acc:MGI:1919288]
ENSMUSG00000015653	74.8359	0.906143	0.183666	4.93366	8.07049e-07	2.5881e-05	Steap2	5	protein_coding	six transmembrane epithelial antigen of prostate 2 [Source:MGI Symbol;Acc:MGI:1921301]
ENSMUSG00000061601	12.2898	1.26472	0.445889	2.8364	0.00456259	0.0382188	Pclo	5	protein_coding	piccolo (presynaptic cytomatrix protein) [Source:MGI Symbol;Acc:MGI:1349390]
ENSMUSG00000002944	693.229	1.79685	0.40472	4.43974	9.00659e-06	0.000216498	Cd36	5	protein_coding	CD36 molecule [Source:MGI Symbol;Acc:MGI:107899]
ENSMUSG00000028995	73.1691	1.07151	0.282429	3.7939	0.0001483	0.00248895	Fam126a	5	protein_coding	family with sequence similarity 126, member A [Source:MGI Symbol;Acc:MGI:2149839]
ENSMUSG00000097673	14.1676	-1.47831	0.463066	-3.19244	0.00141075	0.0158162	Gm26608	5	lncRNA	predicted gene, 26608 [Source:MGI Symbol;Acc:MGI:5477102]
ENSMUSG00000050248	20.5977	1.60796	0.288963	5.56457	2.62795e-08	1.12624e-06	Evc2	5	protein_coding	EvC ciliary complex subunit 2 [Source:MGI Symbol;Acc:MGI:1915775]
ENSMUSG00000039782	325.027	-1.04463	0.319535	-3.26923	0.00107839	0.0127211	Cpeb2	5	protein_coding	cytoplasmic polyadenylation element binding protein 2 [Source:MGI Symbol;Acc:MGI:2442640]
ENSMUSG00000029086	13.7781	2.06322	0.495613	4.16296	3.14145e-05	0.000660034	Prom1	5	protein_coding	prominin 1 [Source:MGI Symbol;Acc:MGI:1100886]
ENSMUSG00000105263	11.7776	-1.4513	0.504613	-2.87607	0.00402663	0.0348759	Gm42427	5	TEC	predicted gene 42427 [Source:MGI Symbol;Acc:MGI:5662564]
ENSMUSG00000072941	335.393	0.834711	0.271456	3.07494	0.00210543	0.0214982	Sod3	5	protein_coding	superoxide dismutase 3, extracellular [Source:MGI Symbol;Acc:MGI:103181]
ENSMUSG00000045790	37.5741	-0.996299	0.265266	-3.75585	0.000172756	0.00284759	Ccdc149	5	protein_coding	coiled-coil domain containing 149 [Source:MGI Symbol;Acc:MGI:2685293]
ENSMUSG00000029188	24.2713	3.62326	0.894958	4.04853	5.15405e-05	0.00100597	Slc34a2	5	protein_coding	solute carrier family 34 (sodium phosphate), member 2 [Source:MGI Symbol;Acc:MGI:1342284]
ENSMUSG00000029189	193.993	-0.876569	0.262207	-3.34305	0.000828639	0.0102494	Sel1l3	5	protein_coding	sel-1 suppressor of lin-12-like 3 (C. elegans) [Source:MGI Symbol;Acc:MGI:1916941]
ENSMUSG00000029174	59.4311	0.843785	0.23169	3.64187	0.000270666	0.00414547	Tbc1d1	5	protein_coding	TBC1 domain family, member 1 [Source:MGI Symbol;Acc:MGI:1889508]
ENSMUSG00000037685	38.272	0.82017	0.244926	3.34865	0.00081207	0.010089	Atp8a1	5	protein_coding	ATPase, aminophospholipid transporter (APLT), class I, type 8A, member 1 [Source:MGI Symbol;Acc:MGI:1330848]
ENSMUSG00000005220	21.0997	4.07075	1.05999	3.84038	0.000122845	0.00213592	Corin	5	protein_coding	corin, serine peptidase [Source:MGI Symbol;Acc:MGI:1349451]
ENSMUSG00000067219	71.7811	2.28447	0.467257	4.8891	1.01296e-06	3.15457e-05	Nipal1	5	protein_coding	NIPA-like domain containing 1 [Source:MGI Symbol;Acc:MGI:1917951]
ENSMUSG00000029153	399.443	-2.09568	0.1311	-15.9853	1.61735e-57	2.06051e-54	Ociad2	5	protein_coding	OCIA domain containing 2 [Source:MGI Symbol;Acc:MGI:1916377]
ENSMUSG00000051674	337.256	-0.837597	0.19363	-4.32576	1.52003e-05	0.000344689	Dcun1d4	5	protein_coding	DCN1, defective in cullin neddylation 1, domain containing 4 (S. cerevisiae) [Source:MGI Symbol;Acc:MGI:2140972]
ENSMUSG00000049907	40.4086	1.43384	0.367676	3.89975	9.62931e-05	0.00173451	Rasl11b	5	protein_coding	RAS-like, family 11, member B [Source:MGI Symbol;Acc:MGI:1916189]
ENSMUSG00000035836	3068.55	-1.774	0.242012	-7.3302	2.29813e-13	1.97583e-11	Ugt2b1	5	protein_coding	UDP glucuronosyltransferase 2 family, polypeptide B1 [Source:MGI Symbol;Acc:MGI:1919023]
ENSMUSG00000035811	1419.46	-0.989239	0.26615	-3.71684	0.00020173	0.00324202	Ugt2b35	5	protein_coding	UDP glucuronosyltransferase 2 family, polypeptide B35 [Source:MGI Symbol;Acc:MGI:3576100]
ENSMUSG00000054932	11.1801	-1.46589	0.456191	-3.21333	0.00131206	0.0149733	Afp	5	protein_coding	alpha fetoprotein [Source:MGI Symbol;Acc:MGI:87951]
ENSMUSG00000029380	72.1596	-1.94362	0.492858	-3.94356	8.02799e-05	0.00148423	Cxcl1	5	protein_coding	chemokine (C-X-C motif) ligand 1 [Source:MGI Symbol;Acc:MGI:108068]
ENSMUSG00000047963	760.325	-1.08641	0.312438	-3.4772	0.000506684	0.00700263	Stbd1	5	protein_coding	starch binding domain 1 [Source:MGI Symbol;Acc:MGI:1261768]
ENSMUSG00000029322	52.8397	0.81354	0.2837	2.86761	0.0041359	0.0356023	Plac8	5	protein_coding	placenta-specific 8 [Source:MGI Symbol;Acc:MGI:2445289]
ENSMUSG00000029314	79.7321	2.56438	0.425483	6.02698	1.67055e-09	8.57548e-08	Gpat3	5	protein_coding	glycerol-3-phosphate acyltransferase 3 [Source:MGI Symbol;Acc:MGI:3603816]
ENSMUSG00000106178	10.9375	3.56456	1.15905	3.07543	0.00210201	0.0214976	Gm42987	5	TEC	predicted gene 42987 [Source:MGI Symbol;Acc:MGI:5663124]
ENSMUSG00000029299	24.5782	1.23955	0.341732	3.62726	0.000286446	0.00432105	Abcg3	5	protein_coding	ATP binding cassette subfamily G member 3 [Source:MGI Symbol;Acc:MGI:1351624]
ENSMUSG00000029591	50.1502	-0.925658	0.248445	-3.7258	0.000194695	0.00315794	Ung	5	protein_coding	uracil DNA glycosylase [Source:MGI Symbol;Acc:MGI:109352]
ENSMUSG00000032898	894.217	-1.0623	0.212472	-4.99972	5.7413e-07	1.8795e-05	Fbxo21	5	protein_coding	F-box protein 21 [Source:MGI Symbol;Acc:MGI:1924223]
ENSMUSG00000018604	312.2	1.01508	0.365693	2.77576	0.00550724	0.0442537	Tbx3	5	protein_coding	T-box 3 [Source:MGI Symbol;Acc:MGI:98495]
ENSMUSG00000032661	16.5096	1.11041	0.386584	2.87237	0.00407403	0.0351777	Oas3	5	protein_coding	2'-5' oligoadenylate synthetase 3 [Source:MGI Symbol;Acc:MGI:2180850]
ENSMUSG00000042589	81.8422	6.40212	0.483503	13.2411	5.07848e-40	3.23499e-37	Cux2	5	protein_coding	cut-like homeobox 2 [Source:MGI Symbol;Acc:MGI:107321]
ENSMUSG00000029471	115.747	1.02402	0.182345	5.61586	1.95587e-08	8.67392e-07	Camkk2	5	protein_coding	calcium/calmodulin-dependent protein kinase kinase 2, beta [Source:MGI Symbol;Acc:MGI:2444812]
ENSMUSG00000029478	547.145	-0.846944	0.240549	-3.52088	0.00043012	0.00609474	Ncor2	5	protein_coding	nuclear receptor co-repressor 2 [Source:MGI Symbol;Acc:MGI:1337080]
ENSMUSG00000008348	49009.6	-0.870792	0.221513	-3.93111	8.45561e-05	0.00154696	Ubc	5	protein_coding	ubiquitin C [Source:MGI Symbol;Acc:MGI:98889]
ENSMUSG00000015950	34.1984	0.87442	0.299657	2.91807	0.00352206	0.0316399	Ncf1	5	protein_coding	neutrophil cytosolic factor 1 [Source:MGI Symbol;Acc:MGI:97283]
ENSMUSG00000081228	87.0034	0.842014	0.287621	2.92751	0.00341684	0.0309126	Gm16089	5	processed_pseudogene	predicted gene 16089 [Source:MGI Symbol;Acc:MGI:3801884]
ENSMUSG00000037108	42.5814	1.04517	0.248826	4.20041	2.66434e-05	0.000570919	Zcwpw1	5	protein_coding	zinc finger, CW type with PWWP domain 1 [Source:MGI Symbol;Acc:MGI:2685899]
ENSMUSG00000046245	28.9165	1.19423	0.328419	3.6363	0.000276582	0.00421307	Pilra	5	protein_coding	paired immunoglobin-like type 2 receptor alpha [Source:MGI Symbol;Acc:MGI:2450529]
ENSMUSG00000066684	22.5272	0.888211	0.322798	2.7516	0.00593051	0.0467962	Pilrb1	5	protein_coding	paired immunoglobin-like type 2 receptor beta 1 [Source:MGI Symbol;Acc:MGI:2450532]
ENSMUSG00000066682	17.4699	1.33745	0.41994	3.18485	0.00144828	0.0160686	Pilrb2	5	protein_coding	paired immunoglobin-like type 2 receptor beta 2 [Source:MGI Symbol;Acc:MGI:2450535]
ENSMUSG00000025856	100.822	-0.867571	0.239697	-3.61945	0.000295231	0.00442499	Pdgfa	5	protein_coding	platelet derived growth factor, alpha [Source:MGI Symbol;Acc:MGI:97527]
ENSMUSG00000053553	64.7065	-1.85271	0.441319	-4.19811	2.69156e-05	0.000574992	3110082I17Rik	5	protein_coding	RIKEN cDNA 3110082I17 gene [Source:MGI Symbol;Acc:MGI:1920462]
ENSMUSG00000044197	841.764	-1.38453	0.245109	-5.64862	1.6174e-08	7.2648e-07	Gpr146	5	protein_coding	G protein-coupled receptor 146 [Source:MGI Symbol;Acc:MGI:1933113]
ENSMUSG00000029570	32.0905	0.825132	0.285823	2.88686	0.00389105	0.034086	Lfng	5	protein_coding	LFNG O-fucosylpeptide 3-beta-N-acetylglucosaminyltransferase [Source:MGI Symbol;Acc:MGI:1095413]
ENSMUSG00000039533	161.79	1.15725	0.414537	2.79168	0.00524356	0.0425497	Mmd2	5	protein_coding	monocyte to macrophage differentiation-associated 2 [Source:MGI Symbol;Acc:MGI:1922354]
ENSMUSG00000038656	260.142	3.06448	0.55215	5.55008	2.85537e-08	1.20892e-06	Cyp3a16	5	protein_coding	cytochrome P450, family 3, subfamily a, polypeptide 16 [Source:MGI Symbol;Acc:MGI:106099]
ENSMUSG00000075552	3962.36	6.08363	0.603801	10.0755	7.08651e-24	1.60178e-21	Cyp3a41b	5	protein_coding	cytochrome P450, family 3, subfamily a, polypeptide 41B [Source:MGI Symbol;Acc:MGI:3714859]
ENSMUSG00000106040	60.0194	9.42298	1.13939	8.27017	1.33764e-16	1.6022e-14	Cyp3a63-ps	5	unprocessed_pseudogene	cytochrome P450, family 3, subfamily a, member 63, pseudogene [Source:MGI Symbol;Acc:MGI:3717142]
ENSMUSG00000075551	4087.31	6.42184	0.596129	10.7726	4.63819e-27	1.2037e-24	Cyp3a41a	5	protein_coding	cytochrome P450, family 3, subfamily a, polypeptide 41A [Source:MGI Symbol;Acc:MGI:1858451]
ENSMUSG00000054417	800.185	4.47803	0.450548	9.93906	2.81462e-23	6.26096e-21	Cyp3a44	5	protein_coding	cytochrome P450, family 3, subfamily a, polypeptide 44 [Source:MGI Symbol;Acc:MGI:2449818]
ENSMUSG00000029650	349.202	-0.914058	0.19411	-4.70897	2.48974e-06	6.9919e-05	Slc46a3	5	protein_coding	solute carrier family 46, member 3 [Source:MGI Symbol;Acc:MGI:1918956]
ENSMUSG00000060063	17.4723	1.04016	0.352274	2.9527	0.00315005	0.0291193	Alox5ap	5	protein_coding	arachidonate 5-lipoxygenase activating protein [Source:MGI Symbol;Acc:MGI:107505]
ENSMUSG00000097321	62.984	-1.35149	0.373741	-3.61612	0.000299046	0.00447261	1700028E10Rik	5	lncRNA	RIKEN cDNA 1700028E10 gene [Source:MGI Symbol;Acc:MGI:1916713]
ENSMUSG00000029663	10.4588	1.36062	0.413709	3.28883	0.00100603	0.0120295	Gngt1	6	protein_coding	guanine nucleotide binding protein (G protein), gamma transducing activity polypeptide 1 [Source:MGI Symbol;Acc:MGI:109165]
ENSMUSG00000032766	48.9054	1.37662	0.233753	5.8892	3.88078e-09	1.92855e-07	Gng11	6	protein_coding	guanine nucleotide binding protein (G protein), gamma 11 [Source:MGI Symbol;Acc:MGI:1913316]
ENSMUSG00000032827	100.719	-1.93365	0.261825	-7.38528	1.5213e-13	1.34085e-11	Ppp1r9a	6	protein_coding	protein phosphatase 1, regulatory subunit 9A [Source:MGI Symbol;Acc:MGI:2442401]
ENSMUSG00000019577	78.3528	2.04721	0.451177	4.5375	5.6926e-06	0.000146378	Pdk4	6	protein_coding	pyruvate dehydrogenase kinase, isoenzyme 4 [Source:MGI Symbol;Acc:MGI:1351481]
ENSMUSG00000029752	12.6161	-2.61336	0.792654	-3.29697	0.000977345	0.0117668	Asns	6	protein_coding	asparagine synthetase [Source:MGI Symbol;Acc:MGI:1350929]
ENSMUSG00000024211	16.4873	-5.06849	0.831412	-6.09625	1.08585e-09	5.74926e-08	Grm8	6	protein_coding	glutamate receptor, metabotropic 8 [Source:MGI Symbol;Acc:MGI:1351345]
ENSMUSG00000059022	107.368	-1.19978	0.27955	-4.29183	1.77206e-05	0.00039544	Kcp	6	protein_coding	kielin/chordin-like protein [Source:MGI Symbol;Acc:MGI:2141640]
ENSMUSG00000051855	22.9486	1.1678	0.346901	3.36637	0.000761638	0.0096072	Mest	6	protein_coding	mesoderm specific transcript [Source:MGI Symbol;Acc:MGI:96968]
ENSMUSG00000029833	232.953	1.67828	0.201448	8.33108	8.01074e-17	1.00234e-14	Trim24	6	protein_coding	tripartite motif-containing 24 [Source:MGI Symbol;Acc:MGI:109275]
ENSMUSG00000063455	47.6075	-0.942053	0.271432	-3.47068	0.000519135	0.00713951	D630045J12Rik	6	protein_coding	RIKEN cDNA D630045J12 gene [Source:MGI Symbol;Acc:MGI:2669829]
ENSMUSG00000029925	24.7707	0.884398	0.294184	3.00627	0.00264471	0.0255606	Tbxas1	6	protein_coding	thromboxane A synthase 1, platelet [Source:MGI Symbol;Acc:MGI:98497]
ENSMUSG00000029869	14.2969	1.51815	0.483461	3.14017	0.00168852	0.0181325	Ephb6	6	protein_coding	Eph receptor B6 [Source:MGI Symbol;Acc:MGI:1096338]
ENSMUSG00000107476	41.238	-0.872481	0.287376	-3.03602	0.0023972	0.0237584	Zfp862-ps	6	transcribed_unitary_pseudogene	zinc finger protein 862, pseudogene [Source:MGI Symbol;Acc:MGI:1889827]
ENSMUSG00000064262	67.9168	2.68415	0.283574	9.46542	2.92395e-21	5.32159e-19	Gimap8	6	protein_coding	GTPase, IMAP family member 8 [Source:MGI Symbol;Acc:MGI:2685303]
ENSMUSG00000051124	106.896	0.92466	0.212258	4.35631	1.32274e-05	0.00030589	Gimap9	6	protein_coding	GTPase, IMAP family member 9 [Source:MGI Symbol;Acc:MGI:3511744]
ENSMUSG00000090019	29.6623	1.06016	0.247402	4.28517	1.82603e-05	0.000406835	Gimap1	6	protein_coding	GTPase, IMAP family member 1 [Source:MGI Symbol;Acc:MGI:109368]
ENSMUSG00000002797	108.237	1.00509	0.190196	5.28451	1.26044e-07	4.81302e-06	Ggct	6	protein_coding	gamma-glutamyl cyclotransferase [Source:MGI Symbol;Acc:MGI:95700]
ENSMUSG00000029802	649.719	-1.63917	0.220806	-7.42358	1.13995e-13	1.02405e-11	Abcg2	6	protein_coding	ATP binding cassette subfamily G member 2 (Junior blood group) [Source:MGI Symbol;Acc:MGI:1347061]
ENSMUSG00000005667	18.5952	-1.99278	0.429684	-4.63778	3.52179e-06	9.5463e-05	Mthfd2	6	protein_coding	methylenetetrahydrofolate dehydrogenase (NAD+ dependent), methenyltetrahydrofolate cyclohydrolase [Source:MGI Symbol;Acc:MGI:1338850]
ENSMUSG00000014542	736.849	1.32984	0.181029	7.34604	2.04167e-13	1.77714e-11	Clec4f	6	protein_coding	C-type lectin domain family 4, member f [Source:MGI Symbol;Acc:MGI:1859834]
ENSMUSG00000089694	52.9074	1.69374	0.595372	2.84484	0.00444331	0.037436	Nat8f7	6	protein_coding	N-acetyltransferase 8 (GCN5-related) family member 7 [Source:MGI Symbol;Acc:MGI:3782661]
ENSMUSG00000051262	47.4291	1.80251	0.513569	3.50977	0.000448495	0.00629879	Nat8f3	6	protein_coding	N-acetyltransferase 8 (GCN5-related) family member 3 [Source:MGI Symbol;Acc:MGI:2136449]
ENSMUSG00000079494	47.4887	-7.67755	1.08504	-7.07583	1.48554e-12	1.14959e-10	Nat8f5	6	protein_coding	N-acetyltransferase 8 (GCN5-related) family member 5 [Source:MGI Symbol;Acc:MGI:1916299]
ENSMUSG00000030004	228.862	-1.07212	0.228889	-4.68403	2.81287e-06	7.79041e-05	Nat8	6	protein_coding	N-acetyltransferase 8 (GCN5-related) [Source:MGI Symbol;Acc:MGI:1915646]
ENSMUSG00000033634	11567.4	-1.29504	0.132909	-9.74385	1.95989e-22	3.92369e-20	Nat8f2	6	protein_coding	N-acetyltransferase 8 (GCN5-related) family member 2 [Source:MGI Symbol;Acc:MGI:2136446]
ENSMUSG00000068299	1847.63	-1.26559	0.116359	-10.8766	1.48951e-27	4.01422e-25	Nat8f4	6	protein_coding	N-acetyltransferase 8 (GCN5-related) family member 4 [Source:MGI Symbol;Acc:MGI:1922791]
ENSMUSG00000056643	75.548	1.11403	0.220801	5.04542	4.52522e-07	1.5318e-05	Chst13	6	protein_coding	carbohydrate sulfotransferase 13 [Source:MGI Symbol;Acc:MGI:1919047]
ENSMUSG00000107605	12.4471	-1.89286	0.55416	-3.41573	0.000636117	0.00839411	Gm44117	6	lncRNA	predicted gene, 44117 [Source:MGI Symbol;Acc:MGI:5690509]
ENSMUSG00000030087	1485.92	-0.828147	0.20122	-4.11563	3.8613e-05	0.000792274	Klf15	6	protein_coding	Kruppel-like factor 15 [Source:MGI Symbol;Acc:MGI:1929988]
ENSMUSG00000035357	60.8335	1.09132	0.374021	2.91779	0.00352519	0.0316476	Pdzrn3	6	protein_coding	PDZ domain containing RING finger 3 [Source:MGI Symbol;Acc:MGI:1933157]
ENSMUSG00000030257	35.5924	2.01417	0.306742	6.56631	5.15776e-11	3.44195e-09	Srgap3	6	protein_coding	SLIT-ROBO Rho GTPase activating protein 3 [Source:MGI Symbol;Acc:MGI:2152938]
ENSMUSG00000030302	38.3703	3.03393	0.353108	8.59208	8.54117e-18	1.13996e-15	Atp2b2	6	protein_coding	ATPase, Ca++ transporting, plasma membrane 2 [Source:MGI Symbol;Acc:MGI:105368]
ENSMUSG00000042213	163.126	-1.09498	0.31358	-3.49187	0.000479656	0.00666194	Zfand4	6	protein_coding	zinc finger, AN1-type domain 4 [Source:MGI Symbol;Acc:MGI:1914742]
ENSMUSG00000041372	29.9737	-1.61295	0.339283	-4.754	1.99432e-06	5.70375e-05	B4galnt3	6	protein_coding	beta-1,4-N-acetyl-galactosaminyl transferase 3 [Source:MGI Symbol;Acc:MGI:3041155]
ENSMUSG00000108022	4813.31	-1.73643	0.181092	-9.5887	8.92024e-22	1.66678e-19	Gm7298	6	protein_coding	predicted gene 7298 [Source:MGI Symbol;Acc:MGI:3648717]
ENSMUSG00000059908	55490.3	-1.93302	0.170205	-11.357	6.84731e-30	2.34044e-27	Mug1	6	protein_coding	murinoglobulin 1 [Source:MGI Symbol;Acc:MGI:99837]
ENSMUSG00000108083	8528.15	-1.53104	0.202484	-7.56125	3.99205e-14	3.68056e-12	Mug4-ps	6	unprocessed_pseudogene	murinoglobulin 4, pseudogene [Source:MGI Symbol;Acc:MGI:101843]
ENSMUSG00000030131	27558.9	-0.947964	0.19319	-4.9069	9.25291e-07	2.91394e-05	Mug2	6	protein_coding	murinoglobulin 2 [Source:MGI Symbol;Acc:MGI:99836]
ENSMUSG00000071204	2153.44	-1.05061	0.193779	-5.42168	5.90423e-08	2.42645e-06	Gm10319	6	transcribed_unprocessed_pseudogene	predicted pseudogene 10319 [Source:MGI Symbol;Acc:MGI:3643520]
ENSMUSG00000101397	16676.4	-0.907311	0.177944	-5.09886	3.41707e-07	1.18532e-05	Mug-ps1	6	transcribed_unprocessed_pseudogene	murinoglobulin, pseudogene 1 [Source:MGI Symbol;Acc:MGI:99838]
ENSMUSG00000008845	87.0043	1.10245	0.288485	3.82151	0.000132639	0.00227326	Cd163	6	protein_coding	CD163 antigen [Source:MGI Symbol;Acc:MGI:2135946]
ENSMUSG00000023274	15.2742	-2.52943	0.496385	-5.0957	3.47456e-07	1.20228e-05	Cd4	6	protein_coding	CD4 antigen [Source:MGI Symbol;Acc:MGI:88335]
ENSMUSG00000030342	132.474	0.986933	0.250838	3.93454	8.33576e-05	0.00152902	Cd9	6	protein_coding	CD9 antigen [Source:MGI Symbol;Acc:MGI:88348]
ENSMUSG00000030364	75.6333	-3.6056	0.519847	-6.93589	4.03662e-12	2.96174e-10	Clec2h	6	protein_coding	C-type lectin domain family 2, member h [Source:MGI Symbol;Acc:MGI:2136934]
ENSMUSG00000053063	41.5441	1.05684	0.338687	3.1204	0.00180606	0.0190184	Clec12a	6	protein_coding	C-type lectin domain family 12, member a [Source:MGI Symbol;Acc:MGI:3040968]
ENSMUSG00000030159	55.544	0.877138	0.257187	3.4105	0.000648433	0.00851653	Clec1b	6	protein_coding	C-type lectin domain family 1, member b [Source:MGI Symbol;Acc:MGI:1913287]
ENSMUSG00000044378	46.042	-3.55969	0.448879	-7.93017	2.18846e-15	2.34116e-13	Slc15a5	6	protein_coding	solute carrier family 15, member 5 [Source:MGI Symbol;Acc:MGI:3607714]
ENSMUSG00000008540	23979.5	-0.826583	0.135058	-6.12022	9.34443e-10	5.09544e-08	Mgst1	6	protein_coding	microsomal glutathione S-transferase 1 [Source:MGI Symbol;Acc:MGI:1913850]
ENSMUSG00000041698	2940.94	-3.79125	0.3281	-11.5552	6.95183e-31	2.56376e-28	Slco1a1	6	protein_coding	solute carrier organic anion transporter family, member 1a1 [Source:MGI Symbol;Acc:MGI:1351891]
ENSMUSG00000079263	17.983	-2.55915	0.441667	-5.79429	6.86114e-09	3.25939e-07	Gm6614	6	protein_coding	predicted gene 6614 [Source:MGI Symbol;Acc:MGI:3647159]
ENSMUSG00000079262	17.6045	-2.3515	0.444836	-5.28621	1.24877e-07	4.78149e-06	Slco1a6	6	protein_coding	solute carrier organic anion transporter family, member 1a6 [Source:MGI Symbol;Acc:MGI:1351906]
ENSMUSG00000063975	51.0457	-2.19961	0.309443	-7.1083	1.17484e-12	9.14679e-11	Slco1a5	6	protein_coding	solute carrier organic anion transporter family, member 1a5 [Source:MGI Symbol;Acc:MGI:1351865]
ENSMUSG00000030256	34.1012	-5.23796	1.02275	-5.12144	3.03211e-07	1.06764e-05	Bhlhe41	6	protein_coding	basic helix-loop-helix family, member e41 [Source:MGI Symbol;Acc:MGI:1930704]
ENSMUSG00000039958	226.492	-1.78281	0.438564	-4.0651	4.80118e-05	0.000947683	Etfbkmt	6	protein_coding	electron transfer flavoprotein beta subunit lysine methyltransferase [Source:MGI Symbol;Acc:MGI:2443575]
ENSMUSG00000058818	80.0181	1.21301	0.404359	2.99984	0.00270119	0.0259455	Pirb	7	protein_coding	paired Ig-like receptor B [Source:MGI Symbol;Acc:MGI:894311]
ENSMUSG00000081665	52.5781	1.60204	0.35453	4.51879	6.21941e-06	0.000157214	Gm15922	7	polymorphic_pseudogene	predicted gene 15922 [Source:MGI Symbol;Acc:MGI:3802148]
ENSMUSG00000080917	15.4029	1.58859	0.521511	3.04613	0.00231807	0.0231708	Gm15925	7	unprocessed_pseudogene	predicted gene 15925 [Source:MGI Symbol;Acc:MGI:3801830]
ENSMUSG00000089942	53.8608	1.54093	0.323652	4.76106	1.9258e-06	5.53035e-05	Pira2	7	protein_coding	paired-Ig-like receptor A2 [Source:MGI Symbol;Acc:MGI:1195970]
ENSMUSG00000074417	21.5236	1.50454	0.379523	3.96428	7.36173e-05	0.00137924	Gm14548	7	protein_coding	predicted gene 14548 [Source:MGI Symbol;Acc:MGI:3709645]
ENSMUSG00000002265	64.7523	1.47401	0.2433	6.0584	1.37484e-09	7.13595e-08	Peg3	7	protein_coding	paternally expressed 3 [Source:MGI Symbol;Acc:MGI:104748]
ENSMUSG00000070814	47.2	1.00829	0.245453	4.10788	3.99314e-05	0.000814555	Zswim9	7	protein_coding	zinc finger SWIM-type containing 9 [Source:MGI Symbol;Acc:MGI:2447816]
ENSMUSG00000056394	44.7798	1.02756	0.223945	4.58842	4.46603e-06	0.000118312	Lig1	7	protein_coding	ligase I, DNA, ATP-dependent [Source:MGI Symbol;Acc:MGI:101789]
ENSMUSG00000078799	64.6093	9.90416	1.45884	6.78908	1.12848e-11	7.90723e-10	Sult2a5	7	protein_coding	sulfotransferase family 2A, dehydroepiandrosterone (DHEA)-preferring, member 5 [Source:MGI Symbol;Acc:MGI:3648378]
ENSMUSG00000070811	368.292	12.5794	1.53066	8.21824	2.06514e-16	2.432e-14	Sult2a2	7	protein_coding	sulfotransferase family 2A, dehydroepiandrosterone (DHEA)-preferring, member 2 [Source:MGI Symbol;Acc:MGI:107550]
ENSMUSG00000078798	259.059	10.7387	1.37702	7.79847	6.26644e-15	6.31783e-13	Sult2a1	7	protein_coding	sulfotransferase family 2A, dehydroepiandrosterone (DHEA)-preferring, member 1 [Source:MGI Symbol;Acc:MGI:98430]
ENSMUSG00000030378	4819.75	-2.28086	0.284473	-8.01783	1.07627e-15	1.18763e-13	Sult2a8	7	protein_coding	sulfotransferase family 2A, dehydroepiandrosterone (DHEA)-preferring, member 8 [Source:MGI Symbol;Acc:MGI:1924221]
ENSMUSG00000098330	22.8172	-5.34244	1.38251	-3.8643	0.000111407	0.00195646	Gtpbp4-ps1	7	unprocessed_pseudogene	GTP binding protein 4, pseudogene 1 [Source:MGI Symbol;Acc:MGI:5521100]
ENSMUSG00000098382	15.7844	-4.16335	1.35647	-3.06925	0.00214593	0.0217642	Gtpbp4-ps4	7	unprocessed_pseudogene	GTP binding protein 4, pseudogene 4 [Source:MGI Symbol;Acc:MGI:5521103]
ENSMUSG00000041571	641.348	0.908471	0.228728	3.97184	7.13192e-05	0.00133797	Selenow	7	protein_coding	selenoprotein W [Source:MGI Symbol;Acc:MGI:1100878]
ENSMUSG00000030409	235.635	0.954	0.219224	4.35172	1.35072e-05	0.000310821	Dmpk	7	protein_coding	dystrophia myotonica-protein kinase [Source:MGI Symbol;Acc:MGI:94906]
ENSMUSG00000040511	80.9557	-0.885939	0.221688	-3.99634	6.43297e-05	0.00122322	Pvr	7	protein_coding	poliovirus receptor [Source:MGI Symbol;Acc:MGI:107741]
ENSMUSG00000054793	89.5423	-1.05676	0.271777	-3.88831	0.000100943	0.00180898	Cadm4	7	protein_coding	cell adhesion molecule 4 [Source:MGI Symbol;Acc:MGI:2449088]
ENSMUSG00000054499	221.691	-0.908692	0.275537	-3.2979	0.000974109	0.011748	Dedd2	7	protein_coding	death effector domain-containing DNA binding protein 2 [Source:MGI Symbol;Acc:MGI:1914629]
ENSMUSG00000030483	31.2719	8.3726	1.33785	6.25826	3.8929e-10	2.23587e-08	Cyp2b10	7	protein_coding	cytochrome P450, family 2, subfamily b, polypeptide 10 [Source:MGI Symbol;Acc:MGI:88598]
ENSMUSG00000108589	141.394	10.4417	1.43643	7.26919	3.6164e-13	2.96376e-11	Gm45225	7	unprocessed_pseudogene	predicted gene 45225 [Source:MGI Symbol;Acc:MGI:5753801]
ENSMUSG00000040583	954.544	11.5869	1.30961	8.84757	8.94489e-19	1.27912e-16	Cyp2b13	7	protein_coding	cytochrome P450, family 2, subfamily b, polypeptide 13 [Source:MGI Symbol;Acc:MGI:88599]
ENSMUSG00000040660	1827.83	11.0273	0.912744	12.0814	1.32383e-33	5.98458e-31	Cyp2b9	7	protein_coding	cytochrome P450, family 2, subfamily b, polypeptide 9 [Source:MGI Symbol;Acc:MGI:88600]
ENSMUSG00000108431	12.4649	6.23375	1.06513	5.8526	4.83949e-09	2.37135e-07	Gm42375	7	lncRNA	predicted gene, 42375 [Source:MGI Symbol;Acc:MGI:5625260]
ENSMUSG00000074254	1850.48	5.67006	0.481708	11.7707	5.52393e-32	2.21178e-29	Cyp2a4	7	protein_coding	cytochrome P450, family 2, subfamily a, polypeptide 4 [Source:MGI Symbol;Acc:MGI:88596]
ENSMUSG00000091867	419.52	2.43803	0.276318	8.8233	1.11139e-18	1.57324e-16	Cyp2a22	7	protein_coding	cytochrome P450, family 2, subfamily a, polypeptide 22 [Source:MGI Symbol;Acc:MGI:3648316]
ENSMUSG00000052974	10084.7	-1.22259	0.192515	-6.35065	2.14407e-10	1.30073e-08	Cyp2f2	7	protein_coding	cytochrome P450, family 2, subfamily f, polypeptide 2 [Source:MGI Symbol;Acc:MGI:88608]
ENSMUSG00000044786	760.173	-0.894281	0.222151	-4.02556	5.68403e-05	0.00109568	Zfp36	7	protein_coding	zinc finger protein 36 [Source:MGI Symbol;Acc:MGI:99180]
ENSMUSG00000060791	36.0958	0.949482	0.290353	3.2701	0.0010751	0.0126928	Gmfg	7	protein_coding	glia maturation factor, gamma [Source:MGI Symbol;Acc:MGI:1927135]
ENSMUSG00000030587	71.4893	-1.08434	0.296014	-3.66314	0.000249138	0.00385624	2200002D01Rik	7	protein_coding	RIKEN cDNA 2200002D01 gene [Source:MGI Symbol;Acc:MGI:1919525]
ENSMUSG00000036957	119.625	1.0052	0.323815	3.10424	0.0019077	0.0198859	Lrfn3	7	protein_coding	leucine rich repeat and fibronectin type III domain containing 3 [Source:MGI Symbol;Acc:MGI:2442512]
ENSMUSG00000030579	73.7276	0.860849	0.283433	3.03722	0.0023877	0.0237068	Tyrobp	7	protein_coding	TYRO protein tyrosine kinase binding protein [Source:MGI Symbol;Acc:MGI:1277211]
ENSMUSG00000056978	2605.15	4.18096	0.434975	9.61196	7.11811e-22	1.34802e-19	Hamp2	7	protein_coding	hepcidin antimicrobial peptide 2 [Source:MGI Symbol;Acc:MGI:2153530]
ENSMUSG00000050440	7277.41	1.37942	0.343796	4.01232	6.01245e-05	0.0011495	Hamp	7	protein_coding	hepcidin antimicrobial peptide [Source:MGI Symbol;Acc:MGI:1933533]
ENSMUSG00000043671	131.861	-2.6343	0.327577	-8.04176	8.85585e-16	1.00085e-13	Dpy19l3	7	protein_coding	dpy-19-like 3 (C. elegans) [Source:MGI Symbol;Acc:MGI:2443952]
ENSMUSG00000092416	64.9974	-0.824415	0.238754	-3.45298	0.000554423	0.00748525	Zfp141	7	protein_coding	zinc finger protein 141 [Source:MGI Symbol;Acc:MGI:3584269]
ENSMUSG00000030798	31.6377	1.00646	0.259686	3.87568	0.000106328	0.00188929	Cd37	7	protein_coding	CD37 antigen [Source:MGI Symbol;Acc:MGI:88330]
ENSMUSG00000059824	946.579	-6.6971	0.778574	-8.60174	7.85165e-18	1.05801e-15	Dbp	7	protein_coding	D site albumin promoter binding protein [Source:MGI Symbol;Acc:MGI:94866]
ENSMUSG00000040017	2656.23	-0.873044	0.147111	-5.93458	2.946e-09	1.48508e-07	Saa4	7	protein_coding	serum amyloid A 4 [Source:MGI Symbol;Acc:MGI:98224]
ENSMUSG00000085995	331.233	0.964897	0.332598	2.90109	0.00371864	0.0329904	Gm2788	7	lncRNA	predicted gene 2788 [Source:MGI Symbol;Acc:MGI:3780956]
ENSMUSG00000039745	243.687	0.83635	0.158454	5.2782	1.30459e-07	4.92792e-06	Htatip2	7	protein_coding	HIV-1 Tat interactive protein 2 [Source:MGI Symbol;Acc:MGI:1859271]
ENSMUSG00000033676	11.333	-1.77935	0.567397	-3.13599	0.00171277	0.0183227	Gabrb3	7	protein_coding	gamma-aminobutyric acid (GABA) A receptor, subunit beta 3 [Source:MGI Symbol;Acc:MGI:95621]
ENSMUSG00000042659	118.938	1.02026	0.257938	3.95543	7.63983e-05	0.00142184	Arrdc4	7	protein_coding	arrestin domain containing 4 [Source:MGI Symbol;Acc:MGI:1913662]
ENSMUSG00000032776	106.293	-0.886474	0.231238	-3.8336	0.000126281	0.00217944	Mctp2	7	protein_coding	multiple C2 domains, transmembrane 2 [Source:MGI Symbol;Acc:MGI:2685335]
ENSMUSG00000039202	1336.87	1.3115	0.230508	5.68963	1.27315e-08	5.83068e-07	Abhd2	7	protein_coding	abhydrolase domain containing 2 [Source:MGI Symbol;Acc:MGI:1914344]
ENSMUSG00000030532	21.3115	0.944952	0.323708	2.91914	0.00350994	0.031612	Hddc3	7	protein_coding	HD domain containing 3 [Source:MGI Symbol;Acc:MGI:1915945]
ENSMUSG00000109428	65.5209	-0.912991	0.265766	-3.43531	0.000591871	0.00790343	Gm45698	7	TEC	predicted gene 45698 [Source:MGI Symbol;Acc:MGI:5804813]
ENSMUSG00000108825	47.0811	-1.21592	0.30862	-3.93986	8.1528e-05	0.00150333	Gm45838	7	TEC	predicted gene 45838 [Source:MGI Symbol;Acc:MGI:5804953]
ENSMUSG00000030562	352.327	-3.5125	0.306899	-11.4451	2.48737e-30	8.71451e-28	Nox4	7	protein_coding	NADPH oxidase 4 [Source:MGI Symbol;Acc:MGI:1354184]
ENSMUSG00000030560	871.546	1.17784	0.18779	6.27213	3.56145e-10	2.07096e-08	Ctsc	7	protein_coding	cathepsin C [Source:MGI Symbol;Acc:MGI:109553]
ENSMUSG00000018995	153.829	-0.986071	0.181983	-5.41847	6.011e-08	2.4631e-06	Nars2	7	protein_coding	asparaginyl-tRNA synthetase 2 (mitochondrial)(putative) [Source:MGI Symbol;Acc:MGI:2142075]
ENSMUSG00000030774	22.5583	1.33547	0.305156	4.37636	1.20679e-05	0.000281865	Pak1	7	protein_coding	p21 (RAC1) activated kinase 1 [Source:MGI Symbol;Acc:MGI:1339975]
ENSMUSG00000035239	12.1319	1.30166	0.416805	3.12295	0.00179046	0.0189066	Neu3	7	protein_coding	neuraminidase 3 [Source:MGI Symbol;Acc:MGI:1355305]
ENSMUSG00000033685	316.388	0.840833	0.247686	3.39475	0.000686906	0.00890281	Ucp2	7	protein_coding	uncoupling protein 2 (mitochondrial, proton carrier) [Source:MGI Symbol;Acc:MGI:109354]
ENSMUSG00000047767	119.952	-1.67435	0.272573	-6.14274	8.11123e-10	4.51074e-08	Atg16l2	7	protein_coding	autophagy related 16-like 2 (S. cerevisiae) [Source:MGI Symbol;Acc:MGI:1920933]
ENSMUSG00000032725	67.9392	1.39277	0.229743	6.06231	1.34181e-09	6.99037e-08	Folr2	7	protein_coding	folate receptor 2 (fetal) [Source:MGI Symbol;Acc:MGI:95569]
ENSMUSG00000070427	96.6867	0.813973	0.19577	4.15781	3.21315e-05	0.000673081	Il18bp	7	protein_coding	interleukin 18 binding protein [Source:MGI Symbol;Acc:MGI:1333800]
ENSMUSG00000095457	61.1946	-1.17183	0.419746	-2.79176	0.00524219	0.0425497	Gm8989	7	unprocessed_pseudogene	predicted gene 8989 [Source:MGI Symbol;Acc:MGI:3704114]
ENSMUSG00000051041	167.77	-0.818705	0.16053	-5.1	3.39645e-07	1.18109e-05	Olfml1	7	protein_coding	olfactomedin-like 1 [Source:MGI Symbol;Acc:MGI:2679264]
ENSMUSG00000031024	316.96	0.89537	0.25466	3.51594	0.000438206	0.00619055	St5	7	protein_coding	suppression of tumorigenicity 5 [Source:MGI Symbol;Acc:MGI:108517]
ENSMUSG00000055116	86.8205	2.06758	0.654968	3.15676	0.00159531	0.0173173	Arntl	7	protein_coding	aryl hydrocarbon receptor nuclear translocator-like [Source:MGI Symbol;Acc:MGI:1096381]
ENSMUSG00000030659	64.8673	-0.860838	0.274374	-3.13747	0.00170415	0.0182445	Nucb2	7	protein_coding	nucleobindin 2 [Source:MGI Symbol;Acc:MGI:1858179]
ENSMUSG00000042246	39.4847	-1.92568	0.344563	-5.58876	2.28694e-08	9.95318e-07	Tmc7	7	protein_coding	transmembrane channel-like gene family 7 [Source:MGI Symbol;Acc:MGI:2443317]
ENSMUSG00000030968	107.825	-1.07795	0.26429	-4.07867	4.52937e-05	0.000906779	Pdilt	7	protein_coding	protein disulfide isomerase-like, testis expressed [Source:MGI Symbol;Acc:MGI:1919080]
ENSMUSG00000098014	29.0528	-1.40066	0.314985	-4.44677	8.71726e-06	0.000210677	Gm26967	7	lncRNA	predicted gene, 26967 [Source:MGI Symbol;Acc:MGI:5504082]
ENSMUSG00000030972	1160.66	-0.878514	0.110937	-7.91904	2.39344e-15	2.54104e-13	Acsm5	7	protein_coding	acyl-CoA synthetase medium-chain family member 5 [Source:MGI Symbol;Acc:MGI:2444086]
ENSMUSG00000030945	10.2219	-1.67222	0.538178	-3.10719	0.00188873	0.0197233	Acsm2	7	protein_coding	acyl-CoA synthetase medium-chain family member 2 [Source:MGI Symbol;Acc:MGI:2385289]
ENSMUSG00000108884	23.8488	-6.64192	0.913512	-7.27075	3.57491e-13	2.94699e-11	Gm45792	7	lncRNA	predicted gene 45792 [Source:MGI Symbol;Acc:MGI:5804907]
ENSMUSG00000030872	151.631	0.960488	0.18815	5.10489	3.30983e-07	1.15383e-05	Gga2	7	protein_coding	golgi associated, gamma adaptin ear containing, ARF binding protein 2 [Source:MGI Symbol;Acc:MGI:1921355]
ENSMUSG00000030762	1896.38	1.45354	0.279299	5.20425	1.94781e-07	7.10929e-06	Aqp8	7	protein_coding	aquaporin 8 [Source:MGI Symbol;Acc:MGI:1195271]
ENSMUSG00000042759	18.072	1.06321	0.375722	2.82977	0.00465819	0.0388108	Apobr	7	protein_coding	apolipoprotein B receptor [Source:MGI Symbol;Acc:MGI:2176230]
ENSMUSG00000030717	18.8379	1.88059	0.5659	3.32318	0.000889962	0.010883	Nupr1	7	protein_coding	nuclear protein transcription regulator 1 [Source:MGI Symbol;Acc:MGI:1891834]
ENSMUSG00000030711	2417.93	0.851574	0.158966	5.35696	8.4635e-08	3.34106e-06	Sult1a1	7	protein_coding	sulfotransferase family 1A, phenol-preferring, member 1 [Source:MGI Symbol;Acc:MGI:102896]
ENSMUSG00000082922	170.829	1.15856	0.237985	4.86819	1.12625e-06	3.46124e-05	Gm6939	7	transcribed_unprocessed_pseudogene	predicted gene 6939 [Source:MGI Symbol;Acc:MGI:3782976]
ENSMUSG00000025491	48.8742	0.992376	0.261318	3.79759	0.000146112	0.00245812	Ifitm1	7	protein_coding	interferon induced transmembrane protein 1 [Source:MGI Symbol;Acc:MGI:1915963]
ENSMUSG00000054065	12.5151	1.10801	0.372487	2.97461	0.00293357	0.0276656	Pkp3	7	protein_coding	plakophilin 3 [Source:MGI Symbol;Acc:MGI:1891830]
ENSMUSG00000025494	229.946	0.868205	0.142646	6.08644	1.15451e-09	6.08245e-08	Sigirr	7	protein_coding	single immunoglobulin and toll-interleukin 1 receptor (TIR) domain [Source:MGI Symbol;Acc:MGI:1344402]
ENSMUSG00000070348	435.963	1.40349	0.237394	5.91206	3.37854e-09	1.69096e-07	Ccnd1	7	protein_coding	cyclin D1 [Source:MGI Symbol;Acc:MGI:88313]
ENSMUSG00000023073	222.752	-3.11458	0.406943	-7.65359	1.9545e-14	1.90211e-12	Slc10a2	8	protein_coding	solute carrier family 10, member 2 [Source:MGI Symbol;Acc:MGI:1201406]
ENSMUSG00000109473	15.9272	-1.48064	0.504832	-2.93294	0.00335768	0.0306544	B930025P03Rik	8	lncRNA	RIKEN cDNA B930025P03 gene [Source:MGI Symbol;Acc:MGI:2443166]
ENSMUSG00000031451	773.847	1.35536	0.300875	4.50473	6.64575e-06	0.000165718	Gas6	8	protein_coding	growth arrest specific 6 [Source:MGI Symbol;Acc:MGI:95660]
ENSMUSG00000044748	24.0148	1.19955	0.386687	3.10213	0.00192133	0.0199597	Defb1	8	protein_coding	defensin beta 1 [Source:MGI Symbol;Acc:MGI:1096878]
ENSMUSG00000056313	210.697	1.53952	0.472627	3.25736	0.00112453	0.0131436	Tcim	8	protein_coding	transcriptional and immune response regulator [Source:MGI Symbol;Acc:MGI:1916318]
ENSMUSG00000031565	87.2174	-1.57258	0.345181	-4.55581	5.21829e-06	0.000135928	Fgfr1	8	protein_coding	fibroblast growth factor receptor 1 [Source:MGI Symbol;Acc:MGI:95522]
ENSMUSG00000031530	16.9266	-1.68708	0.373413	-4.51799	6.24284e-06	0.000157351	Dusp4	8	protein_coding	dual specificity phosphatase 4 [Source:MGI Symbol;Acc:MGI:2442191]
ENSMUSG00000046794	2808.93	1.49169	0.259773	5.74228	9.34113e-09	4.33465e-07	Ppp1r3b	8	protein_coding	protein phosphatase 1, regulatory subunit 3B [Source:MGI Symbol;Acc:MGI:2177268]
ENSMUSG00000025044	71.0458	0.930944	0.297629	3.12786	0.00176082	0.0186658	Msr1	8	protein_coding	macrophage scavenger receptor 1 [Source:MGI Symbol;Acc:MGI:98257]
ENSMUSG00000031596	3633.99	-0.917653	0.255471	-3.59201	0.000328142	0.00483552	Slc7a2	8	protein_coding	solute carrier family 7 (cationic amino acid transporter, y+ system), member 2 [Source:MGI Symbol;Acc:MGI:99828]
ENSMUSG00000031594	3229.95	1.59683	0.310601	5.1411	2.73134e-07	9.69038e-06	Fgl1	8	protein_coding	fibrinogen-like protein 1 [Source:MGI Symbol;Acc:MGI:102795]
ENSMUSG00000054764	28.8526	-3.98785	0.829738	-4.80616	1.53857e-06	4.58486e-05	Mtnr1a	8	protein_coding	melatonin receptor 1A [Source:MGI Symbol;Acc:MGI:102967]
ENSMUSG00000031645	978.965	-1.0972	0.157164	-6.98123	2.92597e-12	2.18109e-10	F11	8	protein_coding	coagulation factor XI [Source:MGI Symbol;Acc:MGI:99481]
ENSMUSG00000079057	3709.31	-1.10785	0.191219	-5.79362	6.88854e-09	3.26135e-07	Cyp4v3	8	protein_coding	cytochrome P450, family 4, subfamily v, polypeptide 3 [Source:MGI Symbol;Acc:MGI:2142763]
ENSMUSG00000031637	16.3256	1.16205	0.385401	3.01518	0.0025683	0.0250321	Lrp2bp	8	protein_coding	Lrp2 binding protein [Source:MGI Symbol;Acc:MGI:1914870]
ENSMUSG00000031627	555.707	-0.975689	0.189258	-5.15532	2.53192e-07	9.00568e-06	Irf2	8	protein_coding	interferon regulatory factor 2 [Source:MGI Symbol;Acc:MGI:96591]
ENSMUSG00000070025	31.2493	-0.928171	0.282578	-3.28465	0.00102109	0.0121794	Gm10284	8	processed_pseudogene	predicted pseudogene 10284 [Source:MGI Symbol;Acc:MGI:3704311]
ENSMUSG00000057228	783.788	-1.11282	0.159997	-6.95525	3.51926e-12	2.60808e-10	Aadat	8	protein_coding	aminoadipate aminotransferase [Source:MGI Symbol;Acc:MGI:1345167]
ENSMUSG00000031605	314.821	-0.854634	0.118188	-7.23114	4.78943e-13	3.87971e-11	Klhl2	8	protein_coding	kelch-like 2, Mayven [Source:MGI Symbol;Acc:MGI:1924363]
ENSMUSG00000036151	331.053	1.26439	0.1846	6.84933	7.41977e-12	5.25155e-10	Tm6sf2	8	protein_coding	transmembrane 6 superfamily member 2 [Source:MGI Symbol;Acc:MGI:1933210]
ENSMUSG00000036120	174.313	0.896735	0.198962	4.50706	6.57318e-06	0.000164201	Rfxank	8	protein_coding	regulatory factor X-associated ankyrin-containing protein [Source:MGI Symbol;Acc:MGI:1333865]
ENSMUSG00000074240	103.824	-3.96159	0.790972	-5.00851	5.48543e-07	1.81304e-05	Cib3	8	protein_coding	calcium and integrin binding family member 3 [Source:MGI Symbol;Acc:MGI:2685953]
ENSMUSG00000055148	70.1219	1.00561	0.241971	4.15592	3.23976e-05	0.000676632	Klf2	8	protein_coding	Kruppel-like factor 2 (lung) [Source:MGI Symbol;Acc:MGI:1342772]
ENSMUSG00000031618	128.914	-0.975621	0.19721	-4.94713	7.53166e-07	2.42084e-05	Nr3c2	8	protein_coding	nuclear receptor subfamily 3, group C, member 2 [Source:MGI Symbol;Acc:MGI:99459]
ENSMUSG00000031712	13.4377	1.26036	0.457456	2.75515	0.00586656	0.0464877	Il15	8	protein_coding	interleukin 15 [Source:MGI Symbol;Acc:MGI:103014]
ENSMUSG00000052837	224.226	-2.0531	0.364185	-5.63754	1.725e-08	7.69878e-07	Junb	8	protein_coding	jun B proto-oncogene [Source:MGI Symbol;Acc:MGI:96647]
ENSMUSG00000031665	314.322	1.30007	0.229692	5.66005	1.51333e-08	6.81922e-07	Sall1	8	protein_coding	spalt like transcription factor 1 [Source:MGI Symbol;Acc:MGI:1889585]
ENSMUSG00000078964	2877.47	0.948249	0.182314	5.2012	1.98009e-07	7.18884e-06	Ces1b	8	protein_coding	carboxylesterase 1B [Source:MGI Symbol;Acc:MGI:3779470]
ENSMUSG00000056973	3389.47	1.08698	0.235309	4.61938	3.84881e-06	0.000103526	Ces1d	8	protein_coding	carboxylesterase 1D [Source:MGI Symbol;Acc:MGI:2148202]
ENSMUSG00000031762	51.4983	3.58487	0.577577	6.20673	5.40992e-10	3.04476e-08	Mt2	8	protein_coding	metallothionein 2 [Source:MGI Symbol;Acc:MGI:97172]
ENSMUSG00000031765	153.388	3.56932	0.378215	9.43728	3.82579e-21	6.78667e-19	Mt1	8	protein_coding	metallothionein 1 [Source:MGI Symbol;Acc:MGI:97171]
ENSMUSG00000031770	3228.87	-0.95705	0.325112	-2.94376	0.00324252	0.0298363	Herpud1	8	protein_coding	homocysteine-inducible, endoplasmic reticulum stress-inducible, ubiquitin-like domain member 1 [Source:MGI Symbol;Acc:MGI:1927406]
ENSMUSG00000031790	553.903	-1.26667	0.21007	-6.02973	1.64232e-09	8.46159e-08	Mmp15	8	protein_coding	matrix metallopeptidase 15 [Source:MGI Symbol;Acc:MGI:109320]
ENSMUSG00000110639	45.2996	-1.48311	0.327188	-4.53289	5.8181e-06	0.000148786	Gm6831	8	transcribed_unprocessed_pseudogene	predicted gene 6831 [Source:MGI Symbol;Acc:MGI:3645552]
ENSMUSG00000050097	64.286	-2.02192	0.398111	-5.07877	3.79877e-07	1.30161e-05	Ces2b	8	protein_coding	carboxyesterase 2B [Source:MGI Symbol;Acc:MGI:2448547]
ENSMUSG00000061825	757.913	-3.10418	0.202146	-15.3562	3.22091e-53	3.76148e-50	Ces2c	8	protein_coding	carboxylesterase 2C [Source:MGI Symbol;Acc:MGI:2385905]
ENSMUSG00000031884	542.275	-2.49276	0.18713	-13.321	1.74636e-40	1.22368e-37	Ces2d-ps	8	unprocessed_pseudogene	carboxylesterase 2D, pseudogene [Source:MGI Symbol;Acc:MGI:3704319]
ENSMUSG00000110597	151.372	-2.3698	0.251778	-9.41229	4.85423e-21	8.39843e-19	Gm8798	8	transcribed_unprocessed_pseudogene	predicted gene 8798 [Source:MGI Symbol;Acc:MGI:3646429]
ENSMUSG00000069922	28075.7	-1.7288	0.170543	-10.137	3.78522e-24	8.841e-22	Ces3a	8	protein_coding	carboxylesterase 3A [Source:MGI Symbol;Acc:MGI:102773]
ENSMUSG00000062181	12793.9	-1.39983	0.192371	-7.27672	3.42042e-13	2.8532e-11	Ces3b	8	protein_coding	carboxylesterase 3B [Source:MGI Symbol;Acc:MGI:3644960]
ENSMUSG00000060560	28.1274	-2.29758	0.412375	-5.57156	2.52464e-08	1.09198e-06	Ces4a	8	protein_coding	carboxylesterase 4A [Source:MGI Symbol;Acc:MGI:2384581]
ENSMUSG00000013150	94.3182	1.28403	0.22207	5.78207	7.37885e-09	3.45843e-07	Gfod2	8	protein_coding	glucose-fructose oxidoreductase domain containing 2 [Source:MGI Symbol;Acc:MGI:1917825]
ENSMUSG00000031906	63.1002	-2.19205	0.489965	-4.47389	7.68075e-06	0.000188508	Smpd3	8	protein_coding	sphingomyelin phosphodiesterase 3, neutral [Source:MGI Symbol;Acc:MGI:1927578]
ENSMUSG00000003849	48.2701	1.71998	0.324766	5.29604	1.1834e-07	4.55607e-06	Nqo1	8	protein_coding	NAD(P)H dehydrogenase, quinone 1 [Source:MGI Symbol;Acc:MGI:103187]
ENSMUSG00000031767	4753.99	-1.95325	0.153367	-12.7358	3.74034e-37	2.01605e-34	Nudt7	8	protein_coding	nudix (nucleoside diphosphate linked moiety X)-type motif 7 [Source:MGI Symbol;Acc:MGI:1914778]
ENSMUSG00000110151	54.0593	-2.17205	0.405599	-5.35517	8.5478e-08	3.36486e-06	Gm38416	8	lncRNA	predicted gene, 38416 [Source:MGI Symbol;Acc:MGI:5621301]
ENSMUSG00000023336	31.511	1.0303	0.290659	3.54468	0.000393083	0.00564668	Wfdc1	8	protein_coding	WAP four-disulfide core domain 1 [Source:MGI Symbol;Acc:MGI:1915116]
ENSMUSG00000031974	392.463	-0.824226	0.108257	-7.61359	2.66595e-14	2.54154e-12	Abcb10	8	protein_coding	ATP-binding cassette, sub-family B (MDR/TAP), member 10 [Source:MGI Symbol;Acc:MGI:1860508]
ENSMUSG00000043068	42.335	1.63476	0.486883	3.3576	0.000786226	0.00985525	Fam89a	8	protein_coding	family with sequence similarity 89, member A [Source:MGI Symbol;Acc:MGI:1916877]
ENSMUSG00000037419	38.3314	0.955416	0.285546	3.34592	0.000820091	0.0101526	Endod1	9	protein_coding	endonuclease domain containing 1 [Source:MGI Symbol;Acc:MGI:1919196]
ENSMUSG00000004098	739.73	-2.2525	0.214461	-10.5031	8.35754e-26	2.05478e-23	Col5a3	9	protein_coding	collagen, type V, alpha 3 [Source:MGI Symbol;Acc:MGI:1858212]
ENSMUSG00000038742	155.412	0.876246	0.267242	3.27885	0.00104231	0.0123858	Angptl6	9	protein_coding	angiopoietin-like 6 [Source:MGI Symbol;Acc:MGI:1917976]
ENSMUSG00000057191	23.8533	1.47493	0.40971	3.59994	0.000318295	0.00470527	AB124611	9	protein_coding	cDNA sequence AB124611 [Source:MGI Symbol;Acc:MGI:3043001]
ENSMUSG00000006235	13.8442	1.24566	0.437448	2.84756	0.00440559	0.037148	Epor	9	protein_coding	erythropoietin receptor [Source:MGI Symbol;Acc:MGI:95408]
ENSMUSG00000090925	21.1735	-2.41062	0.569813	-4.23055	2.33121e-05	0.00050494	1810064F22Rik	9	lncRNA	RIKEN cDNA 1810064F22 gene [Source:MGI Symbol;Acc:MGI:1917112]
ENSMUSG00000057982	222.257	-1.2607	0.319891	-3.94104	8.11293e-05	0.00149795	Zfp809	9	protein_coding	zinc finger protein 809 [Source:MGI Symbol;Acc:MGI:2143362]
ENSMUSG00000043067	436.396	-1.03055	0.167811	-6.14116	8.19216e-10	4.53775e-08	Dpy19l1	9	protein_coding	dpy-19-like 1 (C. elegans) [Source:MGI Symbol;Acc:MGI:1915685]
ENSMUSG00000049313	33.2872	1.35026	0.354398	3.81002	0.000138955	0.00236201	Sorl1	9	protein_coding	sortilin-related receptor, LDLR class A repeats-containing [Source:MGI Symbol;Acc:MGI:1202296]
ENSMUSG00000111074	13.4025	1.38284	0.409305	3.3785	0.000728833	0.00927038	Gm36435	9	lncRNA	predicted gene, 36435 [Source:MGI Symbol;Acc:MGI:5595594]
ENSMUSG00000110755	151.545	-2.45968	0.257254	-9.5613	1.16282e-21	2.14418e-19	BC049987	9	lncRNA	cDNA sequence BC049987 [Source:MGI Symbol;Acc:MGI:3039606]
ENSMUSG00000032098	23.9315	-3.3417	0.717532	-4.65722	3.2051e-06	8.78987e-05	Treh	9	protein_coding	trehalase (brush-border membrane glycoprotein) [Source:MGI Symbol;Acc:MGI:1926230]
ENSMUSG00000032089	36.2173	0.965595	0.245324	3.936	8.28503e-05	0.00152171	Il10ra	9	protein_coding	interleukin 10 receptor, alpha [Source:MGI Symbol;Acc:MGI:96538]
ENSMUSG00000041268	194.606	-0.981076	0.213517	-4.59483	4.33104e-06	0.000115171	Dmxl2	9	protein_coding	Dmx-like 2 [Source:MGI Symbol;Acc:MGI:2444630]
ENSMUSG00000032290	173.863	0.990822	0.208026	4.76297	1.9076e-06	5.48934e-05	Ptpn9	9	protein_coding	protein tyrosine phosphatase, non-receptor type 9 [Source:MGI Symbol;Acc:MGI:1928376]
ENSMUSG00000032310	3546.48	-1.30368	0.209477	-6.2235	4.86191e-10	2.76971e-08	Cyp1a2	9	protein_coding	cytochrome P450, family 1, subfamily a, polypeptide 2 [Source:MGI Symbol;Acc:MGI:88589]
ENSMUSG00000032386	562.32	-1.04459	0.166479	-6.27458	3.50587e-10	2.04908e-08	Trip4	9	protein_coding	thyroid hormone receptor interactor 4 [Source:MGI Symbol;Acc:MGI:1928469]
ENSMUSG00000032224	19.6555	-1.66826	0.416662	-4.00387	6.23146e-05	0.00118975	Fam81a	9	protein_coding	family with sequence similarity 81, member A [Source:MGI Symbol;Acc:MGI:1924136]
ENSMUSG00000032265	135.407	0.830018	0.233278	3.55806	0.000373608	0.0054539	Tent5a	9	protein_coding	terminal nucleotidyltransferase 5A [Source:MGI Symbol;Acc:MGI:2670964]
ENSMUSG00000056131	202.978	-1.01326	0.210407	-4.81571	1.46674e-06	4.41093e-05	Pgm3	9	protein_coding	phosphoglucomutase 3 [Source:MGI Symbol;Acc:MGI:97566]
ENSMUSG00000032420	169.023	4.79789	0.314132	15.2734	1.14932e-52	1.23897e-49	Nt5e	9	protein_coding	5' nucleotidase, ecto [Source:MGI Symbol;Acc:MGI:99782]
ENSMUSG00000015354	13.9278	1.60892	0.425431	3.78185	0.000155669	0.00259708	Pcolce2	9	protein_coding	procollagen C-endopeptidase enhancer 2 [Source:MGI Symbol;Acc:MGI:1923727]
ENSMUSG00000046997	33.797	-1.84138	0.407081	-4.52338	6.08608e-06	0.000154232	Spsb4	9	protein_coding	splA/ryanodine receptor domain and SOCS box containing 4 [Source:MGI Symbol;Acc:MGI:2183445]
ENSMUSG00000034837	64.5075	-2.02855	0.42622	-4.7594	1.94167e-06	5.56453e-05	Gnat1	9	protein_coding	guanine nucleotide binding protein, alpha transducing 1 [Source:MGI Symbol;Acc:MGI:95778]
ENSMUSG00000079323	28.5668	0.850749	0.311908	2.72757	0.00638036	0.0493276	Gm20661	9	protein_coding	predicted gene 20661 [Source:MGI Symbol;Acc:MGI:5313108]
ENSMUSG00000032482	13.0319	-3.2979	0.72125	-4.57247	4.82001e-06	0.000127208	Cspg5	9	protein_coding	chondroitin sulfate proteoglycan 5 [Source:MGI Symbol;Acc:MGI:1352747]
ENSMUSG00000032492	122.753	0.844681	0.21752	3.88324	0.000103074	0.0018448	Pth1r	9	protein_coding	parathyroid hormone 1 receptor [Source:MGI Symbol;Acc:MGI:97801]
ENSMUSG00000032440	186.713	-0.850985	0.200606	-4.24208	2.21457e-05	0.000484447	Tgfbr2	9	protein_coding	transforming growth factor, beta receptor II [Source:MGI Symbol;Acc:MGI:98729]
ENSMUSG00000086119	15.4851	1.22021	0.363406	3.35771	0.000785919	0.00985525	Gm2415	9	lncRNA	predicted gene 2415 [Source:MGI Symbol;Acc:MGI:3780582]
ENSMUSG00000047409	56.955	0.894358	0.23968	3.73146	0.000190371	0.00310216	Ctdspl	9	protein_coding	CTD (carboxy-terminal domain, RNA polymerase II, polypeptide A) small phosphatase-like [Source:MGI Symbol;Acc:MGI:1916524]
ENSMUSG00000032515	89.5507	-1.46059	0.386593	-3.77811	0.000158022	0.00263007	Csrnp1	9	protein_coding	cysteine-serine-rich nuclear protein 1 [Source:MGI Symbol;Acc:MGI:2387989]
ENSMUSG00000111325	11.2959	-2.17299	0.598745	-3.62924	0.000284252	0.00430649	Gm47140	9	lncRNA	predicted gene, 47140 [Source:MGI Symbol;Acc:MGI:6095900]
ENSMUSG00000035498	59.9336	0.867881	0.306798	2.82884	0.00467176	0.0389008	Cdcp1	9	protein_coding	CUB domain containing protein 1 [Source:MGI Symbol;Acc:MGI:2442010]
ENSMUSG00000019768	203.013	1.21311	0.233013	5.2062	1.92747e-07	7.09874e-06	Esr1	10	protein_coding	estrogen receptor 1 (alpha) [Source:MGI Symbol;Acc:MGI:1352467]
ENSMUSG00000085211	12.3616	-2.78696	0.964811	-2.88861	0.00386952	0.0339984	B430219N15Rik	10	lncRNA	RIKEN cDNA B430219N15 gene [Source:MGI Symbol;Acc:MGI:3697426]
ENSMUSG00000019806	103.082	1.05623	0.173168	6.09948	1.06416e-09	5.69202e-08	Aig1	10	protein_coding	androgen-induced 1 [Source:MGI Symbol;Acc:MGI:1913503]
ENSMUSG00000039835	84.3325	-1.18325	0.212442	-5.56977	2.55076e-08	1.09989e-06	Nhsl1	10	protein_coding	NHS-like 1 [Source:MGI Symbol;Acc:MGI:106390]
ENSMUSG00000019970	159.914	1.46693	0.337961	4.34052	1.42145e-05	0.000324962	Sgk1	10	protein_coding	serum/glucocorticoid regulated kinase 1 [Source:MGI Symbol;Acc:MGI:1340062]
ENSMUSG00000037440	709.302	1.40989	0.429629	3.28166	0.00103199	0.0122874	Vnn1	10	protein_coding	vanin 1 [Source:MGI Symbol;Acc:MGI:108395]
ENSMUSG00000020000	279.661	-12.3495	1.47223	-8.38831	4.93179e-17	6.2831e-15	Moxd1	10	protein_coding	monooxygenase, DBH-like 1 [Source:MGI Symbol;Acc:MGI:1921582]
ENSMUSG00000019989	619.157	-0.928947	0.171774	-5.40795	6.37515e-08	2.59594e-06	Enpp3	10	protein_coding	ectonucleotide pyrophosphatase/phosphodiesterase 3 [Source:MGI Symbol;Acc:MGI:2143702]
ENSMUSG00000101537	18.3192	1.25131	0.352135	3.55351	0.000380133	0.0055204	Gm29571	10	lncRNA	predicted gene 29571 [Source:MGI Symbol;Acc:MGI:5580277]
ENSMUSG00000069668	97.8049	10.6215	1.08809	9.76164	1.64477e-22	3.34056e-20	Sult3a1	10	protein_coding	sulfotransferase family 3A, member 1 [Source:MGI Symbol;Acc:MGI:1931469]
ENSMUSG00000048756	478.954	-0.849191	0.221349	-3.83643	0.000124834	0.00215978	Foxo3	10	protein_coding	forkhead box O3 [Source:MGI Symbol;Acc:MGI:1890081]
ENSMUSG00000110720	17.6231	-1.24446	0.436249	-2.85263	0.00433594	0.0367597	Gm46223	10	processed_pseudogene	predicted gene, 46223 [Source:MGI Symbol;Acc:MGI:5825860]
ENSMUSG00000019874	20.4659	1.48125	0.43379	3.41466	0.00063862	0.00841475	Fabp7	10	protein_coding	fatty acid binding protein 7, brain [Source:MGI Symbol;Acc:MGI:101916]
ENSMUSG00000009647	223.206	0.845757	0.207042	4.08496	4.40845e-05	0.000887645	Mcu	10	protein_coding	mitochondrial calcium uniporter [Source:MGI Symbol;Acc:MGI:3026965]
ENSMUSG00000020108	75.251	0.87134	0.313091	2.78303	0.00538541	0.0433992	Ddit4	10	protein_coding	DNA-damage-inducible transcript 4 [Source:MGI Symbol;Acc:MGI:1921997]
ENSMUSG00000069601	180.149	-0.866716	0.313512	-2.76454	0.00570032	0.0453888	Ank3	10	protein_coding	ankyrin 3, epithelial [Source:MGI Symbol;Acc:MGI:88026]
ENSMUSG00000112366	200.578	-2.3475	0.213706	-10.9847	4.52712e-28	1.32173e-25	C730027H18Rik	10	lncRNA	RIKEN cDNA C730027H18 gene [Source:MGI Symbol;Acc:MGI:2442303]
ENSMUSG00000112189	106.243	-2.31708	0.237842	-9.74209	1.994e-22	3.93577e-20	C730027H18Rik	10	lncRNA	RIKEN cDNA C730027H18 gene [Source:MGI Symbol;Acc:MGI:2442303]
ENSMUSG00000001665	611.529	1.63086	0.206683	7.89066	3.00597e-15	3.14371e-13	Gstt3	10	protein_coding	glutathione S-transferase, theta 3 [Source:MGI Symbol;Acc:MGI:2143526]
ENSMUSG00000009092	65.6564	-2.3481	0.621077	-3.78069	0.000156397	0.00260612	Derl3	10	protein_coding	Der1-like domain family, member 3 [Source:MGI Symbol;Acc:MGI:1917627]
ENSMUSG00000020131	198.712	-0.943343	0.334555	-2.81969	0.00480697	0.0398373	Pcsk4	10	protein_coding	proprotein convertase subtilisin/kexin type 4 [Source:MGI Symbol;Acc:MGI:97514]
ENSMUSG00000034591	310.583	-1.08532	0.27681	-3.9208	8.82539e-05	0.00160831	Slc41a2	10	protein_coding	solute carrier family 41, member 2 [Source:MGI Symbol;Acc:MGI:2442940]
ENSMUSG00000020037	60.914	1.24536	0.339437	3.66891	0.000243587	0.00380137	Rfx4	10	protein_coding	regulatory factor X, 4 (influences HLA class II expression) [Source:MGI Symbol;Acc:MGI:1918387]
ENSMUSG00000020038	87.6104	1.34282	0.319194	4.20692	2.58877e-05	0.000555817	Cry1	10	protein_coding	cryptochrome 1 (photolyase-like) [Source:MGI Symbol;Acc:MGI:1270841]
ENSMUSG00000060002	1454.52	-0.914445	0.262077	-3.48922	0.000484434	0.00672165	Chpt1	10	protein_coding	choline phosphotransferase 1 [Source:MGI Symbol;Acc:MGI:2384841]
ENSMUSG00000019935	198.424	-1.62479	0.398131	-4.08105	4.4833e-05	0.000898841	Slc17a8	10	protein_coding	solute carrier family 17 (sodium-dependent inorganic phosphate cotransporter), member 8 [Source:MGI Symbol;Acc:MGI:3039629]
ENSMUSG00000035948	270.551	1.82031	0.312701	5.82125	5.84077e-09	2.8225e-07	Acss3	10	protein_coding	acyl-CoA synthetase short-chain family member 3 [Source:MGI Symbol;Acc:MGI:2685720]
ENSMUSG00000020189	316.26	-0.829427	0.274001	-3.0271	0.00246914	0.0242314	Osbpl8	10	protein_coding	oxysterol binding protein-like 8 [Source:MGI Symbol;Acc:MGI:2443807]
ENSMUSG00000050663	30.2486	-2.55944	0.391718	-6.53389	6.40821e-11	4.19648e-09	Trhde	10	protein_coding	TRH-degrading enzyme [Source:MGI Symbol;Acc:MGI:2384311]
ENSMUSG00000069520	1313.07	-1.01085	0.114688	-8.8139	1.20869e-18	1.69386e-16	Tmem19	10	protein_coding	transmembrane protein 19 [Source:MGI Symbol;Acc:MGI:1914476]
ENSMUSG00000052302	79.8302	-1.64908	0.35504	-4.64478	3.40442e-06	9.264e-05	Tbc1d30	10	protein_coding	TBC1 domain family, member 30 [Source:MGI Symbol;Acc:MGI:1921944]
ENSMUSG00000025795	1020.17	-1.21356	0.108362	-11.1992	4.11621e-29	1.25401e-26	Rassf3	10	protein_coding	Ras association (RalGDS/AF-6) domain family member 3 [Source:MGI Symbol;Acc:MGI:2179722]
ENSMUSG00000112539	14.5479	-3.41194	0.87568	-3.89633	9.76599e-05	0.00175462	Gm40787	10	lncRNA	predicted gene, 40787 [Source:MGI Symbol;Acc:MGI:5623672]
ENSMUSG00000112527	30.8863	-3.8207	0.533419	-7.16267	7.91217e-13	6.26447e-11	Gm35696	10	lncRNA	predicted gene, 35696 [Source:MGI Symbol;Acc:MGI:5594855]
ENSMUSG00000112774	138.037	0.903278	0.295978	3.05184	0.00227443	0.0228159	Gm36041	10	lncRNA	predicted gene, 36041 [Source:MGI Symbol;Acc:MGI:5595200]
ENSMUSG00000020123	334.05	0.809824	0.24855	3.2582	0.00112123	0.0131269	Avpr1a	10	protein_coding	arginine vasopressin receptor 1A [Source:MGI Symbol;Acc:MGI:1859216]
ENSMUSG00000044071	12.0829	6.95019	1.12775	6.1629	7.14252e-10	3.98786e-08	Tafa2	10	protein_coding	TAFA chemokine like family member 2 [Source:MGI Symbol;Acc:MGI:2143691]
ENSMUSG00000069456	1577.59	1.27942	0.195068	6.55887	5.42171e-11	3.58395e-09	Rdh16	10	protein_coding	retinol dehydrogenase 16 [Source:MGI Symbol;Acc:MGI:1201375]
ENSMUSG00000074639	1729.91	1.52452	0.243431	6.26261	3.78576e-10	2.1923e-08	Rdh16f2	10	protein_coding	RDH16 family member 2 [Source:MGI Symbol;Acc:MGI:3583955]
ENSMUSG00000040127	671.993	-1.18781	0.224991	-5.27938	1.29621e-07	4.92792e-06	Sdr9c7	10	protein_coding	4short chain dehydrogenase/reductase family 9C, member 7 [Source:MGI Symbol;Acc:MGI:1917311]
ENSMUSG00000025396	2740.06	0.984227	0.261401	3.7652	0.000166416	0.00274695	Hsd17b6	10	protein_coding	hydroxysteroid (17-beta) dehydrogenase 6 [Source:MGI Symbol;Acc:MGI:1351670]
ENSMUSG00000039878	25.4783	4.24569	0.491091	8.64543	5.36042e-18	7.2933e-16	Slc39a5	10	protein_coding	solute carrier family 39 (metal ion transporter), member 5 [Source:MGI Symbol;Acc:MGI:1919336]
ENSMUSG00000020432	958.431	0.953855	0.138039	6.91003	4.84561e-12	3.51847e-10	Tcn2	11	protein_coding	transcobalamin 2 [Source:MGI Symbol;Acc:MGI:98534]
ENSMUSG00000049721	13.5256	2.56012	0.545899	4.68973	2.73568e-06	7.60672e-05	Gal3st1	11	protein_coding	galactose-3-O-sulfotransferase 1 [Source:MGI Symbol;Acc:MGI:1858277]
ENSMUSG00000085189	16.8655	-1.33396	0.387842	-3.43943	0.000582941	0.00781755	Gm11963	11	lncRNA	predicted gene 11963 [Source:MGI Symbol;Acc:MGI:3652248]
ENSMUSG00000057897	139.009	-1.44348	0.294023	-4.90942	9.13466e-07	2.88318e-05	Camk2b	11	protein_coding	calcium/calmodulin-dependent protein kinase II, beta [Source:MGI Symbol;Acc:MGI:88257]
ENSMUSG00000020173	197.375	-0.943658	0.169663	-5.56196	2.66765e-08	1.13977e-06	Cobl	11	protein_coding	cordon-bleu WH2 repeat [Source:MGI Symbol;Acc:MGI:105056]
ENSMUSG00000020122	3487.07	-1.63181	0.385319	-4.23497	2.28585e-05	0.00049665	Egfr	11	protein_coding	epidermal growth factor receptor [Source:MGI Symbol;Acc:MGI:95294]
ENSMUSG00000042363	176.522	1.33578	0.358819	3.72271	0.000197093	0.00319313	Lgalsl	11	protein_coding	lectin, galactoside binding-like [Source:MGI Symbol;Acc:MGI:1916114]
ENSMUSG00000020458	891.506	0.884034	0.144438	6.12052	9.32701e-10	5.09544e-08	Rtn4	11	protein_coding	reticulon 4 [Source:MGI Symbol;Acc:MGI:1915835]
ENSMUSG00000020272	37.0892	0.980801	0.249492	3.9312	8.45234e-05	0.00154696	Stk10	11	protein_coding	serine/threonine kinase 10 [Source:MGI Symbol;Acc:MGI:1099439]
ENSMUSG00000002699	38.2083	0.888055	0.30244	2.9363	0.00332155	0.0303641	Lcp2	11	protein_coding	lymphocyte cytosolic protein 2 [Source:MGI Symbol;Acc:MGI:1321402]
ENSMUSG00000055546	45.4204	1.14821	0.364487	3.15022	0.00163146	0.0176142	Timd4	11	protein_coding	T cell immunoglobulin and mucin domain containing 4 [Source:MGI Symbol;Acc:MGI:2445125]
ENSMUSG00000020381	97.0432	0.980517	0.263861	3.71603	0.000202376	0.00324584	Mrnip	11	protein_coding	MRN complex interacting protein [Source:MGI Symbol;Acc:MGI:1915317]
ENSMUSG00000001053	66.8894	0.861292	0.230555	3.73574	0.000187162	0.00305698	N4bp3	11	protein_coding	NEDD4 binding protein 3 [Source:MGI Symbol;Acc:MGI:2442218]
ENSMUSG00000036216	506.512	0.943359	0.262505	3.59368	0.000326037	0.00480957	Leap2	11	protein_coding	liver-expressed antimicrobial peptide 2 [Source:MGI Symbol;Acc:MGI:2672795]
ENSMUSG00000018395	45.7344	0.898354	0.22694	3.95856	7.54044e-05	0.00140708	Kif3a	11	protein_coding	kinesin family member 3A [Source:MGI Symbol;Acc:MGI:107689]
ENSMUSG00000080738	21013.1	-3.48446	0.43705	-7.97269	1.55261e-15	1.67371e-13	Mup-ps22	11	processed_pseudogene	major urinary protein, pseudogene 22 [Source:MGI Symbol;Acc:MGI:3651342]
ENSMUSG00000010025	4057.62	0.928388	0.252838	3.67186	0.000240791	0.00376192	Aldh3a2	11	protein_coding	aldehyde dehydrogenase family 3, subfamily A2 [Source:MGI Symbol;Acc:MGI:1353452]
ENSMUSG00000004837	32.018	1.22539	0.286684	4.27436	1.91684e-05	0.000425041	Grap	11	protein_coding	GRB2-related adaptor protein [Source:MGI Symbol;Acc:MGI:1918770]
ENSMUSG00000042377	21.5606	1.03215	0.332567	3.10359	0.00191189	0.0198988	Fam83g	11	protein_coding	family with sequence similarity 83, member G [Source:MGI Symbol;Acc:MGI:1916890]
ENSMUSG00000020900	202.74	-1.22581	0.244149	-5.02074	5.14723e-07	1.71746e-05	Myh10	11	protein_coding	myosin, heavy polypeptide 10, non-muscle [Source:MGI Symbol;Acc:MGI:1930780]
ENSMUSG00000040938	259.152	0.938176	0.309075	3.03543	0.00240195	0.0237887	Slc16a11	11	protein_coding	solute carrier family 16 (monocarboxylic acid transporters), member 11 [Source:MGI Symbol;Acc:MGI:2663709]
ENSMUSG00000002059	46.8008	-0.894741	0.248024	-3.60748	0.000309191	0.00459005	Rab34	11	protein_coding	RAB34, member RAS oncogene family [Source:MGI Symbol;Acc:MGI:104606]
ENSMUSG00000108822	24.7793	3.30956	0.453493	7.29792	2.9225e-13	2.48218e-11	Gm44787	11	lncRNA	predicted gene 44787 [Source:MGI Symbol;Acc:MGI:5753363]
ENSMUSG00000017639	88.1156	0.897764	0.272696	3.29218	0.000994148	0.0119281	Rab11fip4	11	protein_coding	RAB11 family interacting protein 4 (class II) [Source:MGI Symbol;Acc:MGI:2442920]
ENSMUSG00000035413	103.371	1.83164	0.197593	9.26974	1.86593e-20	3.07638e-18	Tmem98	11	protein_coding	transmembrane protein 98 [Source:MGI Symbol;Acc:MGI:1923457]
ENSMUSG00000109297	27.3841	-1.2475	0.416388	-2.99599	0.00273556	0.0262038	Gm31522	11	lncRNA	predicted gene, 31522 [Source:MGI Symbol;Acc:MGI:5590681]
ENSMUSG00000072620	28.9493	1.49605	0.387492	3.86086	0.000112988	0.00197927	Slfn2	11	protein_coding	schlafen 2 [Source:MGI Symbol;Acc:MGI:1313258]
ENSMUSG00000018927	40.1563	1.26361	0.326512	3.87003	0.000108824	0.00192314	Ccl6	11	protein_coding	chemokine (C-C motif) ligand 6 [Source:MGI Symbol;Acc:MGI:98263]
ENSMUSG00000069792	50.2845	1.42912	0.410628	3.48034	0.000500777	0.00692782	Wfdc17	11	protein_coding	WAP four-disulfide core domain 17 [Source:MGI Symbol;Acc:MGI:3649773]
ENSMUSG00000020553	1360.64	0.913065	0.194097	4.70417	2.54903e-06	7.13017e-05	Pctp	11	protein_coding	phosphatidylcholine transfer protein [Source:MGI Symbol;Acc:MGI:107375]
ENSMUSG00000039096	101.799	-1.0472	0.279786	-3.74287	0.000181931	0.00298197	Rsad1	11	protein_coding	radical S-adenosyl methionine domain containing 1 [Source:MGI Symbol;Acc:MGI:3039628]
ENSMUSG00000038893	20.0417	1.13559	0.374866	3.02933	0.002451	0.0241041	Fam117a	11	protein_coding	family with sequence similarity 117, member A [Source:MGI Symbol;Acc:MGI:2144564]
ENSMUSG00000038811	57.7989	0.841407	0.287335	2.92831	0.00340811	0.0308734	Gngt2	11	protein_coding	guanine nucleotide binding protein (G protein), gamma transducing activity polypeptide 2 [Source:MGI Symbol;Acc:MGI:893584]
ENSMUSG00000038534	28.1488	1.18221	0.290601	4.06813	4.73916e-05	0.00094205	Osbpl7	11	protein_coding	oxysterol binding protein-like 7 [Source:MGI Symbol;Acc:MGI:1918490]
ENSMUSG00000020889	1276.91	-3.90284	0.345382	-11.3001	1.31111e-29	4.27301e-27	Nr1d1	11	protein_coding	nuclear receptor subfamily 1, group D, member 1 [Source:MGI Symbol;Acc:MGI:2444210]
ENSMUSG00000004043	226.004	0.935733	0.227951	4.10498	4.04345e-05	0.000823617	Stat5a	11	protein_coding	signal transducer and activator of transcription 5A [Source:MGI Symbol;Acc:MGI:103036]
ENSMUSG00000035112	29.2402	-1.08524	0.367232	-2.95518	0.00312489	0.0289823	Wnk4	11	protein_coding	WNK lysine deficient protein kinase 4 [Source:MGI Symbol;Acc:MGI:1917097]
ENSMUSG00000001313	114.672	1.10177	0.269921	4.08183	4.46821e-05	0.000897098	Rnd2	11	protein_coding	Rho family GTPase 2 [Source:MGI Symbol;Acc:MGI:1338755]
ENSMUSG00000020689	35.4753	1.27804	0.259141	4.93186	8.14516e-07	2.60608e-05	Itgb3	11	protein_coding	integrin beta 3 [Source:MGI Symbol;Acc:MGI:96612]
ENSMUSG00000078607	24.9045	-0.959348	0.300036	-3.19744	0.00138653	0.0156384	1810010H24Rik	11	protein_coding	RIKEN cDNA 1810010H24 gene [Source:MGI Symbol;Acc:MGI:1916316]
ENSMUSG00000000142	75.2641	1.09287	0.253467	4.3117	1.62003e-05	0.000364416	Axin2	11	protein_coding	axin 2 [Source:MGI Symbol;Acc:MGI:1270862]
ENSMUSG00000041895	171.295	-0.943938	0.16633	-5.6751	1.38608e-08	6.30668e-07	Wipi1	11	protein_coding	WD repeat domain, phosphoinositide interacting 1 [Source:MGI Symbol;Acc:MGI:1261864]
ENSMUSG00000041654	271.162	-0.851976	0.138834	-6.13665	8.42772e-10	4.64984e-08	Slc39a11	11	protein_coding	solute carrier family 39 (metal ion transporter), member 11 [Source:MGI Symbol;Acc:MGI:1917056]
ENSMUSG00000047904	13.5622	-1.79144	0.421964	-4.24547	2.18134e-05	0.000479143	Sstr2	11	protein_coding	somatostatin receptor 2 [Source:MGI Symbol;Acc:MGI:98328]
ENSMUSG00000034652	33.4885	1.30273	0.325466	4.00267	6.26322e-05	0.00119419	Cd300a	11	protein_coding	CD300A molecule [Source:MGI Symbol;Acc:MGI:2443411]
ENSMUSG00000034641	43.6193	0.96793	0.280662	3.44874	0.000563217	0.00757478	Cd300ld	11	protein_coding	CD300 molecule like family member d [Source:MGI Symbol;Acc:MGI:2442358]
ENSMUSG00000016940	253.096	0.855922	0.164464	5.20432	1.94703e-07	7.10929e-06	Kctd2	11	protein_coding	potassium channel tetramerisation domain containing 2 [Source:MGI Symbol;Acc:MGI:1917632]
ENSMUSG00000045775	132.192	3.32718	0.41446	8.02774	9.92862e-16	1.11312e-13	Slc16a5	11	protein_coding	solute carrier family 16 (monocarboxylic acid transporters), member 5 [Source:MGI Symbol;Acc:MGI:2443515]
ENSMUSG00000025372	469.203	0.959673	0.198464	4.8355	1.32809e-06	4.02855e-05	Baiap2	11	protein_coding	brain-specific angiogenesis inhibitor 1-associated protein 2 [Source:MGI Symbol;Acc:MGI:2137336]
ENSMUSG00000000056	385.997	-1.08896	0.221597	-4.91413	8.91784e-07	2.82161e-05	Narf	11	protein_coding	nuclear prelamin A recognition factor [Source:MGI Symbol;Acc:MGI:1914858]
ENSMUSG00000113275	37.9314	1.63023	0.497648	3.27588	0.00105332	0.0124673	Tubb2a-ps2	12	processed_pseudogene	tubulin, beta 2a, pseudogene 2 [Source:MGI Symbol;Acc:MGI:2145100]
ENSMUSG00000066629	42.5841	1.43524	0.43541	3.2963	0.000979663	0.0117845	Rpl36-ps3	12	processed_pseudogene	ribosomal protein L36, pseudogene 3 [Source:MGI Symbol;Acc:MGI:3642480]
ENSMUSG00000020607	16.5714	1.3123	0.388542	3.37751	0.000731454	0.00928496	Lratd1	12	protein_coding	LRAT domain containing 1 [Source:MGI Symbol;Acc:MGI:2145011]
ENSMUSG00000052632	92.7055	1.36154	0.398873	3.41348	0.000641384	0.00843977	Asap2	12	protein_coding	ArfGAP with SH3 domain, ankyrin repeat and PH domain 2 [Source:MGI Symbol;Acc:MGI:2685438]
ENSMUSG00000020653	89.6135	-1.10571	0.234829	-4.70857	2.49461e-06	6.9919e-05	Klf11	12	protein_coding	Kruppel-like factor 11 [Source:MGI Symbol;Acc:MGI:2653368]
ENSMUSG00000062563	72.9992	-0.940206	0.321483	-2.92459	0.00344911	0.0311042	Cys1	12	protein_coding	cystin 1 [Source:MGI Symbol;Acc:MGI:2177632]
ENSMUSG00000020642	52.8532	2.30788	0.333781	6.91435	4.70021e-12	3.43066e-10	Rnf144a	12	protein_coding	ring finger protein 144A [Source:MGI Symbol;Acc:MGI:1344401]
ENSMUSG00000113986	58.4605	-1.09207	0.248085	-4.40201	1.07252e-05	0.000253891	Gm31333	12	lncRNA	predicted gene, 31333 [Source:MGI Symbol;Acc:MGI:5590492]
ENSMUSG00000095595	68.7677	1.81782	0.23335	7.79011	6.69532e-15	6.70201e-13	Fam177a	12	protein_coding	family with sequence similarity 177, member A [Source:MGI Symbol;Acc:MGI:1920635]
ENSMUSG00000094103	75.6384	1.75735	0.237508	7.39914	1.37065e-13	1.21571e-11	1700047I17Rik2	12	protein_coding	RIKEN cDNA 1700047I17 gene 2 [Source:MGI Symbol;Acc:MGI:3714351]
ENSMUSG00000044548	35.1988	-1.10458	0.330032	-3.34689	0.000817235	0.0101352	Dact1	12	protein_coding	dishevelled-binding antagonist of beta-catenin 1 [Source:MGI Symbol;Acc:MGI:1891740]
ENSMUSG00000021065	39.7308	1.45582	0.296195	4.91508	8.8746e-07	2.82015e-05	Fut8	12	protein_coding	fucosyltransferase 8 [Source:MGI Symbol;Acc:MGI:1858901]
ENSMUSG00000059060	59.3537	5.50802	0.585387	9.40919	4.9996e-21	8.54445e-19	Rad51b	12	protein_coding	RAD51 paralog B [Source:MGI Symbol;Acc:MGI:1099436]
ENSMUSG00000021226	173.943	2.42647	0.484109	5.01224	5.38001e-07	1.78481e-05	Acot2	12	protein_coding	acyl-CoA thioesterase 2 [Source:MGI Symbol;Acc:MGI:2159605]
ENSMUSG00000072949	336.387	2.59353	0.565835	4.58354	4.57173e-06	0.000120884	Acot1	12	protein_coding	acyl-CoA thioesterase 1 [Source:MGI Symbol;Acc:MGI:1349396]
ENSMUSG00000052392	752.207	2.02811	0.35634	5.69149	1.25935e-08	5.78642e-07	Acot4	12	protein_coding	acyl-CoA thioesterase 4 [Source:MGI Symbol;Acc:MGI:2159621]
ENSMUSG00000113475	120.147	5.53591	0.690059	8.02237	1.03722e-15	1.15362e-13	Gm49366	12	protein_coding	predicted gene, 49366 [Source:MGI Symbol;Acc:MGI:6121579]
ENSMUSG00000021228	380.946	5.7087	0.619239	9.21889	3.00183e-20	4.83535e-18	Acot3	12	protein_coding	acyl-CoA thioesterase 3 [Source:MGI Symbol;Acc:MGI:2159619]
ENSMUSG00000042540	58.2988	3.57548	0.49741	7.1882	6.56509e-13	5.22745e-11	Acot5	12	protein_coding	acyl-CoA thioesterase 5 [Source:MGI Symbol;Acc:MGI:2384969]
ENSMUSG00000043487	47.6051	2.0965	0.405225	5.17366	2.29551e-07	8.24852e-06	Acot6	12	protein_coding	acyl-CoA thioesterase 6 [Source:MGI Symbol;Acc:MGI:1921287]
ENSMUSG00000021003	64.0097	-0.911881	0.201226	-4.53163	5.85309e-06	0.000149137	Galc	12	protein_coding	galactosylceramidase [Source:MGI Symbol;Acc:MGI:95636]
ENSMUSG00000021886	12.7396	1.63499	0.446194	3.6643	0.00024802	0.00385508	Gpr65	12	protein_coding	G-protein coupled receptor 65 [Source:MGI Symbol;Acc:MGI:108031]
ENSMUSG00000079017	38.6782	1.19216	0.312453	3.81548	0.000135917	0.00232203	Ifi27l2a	12	protein_coding	interferon, alpha-inducible protein 27 like 2A [Source:MGI Symbol;Acc:MGI:1924183]
ENSMUSG00000072849	188275	-1.49032	0.220923	-6.7459	1.52078e-11	1.04986e-09	Serpina1e	12	protein_coding	serine (or cysteine) peptidase inhibitor, clade A, member 1E [Source:MGI Symbol;Acc:MGI:891967]
ENSMUSG00000041567	1259.16	-2.12193	0.253913	-8.35694	6.43651e-17	8.12624e-15	Serpina12	12	protein_coding	serine (or cysteine) peptidase inhibitor, clade A (alpha-1 antiproteinase, antitrypsin), member 12 [Source:MGI Symbol;Acc:MGI:1915304]
ENSMUSG00000092075	1104.75	-2.4666	0.718024	-3.43526	0.000591985	0.00790343	Serpina4-ps1	12	unprocessed_pseudogene	serine (or cysteine) peptidase inhibitor, clade A, member 4, pseudogene 1 [Source:MGI Symbol;Acc:MGI:2448363]
ENSMUSG00000041481	170.92	-2.35283	0.612463	-3.84159	0.000122238	0.002128	Serpina3g	12	protein_coding	serine (or cysteine) peptidase inhibitor, clade A, member 3G [Source:MGI Symbol;Acc:MGI:105046]
ENSMUSG00000006356	562.789	0.949143	0.181138	5.23989	1.6067e-07	6.02041e-06	Crip2	12	protein_coding	cysteine rich protein 2 [Source:MGI Symbol;Acc:MGI:1915587]
ENSMUSG00000076617	108.813	-1.28383	0.417245	-3.07691	0.00209156	0.0214262	Ighm	12	IG_C_gene	immunoglobulin heavy constant mu [Source:MGI Symbol;Acc:MGI:96448]
ENSMUSG00000110055	58.597	-0.987637	0.314608	-3.13926	0.00169374	0.0181746	Gm18857	13	unprocessed_pseudogene	predicted gene, 18857 [Source:MGI Symbol;Acc:MGI:5011042]
ENSMUSG00000033715	2570.42	-0.871213	0.235932	-3.69264	0.000221938	0.0035144	Akr1c14	13	protein_coding	aldo-keto reductase family 1, member C14 [Source:MGI Symbol;Acc:MGI:2145458]
ENSMUSG00000021210	9036.9	-0.845662	0.189586	-4.46056	8.17445e-06	0.000199229	Akr1c6	13	protein_coding	aldo-keto reductase family 1, member C6 [Source:MGI Symbol;Acc:MGI:1933427]
ENSMUSG00000046159	25.5792	-2.62847	0.555007	-4.73592	2.18064e-06	6.1612e-05	Chrm3	13	protein_coding	cholinergic receptor, muscarinic 3, cardiac [Source:MGI Symbol;Acc:MGI:88398]
ENSMUSG00000057069	676.213	-1.01953	0.185787	-5.48764	4.0734e-08	1.70402e-06	Ero1lb	13	protein_coding	ERO1-like beta (S. cerevisiae) [Source:MGI Symbol;Acc:MGI:1914725]
ENSMUSG00000110123	73.1464	-0.836749	0.252646	-3.31194	0.000926501	0.0112415	Gm18562	13	unprocessed_pseudogene	predicted gene, 18562 [Source:MGI Symbol;Acc:MGI:5010747]
ENSMUSG00000041324	200.355	0.808181	0.281053	2.87554	0.00403334	0.0348903	Inhba	13	protein_coding	inhibin beta-A [Source:MGI Symbol;Acc:MGI:96570]
ENSMUSG00000021327	754.869	-1.02675	0.197226	-5.20596	1.92994e-07	7.09874e-06	Zkscan3	13	protein_coding	zinc finger with KRAB and SCAN domains 3 [Source:MGI Symbol;Acc:MGI:1919989]
ENSMUSG00000021336	592.97	0.992236	0.207981	4.77079	1.83504e-06	5.34641e-05	Slc17a4	13	protein_coding	solute carrier family 17 (sodium phosphate), member 4 [Source:MGI Symbol;Acc:MGI:2442850]
ENSMUSG00000021338	268.484	-2.6354	0.296232	-8.89639	5.76935e-19	8.60124e-17	Carmil1	13	protein_coding	capping protein regulator and myosin 1 linker 1 [Source:MGI Symbol;Acc:MGI:1915982]
ENSMUSG00000016756	1278.63	-0.857159	0.178906	-4.79112	1.6585e-06	4.88281e-05	Cmah	13	protein_coding	cytidine monophospho-N-acetylneuraminic acid hydroxylase [Source:MGI Symbol;Acc:MGI:103227]
ENSMUSG00000036006	25.9367	-1.92863	0.425535	-4.53225	5.83584e-06	0.000148968	Ripor2	13	protein_coding	RHO family interacting cell polarization regulator 2 [Source:MGI Symbol;Acc:MGI:2444879]
ENSMUSG00000006711	85.4474	0.830607	0.267945	3.09991	0.00193577	0.0200947	D130043K22Rik	13	protein_coding	RIKEN cDNA D130043K22 gene [Source:MGI Symbol;Acc:MGI:3036268]
ENSMUSG00000038372	25.3544	0.876997	0.321803	2.72526	0.00642515	0.0496099	Gmds	13	protein_coding	GDP-mannose 4, 6-dehydratase [Source:MGI Symbol;Acc:MGI:1891112]
ENSMUSG00000021400	421.58	0.826152	0.204855	4.03287	5.51004e-05	0.00106802	Wrnip1	13	protein_coding	Werner helicase interacting protein 1 [Source:MGI Symbol;Acc:MGI:1926153]
ENSMUSG00000044734	31.521	2.15041	0.480145	4.47866	7.5114e-06	0.000185	Serpinb1a	13	protein_coding	serine (or cysteine) peptidase inhibitor, clade B, member 1a [Source:MGI Symbol;Acc:MGI:1913472]
ENSMUSG00000058672	2009.24	1.49849	0.451747	3.3171	0.000909569	0.0110648	Tubb2a	13	protein_coding	tubulin, beta 2A class IIA [Source:MGI Symbol;Acc:MGI:107861]
ENSMUSG00000045136	1114.15	1.50354	0.447948	3.35651	0.000789323	0.00988524	Tubb2b	13	protein_coding	tubulin, beta 2B class IIB [Source:MGI Symbol;Acc:MGI:1920960]
ENSMUSG00000021423	33.4573	0.984367	0.318866	3.08709	0.00202127	0.020828	Ly86	13	protein_coding	lymphocyte antigen 86 [Source:MGI Symbol;Acc:MGI:1321404]
ENSMUSG00000051335	24.6925	1.31797	0.362291	3.63787	0.000274904	0.00419663	Gfod1	13	protein_coding	glucose-fructose oxidoreductase domain containing 1 [Source:MGI Symbol;Acc:MGI:2145304]
ENSMUSG00000021376	382.627	-1.47316	0.188873	-7.79977	6.20185e-15	6.29802e-13	Tpmt	13	protein_coding	thiopurine methyltransferase [Source:MGI Symbol;Acc:MGI:98812]
ENSMUSG00000021379	18.4302	1.23421	0.386512	3.1932	0.00140706	0.0157875	Id4	13	protein_coding	inhibitor of DNA binding 4 [Source:MGI Symbol;Acc:MGI:99414]
ENSMUSG00000038042	18.8549	1.01053	0.349964	2.88752	0.00388291	0.034086	Ptpdc1	13	protein_coding	protein tyrosine phosphatase domain containing 1 [Source:MGI Symbol;Acc:MGI:2145430]
ENSMUSG00000048368	32.1751	-3.80673	0.54349	-7.00423	2.4834e-12	1.8711e-10	Omd	13	protein_coding	osteomodulin [Source:MGI Symbol;Acc:MGI:1350918]
ENSMUSG00000056749	263.546	0.994793	0.304468	3.26732	0.00108572	0.0127752	Nfil3	13	protein_coding	nuclear factor, interleukin 3, regulated [Source:MGI Symbol;Acc:MGI:109495]
ENSMUSG00000025877	40.0375	1.13483	0.352942	3.21533	0.00130296	0.0148815	Hk3	13	protein_coding	hexokinase 3 [Source:MGI Symbol;Acc:MGI:2670962]
ENSMUSG00000049625	16.1054	1.16219	0.396579	2.93055	0.00338362	0.0307384	Tifab	13	protein_coding	TRAF-interacting protein with forkhead-associated domain, family member B [Source:MGI Symbol;Acc:MGI:2385852]
ENSMUSG00000021508	16.5687	-1.77843	0.481408	-3.69422	0.000220564	0.00349659	Cxcl14	13	protein_coding	chemokine (C-X-C motif) ligand 14 [Source:MGI Symbol;Acc:MGI:1888514]
ENSMUSG00000021559	841.081	0.914096	0.180662	5.0597	4.19914e-07	1.43179e-05	Dapk1	13	protein_coding	death associated protein kinase 1 [Source:MGI Symbol;Acc:MGI:1916885]
ENSMUSG00000114501	18.1247	1.64404	0.479847	3.42619	0.000612123	0.00812339	Gm48582	13	TEC	predicted gene, 48582 [Source:MGI Symbol;Acc:MGI:6098150]
ENSMUSG00000114277	35.4976	-0.84558	0.31002	-2.7275	0.00638154	0.0493276	Gm48583	13	processed_pseudogene	predicted gene, 48583 [Source:MGI Symbol;Acc:MGI:6098152]
ENSMUSG00000074874	31.1267	1.21952	0.407383	2.99355	0.00275756	0.0263784	Ctla2b	13	protein_coding	cytotoxic T lymphocyte-associated protein 2 beta [Source:MGI Symbol;Acc:MGI:88555]
ENSMUSG00000114432	42.6614	0.887165	0.30664	2.89318	0.00381366	0.0335796	Gm49391	13	protein_coding	predicted gene, 49391 [Source:MGI Symbol;Acc:MGI:6121619]
ENSMUSG00000021594	735.153	-1.19155	0.176864	-6.73707	1.61616e-11	1.09946e-09	Srd5a1	13	protein_coding	steroid 5 alpha-reductase 1 [Source:MGI Symbol;Acc:MGI:98400]
ENSMUSG00000091133	114.597	-0.987331	0.209918	-4.70342	2.55841e-06	7.14216e-05	Gm17108	13	lncRNA	predicted gene 17108 [Source:MGI Symbol;Acc:MGI:4937935]
ENSMUSG00000071252	16.157	-1.53534	0.403024	-3.80955	0.00013922	0.00236201	2210408I21Rik	13	protein_coding	RIKEN cDNA 2210408I21 gene [Source:MGI Symbol;Acc:MGI:1919621]
ENSMUSG00000074794	1937.15	-1.4286	0.307102	-4.65188	3.28915e-06	9.00277e-05	Arrdc3	13	protein_coding	arrestin domain containing 3 [Source:MGI Symbol;Acc:MGI:2145242]
ENSMUSG00000069170	84.2216	-1.96053	0.404948	-4.84143	1.28907e-06	3.92719e-05	Adgrv1	13	protein_coding	adhesion G protein-coupled receptor V1 [Source:MGI Symbol;Acc:MGI:1274784]
ENSMUSG00000048376	337.873	-2.42463	0.204654	-11.8474	2.21847e-32	9.42108e-30	F2r	13	protein_coding	coagulation factor II (thrombin) receptor [Source:MGI Symbol;Acc:MGI:101802]
ENSMUSG00000021665	137.603	1.10599	0.171792	6.43798	1.21074e-10	7.64292e-09	Hexb	13	protein_coding	hexosaminidase B [Source:MGI Symbol;Acc:MGI:96074]
ENSMUSG00000021699	27.8652	0.898264	0.328409	2.73519	0.00623434	0.048673	Pde4d	13	protein_coding	phosphodiesterase 4D, cAMP specific [Source:MGI Symbol;Acc:MGI:99555]
ENSMUSG00000021765	41.535	-1.44607	0.479276	-3.01719	0.00255132	0.0248984	Fst	13	protein_coding	follistatin [Source:MGI Symbol;Acc:MGI:95586]
ENSMUSG00000114255	37.639	-1.06051	0.278726	-3.80484	0.000141896	0.0023987	Gm10734	13	lncRNA	predicted gene 10734 [Source:MGI Symbol;Acc:MGI:3642559]
ENSMUSG00000025278	689.758	-0.823477	0.175893	-4.68169	2.84514e-06	7.86426e-05	Flnb	14	protein_coding	filamin, beta [Source:MGI Symbol;Acc:MGI:2446089]
ENSMUSG00000097148	67.4398	-4.49966	0.455511	-9.87827	5.17184e-23	1.09815e-20	Gm3839	14	protein_coding	predicted pseudogene 3839 [Source:MGI Symbol;Acc:MGI:3782011]
ENSMUSG00000021775	558.937	-2.44928	0.259135	-9.45178	3.33118e-21	5.98502e-19	Nr1d2	14	protein_coding	nuclear receptor subfamily 1, group D, member 2 [Source:MGI Symbol;Acc:MGI:2449205]
ENSMUSG00000021767	121.572	-0.85823	0.185115	-4.63619	3.54894e-06	9.60133e-05	Kat6b	14	protein_coding	K(lysine) acetyltransferase 6B [Source:MGI Symbol;Acc:MGI:1858746]
ENSMUSG00000115022	2403.92	1.33996	0.213509	6.27591	3.47606e-10	2.04679e-08	Gm49387	14	protein_coding	predicted gene, 49387 [Source:MGI Symbol;Acc:MGI:6121612]
ENSMUSG00000021884	2520.71	1.34818	0.208224	6.47467	9.50214e-11	6.1084e-09	Hacl1	14	protein_coding	2-hydroxyacyl-CoA lyase 1 [Source:MGI Symbol;Acc:MGI:1929657]
ENSMUSG00000021830	38.9225	1.10973	0.301935	3.67539	0.000237482	0.00372268	Txndc16	14	protein_coding	thioredoxin domain containing 16 [Source:MGI Symbol;Acc:MGI:1917811]
ENSMUSG00000037526	173.363	-0.895749	0.137015	-6.53761	6.25087e-11	4.11266e-09	Atg14	14	protein_coding	autophagy related 14 [Source:MGI Symbol;Acc:MGI:1261775]
ENSMUSG00000040721	157.002	-1.00786	0.250165	-4.02877	5.60691e-05	0.0010823	Zfhx2	14	protein_coding	zinc finger homeobox 2 [Source:MGI Symbol;Acc:MGI:2686934]
ENSMUSG00000022215	289.29	-2.65951	0.330068	-8.05745	7.79014e-16	8.8757e-14	Fitm1	14	protein_coding	fat storage-inducing transmembrane protein 1 [Source:MGI Symbol;Acc:MGI:1915930]
ENSMUSG00000071350	93.2	-1.05479	0.270425	-3.90048	9.60028e-05	0.00173151	Setdb2	14	protein_coding	SET domain, bifurcated 2 [Source:MGI Symbol;Acc:MGI:2685139]
ENSMUSG00000022032	79.4145	-8.91242	1.11732	-7.9766	1.50422e-15	1.63412e-13	Scara5	14	protein_coding	scavenger receptor class A, member 5 [Source:MGI Symbol;Acc:MGI:1918395]
ENSMUSG00000115186	29.6859	-1.27425	0.399402	-3.1904	0.00142077	0.0158525	Gm49417	14	lncRNA	predicted gene, 49417 [Source:MGI Symbol;Acc:MGI:6155048]
ENSMUSG00000022014	21.9106	1.0892	0.392891	2.77226	0.00556678	0.0446077	Epsti1	14	protein_coding	epithelial stromal interaction 1 (breast) [Source:MGI Symbol;Acc:MGI:1915168]
ENSMUSG00000022181	2083.33	-4.65512	0.221369	-21.0288	3.5748e-98	1.25243e-94	C6	15	protein_coding	complement component 6 [Source:MGI Symbol;Acc:MGI:88233]
ENSMUSG00000022149	4261.55	-1.62393	0.225898	-7.1888	6.53635e-13	5.22745e-11	C9	15	protein_coding	complement component 9 [Source:MGI Symbol;Acc:MGI:1098282]
ENSMUSG00000005268	1459.81	2.73109	0.242257	11.2735	1.77336e-29	5.52265e-27	Prlr	15	protein_coding	prolactin receptor [Source:MGI Symbol;Acc:MGI:97763]
ENSMUSG00000089678	1720.02	-0.823937	0.12987	-6.34431	2.2343e-10	1.34963e-08	Agxt2	15	protein_coding	alanine-glyoxylate aminotransferase 2 [Source:MGI Symbol;Acc:MGI:2146052]
ENSMUSG00000022206	13.2316	1.23705	0.414233	2.98636	0.00282319	0.0268414	Npr3	15	protein_coding	natriuretic peptide receptor 3 [Source:MGI Symbol;Acc:MGI:97373]
ENSMUSG00000051359	148.247	1.08825	0.234106	4.64854	3.34298e-06	9.13226e-05	Ncald	15	protein_coding	neurocalcin delta [Source:MGI Symbol;Acc:MGI:1196326]
ENSMUSG00000022340	14.8204	3.01965	0.494182	6.11039	9.93863e-10	5.35692e-08	Sybu	15	protein_coding	syntabulin (syntaxin-interacting) [Source:MGI Symbol;Acc:MGI:2442392]
ENSMUSG00000038591	170.809	0.883562	0.259315	3.4073	0.000656099	0.00859306	Colec10	15	protein_coding	collectin sub-family member 10 [Source:MGI Symbol;Acc:MGI:3606482]
ENSMUSG00000022425	925.691	-1.98052	0.159238	-12.4375	1.63512e-35	7.90155e-33	Enpp2	15	protein_coding	ectonucleotide pyrophosphatase/phosphodiesterase 2 [Source:MGI Symbol;Acc:MGI:1321390]
ENSMUSG00000097286	85.8931	-1.91198	0.268245	-7.12773	1.02041e-12	7.98882e-11	Gm26684	15	lncRNA	predicted gene, 26684 [Source:MGI Symbol;Acc:MGI:5477178]
ENSMUSG00000022358	31.6607	-1.33111	0.305223	-4.36111	1.29403e-05	0.000299744	Fbxo32	15	protein_coding	F-box protein 32 [Source:MGI Symbol;Acc:MGI:1914981]
ENSMUSG00000032501	449.91	-0.928047	0.205038	-4.52623	6.00455e-06	0.000152442	Trib1	15	protein_coding	tribbles pseudokinase 1 [Source:MGI Symbol;Acc:MGI:2443397]
ENSMUSG00000072568	115.388	2.59257	0.312527	8.2955	1.08129e-16	1.31767e-14	Lratd2	15	protein_coding	LRAT domain containing 1 [Source:MGI Symbol;Acc:MGI:3026924]
ENSMUSG00000022347	483.837	10.6013	0.9389	11.2911	1.45145e-29	4.62288e-27	A1bg	15	protein_coding	alpha-1-B glycoprotein [Source:MGI Symbol;Acc:MGI:2152878]
ENSMUSG00000097039	13.2259	-1.54918	0.534415	-2.89882	0.00374565	0.0331177	Pvt1	15	lncRNA	Pvt1 oncogene [Source:MGI Symbol;Acc:MGI:97824]
ENSMUSG00000036944	13.3186	-1.51267	0.546156	-2.76967	0.00561132	0.0447819	Tmem71	15	protein_coding	transmembrane protein 71 [Source:MGI Symbol;Acc:MGI:2146049]
ENSMUSG00000005125	160.011	2.35951	0.337218	6.99698	2.61543e-12	1.96004e-10	Ndrg1	15	protein_coding	N-myc downstream regulated gene 1 [Source:MGI Symbol;Acc:MGI:1341799]
ENSMUSG00000059895	80.6419	1.02075	0.208406	4.89788	9.68751e-07	3.02363e-05	Ptp4a3	15	protein_coding	protein tyrosine phosphatase 4a3 [Source:MGI Symbol;Acc:MGI:1277098]
ENSMUSG00000034634	22.4538	2.11952	0.689584	3.07362	0.00211479	0.0215383	Ly6d	15	protein_coding	lymphocyte antigen 6 complex, locus D [Source:MGI Symbol;Acc:MGI:96881]
ENSMUSG00000075602	73.6677	0.83636	0.261189	3.20213	0.00136415	0.015467	Ly6a	15	protein_coding	lymphocyte antigen 6 complex, locus A [Source:MGI Symbol;Acc:MGI:107527]
ENSMUSG00000053168	199.412	2.88081	0.349139	8.2512	1.56812e-16	1.86234e-14	9030619P08Rik	15	transcribed_unprocessed_pseudogene	RIKEN cDNA 9030619P08 gene [Source:MGI Symbol;Acc:MGI:3612405]
ENSMUSG00000047003	21.8808	0.911678	0.311552	2.92625	0.00343075	0.0309911	Zfp41	15	protein_coding	zinc finger protein 41 [Source:MGI Symbol;Acc:MGI:99186]
ENSMUSG00000063354	350.169	1.54558	0.295359	5.23289	1.66882e-07	6.2365e-06	Slc39a4	15	protein_coding	solute carrier family 39 (zinc transporter), member 4 [Source:MGI Symbol;Acc:MGI:1919277]
ENSMUSG00000068227	15.8842	1.36071	0.393969	3.45386	0.000552632	0.00746968	Il2rb	15	protein_coding	interleukin 2 receptor, beta chain [Source:MGI Symbol;Acc:MGI:96550]
ENSMUSG00000033220	49.4212	1.10715	0.345128	3.20793	0.00133693	0.0152199	Rac2	15	protein_coding	Rac family small GTPase 2 [Source:MGI Symbol;Acc:MGI:97846]
ENSMUSG00000116097	17.8274	1.22254	0.390346	3.13194	0.00173658	0.0184787	Gm36738	15	lncRNA	predicted gene, 36738 [Source:MGI Symbol;Acc:MGI:5595897]
ENSMUSG00000042622	42.6241	-1.52627	0.479578	-3.18253	0.00145993	0.0161259	Maff	15	protein_coding	v-maf musculoaponeurotic fibrosarcoma oncogene family, protein F (avian) [Source:MGI Symbol;Acc:MGI:96910]
ENSMUSG00000022408	24.6621	-1.50803	0.442484	-3.40809	0.000654189	0.00857605	Fam83f	15	protein_coding	family with sequence similarity 83, member F [Source:MGI Symbol;Acc:MGI:2146227]
ENSMUSG00000022389	1090.38	-2.51408	0.344299	-7.30204	2.83446e-13	2.42208e-11	Tef	15	protein_coding	thyrotroph embryonic factor [Source:MGI Symbol;Acc:MGI:98663]
ENSMUSG00000116157	33.0143	-4.41573	0.678255	-6.51042	7.49402e-11	4.8847e-09	Cyp2d67-ps	15	unprocessed_pseudogene	cytochrome P450, family 2, subfamily d, polypeptide 67, pseudogene [Source:MGI Symbol;Acc:MGI:5011286]
ENSMUSG00000068086	12974.6	-5.1777	0.209507	-24.7137	7.61307e-135	3.55632e-131	Cyp2d9	15	protein_coding	cytochrome P450, family 2, subfamily d, polypeptide 9 [Source:MGI Symbol;Acc:MGI:88606]
ENSMUSG00000116472	85.2568	-2.04083	0.600606	-3.39795	0.000678927	0.00882605	Gm49421	15	unprocessed_pseudogene	predicted gene, 49421 [Source:MGI Symbol;Acc:MGI:6155055]
ENSMUSG00000099086	1648.37	-5.63601	0.276382	-20.3921	1.96454e-92	5.5062e-89	Gm27622	15	miRNA	predicted gene, 27622 [Source:MGI Symbol;Acc:MGI:5531004]
ENSMUSG00000096852	1328.45	-4.79308	0.320742	-14.9437	1.7121e-50	1.71381e-47	Cyp2d12	15	protein_coding	cytochrome P450, family 2, subfamily d, polypeptide 12 [Source:MGI Symbol;Acc:MGI:88604]
ENSMUSG00000098695	148.629	-1.73721	0.493722	-3.5186	0.000433831	0.00613492	Gm27618	15	miRNA	predicted gene, 27618 [Source:MGI Symbol;Acc:MGI:5531000]
ENSMUSG00000054277	90.7495	-0.897201	0.269441	-3.32986	0.000868892	0.0106697	Arfgap3	15	protein_coding	ADP-ribosylation factor GTPase activating protein 3 [Source:MGI Symbol;Acc:MGI:1913501]
ENSMUSG00000075511	70.038	-0.839616	0.255167	-3.29045	0.00100026	0.0119809	1700001L05Rik	15	lncRNA	RIKEN cDNA 1700001L05 gene [Source:MGI Symbol;Acc:MGI:1916541]
ENSMUSG00000035900	83.6175	1.10162	0.2425	4.54276	5.55213e-06	0.000143556	Gramd4	15	protein_coding	GRAM domain containing 4 [Source:MGI Symbol;Acc:MGI:2676308]
ENSMUSG00000035828	463.446	-1.03846	0.307001	-3.3826	0.000718035	0.00917279	Pim3	15	protein_coding	proviral integration site 3 [Source:MGI Symbol;Acc:MGI:1355297]
ENSMUSG00000022620	546.898	-1.38213	0.174969	-7.89927	2.80539e-15	2.95599e-13	Arsa	15	protein_coding	arylsulfatase A [Source:MGI Symbol;Acc:MGI:88077]
ENSMUSG00000055782	362.128	1.88573	0.300541	6.27443	3.5092e-10	2.04908e-08	Abcd2	15	protein_coding	ATP-binding cassette, sub-family D (ALD), member 2 [Source:MGI Symbol;Acc:MGI:1349467]
ENSMUSG00000048218	59.1078	0.997031	0.225098	4.42933	9.45283e-06	0.000226343	Amigo2	15	protein_coding	adhesion molecule with Ig like domain 2 [Source:MGI Symbol;Acc:MGI:2145995]
ENSMUSG00000044250	40.7763	1.05102	0.263564	3.98772	6.67112e-05	0.00125996	Pced1b	15	protein_coding	PC-esterase domain containing 1B [Source:MGI Symbol;Acc:MGI:2446270]
ENSMUSG00000003355	108.225	-1.95799	0.220392	-8.88413	6.44209e-19	9.42444e-17	Fkbp11	15	protein_coding	FK506 binding protein 11 [Source:MGI Symbol;Acc:MGI:1913370]
ENSMUSG00000023031	353.787	-1.40025	0.258067	-5.42591	5.76587e-08	2.37656e-06	Cela1	15	protein_coding	chymotrypsin-like elastase family, member 1 [Source:MGI Symbol;Acc:MGI:95314]
ENSMUSG00000037003	827.007	-1.26465	0.236465	-5.34813	8.88665e-08	3.48845e-06	Tns2	15	protein_coding	tensin 2 [Source:MGI Symbol;Acc:MGI:2387586]
ENSMUSG00000001281	15.1341	1.03611	0.348762	2.97083	0.00296999	0.0278907	Itgb7	15	protein_coding	integrin beta 7 [Source:MGI Symbol;Acc:MGI:96616]
ENSMUSG00000000555	290.073	1.05715	0.195496	5.40751	6.39075e-08	2.59594e-06	Itga5	15	protein_coding	integrin alpha 5 (fibronectin receptor alpha) [Source:MGI Symbol;Acc:MGI:96604]
ENSMUSG00000022488	56.1143	1.05661	0.262247	4.02907	5.59976e-05	0.0010823	Nckap1l	15	protein_coding	NCK associated protein 1 like [Source:MGI Symbol;Acc:MGI:1926063]
ENSMUSG00000005580	179.915	-0.920777	0.191128	-4.81758	1.45307e-06	4.38866e-05	Adcy9	16	protein_coding	adenylate cyclase 9 [Source:MGI Symbol;Acc:MGI:108450]
ENSMUSG00000022505	121.332	1.22613	0.313621	3.90957	9.24593e-05	0.00167406	Emp2	16	protein_coding	epithelial membrane protein 2 [Source:MGI Symbol;Acc:MGI:1098726]
ENSMUSG00000071669	39.2503	-1.7047	0.370243	-4.60426	4.13935e-06	0.000110493	Snx29	16	protein_coding	sorting nexin 29 [Source:MGI Symbol;Acc:MGI:1921728]
ENSMUSG00000022679	180.051	-0.951059	0.20693	-4.59604	4.30587e-06	0.00011472	Mpv17l	16	protein_coding	Mpv17 transgene, kidney disease mutant-like [Source:MGI Symbol;Acc:MGI:2135951]
ENSMUSG00000022769	367.037	-0.853057	0.229371	-3.71912	0.000199921	0.00322817	Sdf2l1	16	protein_coding	stromal cell-derived factor 2-like 1 [Source:MGI Symbol;Acc:MGI:2149842]
ENSMUSG00000000326	6707.14	-0.9692	0.138014	-7.0225	2.17939e-12	1.65989e-10	Comt	16	protein_coding	catechol-O-methyltransferase [Source:MGI Symbol;Acc:MGI:88470]
ENSMUSG00000043008	21.7986	0.841265	0.293653	2.86483	0.00417238	0.0357407	Klhl6	16	protein_coding	kelch-like 6 [Source:MGI Symbol;Acc:MGI:2686922]
ENSMUSG00000033581	17.1611	1.00642	0.359821	2.797	0.00515797	0.0420499	Igf2bp2	16	protein_coding	insulin-like growth factor 2 mRNA binding protein 2 [Source:MGI Symbol;Acc:MGI:1890358]
ENSMUSG00000043870	21.601	-1.21436	0.318387	-3.81408	0.00013669	0.00233038	Gm5809	16	processed_pseudogene	predicted pseudogene 5809 [Source:MGI Symbol;Acc:MGI:3647324]
ENSMUSG00000022508	392.018	-3.36956	0.771233	-4.36906	1.24782e-05	0.000289999	Bcl6	16	protein_coding	B cell leukemia/lymphoma 6 [Source:MGI Symbol;Acc:MGI:107187]
ENSMUSG00000115919	345.116	-3.36222	0.534888	-6.28585	3.26068e-10	1.92806e-08	Gm31583	16	lncRNA	predicted gene, 31583 [Source:MGI Symbol;Acc:MGI:5590742]
ENSMUSG00000052133	65.3347	-2.44137	0.67426	-3.62082	0.000293676	0.00440878	Sema5b	16	protein_coding	sema domain, seven thrombospondin repeats (type 1 and type 1-like), transmembrane domain (TM) and short cytoplasmic domain, (semaphorin) 5B [Source:MGI Symbol;Acc:MGI:107555]
ENSMUSG00000022901	21.0741	0.937039	0.331128	2.82984	0.0046572	0.0388108	Cd86	16	protein_coding	CD86 antigen [Source:MGI Symbol;Acc:MGI:101773]
ENSMUSG00000085826	50.3914	-1.49442	0.337414	-4.42906	9.46463e-06	0.000226343	Gm15638	16	lncRNA	predicted gene 15638 [Source:MGI Symbol;Acc:MGI:3783082]
ENSMUSG00000087141	592.557	-1.10866	0.261356	-4.24195	2.21586e-05	0.000484447	Plcxd2	16	protein_coding	phosphatidylinositol-specific phospholipase C, X domain containing 2 [Source:MGI Symbol;Acc:MGI:3647874]
ENSMUSG00000022747	25.9853	1.6836	0.296279	5.68247	1.32763e-08	6.06041e-07	St3gal6	16	protein_coding	ST3 beta-galactoside alpha-2,3-sialyltransferase 6 [Source:MGI Symbol;Acc:MGI:1888707]
ENSMUSG00000090386	26.4983	-1.21362	0.361725	-3.3551	0.000793355	0.00992074	Mir99ahg	16	lncRNA	Mir99a and Mirlet7c-1 host gene (non-protein coding) [Source:MGI Symbol;Acc:MGI:1919929]
ENSMUSG00000022762	26.771	-3.92572	0.611655	-6.41819	1.379e-10	8.62735e-09	Ncam2	16	protein_coding	neural cell adhesion molecule 2 [Source:MGI Symbol;Acc:MGI:97282]
ENSMUSG00000025612	267.558	-1.38156	0.226026	-6.11241	9.81377e-10	5.31005e-08	Bach1	16	protein_coding	BTB and CNC homology 1, basic leucine zipper transcription factor 1 [Source:MGI Symbol;Acc:MGI:894680]
ENSMUSG00000046160	77.1139	-1.50534	0.369816	-4.07052	4.69083e-05	0.000933768	Olig1	16	protein_coding	oligodendrocyte transcription factor 1 [Source:MGI Symbol;Acc:MGI:1355334]
ENSMUSG00000100277	11.94	2.48022	0.735871	3.37045	0.000750444	0.00949933	1810053B23Rik	16	lncRNA	RIKEN cDNA 1810053B23 gene [Source:MGI Symbol;Acc:MGI:1917107]
ENSMUSG00000051483	579.004	1.1503	0.169553	6.78433	1.16629e-11	8.13155e-10	Cbr1	16	protein_coding	carbonyl reductase 1 [Source:MGI Symbol;Acc:MGI:88284]
ENSMUSG00000000385	51.365	0.980837	0.270452	3.62666	0.00028711	0.0043264	Tmprss2	16	protein_coding	transmembrane protease, serine 2 [Source:MGI Symbol;Acc:MGI:1354381]
ENSMUSG00000023805	80.3936	-1.27	0.357899	-3.54849	0.000387451	0.00559191	Synj2	17	protein_coding	synaptojanin 2 [Source:MGI Symbol;Acc:MGI:1201671]
ENSMUSG00000092074	87.0818	0.900736	0.26571	3.38993	0.000699109	0.00901316	Dynlt1a	17	protein_coding	dynein light chain Tctex-type 1A [Source:MGI Symbol;Acc:MGI:3807506]
ENSMUSG00000014773	43.3365	1.09045	0.215866	5.05152	4.38309e-07	1.48728e-05	Dll1	17	protein_coding	delta like canonical Notch ligand 1 [Source:MGI Symbol;Acc:MGI:104659]
ENSMUSG00000045551	15.671	1.77608	0.514238	3.4538	0.000552737	0.00746968	Fpr1	17	protein_coding	formyl peptide receptor 1 [Source:MGI Symbol;Acc:MGI:107443]
ENSMUSG00000024130	1108.4	0.983934	0.139084	7.07438	1.50117e-12	1.14959e-10	Abca3	17	protein_coding	ATP-binding cassette, sub-family A (ABC1), member 3 [Source:MGI Symbol;Acc:MGI:1351617]
ENSMUSG00000002250	156.695	2.7999	0.252526	11.0876	1.44164e-28	4.29855e-26	Ppard	17	protein_coding	peroxisome proliferator activator receptor delta [Source:MGI Symbol;Acc:MGI:101884]
ENSMUSG00000117084	31.7571	2.72209	0.543985	5.00398	5.61574e-07	1.84739e-05	Gm22146	17	lncRNA	predicted gene, 22146 [Source:MGI Symbol;Acc:MGI:5451923]
ENSMUSG00000023067	100.404	3.41101	0.591063	5.77098	7.88139e-09	3.66943e-07	Cdkn1a	17	protein_coding	cyclin-dependent kinase inhibitor 1A (P21) [Source:MGI Symbol;Acc:MGI:104556]
ENSMUSG00000024014	283.029	-1.18972	0.335052	-3.55086	0.000383973	0.00555888	Pim1	17	protein_coding	proviral integration site 1 [Source:MGI Symbol;Acc:MGI:97584]
ENSMUSG00000024030	67.8266	0.832589	0.223098	3.73194	0.000190009	0.00309987	Abcg1	17	protein_coding	ATP binding cassette subfamily G member 1 [Source:MGI Symbol;Acc:MGI:107704]
ENSMUSG00000024029	157.414	-8.89757	1.11098	-8.00877	1.15863e-15	1.26852e-13	Tff3	17	protein_coding	trefoil factor 3, intestinal [Source:MGI Symbol;Acc:MGI:104638]
ENSMUSG00000117879	48.7387	2.17618	0.316075	6.88501	5.77843e-12	4.15276e-10	2310015A16Rik	17	lncRNA	RIKEN cDNA 2310015A16 gene [Source:MGI Symbol;Acc:MGI:1916811]
ENSMUSG00000067203	163.808	0.863425	0.302235	2.8568	0.0042794	0.0363244	H2-K2	17	transcribed_unprocessed_pseudogene	histocompatibility 2, K region locus 2 [Source:MGI Symbol;Acc:MGI:95906]
ENSMUSG00000034786	26.4438	0.903947	0.312471	2.8929	0.00381706	0.0335796	Gpsm3	17	protein_coding	G-protein signalling modulator 3 (AGS3-like, C. elegans) [Source:MGI Symbol;Acc:MGI:2146785]
ENSMUSG00000024365	35.6213	-1.67244	0.402463	-4.15551	3.24568e-05	0.00067686	Cyp21a1	17	protein_coding	cytochrome P450, family 21, subfamily a, polypeptide 1 [Source:MGI Symbol;Acc:MGI:88591]
ENSMUSG00000024397	43.9353	1.14166	0.314015	3.63569	0.000277243	0.00421854	Aif1	17	protein_coding	allograft inflammatory factor 1 [Source:MGI Symbol;Acc:MGI:1343098]
ENSMUSG00000073412	12.2265	2.16675	0.532968	4.06543	4.79431e-05	0.000947683	Lst1	17	protein_coding	leukocyte specific transcript 1 [Source:MGI Symbol;Acc:MGI:1096324]
ENSMUSG00000106106	27.4771	3.06619	0.987988	3.10347	0.00191263	0.0198988	CT010467.1	17	rRNA	18s RNA, related sequence 5
ENSMUSG00000041293	58.8042	-1.64143	0.448049	-3.66351	0.000248779	0.00385624	Adgrf1	17	protein_coding	adhesion G protein-coupled receptor F1 [Source:MGI Symbol;Acc:MGI:1924846]
ENSMUSG00000023963	173.88	1.18854	0.249311	4.7673	1.86708e-06	5.40606e-05	Cyp39a1	17	protein_coding	cytochrome P450, family 39, subfamily a, polypeptide 1 [Source:MGI Symbol;Acc:MGI:1927096]
ENSMUSG00000039601	85.052	2.39473	0.304796	7.85685	3.93907e-15	4.05898e-13	Rcan2	17	protein_coding	regulator of calcineurin 2 [Source:MGI Symbol;Acc:MGI:1858219]
ENSMUSG00000023959	27.3296	-2.52207	0.449295	-5.61341	1.98383e-08	8.77017e-07	Clic5	17	protein_coding	chloride intracellular channel 5 [Source:MGI Symbol;Acc:MGI:1917912]
ENSMUSG00000067144	853.093	-1.67354	0.348747	-4.79873	1.59677e-06	4.73091e-05	Slc22a7	17	protein_coding	solute carrier family 22 (organic anion transporter), member 7 [Source:MGI Symbol;Acc:MGI:1859559]
ENSMUSG00000051682	29.7564	1.31201	0.334309	3.92454	8.68949e-05	0.00158767	Treml4	17	protein_coding	triggering receptor expressed on myeloid cells-like 4 [Source:MGI Symbol;Acc:MGI:1923239]
ENSMUSG00000043740	19.7806	1.3834	0.400318	3.45575	0.000548769	0.00743637	B430306N03Rik	17	protein_coding	RIKEN cDNA B430306N03 gene [Source:MGI Symbol;Acc:MGI:2443478]
ENSMUSG00000023122	56.5605	1.42016	0.319372	4.44671	8.71935e-06	0.000210677	Sult1c2	17	protein_coding	sulfotransferase family, cytosolic, 1C, member 2 [Source:MGI Symbol;Acc:MGI:1916333]
ENSMUSG00000032915	32.397	1.45402	0.359109	4.04897	5.14435e-05	0.00100548	Adgre4	17	protein_coding	adhesion G protein-coupled receptor E4 [Source:MGI Symbol;Acc:MGI:1196464]
ENSMUSG00000002668	16.4168	1.08294	0.362441	2.98789	0.00280911	0.0267256	Dennd1c	17	protein_coding	DENN/MADD domain containing 1C [Source:MGI Symbol;Acc:MGI:1918035]
ENSMUSG00000034116	31.9545	1.17967	0.288911	4.08315	4.443e-05	0.000893316	Vav1	17	protein_coding	vav 1 oncogene [Source:MGI Symbol;Acc:MGI:98923]
ENSMUSG00000004730	115.473	1.02085	0.319585	3.19429	0.00140177	0.015743	Adgre1	17	protein_coding	adhesion G protein-coupled receptor E1 [Source:MGI Symbol;Acc:MGI:106912]
ENSMUSG00000032796	44.5078	1.00118	0.287233	3.48559	0.00049105	0.0068067	Lama1	17	protein_coding	laminin, alpha 1 [Source:MGI Symbol;Acc:MGI:99892]
ENSMUSG00000024052	2232.84	-1.08681	0.342117	-3.17672	0.00148953	0.0163592	Lpin2	17	protein_coding	lipin 2 [Source:MGI Symbol;Acc:MGI:1891341]
ENSMUSG00000024084	94.0508	0.893526	0.214937	4.15715	3.22249e-05	0.000674029	Qpct	17	protein_coding	glutaminyl-peptide cyclotransferase (glutaminyl cyclase) [Source:MGI Symbol;Acc:MGI:1917786]
ENSMUSG00000045817	452.147	-0.890946	0.247272	-3.6031	0.00031445	0.00465332	Zfp36l2	17	protein_coding	zinc finger protein 36, C3H type-like 2 [Source:MGI Symbol;Acc:MGI:107945]
ENSMUSG00000024109	43.4146	0.874115	0.242232	3.60859	0.000307868	0.00458011	Nrxn1	17	protein_coding	neurexin I [Source:MGI Symbol;Acc:MGI:1096391]
ENSMUSG00000036904	253.909	-0.864428	0.298623	-2.89471	0.00379505	0.03347	Fzd8	18	protein_coding	frizzled class receptor 8 [Source:MGI Symbol;Acc:MGI:108460]
ENSMUSG00000040957	21.3639	1.90126	0.388103	4.89886	9.6395e-07	3.02092e-05	Cables1	18	protein_coding	CDK5 and Abl enzyme substrate 1 [Source:MGI Symbol;Acc:MGI:1927065]
ENSMUSG00000024421	41.1219	-3.62326	0.427248	-8.48045	2.24328e-17	2.93807e-15	Lama3	18	protein_coding	laminin, alpha 3 [Source:MGI Symbol;Acc:MGI:99909]
ENSMUSG00000024424	3283.91	-3.00142	0.167734	-17.894	1.31414e-71	2.63091e-68	Ttc39c	18	protein_coding	tetratricopeptide repeat domain 39C [Source:MGI Symbol;Acc:MGI:1919997]
ENSMUSG00000024430	36.6309	-5.44958	0.718639	-7.5832	3.37144e-14	3.17096e-12	Cabyr	18	protein_coding	calcium-binding tyrosine-(Y)-phosphorylation regulated (fibrousheathin 2) [Source:MGI Symbol;Acc:MGI:1918382]
ENSMUSG00000024411	64.4582	-2.65759	0.612891	-4.33616	1.44992e-05	0.000329857	Aqp4	18	protein_coding	aquaporin 4 [Source:MGI Symbol;Acc:MGI:107387]
ENSMUSG00000034774	165.21	-1.69927	0.264341	-6.42834	1.29005e-10	8.10707e-09	Dsg1c	18	protein_coding	desmoglein 1 gamma [Source:MGI Symbol;Acc:MGI:2664358]
ENSMUSG00000069441	28.6251	-1.62355	0.515759	-3.14788	0.00164458	0.0177422	Dsg1a	18	protein_coding	desmoglein 1 alpha [Source:MGI Symbol;Acc:MGI:94930]
ENSMUSG00000061928	24.1766	-1.91355	0.471037	-4.06241	4.85684e-05	0.000957296	Dsg1b	18	protein_coding	desmoglein 1 beta [Source:MGI Symbol;Acc:MGI:2664357]
ENSMUSG00000090523	72.5427	1.20455	0.251363	4.79207	1.65068e-06	4.87003e-05	Gypc	18	protein_coding	glycophorin C [Source:MGI Symbol;Acc:MGI:1098566]
ENSMUSG00000051439	20.2721	1.15597	0.370658	3.11869	0.0018166	0.0191125	Cd14	18	protein_coding	CD14 antigen [Source:MGI Symbol;Acc:MGI:88318]
ENSMUSG00000051316	49.6961	0.888886	0.214463	4.14471	3.40246e-05	0.00070745	Taf7	18	protein_coding	TATA-box binding protein associated factor 7 [Source:MGI Symbol;Acc:MGI:1346348]
ENSMUSG00000052102	247.773	0.84092	0.209128	4.02108	5.79309e-05	0.00111364	Gnpda1	18	protein_coding	glucosamine-6-phosphate deaminase 1 [Source:MGI Symbol;Acc:MGI:1347054]
ENSMUSG00000036452	253.575	-1.52083	0.164635	-9.23761	2.52062e-20	4.10743e-18	Arhgap26	18	protein_coding	Rho GTPase activating protein 26 [Source:MGI Symbol;Acc:MGI:1918552]
ENSMUSG00000024621	374.348	0.868168	0.207709	4.17973	2.91861e-05	0.000617846	Csf1r	18	protein_coding	colony stimulating factor 1 receptor [Source:MGI Symbol;Acc:MGI:1339758]
ENSMUSG00000024561	574.728	-1.21964	0.343095	-3.55481	0.000378253	0.0055045	Mbd1	18	protein_coding	methyl-CpG binding domain protein 1 [Source:MGI Symbol;Acc:MGI:1333811]
ENSMUSG00000118012	66.6956	-1.32164	0.289696	-4.56216	5.06309e-06	0.000132131	Gm46620	18	lncRNA	predicted gene, 46620 [Source:MGI Symbol;Acc:MGI:5826257]
ENSMUSG00000110277	41.1852	-0.902994	0.299522	-3.01478	0.00257165	0.0250321	Gm45871	18	protein_coding	predicted gene 45871 [Source:MGI Symbol;Acc:MGI:5804986]
ENSMUSG00000035372	396.868	-1.35164	0.350598	-3.85523	0.000115619	0.0020203	1810055G02Rik	19	protein_coding	RIKEN cDNA 1810055G02 gene [Source:MGI Symbol;Acc:MGI:1919306]
ENSMUSG00000024843	527.609	1.39404	0.438657	3.17798	0.00148306	0.0163009	Chka	19	protein_coding	choline kinase alpha [Source:MGI Symbol;Acc:MGI:107760]
ENSMUSG00000024885	21.5808	1.00752	0.307057	3.28121	0.00103363	0.0122966	Aldh3b1	19	protein_coding	aldehyde dehydrogenase 3 family, member B1 [Source:MGI Symbol;Acc:MGI:1914939]
ENSMUSG00000037263	20.9635	7.73996	1.06419	7.27308	3.51379e-13	2.91375e-11	Aldh3b3	19	protein_coding	aldehyde dehydrogenase 3 family, member B3 [Source:MGI Symbol;Acc:MGI:1920708]
ENSMUSG00000060803	10903.5	-3.02411	0.28979	-10.4355	1.70672e-25	4.1238e-23	Gstp1	19	protein_coding	glutathione S-transferase, pi 1 [Source:MGI Symbol;Acc:MGI:95865]
ENSMUSG00000038155	3933.32	-2.94456	0.297482	-9.89827	4.23523e-23	9.13116e-21	Gstp2	19	protein_coding	glutathione S-transferase, pi 2 [Source:MGI Symbol;Acc:MGI:95864]
ENSMUSG00000058216	253.549	1.28876	0.256821	5.01812	5.21794e-07	1.73692e-05	Gstp3	19	protein_coding	glutathione S-transferase pi 3 [Source:MGI Symbol;Acc:MGI:2385078]
ENSMUSG00000024937	148.689	0.930757	0.158975	5.85475	4.77731e-09	2.35737e-07	Ehbp1l1	19	protein_coding	EH domain binding protein 1-like 1 [Source:MGI Symbol;Acc:MGI:3612340]
ENSMUSG00000098543	545.444	-0.832717	0.295349	-2.81943	0.00481087	0.039846	Gm27533	19	misc_RNA	predicted gene, 27533 [Source:MGI Symbol;Acc:MGI:5530915]
ENSMUSG00000098974	484.728	-0.905178	0.282211	-3.20745	0.00133919	0.0152246	Gm27505	19	misc_RNA	predicted gene, 27505 [Source:MGI Symbol;Acc:MGI:5530887]
ENSMUSG00000098986	421.7	-0.934291	0.300947	-3.1045	0.00190598	0.0198859	Gm28006	19	misc_RNA	predicted gene, 28006 [Source:MGI Symbol;Acc:MGI:5531388]
ENSMUSG00000045664	32.439	0.901705	0.289427	3.11549	0.00183642	0.0192776	Cdc42ep2	19	protein_coding	CDC42 effector protein (Rho GTPase binding) 2 [Source:MGI Symbol;Acc:MGI:1929744]
ENSMUSG00000060675	61.2133	1.28882	0.251613	5.12225	3.01912e-07	1.06574e-05	Plaat3	19	protein_coding	phospholipase A and acyltransferase 3 [Source:MGI Symbol;Acc:MGI:2179715]
ENSMUSG00000024757	29.4606	-0.948067	0.289487	-3.27499	0.00105665	0.0124961	Slc22a19	19	protein_coding	solute carrier family 22 (organic anion transporter), member 19 [Source:MGI Symbol;Acc:MGI:2442751]
ENSMUSG00000053303	317.317	10.4049	0.74578	13.9517	3.07295e-44	2.69152e-41	Slc22a26	19	protein_coding	solute carrier family 22 (organic cation transporter), member 26 [Source:MGI Symbol;Acc:MGI:2385316]
ENSMUSG00000118312	15.9449	8.56772	1.0533	8.13416	4.14798e-16	4.80411e-14	Gm7096	19	unprocessed_pseudogene	predicted gene 7096 [Source:MGI Symbol;Acc:MGI:3646592]
ENSMUSG00000067656	338.937	1.52554	0.213834	7.13421	9.73468e-13	7.66414e-11	Slc22a27	19	protein_coding	solute carrier family 22, member 27 [Source:MGI Symbol;Acc:MGI:3042283]
ENSMUSG00000063590	1022.91	-1.18417	0.197532	-5.99485	2.03673e-09	1.03792e-07	Slc22a28	19	protein_coding	solute carrier family 22, member 28 [Source:MGI Symbol;Acc:MGI:3645714]
ENSMUSG00000052562	2284.69	-0.88408	0.214653	-4.11865	3.81106e-05	0.000784261	Slc22a30	19	protein_coding	solute carrier family 22, member 30 [Source:MGI Symbol;Acc:MGI:2442750]
ENSMUSG00000039982	139.836	0.92415	0.301657	3.06358	0.00218709	0.0220345	Dtx4	19	protein_coding	deltex 4, E3 ubiquitin ligase [Source:MGI Symbol;Acc:MGI:2672905]
ENSMUSG00000024691	23.6184	1.07484	0.297413	3.61396	0.00030156	0.00450539	Fam111a	19	protein_coding	family with sequence similarity 111, member A [Source:MGI Symbol;Acc:MGI:1915508]
ENSMUSG00000024694	1105.73	-1.48174	0.205146	-7.22284	5.09116e-13	4.10043e-11	Keg1	19	protein_coding	kidney expressed gene 1 [Source:MGI Symbol;Acc:MGI:1928492]
ENSMUSG00000024697	83.2384	-2.23206	0.317897	-7.02133	2.19761e-12	1.66472e-10	Gna14	19	protein_coding	guanine nucleotide binding protein, alpha 14 [Source:MGI Symbol;Acc:MGI:95769]
ENSMUSG00000114931	16.2971	1.18745	0.411336	2.88681	0.00389165	0.034086	Gm32256	19	processed_pseudogene	predicted gene, 32256 [Source:MGI Symbol;Acc:MGI:5591415]
ENSMUSG00000053279	10547	-1.01165	0.180385	-5.60825	2.04386e-08	9.00712e-07	Aldh1a1	19	protein_coding	aldehyde dehydrogenase family 1, subfamily A1 [Source:MGI Symbol;Acc:MGI:1353450]
ENSMUSG00000118155	65.8251	-6.14829	0.869042	-7.07479	1.49676e-12	1.14959e-10	Gm50136	19	lncRNA	predicted gene, 50136 [Source:MGI Symbol;Acc:MGI:6302882]
ENSMUSG00000033863	1172.41	-0.860351	0.204513	-4.20682	2.5899e-05	0.000555817	Klf9	19	protein_coding	Kruppel-like factor 9 [Source:MGI Symbol;Acc:MGI:1333856]
ENSMUSG00000052085	367.882	-1.04035	0.160021	-6.50132	7.96159e-11	5.16545e-09	Dock8	19	protein_coding	dedicator of cytokinesis 8 [Source:MGI Symbol;Acc:MGI:1921396]
ENSMUSG00000024924	49.8103	5.314	0.590911	8.99289	2.40806e-19	3.66811e-17	Vldlr	19	protein_coding	very low density lipoprotein receptor [Source:MGI Symbol;Acc:MGI:98935]
ENSMUSG00000024863	4134.92	1.09246	0.149734	7.29601	2.96416e-13	2.5024e-11	Mbl2	19	protein_coding	mannose-binding lectin (protein C) 2 [Source:MGI Symbol;Acc:MGI:96924]
ENSMUSG00000062488	152.628	0.837764	0.292725	2.86195	0.00421043	0.0359567	Ifit3b	19	protein_coding	interferon-induced protein with tetratricopeptide repeats 3B [Source:MGI Symbol;Acc:MGI:3698419]
ENSMUSG00000032808	525.946	3.45855	0.329131	10.5081	7.9253e-26	1.98331e-23	Cyp2c38	19	protein_coding	cytochrome P450, family 2, subfamily c, polypeptide 38 [Source:MGI Symbol;Acc:MGI:1306819]
ENSMUSG00000025003	36.3887	2.38053	0.476854	4.99216	5.97078e-07	1.94112e-05	Cyp2c39	19	protein_coding	cytochrome P450, family 2, subfamily c, polypeptide 39 [Source:MGI Symbol;Acc:MGI:1306818]
ENSMUSG00000074882	4311.52	2.41207	0.201077	11.9957	3.74072e-33	1.6382e-30	Cyp2c68	19	protein_coding	cytochrome P450, family 2, subfamily c, polypeptide 68 [Source:MGI Symbol;Acc:MGI:3612287]
ENSMUSG00000025004	4991.18	3.39899	0.210753	16.1278	1.62705e-58	2.28015e-55	Cyp2c40	19	protein_coding	cytochrome P450, family 2, subfamily c, polypeptide 40 [Source:MGI Symbol;Acc:MGI:1306815]
ENSMUSG00000092008	3556.76	3.79788	0.273987	13.8615	1.0832e-43	8.43328e-41	Cyp2c69	19	protein_coding	cytochrome P450, family 2, subfamily c, polypeptide 69 [Source:MGI Symbol;Acc:MGI:3721049]
ENSMUSG00000042248	3417.46	1.37647	0.240563	5.72186	1.05363e-08	4.8571e-07	Cyp2c37	19	protein_coding	cytochrome P450, family 2. subfamily c, polypeptide 37 [Source:MGI Symbol;Acc:MGI:1306806]
ENSMUSG00000067225	1505.62	-1.08364	0.280651	-3.86118	0.00011284	0.00197916	Cyp2c54	19	protein_coding	cytochrome P450, family 2, subfamily c, polypeptide 54 [Source:MGI Symbol;Acc:MGI:3642960]
ENSMUSG00000025014	58.8134	1.49771	0.41455	3.61287	0.000302825	0.00451948	Dntt	19	protein_coding	deoxynucleotidyltransferase, terminal [Source:MGI Symbol;Acc:MGI:98659]
ENSMUSG00000025185	45.6769	3.51725	0.553219	6.35779	2.04683e-10	1.24714e-08	Loxl4	19	protein_coding	lysyl oxidase-like 4 [Source:MGI Symbol;Acc:MGI:1914823]
ENSMUSG00000025194	4813.12	-0.840112	0.151111	-5.55956	2.70456e-08	1.15203e-06	Abcc2	19	protein_coding	ATP-binding cassette, sub-family C (CFTR/MRP), member 2 [Source:MGI Symbol;Acc:MGI:1352447]
ENSMUSG00000025198	496.877	-0.822736	0.166121	-4.95262	7.32198e-07	2.35886e-05	Erlin1	19	protein_coding	ER lipid raft associated 1 [Source:MGI Symbol;Acc:MGI:2387613]
ENSMUSG00000038754	1574.85	-6.69568	0.513366	-13.0427	6.99285e-39	4.08324e-36	Elovl3	19	protein_coding	elongation of very long chain fatty acids (FEN1/Elo2, SUR4/Elo3, yeast)-like 3 [Source:MGI Symbol;Acc:MGI:1195976]
ENSMUSG00000003555	774.083	4.03806	0.323562	12.48	9.59563e-36	4.80261e-33	Cyp17a1	19	protein_coding	cytochrome P450, family 17, subfamily a, polypeptide 1 [Source:MGI Symbol;Acc:MGI:88586]
ENSMUSG00000001128	190.46	1.37002	0.24484	5.59557	2.19899e-08	9.6002e-07	Cfp	X	protein_coding	complement factor properdin [Source:MGI Symbol;Acc:MGI:97545]
ENSMUSG00000050379	18.413	0.841257	0.292416	2.87692	0.00401575	0.0348247	Sept6	X	protein_coding	septin 6 [Source:MGI Symbol;Acc:MGI:1888939]
ENSMUSG00000067925	154.103	0.885618	0.183523	4.82566	1.39543e-06	4.22366e-05	Rtl8a	X	protein_coding	retrotransposon Gag like 8A [Source:MGI Symbol;Acc:MGI:1913408]
ENSMUSG00000067924	199.415	0.861251	0.176866	4.86952	1.1187e-06	3.4456e-05	Rtl8b	X	protein_coding	retrotransposon Gag like 8B [Source:MGI Symbol;Acc:MGI:3576504]
ENSMUSG00000062949	1540.14	-0.95603	0.279587	-3.41943	0.000627513	0.00830403	Atp11c	X	protein_coding	ATPase, class VI, type 11C [Source:MGI Symbol;Acc:MGI:1859661]
ENSMUSG00000031387	29.8682	1.3766	0.268159	5.13354	2.8435e-07	1.00628e-05	Renbp	X	protein_coding	renin binding protein [Source:MGI Symbol;Acc:MGI:105940]
ENSMUSG00000031400	102.197	2.57293	0.382019	6.73507	1.63854e-11	1.1093e-09	G6pdx	X	protein_coding	glucose-6-phosphate dehydrogenase X-linked [Source:MGI Symbol;Acc:MGI:105979]
ENSMUSG00000044206	154.894	1.3439	0.246109	5.46057	4.74598e-08	1.97359e-06	Vsig4	X	protein_coding	V-set and immunoglobulin domain containing 4 [Source:MGI Symbol;Acc:MGI:2679720]
ENSMUSG00000046532	94.1725	0.998259	0.283447	3.52186	0.000428536	0.00607844	Ar	X	protein_coding	androgen receptor [Source:MGI Symbol;Acc:MGI:88064]
ENSMUSG00000071719	51.4564	-4.49762	0.807976	-5.56652	2.59877e-08	1.11715e-06	Tmem28	X	protein_coding	transmembrane protein 28 [Source:MGI Symbol;Acc:MGI:3648377]
ENSMUSG00000031327	62.0183	1.14006	0.361238	3.15597	0.00159963	0.0173508	Chic1	X	protein_coding	cysteine-rich hydrophobic domain 1 [Source:MGI Symbol;Acc:MGI:1344694]
ENSMUSG00000086503	955.214	10.4711	1.01725	10.2935	7.53873e-25	1.79064e-22	Xist	X	lncRNA	inactive X specific transcripts [Source:MGI Symbol;Acc:MGI:98974]
ENSMUSG00000099312	35.4679	9.29323	1.04913	8.85807	8.1409e-19	1.17615e-16	Gm27733	X	misc_RNA	predicted gene, 27733 [Source:MGI Symbol;Acc:MGI:5531115]
ENSMUSG00000098743	10.9162	7.75036	1.06349	7.28767	3.15372e-13	2.64648e-11	Gm27927	X	misc_RNA	predicted gene, 27927 [Source:MGI Symbol;Acc:MGI:5531309]
ENSMUSG00000031434	26.9529	1.65924	0.293063	5.66172	1.49864e-08	6.77483e-07	Morc4	X	protein_coding	microrchidia 4 [Source:MGI Symbol;Acc:MGI:1922996]
ENSMUSG00000025270	1022.59	-3.30639	0.204828	-16.1422	1.28793e-58	2.00545e-55	Alas2	X	protein_coding	aminolevulinic acid synthase 2, erythroid [Source:MGI Symbol;Acc:MGI:87990]
ENSMUSG00000031298	13.0384	1.50031	0.527945	2.84179	0.00448606	0.0377357	Adgrg2	X	protein_coding	adhesion G protein-coupled receptor G2 [Source:MGI Symbol;Acc:MGI:2446854]
ENSMUSG00000049775	684.222	0.815278	0.23451	3.47651	0.000507983	0.00701367	Tmsb4x	X	protein_coding	thymosin, beta 4, X chromosome [Source:MGI Symbol;Acc:MGI:99510]
ENSMUSG00000056673	135.977	-9.66067	1.03236	-9.35782	8.14004e-21	1.37439e-18	Kdm5d	Y	protein_coding	lysine (K)-specific demethylase 5D [Source:MGI Symbol;Acc:MGI:99780]
ENSMUSG00000069049	339.034	-9.08157	0.850025	-10.6839	1.21096e-26	3.08552e-24	Eif2s3y	Y	protein_coding	eukaryotic translation initiation factor 2, subunit 3, structural gene Y-linked [Source:MGI Symbol;Acc:MGI:1349430]
ENSMUSG00000099876	10.1125	-5.80342	1.08815	-5.33329	9.64491e-08	3.76501e-06	Gm29650	Y	lncRNA	predicted gene 29650 [Source:MGI Symbol;Acc:MGI:5580356]
ENSMUSG00000068457	74.5301	-8.68231	1.05969	-8.19325	2.54263e-16	2.96937e-14	Uty	Y	protein_coding	ubiquitously transcribed tetratricopeptide repeat gene, Y chromosome [Source:MGI Symbol;Acc:MGI:894810]
ENSMUSG00000069045	400.752	-9.91017	1.01246	-9.78822	1.26499e-22	2.607e-20	Ddx3y	Y	protein_coding	DEAD (Asp-Glu-Ala-Asp) box polypeptide 3, Y-linked [Source:MGI Symbol;Acc:MGI:1349406]
ENSMUSG00000064340	641.995	-1.08388	0.337031	-3.21597	0.00130005	0.0148605	mt-Tl1	MT	Mt_tRNA	mitochondrially encoded tRNA leucine 1 [Source:MGI Symbol;Acc:MGI:102482]
ENSMUSG00000064344	305.747	-1.19904	0.246732	-4.8597	1.17566e-06	3.59732e-05	mt-Tm	MT	Mt_tRNA	mitochondrially encoded tRNA methionine [Source:MGI Symbol;Acc:MGI:102480]

## Sheet: HFDfVsHFDm
ensembl_gene_id	baseMean	log2FoldChange	lfcSE	stat	pvalue	padj	external_gene_name	chromosome_name	gene_biotype	description
ENSMUSG00000099032	19.7475	2.00596	0.613081	3.27194	0.00106812	0.0212021	Tcf24	1	protein_coding	transcription factor 24 [Source:MGI Symbol;Acc:MGI:3780500]
ENSMUSG00000025936	71.4072	-4.30372	0.485575	-8.86313	7.77977e-19	2.8691e-16	Gm4956	1	transcribed_unprocessed_pseudogene	predicted gene 4956 [Source:MGI Symbol;Acc:MGI:3647976]
ENSMUSG00000100309	29.2652	0.90926	0.296172	3.07004	0.00214029	0.0342008	Gm6644	1	processed_pseudogene	predicted gene 6644 [Source:MGI Symbol;Acc:MGI:3644951]
ENSMUSG00000038323	264.946	-1.15171	0.326193	-3.53077	0.000414359	0.00994319	1700066M21Rik	1	protein_coding	RIKEN cDNA 1700066M21 gene [Source:MGI Symbol;Acc:MGI:1920717]
ENSMUSG00000063558	753.579	-1.31843	0.201885	-6.5306	6.5508e-11	9.5628e-09	Aox1	1	protein_coding	aldehyde oxidase 1 [Source:MGI Symbol;Acc:MGI:88035]
ENSMUSG00000064294	7297.91	-1.19561	0.22996	-5.19921	2.00132e-07	1.63061e-05	Aox3	1	protein_coding	aldehyde oxidase 3 [Source:MGI Symbol;Acc:MGI:1918974]
ENSMUSG00000082609	113.874	0.839157	0.230765	3.63641	0.000276461	0.00721477	Gm15464	1	processed_pseudogene	predicted gene 15464 [Source:MGI Symbol;Acc:MGI:3646025]
ENSMUSG00000052062	65.7629	-1.21357	0.195239	-6.21582	5.10564e-10	6.44598e-08	Pard3b	1	protein_coding	par-3 family cell polarity regulator beta [Source:MGI Symbol;Acc:MGI:1919301]
ENSMUSG00000025969	171.045	1.1008	0.222019	4.95813	7.11737e-07	4.86925e-05	Nrp2	1	protein_coding	neuropilin 2 [Source:MGI Symbol;Acc:MGI:1100492]
ENSMUSG00000087213	18.192	-2.34349	0.408931	-5.73077	9.99758e-09	1.06141e-06	2810408I11Rik	1	lncRNA	RIKEN cDNA 2810408I11 gene [Source:MGI Symbol;Acc:MGI:1917191]
ENSMUSG00000070871	45.8447	-1.02463	0.231586	-4.4244	9.67086e-06	0.000468953	Ccnyl1	1	protein_coding	cyclin Y-like 1 [Source:MGI Symbol;Acc:MGI:2138614]
ENSMUSG00000039323	3258.98	0.854528	0.257557	3.31781	0.000907249	0.018588	Igfbp2	1	protein_coding	insulin-like growth factor binding protein 2 [Source:MGI Symbol;Acc:MGI:96437]
ENSMUSG00000012187	17.0902	-1.82422	0.398642	-4.57609	4.73755e-06	0.000255354	Mogat1	1	protein_coding	monoacylglycerol O-acyltransferase 1 [Source:MGI Symbol;Acc:MGI:1915643]
ENSMUSG00000026249	122.862	-1.24325	0.307171	-4.04741	5.17874e-05	0.0019405	Serpine2	1	protein_coding	serine (or cysteine) peptidase inhibitor, clade E, member 2 [Source:MGI Symbol;Acc:MGI:101780]
ENSMUSG00000034220	333.928	-1.78399	0.32347	-5.51517	3.48452e-08	3.36773e-06	Gpc1	1	protein_coding	glypican 1 [Source:MGI Symbol;Acc:MGI:1194891]
ENSMUSG00000026272	3354.51	0.8741	0.19177	4.55806	5.16288e-06	0.000273029	Agxt	1	protein_coding	alanine-glyoxylate aminotransferase [Source:MGI Symbol;Acc:MGI:1329033]
ENSMUSG00000097426	160.389	-0.930419	0.262061	-3.55039	0.000384666	0.00935887	Gm8941	1	processed_pseudogene	predicted gene 8941 [Source:MGI Symbol;Acc:MGI:3779824]
ENSMUSG00000103222	48.7848	-0.876409	0.279171	-3.13932	0.0016934	0.0291181	Gm37729	1	TEC	predicted gene, 37729 [Source:MGI Symbol;Acc:MGI:5610957]
ENSMUSG00000040170	146.803	1.7666	0.353783	4.99344	5.93126e-07	4.21932e-05	Fmo2	1	protein_coding	flavin containing monooxygenase 2 [Source:MGI Symbol;Acc:MGI:1916776]
ENSMUSG00000026691	374.956	7.65096	0.922769	8.2913	1.12017e-16	3.41263e-14	Fmo3	1	protein_coding	flavin containing monooxygenase 3 [Source:MGI Symbol;Acc:MGI:1100496]
ENSMUSG00000059498	60.1247	0.872825	0.258468	3.37692	0.000733031	0.0158529	Fcgr3	1	protein_coding	Fc receptor, IgG, low affinity III [Source:MGI Symbol;Acc:MGI:95500]
ENSMUSG00000038370	84.325	2.23692	0.40839	5.4774	4.31611e-08	4.11469e-06	Pcp4l1	1	protein_coding	Purkinje cell protein 4-like 1 [Source:MGI Symbol;Acc:MGI:1913675]
ENSMUSG00000026547	128.256	0.877368	0.229674	3.82006	0.000133419	0.00410929	Tagln2	1	protein_coding	transgelin 2 [Source:MGI Symbol;Acc:MGI:1312985]
ENSMUSG00000073490	58.2471	0.840626	0.252239	3.33265	0.000860219	0.0179587	Ifi207	1	protein_coding	interferon activated gene 207 [Source:MGI Symbol;Acc:MGI:2138302]
ENSMUSG00000038776	2643.45	-0.883652	0.194482	-4.54361	5.52993e-06	0.000289166	Ephx1	1	protein_coding	epoxide hydrolase 1, microsomal [Source:MGI Symbol;Acc:MGI:95405]
ENSMUSG00000038768	57.1165	-2.54182	0.623012	-4.07989	4.50579e-05	0.00172998	9130409I23Rik	1	protein_coding	RIKEN cDNA 9130409I23 gene [Source:MGI Symbol;Acc:MGI:3588271]
ENSMUSG00000038599	67.4901	-4.71779	0.885073	-5.33039	9.80005e-08	8.69227e-06	Capn8	1	protein_coding	calpain 8 [Source:MGI Symbol;Acc:MGI:2181366]
ENSMUSG00000038576	250.417	-3.23011	0.363033	-8.89754	5.70966e-19	2.16257e-16	Susd4	1	protein_coding	sushi domain containing 4 [Source:MGI Symbol;Acc:MGI:2138351]
ENSMUSG00000026622	27.8115	-2.29634	0.358481	-6.40574	1.4964e-10	2.01639e-08	Nek2	1	protein_coding	NIMA (never in mitosis gene a)-related expressed kinase 2 [Source:MGI Symbol;Acc:MGI:109359]
ENSMUSG00000103653	2339.36	-1.89846	0.228402	-8.31193	9.41617e-17	2.9324e-14	Gstp-ps	1	processed_pseudogene	glutathione S-transferase, pi, pseudogene [Source:MGI Symbol;Acc:MGI:3782108]
ENSMUSG00000026639	78.7495	-1.58244	0.361875	-4.37289	1.2261e-05	0.000561522	Lamb3	1	protein_coding	laminin, beta 3 [Source:MGI Symbol;Acc:MGI:99915]
ENSMUSG00000026669	838.293	-1.21607	0.24043	-5.0579	4.23888e-07	3.21101e-05	Mcm10	2	protein_coding	minichromosome maintenance 10 replication initiation factor [Source:MGI Symbol;Acc:MGI:1917274]
ENSMUSG00000026986	208.448	-1.02488	0.235565	-4.35072	1.3569e-05	0.000617392	Hnmt	2	protein_coding	histamine N-methyltransferase [Source:MGI Symbol;Acc:MGI:2153181]
ENSMUSG00000047617	260.945	0.827996	0.285422	2.90095	0.00372029	0.0490867	Paxx	2	protein_coding	non-homologous end joining factor [Source:MGI Symbol;Acc:MGI:2442831]
ENSMUSG00000015090	77.0376	1.58937	0.476952	3.33235	0.000861158	0.0179587	Ptgds	2	protein_coding	prostaglandin D2 synthase (brain) [Source:MGI Symbol;Acc:MGI:99261]
ENSMUSG00000026938	278.16	0.979377	0.164578	5.95084	2.66774e-09	3.14166e-07	Fcna	2	protein_coding	ficolin A [Source:MGI Symbol;Acc:MGI:1340905]
ENSMUSG00000062061	44.5053	-4.77579	1.23429	-3.86926	0.000109167	0.00352503	Obp2a	2	protein_coding	odorant binding protein 2A [Source:MGI Symbol;Acc:MGI:2387617]
ENSMUSG00000035513	31.4919	0.922828	0.288636	3.1972	0.00138769	0.0249115	Ntng2	2	protein_coding	netrin G2 [Source:MGI Symbol;Acc:MGI:2159341]
ENSMUSG00000026879	305.445	1.15927	0.362028	3.20216	0.001364	0.0246647	Gsn	2	protein_coding	gelsolin [Source:MGI Symbol;Acc:MGI:95851]
ENSMUSG00000026890	42.3392	-1.0887	0.330557	-3.29353	0.000989394	0.0199789	Lhx6	2	protein_coding	LIM homeobox protein 6 [Source:MGI Symbol;Acc:MGI:1306803]
ENSMUSG00000027111	23.4304	1.2356	0.361227	3.42058	0.000624886	0.0139445	Itga6	2	protein_coding	integrin alpha 6 [Source:MGI Symbol;Acc:MGI:96605]
ENSMUSG00000048482	20.3021	-1.79379	0.457303	-3.92253	8.76238e-05	0.00292371	Bdnf	2	protein_coding	brain derived neurotrophic factor [Source:MGI Symbol;Acc:MGI:88145]
ENSMUSG00000060131	21.8837	-1.71195	0.392119	-4.3659	1.26602e-05	0.000577916	Atp8b4	2	protein_coding	ATPase, class I, type 8B, member 4 [Source:MGI Symbol;Acc:MGI:1859664]
ENSMUSG00000027322	76.6599	1.16173	0.238635	4.86823	1.12602e-06	7.33957e-05	Siglec1	2	protein_coding	sialic acid binding Ig-like lectin 1, sialoadhesin [Source:MGI Symbol;Acc:MGI:99668]
ENSMUSG00000027490	34.056	-1.0769	0.289988	-3.7136	0.00020433	0.0056928	E2f1	2	protein_coding	E2F transcription factor 1 [Source:MGI Symbol;Acc:MGI:101941]
ENSMUSG00000027624	30.9023	1.13299	0.389253	2.91067	0.00360656	0.048109	Epb41l1	2	protein_coding	erythrocyte membrane protein band 4.1 like 1 [Source:MGI Symbol;Acc:MGI:103010]
ENSMUSG00000044349	60.27	-2.67274	0.32753	-8.16028	3.34246e-16	9.36824e-14	Snhg11	2	protein_coding	small nucleolar RNA host gene 11 [Source:MGI Symbol;Acc:MGI:2441845]
ENSMUSG00000087382	142.29	-1.45918	0.327547	-4.45486	8.39472e-06	0.000411341	Ctcflos	2	lncRNA	CCCTC-binding factor (zinc finger protein)-like, opposite strand [Source:MGI Symbol;Acc:MGI:1921411]
ENSMUSG00000027514	74.3191	0.951631	0.325657	2.92219	0.00347578	0.0474753	Zbp1	2	protein_coding	Z-DNA binding protein 1 [Source:MGI Symbol;Acc:MGI:1927449]
ENSMUSG00000038751	20.1099	1.2524	0.354409	3.53377	0.000409677	0.00986462	Ptk6	2	protein_coding	PTK6 protein tyrosine kinase 6 [Source:MGI Symbol;Acc:MGI:99683]
ENSMUSG00000027533	872.145	3.41298	0.578803	5.89662	3.71022e-09	4.15961e-07	Fabp5	3	protein_coding	fatty acid binding protein 5, epidermal [Source:MGI Symbol;Acc:MGI:101790]
ENSMUSG00000027536	21.2737	0.902516	0.300729	3.00109	0.00269012	0.0398572	Chmp4c	3	protein_coding	charged multivesicular body protein 4C [Source:MGI Symbol;Acc:MGI:1913621]
ENSMUSG00000027559	25820.4	-0.909059	0.161189	-5.63972	1.70331e-08	1.78136e-06	Car3	3	protein_coding	carbonic anhydrase 3 [Source:MGI Symbol;Acc:MGI:88270]
ENSMUSG00000039519	2694.26	-2.12142	0.251362	-8.43968	3.18216e-17	1.06178e-14	Cyp7b1	3	protein_coding	cytochrome P450, family 7, subfamily b, polypeptide 1 [Source:MGI Symbol;Acc:MGI:104978]
ENSMUSG00000105359	122.131	0.814281	0.233909	3.48118	0.00049921	0.0114687	Rpl21-ps10	3	processed_pseudogene	ribosomal protein L21, pseudogene 10 [Source:MGI Symbol;Acc:MGI:3643358]
ENSMUSG00000027808	2300.5	-0.878231	0.220807	-3.97738	6.9679e-05	0.0024412	Serp1	3	protein_coding	stress-associated endoplasmic reticulum protein 1 [Source:MGI Symbol;Acc:MGI:92638]
ENSMUSG00000028011	12556.8	-0.877817	0.184796	-4.7502	2.03214e-06	0.000122369	Tdo2	3	protein_coding	tryptophan 2,3-dioxygenase [Source:MGI Symbol;Acc:MGI:1928486]
ENSMUSG00000015854	773.344	0.865815	0.233213	3.71255	0.000205182	0.00570519	Cd5l	3	protein_coding	CD5 antigen-like [Source:MGI Symbol;Acc:MGI:1334419]
ENSMUSG00000028088	5446.69	-1.2845	0.183887	-6.98524	2.84371e-12	4.91997e-10	Fmo5	3	protein_coding	flavin containing monooxygenase 5 [Source:MGI Symbol;Acc:MGI:1310004]
ENSMUSG00000090817	198.98	-1.30553	0.317466	-4.11233	3.91678e-05	0.00154562	Gm4450	3	protein_coding	predicted gene 4450 [Source:MGI Symbol;Acc:MGI:3782634]
ENSMUSG00000095143	407.326	-2.01046	0.371789	-5.40753	6.38993e-08	5.81484e-06	Hsd3b4	3	protein_coding	hydroxy-delta-5-steroid dehydrogenase, 3 beta- and steroid delta-isomerase 4 [Source:MGI Symbol;Acc:MGI:96236]
ENSMUSG00000095388	376.643	-2.0664	0.373889	-5.52677	3.26181e-08	3.19657e-06	Gm10681	3	protein_coding	predicted gene 10681 [Source:MGI Symbol;Acc:MGI:3711284]
ENSMUSG00000106456	15.2976	-3.72299	1.16545	-3.19447	0.00140088	0.0250727	Gm9678	3	unprocessed_pseudogene	predicted gene 9678 [Source:MGI Symbol;Acc:MGI:3780086]
ENSMUSG00000038092	2683.96	-7.0248	0.667218	-10.5285	6.38504e-26	4.06727e-23	Hsd3b5	3	protein_coding	hydroxy-delta-5-steroid dehydrogenase, 3 beta- and steroid delta-isomerase 5 [Source:MGI Symbol;Acc:MGI:104645]
ENSMUSG00000063730	1304.39	-0.964959	0.136981	-7.04446	1.86178e-12	3.345e-10	Hsd3b2	3	protein_coding	hydroxy-delta-5-steroid dehydrogenase, 3 beta- and steroid delta-isomerase 2 [Source:MGI Symbol;Acc:MGI:96234]
ENSMUSG00000027870	97.2778	3.10798	0.404209	7.68904	1.48248e-14	3.8473e-12	Hao2	3	protein_coding	hydroxyacid oxidase 2 [Source:MGI Symbol;Acc:MGI:96012]
ENSMUSG00000027864	42.3631	1.06955	0.280701	3.81027	0.000138816	0.00422907	Ptgfrn	3	protein_coding	prostaglandin F2 receptor negative regulator [Source:MGI Symbol;Acc:MGI:1277114]
ENSMUSG00000027965	44.8492	-1.70077	0.4137	-4.11112	3.93739e-05	0.00154562	Olfm3	3	protein_coding	olfactomedin 3 [Source:MGI Symbol;Acc:MGI:2387329]
ENSMUSG00000097124	43.7871	-0.923755	0.275302	-3.35543	0.000792421	0.0168513	A530020G20Rik	3	lncRNA	RIKEN cDNA A530020G20 gene [Source:MGI Symbol;Acc:MGI:2442825]
ENSMUSG00000019232	801.58	-0.966816	0.308706	-3.13183	0.00173719	0.0295808	Etnppl	3	protein_coding	ethanolamine phosphate phospholyase [Source:MGI Symbol;Acc:MGI:1919010]
ENSMUSG00000027983	753.645	-2.74857	0.246748	-11.1392	8.08664e-29	6.66625e-26	Cyp2u1	3	protein_coding	cytochrome P450, family 2, subfamily u, polypeptide 1 [Source:MGI Symbol;Acc:MGI:1918769]
ENSMUSG00000106069	96.1581	2.59961	0.401852	6.46908	9.86015e-11	1.39576e-08	Gm6135	3	lncRNA	prediticted gene 6135 [Source:MGI Symbol;Acc:MGI:3643755]
ENSMUSG00000037797	1252.01	-0.873765	0.183954	-4.74992	2.03499e-06	0.000122369	Adh4	3	protein_coding	alcohol dehydrogenase 4 (class II), pi polypeptide [Source:MGI Symbol;Acc:MGI:1349472]
ENSMUSG00000028268	102.315	0.984784	0.245473	4.01178	6.02617e-05	0.00220498	Gbp3	3	protein_coding	guanylate binding protein 3 [Source:MGI Symbol;Acc:MGI:1926263]
ENSMUSG00000028240	533.245	1.48612	0.463298	3.20769	0.00133806	0.0243917	Cyp7a1	4	protein_coding	cytochrome P450, family 7, subfamily a, polypeptide 1 [Source:MGI Symbol;Acc:MGI:106091]
ENSMUSG00000040536	486.951	-0.950296	0.275006	-3.45555	0.000549176	0.0124735	Necab1	4	protein_coding	N-terminal EF-hand calcium binding protein 1 [Source:MGI Symbol;Acc:MGI:1916602]
ENSMUSG00000028238	30.0096	2.36085	0.348263	6.77894	1.21062e-11	1.90625e-09	Atp6v0d2	4	protein_coding	ATPase, H+ transporting, lysosomal V0 subunit D2 [Source:MGI Symbol;Acc:MGI:1924415]
ENSMUSG00000086332	18.7158	-1.86256	0.401036	-4.64438	3.41106e-06	0.000192697	4930480G23Rik	4	lncRNA	RIKEN cDNA 4930480G23 gene [Source:MGI Symbol;Acc:MGI:1922238]
ENSMUSG00000045751	14.4385	-1.14841	0.360031	-3.18976	0.00142389	0.0253228	Mms22l	4	protein_coding	MMS22-like, DNA repair protein [Source:MGI Symbol;Acc:MGI:2684980]
ENSMUSG00000084148	10.9705	2.20996	0.581076	3.80322	0.000142828	0.00432044	Gm12380	4	processed_pseudogene	predicted gene 12380 [Source:MGI Symbol;Acc:MGI:3651854]
ENSMUSG00000028445	212.157	2.11633	0.512719	4.12765	3.66485e-05	0.00145426	Enho	4	protein_coding	energy homeostasis associated [Source:MGI Symbol;Acc:MGI:1916888]
ENSMUSG00000039813	16.9132	1.00695	0.337856	2.98042	0.00287854	0.0415018	Tbc1d2	4	protein_coding	TBC1 domain family, member 2 [Source:MGI Symbol;Acc:MGI:2652885]
ENSMUSG00000060317	662.894	0.906546	0.266096	3.40684	0.000657191	0.0145037	Acnat2	4	protein_coding	acyl-coenzyme A amino acid N-acyltransferase 2 [Source:MGI Symbol;Acc:MGI:2444345]
ENSMUSG00000041333	27.4897	-1.49434	0.458003	-3.26274	0.00110341	0.0217485	Mup4	4	protein_coding	major urinary protein 4 [Source:MGI Symbol;Acc:MGI:97236]
ENSMUSG00000073842	192191	-1.68639	0.519616	-3.24546	0.00117263	0.0227607	Mup7	4	protein_coding	major urinary protein 7 [Source:MGI Symbol;Acc:MGI:3709615]
ENSMUSG00000073840	88.083	0.840881	0.290215	2.89744	0.00376224	0.0494186	Mup-ps2	4	unprocessed_pseudogene	major urinary protein, pseudogene 2 [Source:MGI Symbol;Acc:MGI:3651073]
ENSMUSG00000078687	40214	-1.55838	0.521499	-2.98826	0.0028057	0.0409573	Mup8	4	protein_coding	major urinary protein 8 [Source:MGI Symbol;Acc:MGI:3709619]
ENSMUSG00000078683	149642	-2.29399	0.559934	-4.09689	4.18729e-05	0.00163002	Mup1	4	protein_coding	major urinary protein 1 [Source:MGI Symbol;Acc:MGI:97233]
ENSMUSG00000086253	105.242	-1.77464	0.391585	-4.53193	5.84481e-06	0.000304495	Gm13773	4	lncRNA	predicted gene 13773 [Source:MGI Symbol;Acc:MGI:3712316]
ENSMUSG00000094743	52.6727	-1.75351	0.340413	-5.15111	2.58946e-07	2.03796e-05	Mup-ps7	4	unprocessed_pseudogene	major urinary protein, pseudogene 7 [Source:MGI Symbol;Acc:MGI:3651245]
ENSMUSG00000094793	102656	-2.85533	0.598532	-4.77055	1.83723e-06	0.000111943	Mup12	4	protein_coding	major urinary protein 12 [Source:MGI Symbol;Acc:MGI:3780193]
ENSMUSG00000082173	120.811	0.852178	0.292112	2.9173	0.00353076	0.0476686	Mup-ps10	4	unprocessed_pseudogene	major urinary protein, pseudogene 10 [Source:MGI Symbol;Acc:MGI:3649623]
ENSMUSG00000081053	8722.16	-2.77457	0.575881	-4.81795	1.45039e-06	9.07398e-05	Mup-ps17	4	unprocessed_pseudogene	major urinary protein, pseudogene 17 [Source:MGI Symbol;Acc:MGI:3705843]
ENSMUSG00000082644	76517.5	-5.9831	0.290609	-20.5882	3.50296e-94	2.45453e-90	Mup-ps19	4	unprocessed_pseudogene	major urinary protein, pseudogene 19 [Source:MGI Symbol;Acc:MGI:3652149]
ENSMUSG00000083524	3284.31	-5.83788	0.613652	-9.51334	1.84637e-21	9.58337e-19	Mup-ps21	4	unprocessed_pseudogene	major urinary protein, pseudogene 21 [Source:MGI Symbol;Acc:MGI:3652151]
ENSMUSG00000078672	137344	-5.25926	0.279301	-18.8301	4.28107e-79	1.49987e-75	Mup20	4	protein_coding	major urinary protein 20 [Source:MGI Symbol;Acc:MGI:3651981]
ENSMUSG00000066154	86829.7	-1.16719	0.217793	-5.35915	8.36125e-08	7.51119e-06	Mup3	4	protein_coding	major urinary protein 3 [Source:MGI Symbol;Acc:MGI:97235]
ENSMUSG00000066153	15420	-1.38509	0.216719	-6.39118	1.64605e-10	2.19693e-08	Mup21	4	protein_coding	major urinary protein 21 [Source:MGI Symbol;Acc:MGI:3650630]
ENSMUSG00000045672	490.504	-1.34991	0.277422	-4.8659	1.13936e-06	7.35806e-05	Col27a1	4	protein_coding	collagen, type XXVII, alpha 1 [Source:MGI Symbol;Acc:MGI:2672118]
ENSMUSG00000015224	100.006	-0.901929	0.246109	-3.66475	0.000247578	0.00661338	Cyp2j9	4	protein_coding	cytochrome P450, family 2, subfamily j, polypeptide 9 [Source:MGI Symbol;Acc:MGI:1921769]
ENSMUSG00000057722	61.0364	1.71658	0.364469	4.7098	2.47964e-06	0.000146007	Lepr	4	protein_coding	leptin receptor [Source:MGI Symbol;Acc:MGI:104993]
ENSMUSG00000086136	29.7958	-6.19271	1.1254	-5.50267	3.74073e-08	3.59059e-06	Gm12718	4	lncRNA	predicted gene 12718 [Source:MGI Symbol;Acc:MGI:3651516]
ENSMUSG00000035031	5975.48	-1.62618	0.17563	-9.25917	2.0603e-20	9.02283e-18	C8a	4	protein_coding	complement component 8, alpha polypeptide [Source:MGI Symbol;Acc:MGI:2668347]
ENSMUSG00000028603	33587.7	-1.20216	0.144025	-8.34684	7.01158e-17	2.23319e-14	Scp2	4	protein_coding	sterol carrier protein 2, liver [Source:MGI Symbol;Acc:MGI:98254]
ENSMUSG00000028555	15.6044	-1.77702	0.459975	-3.8633	0.000111865	0.00357101	Ttc39a	4	protein_coding	tetratricopeptide repeat domain 39A [Source:MGI Symbol;Acc:MGI:2444350]
ENSMUSG00000028557	760.314	-0.908193	0.230256	-3.94428	8.00416e-05	0.00272258	Rnf11	4	protein_coding	ring finger protein 11 [Source:MGI Symbol;Acc:MGI:1352759]
ENSMUSG00000028551	36.5464	0.977796	0.257738	3.79375	0.000148388	0.00447102	Cdkn2c	4	protein_coding	cyclin dependent kinase inhibitor 2C [Source:MGI Symbol;Acc:MGI:105388]
ENSMUSG00000066071	1726.71	-9.85146	0.617061	-15.9651	2.23573e-57	6.2663e-54	Cyp4a12a	4	protein_coding	cytochrome P450, family 4, subfamily a, polypeptide 12a [Source:MGI Symbol;Acc:MGI:88612]
ENSMUSG00000078597	1050.03	-9.85421	0.771858	-12.7669	2.51031e-37	2.93162e-34	Cyp4a12b	4	protein_coding	cytochrome P450, family 4, subfamily a, polypeptide 12B [Source:MGI Symbol;Acc:MGI:3611747]
ENSMUSG00000084260	59.0124	0.978846	0.335287	2.91942	0.0035068	0.0475744	Gm12844	4	processed_pseudogene	predicted gene 12844 [Source:MGI Symbol;Acc:MGI:3651053]
ENSMUSG00000028633	45.2015	-1.00329	0.272896	-3.67646	0.000236494	0.00637352	Ctps	4	protein_coding	cytidine 5'-triphosphate synthase [Source:MGI Symbol;Acc:MGI:1858304]
ENSMUSG00000032890	18.3013	1.11521	0.366797	3.0404	0.00236261	0.0364243	Rims3	4	protein_coding	regulating synaptic membrane exocytosis 3 [Source:MGI Symbol;Acc:MGI:2443331]
ENSMUSG00000050493	58.8052	0.924493	0.226312	4.08505	4.4068e-05	0.00170033	Fam167b	4	protein_coding	family with sequence similarity 167, member B [Source:MGI Symbol;Acc:MGI:2668032]
ENSMUSG00000028581	284.22	0.903704	0.26912	3.35799	0.000785105	0.0167394	Laptm5	4	protein_coding	lysosomal-associated protein transmembrane 5 [Source:MGI Symbol;Acc:MGI:108046]
ENSMUSG00000054428	165.742	1.06007	0.281155	3.77041	0.000162978	0.00482869	Atpif1	4	protein_coding	ATPase inhibitory factor 1 [Source:MGI Symbol;Acc:MGI:1196457]
ENSMUSG00000037348	674.79	-1.08033	0.232385	-4.64886	3.33767e-06	0.000189369	Paqr7	4	protein_coding	progestin and adipoQ receptor family member VII [Source:MGI Symbol;Acc:MGI:1919154]
ENSMUSG00000043924	17.5106	2.00789	0.403795	4.97254	6.60817e-07	4.60925e-05	Ncmap	4	protein_coding	noncompact myelin associated protein [Source:MGI Symbol;Acc:MGI:2444888]
ENSMUSG00000036905	352.135	1.00064	0.196452	5.09356	3.51398e-07	2.69098e-05	C1qb	4	protein_coding	complement component 1, q subcomponent, beta polypeptide [Source:MGI Symbol;Acc:MGI:88224]
ENSMUSG00000036896	337.843	1.0656	0.214502	4.9678	6.77176e-07	4.67485e-05	C1qc	4	protein_coding	complement component 1, q subcomponent, C chain [Source:MGI Symbol;Acc:MGI:88225]
ENSMUSG00000036887	334.04	1.11629	0.213523	5.22797	1.71385e-07	1.42118e-05	C1qa	4	protein_coding	complement component 1, q subcomponent, alpha polypeptide [Source:MGI Symbol;Acc:MGI:88223]
ENSMUSG00000070667	15.381	1.22898	0.393825	3.12064	0.0018046	0.0303233	Rpl31-ps10	4	processed_pseudogene	ribosomal protein L31, pseudogene 10 [Source:MGI Symbol;Acc:MGI:3650100]
ENSMUSG00000084350	31.6232	-1.27063	0.424404	-2.99392	0.00275422	0.0405437	Znf41-ps	4	unprocessed_pseudogene	ZNF41, pseudogene [Source:MGI Symbol;Acc:MGI:1917255]
ENSMUSG00000085525	12.0463	-2.46056	0.676738	-3.63591	0.000276997	0.00721531	Gm13166	4	lncRNA	predicted gene 13166 [Source:MGI Symbol;Acc:MGI:3705130]
ENSMUSG00000070605	46.7274	-2.06395	0.441999	-4.66958	3.01814e-06	0.000173345	Zfp992	4	protein_coding	zinc finger protein 992 [Source:MGI Symbol;Acc:MGI:3700963]
ENSMUSG00000063245	27.3262	-1.60799	0.41134	-3.90916	9.26181e-05	0.003054	Zfp993	4	protein_coding	zinc finger protein 993 [Source:MGI Symbol;Acc:MGI:3713585]
ENSMUSG00000067916	29.1504	-1.32259	0.383891	-3.44523	0.00057057	0.0129385	Zfp991	4	protein_coding	zinc finger protein 991 [Source:MGI Symbol;Acc:MGI:3701604]
ENSMUSG00000078496	71.1158	-2.09654	0.382964	-5.47451	4.38731e-08	4.1543e-06	Zfp982	4	protein_coding	zinc finger protein 982 [Source:MGI Symbol;Acc:MGI:3701121]
ENSMUSG00000066000	13.0051	-4.40107	0.900426	-4.88776	1.01991e-06	6.71035e-05	Zfp979	4	protein_coding	zinc finger protein 979 [Source:MGI Symbol;Acc:MGI:2148252]
ENSMUSG00000028982	154.664	-0.943112	0.195075	-4.83462	1.33397e-06	8.42087e-05	Slc25a33	4	protein_coding	solute carrier family 25, member 33 [Source:MGI Symbol;Acc:MGI:1917806]
ENSMUSG00000057614	13.2974	-1.5252	0.467994	-3.25902	0.00111798	0.0220048	Gnai1	5	protein_coding	guanine nucleotide binding protein (G protein), alpha inhibiting 1 [Source:MGI Symbol;Acc:MGI:95771]
ENSMUSG00000029161	14.5471	-2.38891	0.543249	-4.39745	1.09531e-05	0.000513369	Cgref1	5	protein_coding	cell growth regulator with EF hand domain 1 [Source:MGI Symbol;Acc:MGI:1915817]
ENSMUSG00000011034	20.0293	1.78023	0.460917	3.86236	0.000112297	0.00357665	Slc5a1	5	protein_coding	solute carrier family 5 (sodium/glucose cotransporter), member 1 [Source:MGI Symbol;Acc:MGI:107678]
ENSMUSG00000029122	36.7204	1.92582	0.324823	5.92882	3.05122e-09	3.50491e-07	Evc	5	protein_coding	EvC ciliary complex subunit 1 [Source:MGI Symbol;Acc:MGI:1890596]
ENSMUSG00000050248	20.5977	2.2998	0.312305	7.36395	1.78545e-13	3.62627e-11	Evc2	5	protein_coding	EvC ciliary complex subunit 2 [Source:MGI Symbol;Acc:MGI:1915775]
ENSMUSG00000039782	325.027	-1.00339	0.316857	-3.16669	0.00154184	0.0268293	Cpeb2	5	protein_coding	cytoplasmic polyadenylation element binding protein 2 [Source:MGI Symbol;Acc:MGI:2442640]
ENSMUSG00000029086	13.7781	1.70948	0.513367	3.32994	0.000868643	0.0180343	Prom1	5	protein_coding	prominin 1 [Source:MGI Symbol;Acc:MGI:1100886]
ENSMUSG00000067219	71.7811	2.12905	0.454032	4.68922	2.74246e-06	0.000160137	Nipal1	5	protein_coding	NIPA-like domain containing 1 [Source:MGI Symbol;Acc:MGI:1917951]
ENSMUSG00000029153	399.443	-1.08725	0.112479	-9.66624	4.19497e-22	2.26109e-19	Ociad2	5	protein_coding	OCIA domain containing 2 [Source:MGI Symbol;Acc:MGI:1916377]
ENSMUSG00000035836	3068.55	-1.09242	0.241586	-4.52187	6.12966e-06	0.000315823	Ugt2b1	5	protein_coding	UDP glucuronosyltransferase 2 family, polypeptide B1 [Source:MGI Symbol;Acc:MGI:1919023]
ENSMUSG00000035811	1419.46	-1.00587	0.265572	-3.78758	0.000152123	0.00453586	Ugt2b35	5	protein_coding	UDP glucuronosyltransferase 2 family, polypeptide B35 [Source:MGI Symbol;Acc:MGI:3576100]
ENSMUSG00000105315	19.3902	-2.01519	0.479698	-4.20096	2.65785e-05	0.00111518	Gm18635	5	processed_pseudogene	predicted gene, 18635 [Source:MGI Symbol;Acc:MGI:5010820]
ENSMUSG00000054630	7911.9	-0.855621	0.272906	-3.13522	0.00171726	0.0293483	Ugt2b5	5	protein_coding	UDP glucuronosyltransferase 2 family, polypeptide B5 [Source:MGI Symbol;Acc:MGI:98900]
ENSMUSG00000054932	11.1801	-1.50378	0.495155	-3.03699	0.00238953	0.0366377	Afp	5	protein_coding	alpha fetoprotein [Source:MGI Symbol;Acc:MGI:87951]
ENSMUSG00000107198	26.3734	-2.10415	0.468581	-4.49048	7.10622e-06	0.000359518	Gm19619	5	lncRNA	predicted gene, 19619 [Source:MGI Symbol;Acc:MGI:5011804]
ENSMUSG00000034687	58.0087	1.05367	0.326704	3.22513	0.00125913	0.0235977	Fras1	5	protein_coding	Fraser extracellular matrix complex subunit 1 [Source:MGI Symbol;Acc:MGI:2385368]
ENSMUSG00000029309	54.4272	0.923717	0.318975	2.89589	0.00378083	0.0494929	Sparcl1	5	protein_coding	SPARC-like 1 [Source:MGI Symbol;Acc:MGI:108110]
ENSMUSG00000032661	16.5096	1.23065	0.383691	3.2074	0.00133943	0.0243917	Oas3	5	protein_coding	2'-5' oligoadenylate synthetase 3 [Source:MGI Symbol;Acc:MGI:2180850]
ENSMUSG00000066861	56.2027	0.888714	0.26253	3.38519	0.000711282	0.0154781	Oas1g	5	protein_coding	2'-5' oligoadenylate synthetase 1G [Source:MGI Symbol;Acc:MGI:97429]
ENSMUSG00000052776	76.4426	0.934498	0.267521	3.49318	0.000477302	0.0111112	Oas1a	5	protein_coding	2'-5' oligoadenylate synthetase 1A [Source:MGI Symbol;Acc:MGI:2180860]
ENSMUSG00000042589	81.8422	6.26683	0.454092	13.8008	2.52002e-43	3.53155e-40	Cux2	5	protein_coding	cut-like homeobox 2 [Source:MGI Symbol;Acc:MGI:107321]
ENSMUSG00000029471	115.747	0.972049	0.184138	5.2789	1.29959e-07	1.09714e-05	Camkk2	5	protein_coding	calcium/calmodulin-dependent protein kinase kinase 2, beta [Source:MGI Symbol;Acc:MGI:2444812]
ENSMUSG00000004951	172.202	-1.08214	0.305656	-3.54037	0.000399562	0.00968765	Hspb1	5	protein_coding	heat shock protein 1 [Source:MGI Symbol;Acc:MGI:96240]
ENSMUSG00000045438	327.054	-0.915189	0.145954	-6.27039	3.60154e-10	4.63045e-08	Cox19	5	protein_coding	cytochrome c oxidase assembly protein 19 [Source:MGI Symbol;Acc:MGI:1915283]
ENSMUSG00000075552	3962.36	3.99099	0.603046	6.61805	3.63959e-11	5.42608e-09	Cyp3a41b	5	protein_coding	cytochrome P450, family 3, subfamily a, polypeptide 41B [Source:MGI Symbol;Acc:MGI:3714859]
ENSMUSG00000106040	60.0194	4.51284	0.62792	7.18696	6.62497e-13	1.2379e-10	Cyp3a63-ps	5	unprocessed_pseudogene	cytochrome P450, family 3, subfamily a, member 63, pseudogene [Source:MGI Symbol;Acc:MGI:3717142]
ENSMUSG00000075551	4087.31	4.06665	0.595052	6.83411	8.25151e-12	1.34461e-09	Cyp3a41a	5	protein_coding	cytochrome P450, family 3, subfamily a, polypeptide 41A [Source:MGI Symbol;Acc:MGI:1858451]
ENSMUSG00000054417	800.185	1.66956	0.448839	3.71974	0.00019943	0.00560082	Cyp3a44	5	protein_coding	cytochrome P450, family 3, subfamily a, polypeptide 44 [Source:MGI Symbol;Acc:MGI:2449818]
ENSMUSG00000029630	3846.46	-0.825178	0.271054	-3.04433	0.00233197	0.0362711	Cyp3a25	5	protein_coding	cytochrome P450, family 3, subfamily a, polypeptide 25 [Source:MGI Symbol;Acc:MGI:1930638]
ENSMUSG00000075543	248.275	0.878914	0.233358	3.76638	0.000165633	0.00488669	Urad	5	protein_coding	ureidoimidazoline (2-oxo-4-hydroxy-4-carboxy-5) decarboxylase [Source:MGI Symbol;Acc:MGI:3647519]
ENSMUSG00000107096	34.2574	-0.882153	0.282098	-3.12711	0.00176532	0.0298623	Gm43597	5	lncRNA	predicted gene 43597 [Source:MGI Symbol;Acc:MGI:5663734]
ENSMUSG00000097321	62.984	-1.42786	0.342291	-4.17149	3.02621e-05	0.00124004	1700028E10Rik	5	lncRNA	RIKEN cDNA 1700028E10 gene [Source:MGI Symbol;Acc:MGI:1916713]
ENSMUSG00000032827	100.719	-1.83901	0.25361	-7.25132	4.12725e-13	7.81613e-11	Ppp1r9a	6	protein_coding	protein phosphatase 1, regulatory subunit 9A [Source:MGI Symbol;Acc:MGI:2442401]
ENSMUSG00000024211	16.4873	-4.60003	1.13017	-4.07021	4.69704e-05	0.00179848	Grm8	6	protein_coding	glutamate receptor, metabotropic 8 [Source:MGI Symbol;Acc:MGI:1351345]
ENSMUSG00000061758	14.3704	1.02676	0.351558	2.92059	0.00349368	0.0475344	Akr1b10	6	protein_coding	aldo-keto reductase family 1, member B10 (aldose reductase) [Source:MGI Symbol;Acc:MGI:1915111]
ENSMUSG00000029833	232.953	1.28855	0.194378	6.62912	3.37689e-11	5.08857e-09	Trim24	6	protein_coding	tripartite motif-containing 24 [Source:MGI Symbol;Acc:MGI:109275]
ENSMUSG00000029869	14.2969	1.98334	0.484864	4.09051	4.30423e-05	0.00166628	Ephb6	6	protein_coding	Eph receptor B6 [Source:MGI Symbol;Acc:MGI:1096338]
ENSMUSG00000064262	67.9168	0.941421	0.279785	3.3648	0.000766002	0.016414	Gimap8	6	protein_coding	GTPase, IMAP family member 8 [Source:MGI Symbol;Acc:MGI:2685303]
ENSMUSG00000029822	80.9364	-3.81533	0.464153	-8.21999	2.03527e-16	5.94215e-14	Osbpl3	6	protein_coding	oxysterol binding protein-like 3 [Source:MGI Symbol;Acc:MGI:1918970]
ENSMUSG00000029802	649.719	-1.83071	0.21761	-8.41279	4.00374e-17	1.30485e-14	Abcg2	6	protein_coding	ATP binding cassette subfamily G member 2 (Junior blood group) [Source:MGI Symbol;Acc:MGI:1347061]
ENSMUSG00000072999	40.4472	1.12578	0.347067	3.24369	0.00117992	0.0228268	Gm15401	6	lncRNA	predicted gene 15401 [Source:MGI Symbol;Acc:MGI:3642201]
ENSMUSG00000005667	18.5952	-1.38698	0.435491	-3.18488	0.00144815	0.0255919	Mthfd2	6	protein_coding	methylenetetrahydrofolate dehydrogenase (NAD+ dependent), methenyltetrahydrofolate cyclohydrolase [Source:MGI Symbol;Acc:MGI:1338850]
ENSMUSG00000014542	736.849	1.06114	0.179401	5.91493	3.32015e-09	3.7523e-07	Clec4f	6	protein_coding	C-type lectin domain family 4, member f [Source:MGI Symbol;Acc:MGI:1859834]
ENSMUSG00000079494	47.4887	-8.0099	1.08451	-7.38575	1.51602e-13	3.12433e-11	Nat8f5	6	protein_coding	N-acetyltransferase 8 (GCN5-related) family member 5 [Source:MGI Symbol;Acc:MGI:1916299]
ENSMUSG00000093661	67.3868	0.924694	0.20123	4.5952	4.32326e-06	0.000236665	Eif4e3	6	protein_coding	eukaryotic translation initiation factor 4E member 3 [Source:MGI Symbol;Acc:MGI:1914142]
ENSMUSG00000030257	35.5924	2.05828	0.400885	5.13434	2.8314e-07	2.18018e-05	Srgap3	6	protein_coding	SLIT-ROBO Rho GTPase activating protein 3 [Source:MGI Symbol;Acc:MGI:2152938]
ENSMUSG00000030278	73.3558	-4.44273	0.860356	-5.16383	2.41952e-07	1.92654e-05	Cidec	6	protein_coding	cell death-inducing DFFA-like effector c [Source:MGI Symbol;Acc:MGI:95585]
ENSMUSG00000030302	38.3703	1.29604	0.355388	3.64682	0.000265501	0.00700702	Atp2b2	6	protein_coding	ATPase, Ca++ transporting, plasma membrane 2 [Source:MGI Symbol;Acc:MGI:105368]
ENSMUSG00000008845	87.0043	0.847802	0.278679	3.04222	0.00234842	0.0364126	Cd163	6	protein_coding	CD163 antigen [Source:MGI Symbol;Acc:MGI:2135946]
ENSMUSG00000008153	261.686	-2.48956	0.33154	-7.5091	5.95368e-14	1.32436e-11	Clstn3	6	protein_coding	calsyntenin 3 [Source:MGI Symbol;Acc:MGI:2178323]
ENSMUSG00000030364	75.6333	-1.97273	0.473838	-4.1633	3.13678e-05	0.0012816	Clec2h	6	protein_coding	C-type lectin domain family 2, member h [Source:MGI Symbol;Acc:MGI:2136934]
ENSMUSG00000107838	103.836	-0.85825	0.24972	-3.43685	0.000588512	0.0132808	Gm45769	6	TEC	predicted gene 45769 [Source:MGI Symbol;Acc:MGI:5804884]
ENSMUSG00000030218	12.4261	1.39486	0.47544	2.93384	0.00334797	0.0462712	Mgp	6	protein_coding	matrix Gla protein [Source:MGI Symbol;Acc:MGI:96976]
ENSMUSG00000044378	46.042	-3.67504	0.393709	-9.33441	1.01554e-20	4.74393e-18	Slc15a5	6	protein_coding	solute carrier family 15, member 5 [Source:MGI Symbol;Acc:MGI:3607714]
ENSMUSG00000107462	14.82	1.67653	0.512558	3.27091	0.00107202	0.0212493	Gm7384	6	processed_pseudogene	predicted gene 7384 [Source:MGI Symbol;Acc:MGI:3643739]
ENSMUSG00000041698	2940.94	-4.06432	0.331073	-12.2762	1.21549e-34	1.3103e-31	Slco1a1	6	protein_coding	solute carrier organic anion transporter family, member 1a1 [Source:MGI Symbol;Acc:MGI:1351891]
ENSMUSG00000079263	17.983	-1.595	0.396984	-4.0178	5.8744e-05	0.00216073	Gm6614	6	protein_coding	predicted gene 6614 [Source:MGI Symbol;Acc:MGI:3647159]
ENSMUSG00000079262	17.6045	-1.19255	0.39693	-3.00442	0.00266083	0.0395849	Slco1a6	6	protein_coding	solute carrier organic anion transporter family, member 1a6 [Source:MGI Symbol;Acc:MGI:1351906]
ENSMUSG00000030309	25.4678	0.826105	0.282389	2.92542	0.00343996	0.0472161	Caprin2	6	protein_coding	caprin family member 2 [Source:MGI Symbol;Acc:MGI:2448541]
ENSMUSG00000039958	226.492	-1.2611	0.433081	-2.91194	0.00359196	0.0480449	Etfbkmt	6	protein_coding	electron transfer flavoprotein beta subunit lysine methyltransferase [Source:MGI Symbol;Acc:MGI:2443575]
ENSMUSG00000081665	52.5781	1.18637	0.344779	3.44096	0.000579657	0.0131233	Gm15922	7	polymorphic_pseudogene	predicted gene 15922 [Source:MGI Symbol;Acc:MGI:3802148]
ENSMUSG00000089942	53.8608	1.2395	0.310834	3.98766	6.67286e-05	0.00236228	Pira2	7	protein_coding	paired-Ig-like receptor A2 [Source:MGI Symbol;Acc:MGI:1195970]
ENSMUSG00000002265	64.7523	0.858451	0.233395	3.67811	0.000234971	0.00635691	Peg3	7	protein_coding	paternally expressed 3 [Source:MGI Symbol;Acc:MGI:104748]
ENSMUSG00000078799	64.6093	10.8783	1.45821	7.46	8.65217e-14	1.89456e-11	Sult2a5	7	protein_coding	sulfotransferase family 2A, dehydroepiandrosterone (DHEA)-preferring, member 5 [Source:MGI Symbol;Acc:MGI:3648378]
ENSMUSG00000070811	368.292	13.2793	1.53059	8.67596	4.10067e-18	1.47351e-15	Sult2a2	7	protein_coding	sulfotransferase family 2A, dehydroepiandrosterone (DHEA)-preferring, member 2 [Source:MGI Symbol;Acc:MGI:107550]
ENSMUSG00000078798	259.059	11.2733	1.36998	8.22877	1.89146e-16	5.63978e-14	Sult2a1	7	protein_coding	sulfotransferase family 2A, dehydroepiandrosterone (DHEA)-preferring, member 1 [Source:MGI Symbol;Acc:MGI:98430]
ENSMUSG00000030378	4819.75	-1.02796	0.283728	-3.62305	0.000291146	0.00747844	Sult2a8	7	protein_coding	sulfotransferase family 2A, dehydroepiandrosterone (DHEA)-preferring, member 8 [Source:MGI Symbol;Acc:MGI:1924221]
ENSMUSG00000094156	16.9284	1.55426	0.406937	3.81942	0.000133768	0.00411103	Sult2a7	7	protein_coding	sulfotransferase family 2A, dehydroepiandrosterone (DHEA)-preferring, member 7 [Source:MGI Symbol;Acc:MGI:3645246]
ENSMUSG00000098330	22.8172	-6.49534	1.37524	-4.72307	2.32313e-06	0.000137951	Gtpbp4-ps1	7	unprocessed_pseudogene	GTP binding protein 4, pseudogene 1 [Source:MGI Symbol;Acc:MGI:5521100]
ENSMUSG00000098382	15.7844	-6.80183	1.39936	-4.86069	1.16976e-06	7.48065e-05	Gtpbp4-ps4	7	unprocessed_pseudogene	GTP binding protein 4, pseudogene 4 [Source:MGI Symbol;Acc:MGI:5521103]
ENSMUSG00000030409	235.635	0.865806	0.216452	3.99999	6.33451e-05	0.00228205	Dmpk	7	protein_coding	dystrophia myotonica-protein kinase [Source:MGI Symbol;Acc:MGI:94906]
ENSMUSG00000030483	31.2719	3.92756	0.891634	4.40491	1.0583e-05	0.000504456	Cyp2b10	7	protein_coding	cytochrome P450, family 2, subfamily b, polypeptide 10 [Source:MGI Symbol;Acc:MGI:88598]
ENSMUSG00000108589	141.394	4.02384	1.0154	3.9628	7.40763e-05	0.00254438	Gm45225	7	unprocessed_pseudogene	predicted gene 45225 [Source:MGI Symbol;Acc:MGI:5753801]
ENSMUSG00000040583	954.544	4.50744	0.826734	5.4521	4.9779e-08	4.61988e-06	Cyp2b13	7	protein_coding	cytochrome P450, family 2, subfamily b, polypeptide 13 [Source:MGI Symbol;Acc:MGI:88599]
ENSMUSG00000108431	12.4649	3.58433	0.47621	7.52679	5.20032e-14	1.21462e-11	Gm42375	7	lncRNA	predicted gene, 42375 [Source:MGI Symbol;Acc:MGI:5625260]
ENSMUSG00000074254	1850.48	3.37028	0.478686	7.04069	1.91287e-12	3.35087e-10	Cyp2a4	7	protein_coding	cytochrome P450, family 2, subfamily a, polypeptide 4 [Source:MGI Symbol;Acc:MGI:88596]
ENSMUSG00000091867	419.52	1.75673	0.268872	6.53369	6.41695e-11	9.46602e-09	Cyp2a22	7	protein_coding	cytochrome P450, family 2, subfamily a, polypeptide 22 [Source:MGI Symbol;Acc:MGI:3648316]
ENSMUSG00000030579	73.7276	0.853434	0.271914	3.13862	0.00169743	0.0291398	Tyrobp	7	protein_coding	TYRO protein tyrosine kinase binding protein [Source:MGI Symbol;Acc:MGI:1277211]
ENSMUSG00000046056	16.133	1.94008	0.544948	3.56012	0.000370683	0.00906588	Sbsn	7	protein_coding	suprabasin [Source:MGI Symbol;Acc:MGI:2446326]
ENSMUSG00000030577	13.4127	1.46729	0.400398	3.66457	0.000247754	0.00661338	Cd22	7	protein_coding	CD22 antigen [Source:MGI Symbol;Acc:MGI:88322]
ENSMUSG00000056978	2605.15	2.91479	0.434177	6.71338	1.90167e-11	2.96111e-09	Hamp2	7	protein_coding	hepcidin antimicrobial peptide 2 [Source:MGI Symbol;Acc:MGI:2153530]
ENSMUSG00000050440	7277.41	1.46509	0.343896	4.26027	2.0418e-05	0.000877725	Hamp	7	protein_coding	hepcidin antimicrobial peptide [Source:MGI Symbol;Acc:MGI:1933533]
ENSMUSG00000043671	131.861	-2.30176	0.305951	-7.52329	5.34168e-14	1.22718e-11	Dpy19l3	7	protein_coding	dpy-19-like 3 (C. elegans) [Source:MGI Symbol;Acc:MGI:2443952]
ENSMUSG00000066513	32.4474	-0.967161	0.312029	-3.09959	0.0019379	0.0318381	Klk1b4	7	protein_coding	kallikrein 1-related pepidase b4 [Source:MGI Symbol;Acc:MGI:97320]
ENSMUSG00000085995	331.233	1.31888	0.332628	3.96504	7.33832e-05	0.00253299	Gm2788	7	lncRNA	predicted gene 2788 [Source:MGI Symbol;Acc:MGI:3780956]
ENSMUSG00000030498	336.717	-1.01766	0.204128	-4.98543	6.18243e-07	4.37579e-05	Gas2	7	protein_coding	growth arrest specific 2 [Source:MGI Symbol;Acc:MGI:95657]
ENSMUSG00000032776	106.293	-0.83479	0.225848	-3.69625	0.000218807	0.0060102	Mctp2	7	protein_coding	multiple C2 domains, transmembrane 2 [Source:MGI Symbol;Acc:MGI:2685335]
ENSMUSG00000108825	47.0811	-0.844611	0.287037	-2.94252	0.00325552	0.0453061	Gm45838	7	TEC	predicted gene 45838 [Source:MGI Symbol;Acc:MGI:5804953]
ENSMUSG00000030562	352.327	-2.59551	0.291551	-8.90244	5.46345e-19	2.1268e-16	Nox4	7	protein_coding	NADPH oxidase 4 [Source:MGI Symbol;Acc:MGI:1354184]
ENSMUSG00000030560	871.546	0.935313	0.187069	4.99984	5.73783e-07	4.12359e-05	Ctsc	7	protein_coding	cathepsin C [Source:MGI Symbol;Acc:MGI:109553]
ENSMUSG00000030774	22.5583	0.983532	0.283958	3.46365	0.000532903	0.012163	Pak1	7	protein_coding	p21 (RAC1) activated kinase 1 [Source:MGI Symbol;Acc:MGI:1339975]
ENSMUSG00000049580	568.918	-1.60669	0.533839	-3.00968	0.00261521	0.0392389	Tsku	7	protein_coding	tsukushi, small leucine rich proteoglycan [Source:MGI Symbol;Acc:MGI:2443855]
ENSMUSG00000033685	316.388	1.33493	0.24183	5.52011	3.38782e-08	3.297e-06	Ucp2	7	protein_coding	uncoupling protein 2 (mitochondrial, proton carrier) [Source:MGI Symbol;Acc:MGI:109354]
ENSMUSG00000047767	119.952	-0.867647	0.280515	-3.09305	0.00198112	0.0322831	Atg16l2	7	protein_coding	autophagy related 16-like 2 (S. cerevisiae) [Source:MGI Symbol;Acc:MGI:1920933]
ENSMUSG00000032725	67.9392	1.19693	0.219341	5.45694	4.84423e-08	4.5258e-06	Folr2	7	protein_coding	folate receptor 2 (fetal) [Source:MGI Symbol;Acc:MGI:95569]
ENSMUSG00000031016	62.5737	-1.47651	0.472248	-3.12656	0.00176864	0.0298623	Wee1	7	protein_coding	WEE 1 homolog 1 (S. pombe) [Source:MGI Symbol;Acc:MGI:103075]
ENSMUSG00000030660	227.147	-0.867339	0.248508	-3.49019	0.000482677	0.0111621	Pik3c2a	7	protein_coding	phosphatidylinositol-4-phosphate 3-kinase catalytic subunit type 2 alpha [Source:MGI Symbol;Acc:MGI:1203729]
ENSMUSG00000042246	39.4847	-0.958081	0.308121	-3.10943	0.00187449	0.0311412	Tmc7	7	protein_coding	transmembrane channel-like gene family 7 [Source:MGI Symbol;Acc:MGI:2443317]
ENSMUSG00000040268	122.617	-1.15305	0.220808	-5.22197	1.7703e-07	1.45935e-05	Plekha1	7	protein_coding	pleckstrin homology domain containing, family A (phosphoinositide binding specific) member 1 [Source:MGI Symbol;Acc:MGI:2442213]
ENSMUSG00000054065	12.5151	1.36177	0.368293	3.69751	0.000217724	0.00599446	Pkp3	7	protein_coding	plakophilin 3 [Source:MGI Symbol;Acc:MGI:1891830]
ENSMUSG00000037664	20.7897	1.05127	0.32763	3.2087	0.00133338	0.0243917	Cdkn1c	7	protein_coding	cyclin-dependent kinase inhibitor 1C (P57) [Source:MGI Symbol;Acc:MGI:104564]
ENSMUSG00000070348	435.963	0.984962	0.237078	4.15459	3.25874e-05	0.00131608	Ccnd1	7	protein_coding	cyclin D1 [Source:MGI Symbol;Acc:MGI:88313]
ENSMUSG00000023235	54.0553	-0.890583	0.186935	-4.76414	1.89659e-06	0.00011506	Ccl25	8	protein_coding	chemokine (C-C motif) ligand 25 [Source:MGI Symbol;Acc:MGI:1099448]
ENSMUSG00000023073	222.752	-1.75879	0.384755	-4.5712	4.8495e-06	0.000260387	Slc10a2	8	protein_coding	solute carrier family 10, member 2 [Source:MGI Symbol;Acc:MGI:1201406]
ENSMUSG00000031530	16.9266	-1.46503	0.371753	-3.94086	8.11907e-05	0.00275498	Dusp4	8	protein_coding	dual specificity phosphatase 4 [Source:MGI Symbol;Acc:MGI:2442191]
ENSMUSG00000031594	3229.95	1.32885	0.310547	4.27907	1.87677e-05	0.000814275	Fgl1	8	protein_coding	fibrinogen-like protein 1 [Source:MGI Symbol;Acc:MGI:102795]
ENSMUSG00000054764	28.8526	-2.77009	0.478145	-5.79341	6.89725e-09	7.55141e-07	Mtnr1a	8	protein_coding	melatonin receptor 1A [Source:MGI Symbol;Acc:MGI:102967]
ENSMUSG00000031637	16.3256	1.33633	0.426596	3.13255	0.00173298	0.0295449	Lrp2bp	8	protein_coding	Lrp2 binding protein [Source:MGI Symbol;Acc:MGI:1914870]
ENSMUSG00000053886	71.5573	1.29611	0.332705	3.89567	9.79262e-05	0.0032139	Sh2d4a	8	protein_coding	SH2 domain containing 4A [Source:MGI Symbol;Acc:MGI:1919531]
ENSMUSG00000036151	331.053	0.833441	0.182906	4.55667	5.19703e-06	0.000273659	Tm6sf2	8	protein_coding	transmembrane 6 superfamily member 2 [Source:MGI Symbol;Acc:MGI:1933210]
ENSMUSG00000055707	84.1531	0.933942	0.241631	3.86515	0.000111019	0.00356023	Klhl26	8	protein_coding	kelch-like 26 [Source:MGI Symbol;Acc:MGI:2443079]
ENSMUSG00000031665	314.322	0.834559	0.227686	3.6654	0.000246953	0.00661338	Sall1	8	protein_coding	spalt like transcription factor 1 [Source:MGI Symbol;Acc:MGI:1889585]
ENSMUSG00000031765	153.388	1.6746	0.357471	4.68459	2.80522e-06	0.000162448	Mt1	8	protein_coding	metallothionein 1 [Source:MGI Symbol;Acc:MGI:97171]
ENSMUSG00000031785	29.8096	1.21539	0.293626	4.13924	3.48458e-05	0.00139522	Adgrg1	8	protein_coding	adhesion G protein-coupled receptor G1 [Source:MGI Symbol;Acc:MGI:1340051]
ENSMUSG00000110639	45.2996	-1.00423	0.302374	-3.32116	0.000896427	0.0184472	Gm6831	8	transcribed_unprocessed_pseudogene	predicted gene 6831 [Source:MGI Symbol;Acc:MGI:3645552]
ENSMUSG00000061825	757.913	-1.49244	0.191067	-7.81106	5.67092e-15	1.52831e-12	Ces2c	8	protein_coding	carboxylesterase 2C [Source:MGI Symbol;Acc:MGI:2385905]
ENSMUSG00000031884	542.275	-1.34097	0.177215	-7.5669	3.82233e-14	9.39758e-12	Ces2d-ps	8	unprocessed_pseudogene	carboxylesterase 2D, pseudogene [Source:MGI Symbol;Acc:MGI:3704319]
ENSMUSG00000110597	151.372	-1.00463	0.225459	-4.45593	8.35312e-06	0.000410739	Gm8798	8	transcribed_unprocessed_pseudogene	predicted gene 8798 [Source:MGI Symbol;Acc:MGI:3646429]
ENSMUSG00000069922	28075.7	-1.04855	0.170488	-6.1503	7.73365e-10	9.50696e-08	Ces3a	8	protein_coding	carboxylesterase 3A [Source:MGI Symbol;Acc:MGI:102773]
ENSMUSG00000031906	63.1002	-1.70337	0.459998	-3.70301	0.000213058	0.00589725	Smpd3	8	protein_coding	sphingomyelin phosphodiesterase 3, neutral [Source:MGI Symbol;Acc:MGI:1927578]
ENSMUSG00000004098	739.73	-1.93493	0.213159	-9.0774	1.11198e-19	4.72222e-17	Col5a3	9	protein_coding	collagen, type V, alpha 3 [Source:MGI Symbol;Acc:MGI:1858212]
ENSMUSG00000049313	33.2872	1.15105	0.366813	3.13797	0.00170122	0.0291454	Sorl1	9	protein_coding	sortilin-related receptor, LDLR class A repeats-containing [Source:MGI Symbol;Acc:MGI:1202296]
ENSMUSG00000110755	151.545	-2.72142	0.234156	-11.6223	3.17581e-31	2.78161e-28	BC049987	9	lncRNA	cDNA sequence BC049987 [Source:MGI Symbol;Acc:MGI:3039606]
ENSMUSG00000032098	23.9315	-3.33131	0.487983	-6.82669	8.68967e-12	1.39974e-09	Treh	9	protein_coding	trehalase (brush-border membrane glycoprotein) [Source:MGI Symbol;Acc:MGI:1926230]
ENSMUSG00000032080	11094.7	-1.41289	0.355087	-3.97899	6.92076e-05	0.00243076	Apoa4	9	protein_coding	apolipoprotein A-IV [Source:MGI Symbol;Acc:MGI:88051]
ENSMUSG00000074280	65.1875	3.6237	0.697403	5.19599	2.0363e-07	1.64952e-05	Gm6166	9	processed_pseudogene	predicted gene 6166 [Source:MGI Symbol;Acc:MGI:3645893]
ENSMUSG00000032386	562.32	-0.878455	0.16404	-5.35511	8.55042e-08	7.63221e-06	Trip4	9	protein_coding	thyroid hormone receptor interactor 4 [Source:MGI Symbol;Acc:MGI:1928469]
ENSMUSG00000032231	201.417	-1.20919	0.274808	-4.40014	1.08183e-05	0.000512186	Anxa2	9	protein_coding	annexin A2 [Source:MGI Symbol;Acc:MGI:88246]
ENSMUSG00000032207	1588.45	0.812819	0.137404	5.91552	3.30827e-09	3.7523e-07	Lipc	9	protein_coding	lipase, hepatic [Source:MGI Symbol;Acc:MGI:96216]
ENSMUSG00000032350	2825.26	-0.853695	0.278673	-3.06343	0.00218818	0.0345328	Gclc	9	protein_coding	glutamate-cysteine ligase, catalytic subunit [Source:MGI Symbol;Acc:MGI:104990]
ENSMUSG00000111253	21.0827	-2.4154	0.457051	-5.28474	1.2588e-07	1.06914e-05	Gm34654	9	lncRNA	predicted gene, 34654 [Source:MGI Symbol;Acc:MGI:5593813]
ENSMUSG00000074183	72.1392	-3.00014	0.698628	-4.29433	1.75223e-05	0.000772192	Gsta1	9	protein_coding	glutathione S-transferase, alpha 1 (Ya) [Source:MGI Symbol;Acc:MGI:1095417]
ENSMUSG00000111709	59.83	-3.13618	0.722625	-4.33998	1.42493e-05	0.000642091	Gm3776	9	protein_coding	predicted gene 3776 [Source:MGI Symbol;Acc:MGI:3826440]
ENSMUSG00000074179	25.0802	-2.29965	0.764245	-3.00905	0.00262064	0.0392389	Gm10639	9	protein_coding	predicted gene 10639 [Source:MGI Symbol;Acc:MGI:3704339]
ENSMUSG00000057933	74.2978	-1.73591	0.535204	-3.24345	0.00118092	0.0228268	Gsta2	9	protein_coding	glutathione S-transferase, alpha 2 (Yc2) [Source:MGI Symbol;Acc:MGI:95863]
ENSMUSG00000032265	135.407	1.14595	0.237381	4.82745	1.38294e-06	8.69083e-05	Tent5a	9	protein_coding	terminal nucleotidyltransferase 5A [Source:MGI Symbol;Acc:MGI:2670964]
ENSMUSG00000056131	202.978	-1.20231	0.202266	-5.94419	2.77822e-09	3.21768e-07	Pgm3	9	protein_coding	phosphoglucomutase 3 [Source:MGI Symbol;Acc:MGI:97566]
ENSMUSG00000032420	169.023	2.34113	0.275747	8.49014	2.06397e-17	7.05475e-15	Nt5e	9	protein_coding	5' nucleotidase, ecto [Source:MGI Symbol;Acc:MGI:99782]
ENSMUSG00000097073	23.8704	-1.14384	0.372179	-3.07336	0.00211662	0.0339943	9430037G07Rik	9	lncRNA	RIKEN cDNA 9430037G07 gene [Source:MGI Symbol;Acc:MGI:2444544]
ENSMUSG00000015354	13.9278	1.22323	0.369023	3.31479	0.00091711	0.018708	Pcolce2	9	protein_coding	procollagen C-endopeptidase enhancer 2 [Source:MGI Symbol;Acc:MGI:1923727]
ENSMUSG00000101452	26.0745	1.01627	0.281861	3.60556	0.000311475	0.00787908	Gm28530	9	processed_pseudogene	predicted gene 28530 [Source:MGI Symbol;Acc:MGI:5579236]
ENSMUSG00000032548	827.618	1.125	0.23117	4.86657	1.13552e-06	7.35806e-05	Slco2a1	9	protein_coding	solute carrier organic anion transporter family, member 2a1 [Source:MGI Symbol;Acc:MGI:1346021]
ENSMUSG00000032561	110.952	1.18682	0.369577	3.21128	0.00132143	0.0243794	Acpp	9	protein_coding	acid phosphatase, prostate [Source:MGI Symbol;Acc:MGI:1928480]
ENSMUSG00000047036	727.544	-0.824325	0.22016	-3.7442	0.000180966	0.0052398	Zfp445	9	protein_coding	zinc finger protein 445 [Source:MGI Symbol;Acc:MGI:2143340]
ENSMUSG00000111325	11.2959	-1.59148	0.494916	-3.21566	0.00130144	0.024181	Gm47140	9	lncRNA	predicted gene, 47140 [Source:MGI Symbol;Acc:MGI:6095900]
ENSMUSG00000019989	619.157	-1.11491	0.170954	-6.5217	6.95133e-11	1.00429e-08	Enpp3	10	protein_coding	ectonucleotide pyrophosphatase/phosphodiesterase 3 [Source:MGI Symbol;Acc:MGI:2143702]
ENSMUSG00000049109	29.2121	-4.71034	0.678902	-6.93817	3.97203e-12	6.70651e-10	Themis	10	protein_coding	thymocyte selection associated [Source:MGI Symbol;Acc:MGI:2443552]
ENSMUSG00000069668	97.8049	8.481	0.915616	9.26263	1.99465e-20	9.01713e-18	Sult3a1	10	protein_coding	sulfotransferase family 3A, member 1 [Source:MGI Symbol;Acc:MGI:1931469]
ENSMUSG00000112550	39.1786	0.956792	0.324258	2.95071	0.00317045	0.0444307	Gm6627	10	processed_pseudogene	predicted gene 6627 [Source:MGI Symbol;Acc:MGI:3644486]
ENSMUSG00000112366	200.578	-1.50447	0.19393	-7.7578	8.64179e-15	2.28502e-12	C730027H18Rik	10	lncRNA	RIKEN cDNA C730027H18 gene [Source:MGI Symbol;Acc:MGI:2442303]
ENSMUSG00000112189	106.243	-1.50157	0.203114	-7.39273	1.43842e-13	3.00866e-11	C730027H18Rik	10	lncRNA	RIKEN cDNA C730027H18 gene [Source:MGI Symbol;Acc:MGI:2442303]
ENSMUSG00000001665	611.529	0.839345	0.20269	4.14102	3.45761e-05	0.00138839	Gstt3	10	protein_coding	glutathione S-transferase, theta 3 [Source:MGI Symbol;Acc:MGI:2143526]
ENSMUSG00000061780	91.3102	-6.49482	1.50242	-4.3229	1.5399e-05	0.000687267	Cfd	10	protein_coding	complement factor D (adipsin) [Source:MGI Symbol;Acc:MGI:87931]
ENSMUSG00000034591	310.583	-1.5042	0.276331	-5.44346	5.22548e-08	4.81775e-06	Slc41a2	10	protein_coding	solute carrier family 41, member 2 [Source:MGI Symbol;Acc:MGI:2442940]
ENSMUSG00000060002	1454.52	-1.67582	0.260281	-6.43851	1.20649e-10	1.65762e-08	Chpt1	10	protein_coding	choline phosphotransferase 1 [Source:MGI Symbol;Acc:MGI:2384841]
ENSMUSG00000019935	198.424	-1.74432	0.386808	-4.50953	6.49704e-06	0.000331089	Slc17a8	10	protein_coding	solute carrier family 17 (sodium-dependent inorganic phosphate cotransporter), member 8 [Source:MGI Symbol;Acc:MGI:3039629]
ENSMUSG00000020027	220.163	1.95887	0.590507	3.31727	0.000909022	0.0185971	Socs2	10	protein_coding	suppressor of cytokine signaling 2 [Source:MGI Symbol;Acc:MGI:1201787]
ENSMUSG00000020189	316.26	-1.00595	0.271553	-3.70443	0.000211865	0.00587936	Osbpl8	10	protein_coding	oxysterol binding protein-like 8 [Source:MGI Symbol;Acc:MGI:2443807]
ENSMUSG00000050663	30.2486	-2.32988	0.317667	-7.33435	2.22805e-13	4.46056e-11	Trhde	10	protein_coding	TRH-degrading enzyme [Source:MGI Symbol;Acc:MGI:2384311]
ENSMUSG00000069520	1313.07	-0.914182	0.112426	-8.13138	4.24414e-16	1.16622e-13	Tmem19	10	protein_coding	transmembrane protein 19 [Source:MGI Symbol;Acc:MGI:1914476]
ENSMUSG00000060181	146.901	-1.07805	0.175561	-6.14061	8.22052e-10	1.00176e-07	Slc35e3	10	protein_coding	solute carrier family 35, member E3 [Source:MGI Symbol;Acc:MGI:2448489]
ENSMUSG00000025795	1020.17	-1.08526	0.106018	-10.2366	1.35908e-24	8.28091e-22	Rassf3	10	protein_coding	Ras association (RalGDS/AF-6) domain family member 3 [Source:MGI Symbol;Acc:MGI:2179722]
ENSMUSG00000112539	14.5479	-3.15939	0.602936	-5.24001	1.60565e-07	1.33938e-05	Gm40787	10	lncRNA	predicted gene, 40787 [Source:MGI Symbol;Acc:MGI:5623672]
ENSMUSG00000112527	30.8863	-3.00556	0.527673	-5.69588	1.2274e-08	1.2933e-06	Gm35696	10	lncRNA	predicted gene, 35696 [Source:MGI Symbol;Acc:MGI:5594855]
ENSMUSG00000020123	334.05	1.67136	0.257299	6.49577	8.26082e-11	1.1813e-08	Avpr1a	10	protein_coding	arginine vasopressin receptor 1A [Source:MGI Symbol;Acc:MGI:1859216]
ENSMUSG00000044071	12.0829	2.57832	0.537945	4.79291	1.64381e-06	0.000101037	Tafa2	10	protein_coding	TAFA chemokine like family member 2 [Source:MGI Symbol;Acc:MGI:2143691]
ENSMUSG00000019467	18.5632	1.06967	0.351353	3.04442	0.00233127	0.0362711	Arhgef25	10	protein_coding	Rho guanine nucleotide exchange factor (GEF) 25 [Source:MGI Symbol;Acc:MGI:1277173]
ENSMUSG00000089789	489.263	1.01242	0.300458	3.3696	0.000752778	0.0161801	Rdh1	10	protein_coding	retinol dehydrogenase 1 (all trans) [Source:MGI Symbol;Acc:MGI:1195275]
ENSMUSG00000074639	1729.91	1.74051	0.243338	7.15263	8.51281e-13	1.56972e-10	Rdh16f2	10	protein_coding	RDH16 family member 2 [Source:MGI Symbol;Acc:MGI:3583955]
ENSMUSG00000039878	25.4783	1.24008	0.346039	3.58363	0.00033885	0.00844954	Slc39a5	10	protein_coding	solute carrier family 39 (metal ion transporter), member 5 [Source:MGI Symbol;Acc:MGI:1919336]
ENSMUSG00000057897	139.009	-0.91947	0.293923	-3.12827	0.00175838	0.0298623	Camk2b	11	protein_coding	calcium/calmodulin-dependent protein kinase II, beta [Source:MGI Symbol;Acc:MGI:88257]
ENSMUSG00000055546	45.4204	1.37731	0.354738	3.88262	0.000103336	0.0033678	Timd4	11	protein_coding	T cell immunoglobulin and mucin domain containing 4 [Source:MGI Symbol;Acc:MGI:2445125]
ENSMUSG00000040938	259.152	0.906756	0.307816	2.94578	0.00322147	0.0449658	Slc16a11	11	protein_coding	solute carrier family 16 (monocarboxylic acid transporters), member 11 [Source:MGI Symbol;Acc:MGI:2663709]
ENSMUSG00000044122	23.4441	-1.94443	0.326922	-5.94768	2.71968e-09	3.17613e-07	Proca1	11	protein_coding	protein interacting with cyclin A1 [Source:MGI Symbol;Acc:MGI:1918274]
ENSMUSG00000002058	70.1828	-1.11343	0.2461	-4.5243	6.05955e-06	0.000314513	Unc119	11	protein_coding	unc-119 lipid binding chaperone [Source:MGI Symbol;Acc:MGI:1328357]
ENSMUSG00000108822	24.7793	1.92843	0.379079	5.08715	3.63483e-07	2.7684e-05	Gm44787	11	lncRNA	predicted gene 44787 [Source:MGI Symbol;Acc:MGI:5753363]
ENSMUSG00000017639	88.1156	1.02185	0.274028	3.729	0.000192241	0.00546462	Rab11fip4	11	protein_coding	RAB11 family interacting protein 4 (class II) [Source:MGI Symbol;Acc:MGI:2442920]
ENSMUSG00000109297	27.3841	-1.76591	0.395616	-4.46369	8.05595e-06	0.000400341	Gm31522	11	lncRNA	predicted gene, 31522 [Source:MGI Symbol;Acc:MGI:5590681]
ENSMUSG00000051452	41.3684	1.00295	0.310942	3.22553	0.00125739	0.0235977	Gm11437	11	protein_coding	predicted gene 11437 [Source:MGI Symbol;Acc:MGI:3650287]
ENSMUSG00000038893	20.0417	1.23631	0.36324	3.40355	0.00066516	0.0146565	Fam117a	11	protein_coding	family with sequence similarity 117, member A [Source:MGI Symbol;Acc:MGI:2144564]
ENSMUSG00000050860	160.009	-1.42949	0.360252	-3.96802	7.24715e-05	0.00252084	Phospho1	11	protein_coding	phosphatase, orphan 1 [Source:MGI Symbol;Acc:MGI:2447348]
ENSMUSG00000017167	57.2385	-1.52507	0.419285	-3.6373	0.00027551	0.00720336	Cntnap1	11	protein_coding	contactin associated protein-like 1 [Source:MGI Symbol;Acc:MGI:1858201]
ENSMUSG00000034685	19.3055	1.05855	0.353648	2.99324	0.00276032	0.0405908	Fam171a2	11	protein_coding	family with sequence similarity 171, member A2 [Source:MGI Symbol;Acc:MGI:2448496]
ENSMUSG00000040699	178.365	0.889522	0.211735	4.20112	2.65597e-05	0.00111518	Limd2	11	protein_coding	LIM domain containing 2 [Source:MGI Symbol;Acc:MGI:1915053]
ENSMUSG00000025375	142.045	-1.42936	0.288432	-4.95561	7.21023e-07	4.90506e-05	Aatk	11	protein_coding	apoptosis-associated tyrosine kinase [Source:MGI Symbol;Acc:MGI:1197518]
ENSMUSG00000066629	42.5841	1.41477	0.449412	3.14804	0.00164371	0.0284031	Rpl36-ps3	12	processed_pseudogene	ribosomal protein L36, pseudogene 3 [Source:MGI Symbol;Acc:MGI:3642480]
ENSMUSG00000085642	16.2628	-1.15129	0.344862	-3.33839	0.000842648	0.0176779	3110053B16Rik	12	transcribed_unprocessed_pseudogene	RIKEN cDNA 3110053B16 gene [Source:MGI Symbol;Acc:MGI:1920435]
ENSMUSG00000069755	43.4265	-0.87097	0.260649	-3.34155	0.000833125	0.0175835	Zfp125	12	transcribed_unprocessed_pseudogene	zinc finger protein 125 [Source:MGI Symbol;Acc:MGI:1336211]
ENSMUSG00000113606	43.5862	1.4235	0.420836	3.38255	0.000718155	0.0156034	Gm47441	12	processed_pseudogene	predicted gene, 47441 [Source:MGI Symbol;Acc:MGI:6096395]
ENSMUSG00000095595	68.7677	0.974062	0.218573	4.45646	8.3323e-06	0.000410739	Fam177a	12	protein_coding	family with sequence similarity 177, member A [Source:MGI Symbol;Acc:MGI:1920635]
ENSMUSG00000094103	75.6384	0.995313	0.225499	4.41383	1.01558e-05	0.000487411	1700047I17Rik2	12	protein_coding	RIKEN cDNA 1700047I17 gene 2 [Source:MGI Symbol;Acc:MGI:3714351]
ENSMUSG00000021061	16.2365	1.69159	0.361639	4.67756	2.90311e-06	0.000167425	Sptb	12	protein_coding	spectrin beta, erythrocytic [Source:MGI Symbol;Acc:MGI:98387]
ENSMUSG00000021236	2099.98	-0.893825	0.21993	-4.06414	4.82098e-05	0.00184091	Entpd5	12	protein_coding	ectonucleoside triphosphate diphosphohydrolase 5 [Source:MGI Symbol;Acc:MGI:1321385]
ENSMUSG00000021200	19.4487	1.18996	0.406874	2.92464	0.00344858	0.0472516	Asb2	12	protein_coding	ankyrin repeat and SOCS box-containing 2 [Source:MGI Symbol;Acc:MGI:1929743]
ENSMUSG00000079017	38.6782	0.881826	0.293797	3.00149	0.00268666	0.0398572	Ifi27l2a	12	protein_coding	interferon, alpha-inducible protein 27 like 2A [Source:MGI Symbol;Acc:MGI:1924183]
ENSMUSG00000041567	1259.16	-1.41409	0.254976	-5.54599	2.92292e-08	2.90509e-06	Serpina12	12	protein_coding	serine (or cysteine) peptidase inhibitor, clade A (alpha-1 antiproteinase, antitrypsin), member 12 [Source:MGI Symbol;Acc:MGI:1915304]
ENSMUSG00000092075	1104.75	-3.3766	0.740413	-4.56043	5.10483e-06	0.000270981	Serpina4-ps1	12	unprocessed_pseudogene	serine (or cysteine) peptidase inhibitor, clade A, member 4, pseudogene 1 [Source:MGI Symbol;Acc:MGI:2448363]
ENSMUSG00000046159	25.5792	-1.81701	0.474234	-3.83146	0.000127388	0.00394958	Chrm3	13	protein_coding	cholinergic receptor, muscarinic 3, cardiac [Source:MGI Symbol;Acc:MGI:88398]
ENSMUSG00000021327	754.869	-1.2579	0.19555	-6.43261	1.25427e-10	1.70654e-08	Zkscan3	13	protein_coding	zinc finger with KRAB and SCAN domains 3 [Source:MGI Symbol;Acc:MGI:1919989]
ENSMUSG00000021338	268.484	-1.61373	0.296566	-5.44139	5.28676e-08	4.84239e-06	Carmil1	13	protein_coding	capping protein regulator and myosin 1 linker 1 [Source:MGI Symbol;Acc:MGI:1915982]
ENSMUSG00000016756	1278.63	-0.917239	0.178225	-5.14652	2.65365e-07	2.06602e-05	Cmah	13	protein_coding	cytidine monophospho-N-acetylneuraminic acid hydroxylase [Source:MGI Symbol;Acc:MGI:103227]
ENSMUSG00000036006	25.9367	-1.40758	0.395887	-3.55551	0.00037725	0.00921043	Ripor2	13	protein_coding	RHO family interacting cell polarization regulator 2 [Source:MGI Symbol;Acc:MGI:2444879]
ENSMUSG00000035910	31.2179	0.869036	0.235698	3.68707	0.000226848	0.00616094	Dcdc2a	13	protein_coding	doublecortin domain containing 2a [Source:MGI Symbol;Acc:MGI:2652818]
ENSMUSG00000038372	25.3544	1.06655	0.330638	3.22573	0.0012565	0.0235977	Gmds	13	protein_coding	GDP-mannose 4, 6-dehydratase [Source:MGI Symbol;Acc:MGI:1891112]
ENSMUSG00000044734	31.521	2.04127	0.410729	4.96987	6.69982e-07	4.64808e-05	Serpinb1a	13	protein_coding	serine (or cysteine) peptidase inhibitor, clade B, member 1a [Source:MGI Symbol;Acc:MGI:1913472]
ENSMUSG00000058672	2009.24	-1.30933	0.451763	-2.89826	0.00375234	0.0493758	Tubb2a	13	protein_coding	tubulin, beta 2A class IIA [Source:MGI Symbol;Acc:MGI:107861]
ENSMUSG00000021416	105.853	0.850129	0.238246	3.56829	0.000359321	0.00888099	Eci3	13	protein_coding	enoyl-Coenzyme A delta isomerase 3 [Source:MGI Symbol;Acc:MGI:1916373]
ENSMUSG00000078915	52.239	-1.16211	0.336	-3.45867	0.000542859	0.0123701	Hsp25-ps1	13	processed_pseudogene	heat shock protein 25, pseudogene 1 [Source:MGI Symbol;Acc:MGI:96241]
ENSMUSG00000021376	382.627	-1.34298	0.181315	-7.40687	1.2931e-13	2.74569e-11	Tpmt	13	protein_coding	thiopurine methyltransferase [Source:MGI Symbol;Acc:MGI:98812]
ENSMUSG00000038042	18.8549	1.06517	0.328716	3.2404	0.00119362	0.0229456	Ptpdc1	13	protein_coding	protein tyrosine phosphatase domain containing 1 [Source:MGI Symbol;Acc:MGI:2145430]
ENSMUSG00000048368	32.1751	-3.4825	0.459036	-7.58655	3.28528e-14	8.37089e-12	Omd	13	protein_coding	osteomodulin [Source:MGI Symbol;Acc:MGI:1350918]
ENSMUSG00000055254	150.196	2.19654	0.604314	3.63476	0.000278237	0.00723417	Ntrk2	13	protein_coding	neurotrophic tyrosine kinase, receptor, type 2 [Source:MGI Symbol;Acc:MGI:97384]
ENSMUSG00000114501	18.1247	1.71245	0.48515	3.52974	0.000415962	0.0099646	Gm48582	13	TEC	predicted gene, 48582 [Source:MGI Symbol;Acc:MGI:6098150]
ENSMUSG00000021594	735.153	-1.34765	0.177959	-7.57281	3.65236e-14	9.14002e-12	Srd5a1	13	protein_coding	steroid 5 alpha-reductase 1 [Source:MGI Symbol;Acc:MGI:98400]
ENSMUSG00000091133	114.597	-0.981025	0.218052	-4.49903	6.8263e-06	0.000346608	Gm17108	13	lncRNA	predicted gene 17108 [Source:MGI Symbol;Acc:MGI:4937935]
ENSMUSG00000069170	84.2216	-2.50827	0.343651	-7.29887	2.90184e-13	5.72766e-11	Adgrv1	13	protein_coding	adhesion G protein-coupled receptor V1 [Source:MGI Symbol;Acc:MGI:1274784]
ENSMUSG00000012422	328.711	-0.838995	0.238093	-3.52381	0.00042539	0.0101637	Tmem167	13	protein_coding	transmembrane protein 167 [Source:MGI Symbol;Acc:MGI:1913324]
ENSMUSG00000048376	337.873	-0.848681	0.199491	-4.25424	2.09761e-05	0.000896218	F2r	13	protein_coding	coagulation factor II (thrombin) receptor [Source:MGI Symbol;Acc:MGI:101802]
ENSMUSG00000021665	137.603	0.958396	0.160589	5.968	2.40183e-09	2.85248e-07	Hexb	13	protein_coding	hexosaminidase B [Source:MGI Symbol;Acc:MGI:96074]
ENSMUSG00000021765	41.535	-1.46104	0.502066	-2.91006	0.00361365	0.048109	Fst	13	protein_coding	follistatin [Source:MGI Symbol;Acc:MGI:95586]
ENSMUSG00000114255	37.639	-1.16652	0.275445	-4.23504	2.28509e-05	0.000967472	Gm10734	13	lncRNA	predicted gene 10734 [Source:MGI Symbol;Acc:MGI:3642559]
ENSMUSG00000097148	67.4398	-2.96131	0.467378	-6.336	2.35804e-10	3.11751e-08	Gm3839	14	protein_coding	predicted pseudogene 3839 [Source:MGI Symbol;Acc:MGI:3782011]
ENSMUSG00000021773	45.8548	-0.942204	0.268425	-3.51012	0.000447911	0.0105852	Comtd1	14	protein_coding	catechol-O-methyltransferase domain containing 1 [Source:MGI Symbol;Acc:MGI:1916406]
ENSMUSG00000115022	2403.92	1.03766	0.213407	4.86237	1.15991e-06	7.45639e-05	Gm49387	14	protein_coding	predicted gene, 49387 [Source:MGI Symbol;Acc:MGI:6121612]
ENSMUSG00000021884	2520.71	1.04086	0.208126	5.0011	5.70056e-07	4.12359e-05	Hacl1	14	protein_coding	2-hydroxyacyl-CoA lyase 1 [Source:MGI Symbol;Acc:MGI:1929657]
ENSMUSG00000021830	38.9225	0.959481	0.279781	3.42941	0.000604905	0.0135418	Txndc16	14	protein_coding	thioredoxin domain containing 16 [Source:MGI Symbol;Acc:MGI:1917811]
ENSMUSG00000072115	2622.81	0.960158	0.181459	5.29133	1.2143e-07	1.05697e-05	Ang	14	protein_coding	angiogenin, ribonuclease, RNase A family, 5 [Source:MGI Symbol;Acc:MGI:88022]
ENSMUSG00000000957	376.451	0.819253	0.162817	5.03173	4.86072e-07	3.64268e-05	Mmp14	14	protein_coding	matrix metallopeptidase 14 (membrane-inserted) [Source:MGI Symbol;Acc:MGI:101900]
ENSMUSG00000052435	91.1058	-0.832425	0.279245	-2.98098	0.00287324	0.0414682	Cebpe	14	protein_coding	CCAAT/enhancer binding protein (C/EBP), epsilon [Source:MGI Symbol;Acc:MGI:103572]
ENSMUSG00000022215	289.29	-1.95539	0.274619	-7.12035	1.07653e-12	1.95929e-10	Fitm1	14	protein_coding	fat storage-inducing transmembrane protein 1 [Source:MGI Symbol;Acc:MGI:1915930]
ENSMUSG00000022218	121.204	1.41649	0.304174	4.65682	3.21135e-06	0.000182943	Tgm1	14	protein_coding	transglutaminase 1, K polypeptide [Source:MGI Symbol;Acc:MGI:98730]
ENSMUSG00000022220	51.1315	0.852889	0.214944	3.96796	7.24918e-05	0.00252084	Adcy4	14	protein_coding	adenylate cyclase 4 [Source:MGI Symbol;Acc:MGI:99674]
ENSMUSG00000022032	79.4145	-6.91202	1.10065	-6.27995	3.38692e-10	4.39484e-08	Scara5	14	protein_coding	scavenger receptor class A, member 5 [Source:MGI Symbol;Acc:MGI:1918395]
ENSMUSG00000034463	33.7443	1.30594	0.436921	2.98895	0.00279934	0.0409498	Scara3	14	protein_coding	scavenger receptor class A, member 3 [Source:MGI Symbol;Acc:MGI:2444418]
ENSMUSG00000022048	34.1606	0.872173	0.224093	3.89201	9.94162e-05	0.00324759	Dpysl2	14	protein_coding	dihydropyrimidinase-like 2 [Source:MGI Symbol;Acc:MGI:1349763]
ENSMUSG00000115099	11.6511	-1.67738	0.417357	-4.01906	5.84314e-05	0.00216057	1700087I21Rik	14	lncRNA	RIKEN cDNA 1700087I21 gene [Source:MGI Symbol;Acc:MGI:1923869]
ENSMUSG00000022129	53.3705	1.716	0.299004	5.73906	9.52058e-09	1.02632e-06	Dct	14	protein_coding	dopachrome tautomerase [Source:MGI Symbol;Acc:MGI:102563]
ENSMUSG00000022181	2083.33	-3.34339	0.220558	-15.1588	6.62756e-52	1.16098e-48	C6	15	protein_coding	complement component 6 [Source:MGI Symbol;Acc:MGI:88233]
ENSMUSG00000022149	4261.55	-1.13505	0.225896	-5.02464	5.04383e-07	3.7598e-05	C9	15	protein_coding	complement component 9 [Source:MGI Symbol;Acc:MGI:1098282]
ENSMUSG00000005268	1459.81	1.63615	0.240133	6.81352	9.52423e-12	1.51673e-09	Prlr	15	protein_coding	prolactin receptor [Source:MGI Symbol;Acc:MGI:97763]
ENSMUSG00000115317	36.8645	0.815559	0.251902	3.2376	0.0012054	0.0231404	Gm32618	15	lncRNA	predicted gene, 32618 [Source:MGI Symbol;Acc:MGI:5591777]
ENSMUSG00000022340	14.8204	3.56077	0.520537	6.84057	7.88767e-12	1.30045e-09	Sybu	15	protein_coding	syntabulin (syntaxin-interacting) [Source:MGI Symbol;Acc:MGI:2442392]
ENSMUSG00000115503	34.2362	0.861654	0.287194	3.00025	0.00269762	0.0399203	Gm6392	15	processed_pseudogene	predicted gene 6392 [Source:MGI Symbol;Acc:MGI:3644256]
ENSMUSG00000072568	115.388	1.7246	0.30704	5.61688	1.94439e-08	1.98896e-06	Lratd2	15	protein_coding	LRAT domain containing 1 [Source:MGI Symbol;Acc:MGI:3026924]
ENSMUSG00000022347	483.837	10.8328	0.990528	10.9364	7.72147e-28	5.41043e-25	A1bg	15	protein_coding	alpha-1-B glycoprotein [Source:MGI Symbol;Acc:MGI:2152878]
ENSMUSG00000059895	80.6419	1.03791	0.196375	5.28537	1.25452e-07	1.06914e-05	Ptp4a3	15	protein_coding	protein tyrosine phosphatase 4a3 [Source:MGI Symbol;Acc:MGI:1277098]
ENSMUSG00000075602	73.6677	1.03091	0.253894	4.06041	4.89867e-05	0.00186043	Ly6a	15	protein_coding	lymphocyte antigen 6 complex, locus A [Source:MGI Symbol;Acc:MGI:107527]
ENSMUSG00000053168	199.412	2.09295	0.337137	6.20802	5.36578e-10	6.71393e-08	9030619P08Rik	15	transcribed_unprocessed_pseudogene	RIKEN cDNA 9030619P08 gene [Source:MGI Symbol;Acc:MGI:3612405]
ENSMUSG00000063354	350.169	1.1675	0.292541	3.99088	6.58282e-05	0.00235336	Slc39a4	15	protein_coding	solute carrier family 39 (zinc transporter), member 4 [Source:MGI Symbol;Acc:MGI:1919277]
ENSMUSG00000068220	246.447	-1.37203	0.328316	-4.179	2.92788e-05	0.00120326	Lgals1	15	protein_coding	lectin, galactose binding, soluble 1 [Source:MGI Symbol;Acc:MGI:96777]
ENSMUSG00000022408	24.6621	-1.72236	0.430707	-3.99891	6.3636e-05	0.00228665	Fam83f	15	protein_coding	family with sequence similarity 83, member F [Source:MGI Symbol;Acc:MGI:2146227]
ENSMUSG00000116157	33.0143	-3.17012	0.563141	-5.62936	1.80884e-08	1.8639e-06	Cyp2d67-ps	15	unprocessed_pseudogene	cytochrome P450, family 2, subfamily d, polypeptide 67, pseudogene [Source:MGI Symbol;Acc:MGI:5011286]
ENSMUSG00000022463	716.185	0.823984	0.209972	3.92426	8.6995e-05	0.00291662	Srebf2	15	protein_coding	sterol regulatory element binding factor 2 [Source:MGI Symbol;Acc:MGI:107585]
ENSMUSG00000068086	12974.6	-3.96848	0.207947	-19.0841	3.42513e-81	1.59999e-77	Cyp2d9	15	protein_coding	cytochrome P450, family 2, subfamily d, polypeptide 9 [Source:MGI Symbol;Acc:MGI:88606]
ENSMUSG00000099086	1648.37	-4.03274	0.26341	-15.3097	6.58299e-53	1.31792e-49	Gm27622	15	miRNA	predicted gene, 27622 [Source:MGI Symbol;Acc:MGI:5531004]
ENSMUSG00000096852	1328.45	-3.6858	0.313481	-11.7576	6.45259e-32	6.02844e-29	Cyp2d12	15	protein_coding	cytochrome P450, family 2, subfamily d, polypeptide 12 [Source:MGI Symbol;Acc:MGI:88604]
ENSMUSG00000116341	77.527	-1.08701	0.332043	-3.27371	0.00106146	0.0211298	Cyp2d36-ps	15	unprocessed_pseudogene	cytochrome P450, family 2, subfamily d, polypeptide 36, pseudogene [Source:MGI Symbol;Acc:MGI:3721931]
ENSMUSG00000058613	485.401	-0.877346	0.285858	-3.06917	0.00214656	0.0342618	Cyp2d41-ps	15	unprocessed_pseudogene	cytochrome P450, family 2, subfamily d, member 41, pseudogene [Source:MGI Symbol;Acc:MGI:3645691]
ENSMUSG00000098695	148.629	-1.87207	0.491003	-3.81275	0.00013743	0.00420249	Gm27618	15	miRNA	predicted gene, 27618 [Source:MGI Symbol;Acc:MGI:5531000]
ENSMUSG00000058099	48.8053	0.904114	0.225499	4.00939	6.08745e-05	0.00220974	Nfam1	15	protein_coding	Nfat activating molecule with ITAM motif 1 [Source:MGI Symbol;Acc:MGI:1921289]
ENSMUSG00000049414	34.2505	-0.976483	0.262245	-3.72355	0.000196438	0.00555015	Gm5417	15	processed_pseudogene	predicted gene 5417 [Source:MGI Symbol;Acc:MGI:3648626]
ENSMUSG00000054863	18.6897	-1.55698	0.371684	-4.18898	2.80216e-05	0.00116182	Tafa5	15	protein_coding	TAFA chemokine like family member 5 [Source:MGI Symbol;Acc:MGI:2146182]
ENSMUSG00000022620	546.898	-1.86316	0.170079	-10.9547	6.31125e-28	4.65505e-25	Arsa	15	protein_coding	arylsulfatase A [Source:MGI Symbol;Acc:MGI:88077]
ENSMUSG00000055782	362.128	0.907945	0.296024	3.06713	0.00216124	0.0343008	Abcd2	15	protein_coding	ATP-binding cassette, sub-family D (ALD), member 2 [Source:MGI Symbol;Acc:MGI:1349467]
ENSMUSG00000096215	27.4376	1.19087	0.403698	2.94991	0.00317867	0.0445014	Smim22	16	protein_coding	small integral membrane protein 22 [Source:MGI Symbol;Acc:MGI:3643379]
ENSMUSG00000022505	121.332	1.75324	0.316736	5.53534	3.1062e-08	3.06551e-06	Emp2	16	protein_coding	epithelial membrane protein 2 [Source:MGI Symbol;Acc:MGI:1098726]
ENSMUSG00000051146	20.5508	-1.09904	0.295314	-3.72161	0.000197954	0.00558175	Camk2n2	16	protein_coding	calcium/calmodulin-dependent protein kinase II inhibitor 2 [Source:MGI Symbol;Acc:MGI:1920297]
ENSMUSG00000116831	21.6243	1.48752	0.350668	4.24198	2.21559e-05	0.000940887	Gm30505	16	lncRNA	predicted gene, 30505 [Source:MGI Symbol;Acc:MGI:5589664]
ENSMUSG00000022797	168.722	-0.879079	0.255605	-3.43921	0.000583417	0.0131871	Tfrc	16	protein_coding	transferrin receptor [Source:MGI Symbol;Acc:MGI:98822]
ENSMUSG00000052133	65.3347	-1.30831	0.407263	-3.21245	0.00131607	0.0243794	Sema5b	16	protein_coding	sema domain, seven thrombospondin repeats (type 1 and type 1-like), transmembrane domain (TM) and short cytoplasmic domain, (semaphorin) 5B [Source:MGI Symbol;Acc:MGI:107555]
ENSMUSG00000022747	25.9853	2.04697	0.272204	7.51998	5.47844e-14	1.2383e-11	St3gal6	16	protein_coding	ST3 beta-galactoside alpha-2,3-sialyltransferase 6 [Source:MGI Symbol;Acc:MGI:1888707]
ENSMUSG00000109841	36.9139	-1.6249	0.262508	-6.18991	6.01993e-10	7.46578e-08	E330011O21Rik	16	lncRNA	RIKEN cDNA E330011O21 gene [Source:MGI Symbol;Acc:MGI:3759668]
ENSMUSG00000022762	26.771	-2.24121	0.389139	-5.75941	8.44062e-09	9.16952e-07	Ncam2	16	protein_coding	neural cell adhesion molecule 2 [Source:MGI Symbol;Acc:MGI:97282]
ENSMUSG00000046160	77.1139	-2.25563	0.338465	-6.66429	2.65951e-11	4.09564e-09	Olig1	16	protein_coding	oligodendrocyte transcription factor 1 [Source:MGI Symbol;Acc:MGI:1355334]
ENSMUSG00000000385	51.365	0.840261	0.259958	3.2323	0.00122799	0.0234744	Tmprss2	16	protein_coding	transmembrane protease, serine 2 [Source:MGI Symbol;Acc:MGI:1354381]
ENSMUSG00000073460	66.8347	-1.78341	0.376198	-4.74061	2.13073e-06	0.000127064	Pnldc1	17	protein_coding	poly(A)-specific ribonuclease (PARN)-like domain containing 1 [Source:MGI Symbol;Acc:MGI:2685159]
ENSMUSG00000069743	22.9098	1.02421	0.342916	2.98676	0.00281946	0.0410301	Zfp820	17	protein_coding	zinc finger protein 820 [Source:MGI Symbol;Acc:MGI:1922674]
ENSMUSG00000062012	13.0394	1.56335	0.422223	3.70266	0.000213351	0.00589725	Zfp13	17	protein_coding	zinc finger protein 13 [Source:MGI Symbol;Acc:MGI:99159]
ENSMUSG00000046070	1355.29	0.868955	0.196727	4.41705	1.00055e-05	0.000481848	Igfals	17	protein_coding	insulin-like growth factor binding protein, acid labile subunit [Source:MGI Symbol;Acc:MGI:107973]
ENSMUSG00000117084	31.7571	2.06197	0.49885	4.13345	3.57364e-05	0.00142275	Gm22146	17	lncRNA	predicted gene, 22146 [Source:MGI Symbol;Acc:MGI:5451923]
ENSMUSG00000024029	157.414	-3.07926	1.06214	-2.89911	0.00374226	0.0492895	Tff3	17	protein_coding	trefoil factor 3, intestinal [Source:MGI Symbol;Acc:MGI:104638]
ENSMUSG00000117879	48.7387	2.2441	0.309292	7.25559	3.99901e-13	7.677e-11	2310015A16Rik	17	lncRNA	RIKEN cDNA 2310015A16 gene [Source:MGI Symbol;Acc:MGI:1916811]
ENSMUSG00000034786	26.4438	0.992172	0.298144	3.32783	0.000875248	0.0181082	Gpsm3	17	protein_coding	G-protein signalling modulator 3 (AGS3-like, C. elegans) [Source:MGI Symbol;Acc:MGI:2146785]
ENSMUSG00000092471	90.0312	-1.03341	0.344634	-2.99857	0.00271247	0.0399712	Cyp21a2-ps	17	unprocessed_pseudogene	cytochrome P450, family 21, subfamily a, polypeptide 2 pseudogene [Source:MGI Symbol;Acc:MGI:3645529]
ENSMUSG00000024365	35.6213	-1.6441	0.418426	-3.92926	8.52064e-05	0.00286351	Cyp21a1	17	protein_coding	cytochrome P450, family 21, subfamily a, polypeptide 1 [Source:MGI Symbol;Acc:MGI:88591]
ENSMUSG00000024391	1524.29	0.905108	0.175745	5.15013	2.60307e-07	2.03796e-05	Apom	17	protein_coding	apolipoprotein M [Source:MGI Symbol;Acc:MGI:1930124]
ENSMUSG00000024397	43.9353	0.922234	0.291229	3.1667	0.0015418	0.0268293	Aif1	17	protein_coding	allograft inflammatory factor 1 [Source:MGI Symbol;Acc:MGI:1343098]
ENSMUSG00000041293	58.8042	1.98834	0.508261	3.91204	9.15185e-05	0.00302486	Adgrf1	17	protein_coding	adhesion G protein-coupled receptor F1 [Source:MGI Symbol;Acc:MGI:1924846]
ENSMUSG00000023959	27.3296	-1.08817	0.354676	-3.06807	0.00215444	0.0342991	Clic5	17	protein_coding	chloride intracellular channel 5 [Source:MGI Symbol;Acc:MGI:1917912]
ENSMUSG00000051682	29.7564	0.926278	0.300104	3.08653	0.0020251	0.0329231	Treml4	17	protein_coding	triggering receptor expressed on myeloid cells-like 4 [Source:MGI Symbol;Acc:MGI:1923239]
ENSMUSG00000002831	201.521	-2.57246	0.5224	-4.92431	8.46588e-07	5.67659e-05	Plin4	17	protein_coding	perilipin 4 [Source:MGI Symbol;Acc:MGI:1929709]
ENSMUSG00000024164	71772.7	0.88826	0.13346	6.65564	2.82072e-11	4.2967e-09	C3	17	protein_coding	complement component 3 [Source:MGI Symbol;Acc:MGI:88227]
ENSMUSG00000024053	14.4103	1.72773	0.44667	3.86803	0.000109719	0.00352659	Emilin2	17	protein_coding	elastin microfibril interfacer 2 [Source:MGI Symbol;Acc:MGI:2389136]
ENSMUSG00000024084	94.0508	1.1569	0.205436	5.63146	1.78686e-08	1.85489e-06	Qpct	17	protein_coding	glutaminyl-peptide cyclotransferase (glutaminyl cyclase) [Source:MGI Symbol;Acc:MGI:1917786]
ENSMUSG00000040957	21.3639	1.35112	0.338532	3.99113	6.57601e-05	0.00235336	Cables1	18	protein_coding	CDK5 and Abl enzyme substrate 1 [Source:MGI Symbol;Acc:MGI:1927065]
ENSMUSG00000024421	41.1219	-3.2653	0.467963	-6.9777	3.00059e-12	5.12808e-10	Lama3	18	protein_coding	laminin, alpha 3 [Source:MGI Symbol;Acc:MGI:99909]
ENSMUSG00000024424	3283.91	-2.00893	0.166851	-12.0403	2.1825e-33	2.18469e-30	Ttc39c	18	protein_coding	tetratricopeptide repeat domain 39C [Source:MGI Symbol;Acc:MGI:1919997]
ENSMUSG00000024430	36.6309	-2.55453	0.652269	-3.91637	8.9891e-05	0.00298515	Cabyr	18	protein_coding	calcium-binding tyrosine-(Y)-phosphorylation regulated (fibrousheathin 2) [Source:MGI Symbol;Acc:MGI:1918382]
ENSMUSG00000024411	64.4582	-3.0811	0.448545	-6.86908	6.4615e-12	1.07799e-09	Aqp4	18	protein_coding	aquaporin 4 [Source:MGI Symbol;Acc:MGI:107387]
ENSMUSG00000034774	165.21	-1.34632	0.246296	-5.46626	4.59632e-08	4.32301e-06	Dsg1c	18	protein_coding	desmoglein 1 gamma [Source:MGI Symbol;Acc:MGI:2664358]
ENSMUSG00000069441	28.6251	-1.66649	0.473009	-3.52317	0.00042641	0.0101637	Dsg1a	18	protein_coding	desmoglein 1 alpha [Source:MGI Symbol;Acc:MGI:94930]
ENSMUSG00000061928	24.1766	-1.71023	0.397839	-4.2988	1.71724e-05	0.000761562	Dsg1b	18	protein_coding	desmoglein 1 beta [Source:MGI Symbol;Acc:MGI:2664357]
ENSMUSG00000117526	38.6282	1.08217	0.300246	3.60427	0.00031303	0.00788994	Gm41780	18	processed_pseudogene	predicted gene, 41780 [Source:MGI Symbol;Acc:MGI:5624665]
ENSMUSG00000090523	72.5427	1.09523	0.239736	4.5685	4.9123e-06	0.000261753	Gypc	18	protein_coding	glycophorin C [Source:MGI Symbol;Acc:MGI:1098566]
ENSMUSG00000051439	20.2721	1.26376	0.34416	3.67203	0.000240636	0.00646028	Cd14	18	protein_coding	CD14 antigen [Source:MGI Symbol;Acc:MGI:88318]
ENSMUSG00000038524	18.3289	1.02054	0.349663	2.91864	0.00351562	0.0475871	Fchsd1	18	protein_coding	FCH and double SH3 domains 1 [Source:MGI Symbol;Acc:MGI:2441771]
ENSMUSG00000117780	228.485	-1.75412	0.57178	-3.06782	0.00215624	0.0342991	Gm3734	18	lncRNA	predicted gene 3734 [Source:MGI Symbol;Acc:MGI:3781909]
ENSMUSG00000024480	214.539	-0.849677	0.286573	-2.96496	0.00302725	0.0429827	Ap3s1	18	protein_coding	adaptor-related protein complex 3, sigma 1 subunit [Source:MGI Symbol;Acc:MGI:1337062]
ENSMUSG00000024621	374.348	0.859454	0.205142	4.18955	2.79509e-05	0.00116182	Csf1r	18	protein_coding	colony stimulating factor 1 receptor [Source:MGI Symbol;Acc:MGI:1339758]
ENSMUSG00000037263	20.9635	4.0214	0.426429	9.4304	4.08525e-21	2.04467e-18	Aldh3b3	19	protein_coding	aldehyde dehydrogenase 3 family, member B3 [Source:MGI Symbol;Acc:MGI:1920708]
ENSMUSG00000060803	10903.5	-1.82651	0.289964	-6.29908	2.99416e-10	3.9215e-08	Gstp1	19	protein_coding	glutathione S-transferase, pi 1 [Source:MGI Symbol;Acc:MGI:95865]
ENSMUSG00000038155	3933.32	-1.70888	0.298085	-5.73287	9.87428e-09	1.05632e-06	Gstp2	19	protein_coding	glutathione S-transferase, pi 2 [Source:MGI Symbol;Acc:MGI:95864]
ENSMUSG00000087132	28.1217	-0.891068	0.263965	-3.37571	0.000736248	0.0158735	A930001C03Rik	19	lncRNA	RIKEN cDNA A930001C03 gene [Source:MGI Symbol;Acc:MGI:2441838]
ENSMUSG00000042041	164.07	-1.34701	0.348967	-3.86	0.000113388	0.00360042	2010003K11Rik	19	protein_coding	RIKEN cDNA 2010003K11 gene [Source:MGI Symbol;Acc:MGI:1917111]
ENSMUSG00000103651	31.5759	-0.856669	0.274552	-3.12024	0.00180705	0.0303282	Gm37206	19	TEC	predicted gene, 37206 [Source:MGI Symbol;Acc:MGI:5610434]
ENSMUSG00000024855	39.4778	0.821675	0.254499	3.22859	0.001244	0.0235977	Pacs1	19	protein_coding	phosphofurin acidic cluster sorting protein 1 [Source:MGI Symbol;Acc:MGI:1277113]
ENSMUSG00000024937	148.689	0.826929	0.159712	5.17763	2.24717e-07	1.80988e-05	Ehbp1l1	19	protein_coding	EH domain binding protein 1-like 1 [Source:MGI Symbol;Acc:MGI:3612340]
ENSMUSG00000024799	1135.45	0.829568	0.242604	3.41944	0.00062751	0.0139808	Tm7sf2	19	protein_coding	transmembrane 7 superfamily member 2 [Source:MGI Symbol;Acc:MGI:1920416]
ENSMUSG00000047810	23.4654	1.01849	0.324787	3.13587	0.00171346	0.0293192	Ccdc88b	19	protein_coding	coiled-coil domain containing 88B [Source:MGI Symbol;Acc:MGI:1925567]
ENSMUSG00000060675	61.2133	1.43823	0.247933	5.80089	6.59648e-09	7.27898e-07	Plaat3	19	protein_coding	phospholipase A and acyltransferase 3 [Source:MGI Symbol;Acc:MGI:2179715]
ENSMUSG00000053303	317.317	6.46047	0.279272	23.1332	2.14403e-118	3.00464e-114	Slc22a26	19	protein_coding	solute carrier family 22 (organic cation transporter), member 26 [Source:MGI Symbol;Acc:MGI:2385316]
ENSMUSG00000118312	15.9449	7.42255	1.05422	7.04079	1.91154e-12	3.35087e-10	Gm7096	19	unprocessed_pseudogene	predicted gene 7096 [Source:MGI Symbol;Acc:MGI:3646592]
ENSMUSG00000067656	338.937	1.58008	0.209856	7.52934	5.09976e-14	1.21132e-11	Slc22a27	19	protein_coding	solute carrier family 22, member 27 [Source:MGI Symbol;Acc:MGI:3042283]
ENSMUSG00000024694	1105.73	-0.981041	0.20433	-4.80126	1.57668e-06	9.73374e-05	Keg1	19	protein_coding	kidney expressed gene 1 [Source:MGI Symbol;Acc:MGI:1928492]
ENSMUSG00000114469	14.5708	-2.18238	0.477627	-4.5692	4.89579e-06	0.000261753	C730002L08Rik	19	lncRNA	RIKEN cDNA C730002L08 gene [Source:MGI Symbol;Acc:MGI:2443493]
ENSMUSG00000053279	10547	-0.930253	0.179789	-5.17412	2.28983e-07	1.8337e-05	Aldh1a1	19	protein_coding	aldehyde dehydrogenase family 1, subfamily A1 [Source:MGI Symbol;Acc:MGI:1353450]
ENSMUSG00000118155	65.8251	-4.7333	0.577002	-8.20327	2.3394e-16	6.69068e-14	Gm50136	19	lncRNA	predicted gene, 50136 [Source:MGI Symbol;Acc:MGI:6302882]
ENSMUSG00000064202	18.7541	1.00813	0.3047	3.3086	0.00093762	0.0190156	4430402I18Rik	19	protein_coding	RIKEN cDNA 4430402I18 gene [Source:MGI Symbol;Acc:MGI:1918036]
ENSMUSG00000046324	301.318	-0.921679	0.17138	-5.37798	7.53252e-08	6.81037e-06	Ermp1	19	protein_coding	endoplasmic reticulum metallopeptidase 1 [Source:MGI Symbol;Acc:MGI:106250]
ENSMUSG00000118146	36.8292	0.992175	0.330284	3.00401	0.00266446	0.0395968	Cyp2c72-ps	19	processed_pseudogene	cytochrome P450, family 2, subfamily c, polypeptide 72, pseudogene [Source:MGI Symbol;Acc:MGI:3721925]
ENSMUSG00000025003	36.3887	1.72953	0.438965	3.94002	8.14731e-05	0.00275789	Cyp2c39	19	protein_coding	cytochrome P450, family 2, subfamily c, polypeptide 39 [Source:MGI Symbol;Acc:MGI:1306818]
ENSMUSG00000062624	3870.47	1.21981	0.230676	5.28798	1.23676e-07	1.06647e-05	Cyp2c67	19	protein_coding	cytochrome P450, family 2, subfamily c, polypeptide 67 [Source:MGI Symbol;Acc:MGI:3612288]
ENSMUSG00000074882	4311.52	2.16921	0.200974	10.7935	3.69538e-27	2.46605e-24	Cyp2c68	19	protein_coding	cytochrome P450, family 2, subfamily c, polypeptide 68 [Source:MGI Symbol;Acc:MGI:3612287]
ENSMUSG00000025004	4991.18	3.28574	0.210837	15.5842	9.31635e-55	2.17599e-51	Cyp2c40	19	protein_coding	cytochrome P450, family 2, subfamily c, polypeptide 40 [Source:MGI Symbol;Acc:MGI:1306815]
ENSMUSG00000092008	3556.76	3.66994	0.274091	13.3895	6.96823e-41	8.87753e-38	Cyp2c69	19	protein_coding	cytochrome P450, family 2, subfamily c, polypeptide 69 [Source:MGI Symbol;Acc:MGI:3721049]
ENSMUSG00000042248	3417.46	1.55305	0.24021	6.46538	1.01048e-10	1.41608e-08	Cyp2c37	19	protein_coding	cytochrome P450, family 2. subfamily c, polypeptide 37 [Source:MGI Symbol;Acc:MGI:1306806]
ENSMUSG00000060613	4044.54	1.10194	0.241867	4.55599	5.21386e-06	0.000273659	Cyp2c70	19	protein_coding	cytochrome P450, family 2, subfamily c, polypeptide 70 [Source:MGI Symbol;Acc:MGI:2385878]
ENSMUSG00000025154	43.1571	0.853191	0.240266	3.55104	0.000383719	0.00935206	Arhgap19	19	protein_coding	Rho GTPase activating protein 19 [Source:MGI Symbol;Acc:MGI:1918335]
ENSMUSG00000038754	1574.85	-4.27202	0.493522	-8.65618	4.87854e-18	1.7092e-15	Elovl3	19	protein_coding	elongation of very long chain fatty acids (FEN1/Elo2, SUR4/Elo3, yeast)-like 3 [Source:MGI Symbol;Acc:MGI:1195976]
ENSMUSG00000003555	774.083	2.30609	0.316785	7.27966	3.34651e-13	6.5136e-11	Cyp17a1	19	protein_coding	cytochrome P450, family 17, subfamily a, polypeptide 1 [Source:MGI Symbol;Acc:MGI:88586]
ENSMUSG00000001128	190.46	1.26163	0.240518	5.24549	1.55866e-07	1.30797e-05	Cfp	X	protein_coding	complement factor properdin [Source:MGI Symbol;Acc:MGI:97545]
ENSMUSG00000085611	55.9889	-0.909687	0.299844	-3.03387	0.00241437	0.0369781	Ap3s1-ps1	X	processed_pseudogene	adaptor-related protein complex 3, sigma 1 subunit, pseudogene 1 [Source:MGI Symbol;Acc:MGI:1929216]
ENSMUSG00000073125	34.4017	1.55755	0.534064	2.91642	0.00354078	0.047712	Xlr3b	X	protein_coding	X-linked lymphocyte-regulated 3B [Source:MGI Symbol;Acc:MGI:109505]
ENSMUSG00000031400	102.197	1.16527	0.393532	2.96104	0.00306602	0.0434012	G6pdx	X	protein_coding	glucose-6-phosphate dehydrogenase X-linked [Source:MGI Symbol;Acc:MGI:105979]
ENSMUSG00000044206	154.894	1.04518	0.23864	4.37972	1.18834e-05	0.000549616	Vsig4	X	protein_coding	V-set and immunoglobulin domain containing 4 [Source:MGI Symbol;Acc:MGI:2679720]
ENSMUSG00000071719	51.4564	-2.65767	0.426867	-6.22599	4.78513e-10	6.09626e-08	Tmem28	X	protein_coding	transmembrane protein 28 [Source:MGI Symbol;Acc:MGI:3648377]
ENSMUSG00000031327	62.0183	1.34333	0.367846	3.65188	0.000260324	0.00690944	Chic1	X	protein_coding	cysteine-rich hydrophobic domain 1 [Source:MGI Symbol;Acc:MGI:1344694]
ENSMUSG00000086503	955.214	13.1093	1.34244	9.7653	1.58648e-22	8.89318e-20	Xist	X	lncRNA	inactive X specific transcripts [Source:MGI Symbol;Acc:MGI:98974]
ENSMUSG00000099312	35.4679	9.83928	1.04822	9.38662	6.19558e-21	2.99396e-18	Gm27733	X	misc_RNA	predicted gene, 27733 [Source:MGI Symbol;Acc:MGI:5531115]
ENSMUSG00000098743	10.9162	8.0009	1.06196	7.5341	4.91707e-14	1.18807e-11	Gm27927	X	misc_RNA	predicted gene, 27927 [Source:MGI Symbol;Acc:MGI:5531309]
ENSMUSG00000031271	578.367	-1.5297	0.425326	-3.59653	0.000322485	0.00808462	Serpina7	X	protein_coding	serine (or cysteine) peptidase inhibitor, clade A (alpha-1 antiproteinase, antitrypsin), member 7 [Source:MGI Symbol;Acc:MGI:3041197]
ENSMUSG00000025270	1022.59	-2.73207	0.196832	-13.8802	8.35187e-44	1.30048e-40	Alas2	X	protein_coding	aminolevulinic acid synthase 2, erythroid [Source:MGI Symbol;Acc:MGI:87990]
ENSMUSG00000084166	21.6393	1.17042	0.293822	3.98342	6.793e-05	0.00239189	Gm6451	X	processed_pseudogene	predicted gene 6451 [Source:MGI Symbol;Acc:MGI:3648305]
ENSMUSG00000056673	135.977	-9.27408	1.03213	-8.9854	2.57803e-19	1.03224e-16	Kdm5d	Y	protein_coding	lysine (K)-specific demethylase 5D [Source:MGI Symbol;Acc:MGI:99780]
ENSMUSG00000069049	339.034	-11.4716	1.03876	-11.0435	2.35682e-28	1.83492e-25	Eif2s3y	Y	protein_coding	eukaryotic translation initiation factor 2, subunit 3, structural gene Y-linked [Source:MGI Symbol;Acc:MGI:1349430]
ENSMUSG00000099876	10.1125	-6.08686	1.08553	-5.60727	2.05539e-08	2.07224e-06	Gm29650	Y	lncRNA	predicted gene 29650 [Source:MGI Symbol;Acc:MGI:5580356]
ENSMUSG00000068457	74.5301	-9.52207	1.05849	-8.99586	2.34392e-19	9.66109e-17	Uty	Y	protein_coding	ubiquitously transcribed tetratricopeptide repeat gene, Y chromosome [Source:MGI Symbol;Acc:MGI:894810]
ENSMUSG00000069045	400.752	-10.3976	1.04649	-9.93568	2.9117e-23	1.70019e-20	Ddx3y	Y	protein_coding	DEAD (Asp-Glu-Ala-Asp) box polypeptide 3, Y-linked [Source:MGI Symbol;Acc:MGI:1349406]

## Sheet: CDfVsHFDf
ensembl_gene_id	baseMean	log2FoldChange	lfcSE	stat	pvalue	padj	external_gene_name	chromosome_name	gene_biotype	description
ENSMUSG00000101514	153.894	-0.890391	0.26084	-3.41355	0.000641228	0.0177242	Gm5524	1	lncRNA	predicted gene 5524 [Source:MGI Symbol;Acc:MGI:3646041]
ENSMUSG00000067653	26.929	1.0378	0.250336	4.14562	3.38896e-05	0.00213932	Ankrd23	1	protein_coding	ankyrin repeat domain 23 [Source:MGI Symbol;Acc:MGI:1925571]
ENSMUSG00000109510	36.3285	0.926802	0.223004	4.15598	3.23891e-05	0.00211117	Gm42417	1	protein_coding	predicted gene, 42417 [Source:MGI Symbol;Acc:MGI:5649003]
ENSMUSG00000026117	108.715	-0.841756	0.248822	-3.38296	0.000717086	0.0194001	Zap70	1	protein_coding	zeta-chain (TCR) associated protein kinase [Source:MGI Symbol;Acc:MGI:99613]
ENSMUSG00000026077	31.8763	4.18685	0.906156	4.62045	3.82905e-06	0.000364852	Npas2	1	protein_coding	neuronal PAS domain protein 2 [Source:MGI Symbol;Acc:MGI:109232]
ENSMUSG00000026074	129.851	0.98744	0.239335	4.12577	3.69492e-05	0.00228108	Map4k4	1	protein_coding	mitogen-activated protein kinase kinase kinase kinase 4 [Source:MGI Symbol;Acc:MGI:1349394]
ENSMUSG00000025981	198.543	-1.109	0.361215	-3.0702	0.00213918	0.0421046	Coq10b	1	protein_coding	coenzyme Q10B [Source:MGI Symbol;Acc:MGI:1915126]
ENSMUSG00000064294	7297.91	-1.02639	0.230885	-4.44546	8.7702e-06	0.000740395	Aox3	1	protein_coding	aldehyde oxidase 3 [Source:MGI Symbol;Acc:MGI:1918974]
ENSMUSG00000006538	27.6542	1.97541	0.469618	4.20641	2.59461e-05	0.0017737	Ihh	1	protein_coding	Indian hedgehog [Source:MGI Symbol;Acc:MGI:96533]
ENSMUSG00000012187	17.0902	-2.21002	0.564084	-3.91789	8.93264e-05	0.00442339	Mogat1	1	protein_coding	monoacylglycerol O-acyltransferase 1 [Source:MGI Symbol;Acc:MGI:1915643]
ENSMUSG00000073633	39.9447	-0.969061	0.274431	-3.53117	0.000413724	0.0132802	Fbxo36	1	protein_coding	F-box protein 36 [Source:MGI Symbol;Acc:MGI:1289192]
ENSMUSG00000034220	333.928	-2.08781	0.343128	-6.08465	1.16744e-09	3.80477e-07	Gpc1	1	protein_coding	glypican 1 [Source:MGI Symbol;Acc:MGI:1194891]
ENSMUSG00000026315	44.5754	-1.36148	0.243531	-5.59056	2.26339e-08	4.87987e-06	Serpinb8	1	protein_coding	serine (or cysteine) peptidase inhibitor, clade B, member 8 [Source:MGI Symbol;Acc:MGI:894657]
ENSMUSG00000026348	115.201	1.21357	0.352581	3.44196	0.000577524	0.0164167	Acmsd	1	protein_coding	amino carboxymuconate semialdehyde decarboxylase [Source:MGI Symbol;Acc:MGI:2386323]
ENSMUSG00000100037	73.4687	0.839467	0.22618	3.71151	0.00020603	0.00804184	Gm29103	1	lncRNA	predicted gene 29103 [Source:MGI Symbol;Acc:MGI:5579809]
ENSMUSG00000042429	391.149	-1.13555	0.278208	-4.08167	4.4713e-05	0.00266642	Adora1	1	protein_coding	adenosine A1 receptor [Source:MGI Symbol;Acc:MGI:99401]
ENSMUSG00000097426	160.389	-1.06784	0.279545	-3.81992	0.000133494	0.00577402	Gm8941	1	processed_pseudogene	predicted gene 8941 [Source:MGI Symbol;Acc:MGI:3779824]
ENSMUSG00000102095	227.536	-1.4926	0.238444	-6.25974	3.85629e-10	1.38569e-07	C730036E19Rik	1	lncRNA	RIKEN cDNA C730036E19 gene [Source:MGI Symbol;Acc:MGI:3028040]
ENSMUSG00000090394	97.8099	-1.13405	0.192925	-5.87821	4.14725e-09	1.18611e-06	4930523C07Rik	1	protein_coding	RIKEN cDNA 4930523C07 gene [Source:MGI Symbol;Acc:MGI:1914897]
ENSMUSG00000026566	42.1334	1.16752	0.334396	3.49144	0.000480425	0.0145729	Mpzl1	1	protein_coding	myelin protein zero-like 1 [Source:MGI Symbol;Acc:MGI:1915731]
ENSMUSG00000040612	307.254	-0.968173	0.242907	-3.98577	6.72604e-05	0.00359766	Ildr2	1	protein_coding	immunoglobulin-like domain containing receptor 2 [Source:MGI Symbol;Acc:MGI:1196370]
ENSMUSG00000026675	632.583	-1.12708	0.328546	-3.43051	0.000602438	0.0168514	Hsd17b7	1	protein_coding	hydroxysteroid (17-beta) dehydrogenase 7 [Source:MGI Symbol;Acc:MGI:1330808]
ENSMUSG00000005674	123.019	0.921448	0.186407	4.94319	7.68545e-07	9.97259e-05	Tomm40l	1	protein_coding	translocase of outer mitochondrial membrane 40-like [Source:MGI Symbol;Acc:MGI:3589112]
ENSMUSG00000026502	158.997	0.860123	0.279388	3.07859	0.00207981	0.0414011	Desi2	1	protein_coding	desumoylating isopeptidase 2 [Source:MGI Symbol;Acc:MGI:1926075]
ENSMUSG00000038576	250.417	-1.41442	0.464674	-3.04389	0.00233541	0.044711	Susd4	1	protein_coding	sushi domain containing 4 [Source:MGI Symbol;Acc:MGI:2138351]
ENSMUSG00000079164	89.7248	-1.65363	0.260036	-6.35925	2.02745e-10	7.8924e-08	Tlr5	1	protein_coding	toll-like receptor 5 [Source:MGI Symbol;Acc:MGI:1858171]
ENSMUSG00000097615	18.1856	1.52763	0.393319	3.88393	0.00010278	0.00476938	Gm2061	1	lncRNA	predicted gene 2061 [Source:MGI Symbol;Acc:MGI:3780228]
ENSMUSG00000026614	550.488	1.50095	0.284866	5.26896	1.372e-07	2.16036e-05	Slc30a10	1	protein_coding	solute carrier family 30, member 10 [Source:MGI Symbol;Acc:MGI:2685058]
ENSMUSG00000026639	78.7495	-1.16647	0.387339	-3.01151	0.00259955	0.0481994	Lamb3	1	protein_coding	laminin, beta 3 [Source:MGI Symbol;Acc:MGI:99915]
ENSMUSG00000026655	609.994	-0.927514	0.174117	-5.32695	9.98761e-08	1.70691e-05	Fam107b	2	protein_coding	family with sequence similarity 107, member B [Source:MGI Symbol;Acc:MGI:1913790]
ENSMUSG00000026669	838.293	-1.88114	0.251884	-7.46827	8.12536e-14	8.13349e-11	Mcm10	2	protein_coding	minichromosome maintenance 10 replication initiation factor [Source:MGI Symbol;Acc:MGI:1917274]
ENSMUSG00000047617	260.945	2.15882	0.277682	7.77442	7.57961e-15	9.65642e-12	Paxx	2	protein_coding	non-homologous end joining factor [Source:MGI Symbol;Acc:MGI:2442831]
ENSMUSG00000026890	42.3392	1.50433	0.330767	4.54799	5.41604e-06	0.000486541	Lhx6	2	protein_coding	LIM homeobox protein 6 [Source:MGI Symbol;Acc:MGI:1306803]
ENSMUSG00000026839	1798.9	-2.3228	0.599516	-3.87446	0.000106863	0.00491943	Upp2	2	protein_coding	uridine phosphorylase 2 [Source:MGI Symbol;Acc:MGI:1923904]
ENSMUSG00000068742	321.059	-0.978231	0.200593	-4.8767	1.07878e-06	0.000133788	Cry2	2	protein_coding	cryptochrome 2 (photolyase-like) [Source:MGI Symbol;Acc:MGI:1270859]
ENSMUSG00000032724	158.137	0.966591	0.289061	3.3439	0.000826108	0.0210492	Abtb2	2	protein_coding	ankyrin repeat and BTB (POZ) domain containing 2 [Source:MGI Symbol;Acc:MGI:2139365]
ENSMUSG00000055312	208.678	-1.19915	0.18963	-6.32364	2.5547e-10	9.67612e-08	Them7	2	protein_coding	thioesterase superfamily member 7 [Source:MGI Symbol;Acc:MGI:1921338]
ENSMUSG00000040093	122.567	-1.75213	0.501812	-3.49161	0.000480111	0.0145729	Bmf	2	protein_coding	BCL2 modifying factor [Source:MGI Symbol;Acc:MGI:2176433]
ENSMUSG00000027346	645.133	-1.69118	0.291448	-5.80269	6.52609e-09	1.7256e-06	Gpcpd1	2	protein_coding	glycerophosphocholine phosphodiesterase 1 [Source:MGI Symbol;Acc:MGI:104898]
ENSMUSG00000084839	22.8292	-2.24072	0.584572	-3.83311	0.000126535	0.00553627	Gm14097	2	lncRNA	predicted gene 14097 [Source:MGI Symbol;Acc:MGI:3651729]
ENSMUSG00000032715	68.5717	-1.80423	0.33938	-5.31624	1.05931e-07	1.78858e-05	Trib3	2	protein_coding	tribbles pseudokinase 3 [Source:MGI Symbol;Acc:MGI:1345675]
ENSMUSG00000027478	32.1508	1.93735	0.350411	5.52879	3.22453e-08	6.64537e-06	Dnmt3b	2	protein_coding	DNA methyltransferase 3B [Source:MGI Symbol;Acc:MGI:1261819]
ENSMUSG00000090213	172.8	-0.892138	0.201861	-4.41957	9.88962e-06	0.000819028	Tmem189	2	protein_coding	transmembrane protein 189 [Source:MGI Symbol;Acc:MGI:2142624]
ENSMUSG00000087382	142.29	-1.73428	0.357866	-4.84617	1.25867e-06	0.000149483	Ctcflos	2	lncRNA	CCCTC-binding factor (zinc finger protein)-like, opposite strand [Source:MGI Symbol;Acc:MGI:1921411]
ENSMUSG00000027533	872.145	2.69765	0.571372	4.72135	2.34284e-06	0.000246862	Fabp5	3	protein_coding	fatty acid binding protein 5, epidermal [Source:MGI Symbol;Acc:MGI:101790]
ENSMUSG00000027559	25820.4	-1.12185	0.161374	-6.95184	3.60543e-12	2.65929e-09	Car3	3	protein_coding	carbonic anhydrase 3 [Source:MGI Symbol;Acc:MGI:88270]
ENSMUSG00000039519	2694.26	-0.92277	0.262603	-3.51393	0.000441521	0.0138241	Cyp7b1	3	protein_coding	cytochrome P450, family 7, subfamily b, polypeptide 1 [Source:MGI Symbol;Acc:MGI:104978]
ENSMUSG00000106019	36.3093	-0.943899	0.278608	-3.38791	0.000704278	0.0192019	Gm43672	3	lncRNA	predicted gene 43672 [Source:MGI Symbol;Acc:MGI:5663809]
ENSMUSG00000039304	46.6838	-0.919766	0.303568	-3.02985	0.00244676	0.0462737	Tnfsf10	3	protein_coding	tumor necrosis factor (ligand) superfamily, member 10 [Source:MGI Symbol;Acc:MGI:107414]
ENSMUSG00000027796	68.3917	1.0948	0.351633	3.11346	0.00184908	0.0378846	Smad9	3	protein_coding	SMAD family member 9 [Source:MGI Symbol;Acc:MGI:1859993]
ENSMUSG00000027765	70.005	-0.861557	0.255962	-3.36595	0.000762797	0.0202831	P2ry1	3	protein_coding	purinergic receptor P2Y, G-protein coupled 1 [Source:MGI Symbol;Acc:MGI:105049]
ENSMUSG00000028011	12556.8	-0.841756	0.185078	-4.54811	5.41305e-06	0.000486541	Tdo2	3	protein_coding	tryptophan 2,3-dioxygenase [Source:MGI Symbol;Acc:MGI:1928486]
ENSMUSG00000028008	34.8004	-1.23352	0.3404	-3.62374	0.000290376	0.0105656	Asic5	3	protein_coding	acid-sensing (proton-gated) ion channel family member 5 [Source:MGI Symbol;Acc:MGI:1929259]
ENSMUSG00000038550	66.1331	-3.91999	1.15861	-3.38337	0.000716021	0.0194001	Ciart	3	protein_coding	circadian associated repressor of transcription [Source:MGI Symbol;Acc:MGI:2684975]
ENSMUSG00000050064	19.0815	1.22933	0.311116	3.95135	7.77113e-05	0.00403351	Zfp697	3	protein_coding	zinc finger protein 697 [Source:MGI Symbol;Acc:MGI:2139736]
ENSMUSG00000106456	15.2976	3.94034	1.17584	3.35108	0.000804982	0.0208548	Gm9678	3	unprocessed_pseudogene	predicted gene 9678 [Source:MGI Symbol;Acc:MGI:3780086]
ENSMUSG00000038092	2683.96	4.90184	0.670701	7.30854	2.70058e-13	2.36391e-10	Hsd3b5	3	protein_coding	hydroxy-delta-5-steroid dehydrogenase, 3 beta- and steroid delta-isomerase 5 [Source:MGI Symbol;Acc:MGI:104645]
ENSMUSG00000032902	522.672	0.853353	0.228786	3.72992	0.000191541	0.00765991	Slc16a1	3	protein_coding	solute carrier family 16 (monocarboxylic acid transporters), member 1 [Source:MGI Symbol;Acc:MGI:106013]
ENSMUSG00000028128	33.9504	-0.999711	0.326515	-3.06176	0.00220038	0.0428876	F3	3	protein_coding	coagulation factor III [Source:MGI Symbol;Acc:MGI:88381]
ENSMUSG00000023057	1110.46	-1.03519	0.173885	-5.9533	2.62797e-09	7.67257e-07	Fabp2	3	protein_coding	fatty acid binding protein 2, intestinal [Source:MGI Symbol;Acc:MGI:95478]
ENSMUSG00000041220	1203.84	1.61446	0.498488	3.23872	0.00120067	0.0275838	Elovl6	3	protein_coding	ELOVL family member 6, elongation of long chain fatty acids (yeast) [Source:MGI Symbol;Acc:MGI:2156528]
ENSMUSG00000090306	420.496	-0.943554	0.299325	-3.15227	0.00162006	0.0342437	Adh6-ps1	3	transcribed_unprocessed_pseudogene	alcohol dehydrogenase 6 (class V), pseudogene 1 [Source:MGI Symbol;Acc:MGI:1918999]
ENSMUSG00000041135	61.1102	-0.813279	0.210936	-3.85558	0.000115456	0.00518666	Ripk2	4	protein_coding	receptor (TNFRSF)-interacting serine-threonine kinase 2 [Source:MGI Symbol;Acc:MGI:1891456]
ENSMUSG00000028238	30.0096	-1.51744	0.341122	-4.44837	8.65234e-06	0.000734872	Atp6v0d2	4	protein_coding	ATPase, H+ transporting, lysosomal V0 subunit D2 [Source:MGI Symbol;Acc:MGI:1924415]
ENSMUSG00000073876	107.886	0.816458	0.258247	3.16154	0.00156936	0.0337315	Gm13305	4	protein_coding	predicted gene 13305 [Source:MGI Symbol;Acc:MGI:3801997]
ENSMUSG00000028464	115.2	-2.04714	0.352708	-5.80405	6.47321e-09	1.7256e-06	Tpm2	4	protein_coding	tropomyosin 2, beta [Source:MGI Symbol;Acc:MGI:98810]
ENSMUSG00000039809	329.414	0.920505	0.213136	4.31886	1.56837e-05	0.00120105	Gabbr2	4	protein_coding	gamma-aminobutyric acid (GABA) B receptor, 2 [Source:MGI Symbol;Acc:MGI:2386030]
ENSMUSG00000028378	29.4116	0.990631	0.25224	3.92734	8.58903e-05	0.00428351	Ptgr1	4	protein_coding	prostaglandin reductase 1 [Source:MGI Symbol;Acc:MGI:1914353]
ENSMUSG00000073842	192191	-1.60274	0.519728	-3.0838	0.00204373	0.0408602	Mup7	4	protein_coding	major urinary protein 7 [Source:MGI Symbol;Acc:MGI:3709615]
ENSMUSG00000073840	88.083	-1.60683	0.300872	-5.34058	9.26511e-08	1.62301e-05	Mup-ps2	4	unprocessed_pseudogene	major urinary protein, pseudogene 2 [Source:MGI Symbol;Acc:MGI:3651073]
ENSMUSG00000078686	25708.9	-2.47204	0.567238	-4.35802	1.31244e-05	0.00103286	Mup9	4	protein_coding	major urinary protein 9 [Source:MGI Symbol;Acc:MGI:3782918]
ENSMUSG00000094222	286.904	-1.39084	0.458498	-3.03348	0.0024175	0.0458441	Mup-ps6	4	transcribed_unprocessed_pseudogene	major urinary protein, pseudogene 6 [Source:MGI Symbol;Acc:MGI:3647161]
ENSMUSG00000094743	52.6727	-1.83725	0.455357	-4.03474	5.46622e-05	0.00307645	Mup-ps7	4	unprocessed_pseudogene	major urinary protein, pseudogene 7 [Source:MGI Symbol;Acc:MGI:3651245]
ENSMUSG00000096891	267.201	-1.45814	0.343624	-4.24342	2.20137e-05	0.00158205	Mup-ps8	4	unprocessed_pseudogene	major urinary protein, pseudogene 8 [Source:MGI Symbol;Acc:MGI:3780197]
ENSMUSG00000110439	78047.2	-1.2369	0.317017	-3.90168	9.55283e-05	0.0045895	Mup22	4	protein_coding	major urinary protein 22 [Source:MGI Symbol;Acc:MGI:5434675]
ENSMUSG00000096652	32.5715	-1.99079	0.419374	-4.74705	2.06409e-06	0.000220811	Mup-ps9	4	unprocessed_pseudogene	major urinary protein, pseudogene 9 [Source:MGI Symbol;Acc:MGI:3649622]
ENSMUSG00000082173	120.811	-1.76093	0.300787	-5.85442	4.78686e-09	1.34166e-06	Mup-ps10	4	unprocessed_pseudogene	major urinary protein, pseudogene 10 [Source:MGI Symbol;Acc:MGI:3649623]
ENSMUSG00000095978	151.577	-1.56609	0.476175	-3.28889	0.00100584	0.0243032	Mup-ps11	4	unprocessed_pseudogene	major urinary protein, pseudogene 11 [Source:MGI Symbol;Acc:MGI:3649621]
ENSMUSG00000073835	228.696	-2.02489	0.397978	-5.08796	3.61938e-07	5.09316e-05	Mup-ps12	4	unprocessed_pseudogene	major urinary protein, pseudogene 12 [Source:MGI Symbol;Acc:MGI:3783148]
ENSMUSG00000095532	11097.2	-1.2999	0.425623	-3.05412	0.00225724	0.043813	Mup-ps13	4	unprocessed_pseudogene	major urinary protein, pseudogene 13 [Source:MGI Symbol;Acc:MGI:3802118]
ENSMUSG00000096688	104400	-1.48429	0.493926	-3.00509	0.00265505	0.0485742	Mup17	4	protein_coding	major urinary protein 17 [Source:MGI Symbol;Acc:MGI:3705217]
ENSMUSG00000082065	268.235	-2.08806	0.428735	-4.87029	1.11432e-06	0.000135792	Mup-ps14	4	unprocessed_pseudogene	major urinary protein, pseudogene 14 [Source:MGI Symbol;Acc:MGI:3651980]
ENSMUSG00000083304	281.332	-1.44897	0.347448	-4.17032	3.04166e-05	0.00200122	Mup-ps15	4	unprocessed_pseudogene	major urinary protein, pseudogene 15 [Source:MGI Symbol;Acc:MGI:3652152]
ENSMUSG00000081207	740.394	-1.31727	0.256335	-5.13887	2.76391e-07	4.03473e-05	Gm13775	4	lncRNA	predicted gene 13775 [Source:MGI Symbol;Acc:MGI:3712466]
ENSMUSG00000090090	634.164	-1.4546	0.289027	-5.03274	4.8352e-07	6.51544e-05	Mup-ps16	4	unprocessed_pseudogene	major urinary protein, pseudogene 16 [Source:MGI Symbol;Acc:MGI:3645603]
ENSMUSG00000082363	1620.45	-5.81028	1.09665	-5.29822	1.16938e-07	1.92796e-05	Mup-ps18	4	unprocessed_pseudogene	major urinary protein, pseudogene 18 [Source:MGI Symbol;Acc:MGI:3651979]
ENSMUSG00000087413	28.3487	-1.39281	0.368595	-3.77871	0.000157645	0.00660214	Gm11266	4	lncRNA	predicted gene 11266 [Source:MGI Symbol;Acc:MGI:3649705]
ENSMUSG00000087361	13.939	-1.15466	0.366716	-3.14865	0.00164029	0.0345151	0610043K17Rik	4	lncRNA	RIKEN cDNA 0610043K17 gene [Source:MGI Symbol;Acc:MGI:1915650]
ENSMUSG00000057722	61.0364	2.14745	0.336237	6.38672	1.69482e-10	6.98565e-08	Lepr	4	protein_coding	leptin receptor [Source:MGI Symbol;Acc:MGI:104993]
ENSMUSG00000028716	62.646	1.61686	0.482977	3.34769	0.000814873	0.0209264	Pdzk1ip1	4	protein_coding	PDZK1 interacting protein 1 [Source:MGI Symbol;Acc:MGI:1914432]
ENSMUSG00000086771	29.1326	-1.0151	0.331222	-3.06472	0.00217875	0.0426208	1700080G11Rik	4	lncRNA	RIKEN cDNA 1700080G11 gene [Source:MGI Symbol;Acc:MGI:1920738]
ENSMUSG00000062545	154.849	-1.01191	0.289116	-3.50002	0.00046523	0.0142435	Tlr12	4	protein_coding	toll-like receptor 12 [Source:MGI Symbol;Acc:MGI:3045221]
ENSMUSG00000037157	29.9169	1.34434	0.319131	4.2125	2.5256e-05	0.00176088	Il22ra1	4	protein_coding	interleukin 22 receptor, alpha 1 [Source:MGI Symbol;Acc:MGI:2663588]
ENSMUSG00000007872	562.756	1.41117	0.350768	4.02308	5.74417e-05	0.00318177	Id3	4	protein_coding	inhibitor of DNA binding 3 [Source:MGI Symbol;Acc:MGI:96398]
ENSMUSG00000070661	85.264	-1.14513	0.26771	-4.27751	1.88999e-05	0.00139401	Rnf186	4	protein_coding	ring finger protein 186 [Source:MGI Symbol;Acc:MGI:1914075]
ENSMUSG00000040740	61.5324	-1.20887	0.253824	-4.76264	1.91077e-06	0.000207578	Slc25a34	4	protein_coding	solute carrier family 25, member 34 [Source:MGI Symbol;Acc:MGI:2686215]
ENSMUSG00000029009	149.633	1.48275	0.336427	4.40736	1.04639e-05	0.000852568	Mthfr	4	protein_coding	methylenetetrahydrofolate reductase [Source:MGI Symbol;Acc:MGI:106639]
ENSMUSG00000028957	215.757	-4.38205	0.771977	-5.6764	1.37561e-08	3.21296e-06	Per3	4	protein_coding	period circadian clock 3 [Source:MGI Symbol;Acc:MGI:1277134]
ENSMUSG00000002944	693.229	-1.50866	0.399783	-3.7737	0.000160845	0.00661022	Cd36	5	protein_coding	CD36 molecule [Source:MGI Symbol;Acc:MGI:107899]
ENSMUSG00000006641	100.453	-1.11531	0.321977	-3.46396	0.00053229	0.0155731	Slc5a6	5	protein_coding	solute carrier family 5 (sodium-dependent vitamin transporter), member 6 [Source:MGI Symbol;Acc:MGI:2660847]
ENSMUSG00000029188	24.2713	2.98792	0.870778	3.43132	0.000600656	0.0168514	Slc34a2	5	protein_coding	solute carrier family 34 (sodium phosphate), member 2 [Source:MGI Symbol;Acc:MGI:1342284]
ENSMUSG00000029153	399.443	-1.3194	0.133284	-9.89912	4.19959e-23	2.00773e-19	Ociad2	5	protein_coding	OCIA domain containing 2 [Source:MGI Symbol;Acc:MGI:1916377]
ENSMUSG00000029269	211.357	-0.80767	0.219591	-3.67807	0.00023501	0.00892528	Sult1b1	5	protein_coding	sulfotransferase family 1B, member 1 [Source:MGI Symbol;Acc:MGI:2136282]
ENSMUSG00000045314	70.9171	1.26721	0.265334	4.7759	1.78901e-06	0.000195869	Sowahb	5	protein_coding	sosondowah ankyrin repeat domain family member B [Source:MGI Symbol;Acc:MGI:1925338]
ENSMUSG00000029314	79.7321	-1.51924	0.348331	-4.3615	1.29173e-05	0.00102273	Gpat3	5	protein_coding	glycerol-3-phosphate acyltransferase 3 [Source:MGI Symbol;Acc:MGI:3603816]
ENSMUSG00000033467	74.4096	1.09681	0.264728	4.14315	3.42563e-05	0.00214316	Crlf2	5	protein_coding	cytokine receptor-like factor 2 [Source:MGI Symbol;Acc:MGI:1889506]
ENSMUSG00000064247	15.2692	1.93158	0.630983	3.06122	0.00220439	0.0429059	Plcxd1	5	protein_coding	phosphatidylinositol-specific phospholipase C, X domain containing 1 [Source:MGI Symbol;Acc:MGI:2685422]
ENSMUSG00000041930	24.2983	2.17979	0.450887	4.83445	1.33513e-06	0.000154633	Fam222a	5	protein_coding	family with sequence similarity 222, member A [Source:MGI Symbol;Acc:MGI:3605543]
ENSMUSG00000029596	126.968	0.850488	0.205034	4.14803	3.35344e-05	0.00213932	Sdsl	5	protein_coding	serine dehydratase-like [Source:MGI Symbol;Acc:MGI:2182607]
ENSMUSG00000037411	16.4544	-2.86439	0.541628	-5.28848	1.23336e-07	2.0098e-05	Serpine1	5	protein_coding	serine (or cysteine) peptidase inhibitor, clade E, member 1 [Source:MGI Symbol;Acc:MGI:97608]
ENSMUSG00000106040	60.0194	2.12361	0.521182	4.0746	4.60939e-05	0.00270276	Cyp3a63-ps	5	unprocessed_pseudogene	cytochrome P450, family 3, subfamily a, member 63, pseudogene [Source:MGI Symbol;Acc:MGI:3717142]
ENSMUSG00000054417	800.185	1.85139	0.44752	4.137	3.51882e-05	0.00219168	Cyp3a44	5	protein_coding	cytochrome P450, family 3, subfamily a, polypeptide 44 [Source:MGI Symbol;Acc:MGI:2449818]
ENSMUSG00000041468	27.0446	-1.25405	0.326467	-3.84127	0.0001224	0.00543611	Gpr12	5	protein_coding	G-protein coupled receptor 12 [Source:MGI Symbol;Acc:MGI:101909]
ENSMUSG00000105907	14.0739	-1.44628	0.42555	-3.39862	0.000677264	0.0185737	Gm34333	5	lncRNA	predicted gene, 34333 [Source:MGI Symbol;Acc:MGI:5593492]
ENSMUSG00000016520	181.45	0.827893	0.254185	3.25704	0.0011258	0.0264713	Lnx2	5	protein_coding	ligand of numb-protein X 2 [Source:MGI Symbol;Acc:MGI:2155959]
ENSMUSG00000086610	51.4748	-0.957519	0.305814	-3.13105	0.00174183	0.0360753	Gm15408	5	lncRNA	predicted gene 15408 [Source:MGI Symbol;Acc:MGI:3705101]
ENSMUSG00000024437	14.1434	-1.26745	0.400164	-3.16733	0.00153846	0.0332716	Gm8615	5	transcribed_processed_pseudogene	predicted pseudogene 8615 [Source:MGI Symbol;Acc:MGI:3647532]
ENSMUSG00000107096	34.2574	1.22101	0.283327	4.30954	1.63592e-05	0.00122598	Gm43597	5	lncRNA	predicted gene 43597 [Source:MGI Symbol;Acc:MGI:5663734]
ENSMUSG00000004631	43.4901	0.835596	0.27011	3.09354	0.00197787	0.0398818	Sgce	6	protein_coding	sarcoglycan, epsilon [Source:MGI Symbol;Acc:MGI:1329042]
ENSMUSG00000073155	1007.08	-0.808059	0.223595	-3.61394	0.000301584	0.0108053	1810058I24Rik	6	protein_coding	RIKEN cDNA 1810058I24 gene [Source:MGI Symbol;Acc:MGI:1914955]
ENSMUSG00000063455	47.6075	-1.07294	0.266464	-4.02659	5.65913e-05	0.00315201	D630045J12Rik	6	protein_coding	RIKEN cDNA D630045J12 gene [Source:MGI Symbol;Acc:MGI:2669829]
ENSMUSG00000029864	1030.67	-0.816514	0.122483	-6.66634	2.62264e-11	1.75017e-08	Gstk1	6	protein_coding	glutathione S-transferase kappa 1 [Source:MGI Symbol;Acc:MGI:1923513]
ENSMUSG00000064262	67.9168	1.44485	0.266395	5.4237	5.83774e-08	1.10554e-05	Gimap8	6	protein_coding	GTPase, IMAP family member 8 [Source:MGI Symbol;Acc:MGI:2685303]
ENSMUSG00000051124	106.896	0.814834	0.209168	3.8956	9.79551e-05	0.00463764	Gimap9	6	protein_coding	GTPase, IMAP family member 9 [Source:MGI Symbol;Acc:MGI:3511744]
ENSMUSG00000086040	112.577	-0.957852	0.230986	-4.1468	3.37152e-05	0.00213932	Wipf3	6	protein_coding	WAS/WASL interacting protein family, member 3 [Source:MGI Symbol;Acc:MGI:3044681]
ENSMUSG00000037826	662.716	-1.33419	0.30459	-4.38028	1.18528e-05	0.000954625	Ppm1k	6	protein_coding	protein phosphatase 1K (PP2C domain containing) [Source:MGI Symbol;Acc:MGI:2442111]
ENSMUSG00000037709	224.719	-1.13308	0.282291	-4.01386	5.97332e-05	0.00326993	Fam13a	6	protein_coding	family with sequence similarity 13, member A [Source:MGI Symbol;Acc:MGI:1889842]
ENSMUSG00000072999	40.4472	-1.14659	0.358541	-3.19795	0.0013841	0.030498	Gm15401	6	lncRNA	predicted gene 15401 [Source:MGI Symbol;Acc:MGI:3642201]
ENSMUSG00000089694	52.9074	2.64813	0.599642	4.41618	1.00458e-05	0.000823289	Nat8f7	6	protein_coding	N-acetyltransferase 8 (GCN5-related) family member 7 [Source:MGI Symbol;Acc:MGI:3782661]
ENSMUSG00000051262	47.4291	2.79084	0.519934	5.36768	7.97549e-08	1.43293e-05	Nat8f3	6	protein_coding	N-acetyltransferase 8 (GCN5-related) family member 3 [Source:MGI Symbol;Acc:MGI:2136449]
ENSMUSG00000079495	55.0945	2.97462	0.46186	6.44052	1.19065e-10	5.38249e-08	Nat8f6	6	protein_coding	N-acetyltransferase 8 (GCN5-related) family member 6 [Source:MGI Symbol;Acc:MGI:3779382]
ENSMUSG00000033634	11567.4	-1.04786	0.13291	-7.88395	3.17182e-15	4.44499e-12	Nat8f2	6	protein_coding	N-acetyltransferase 8 (GCN5-related) family member 2 [Source:MGI Symbol;Acc:MGI:2136446]
ENSMUSG00000068299	1847.63	-1.00124	0.116382	-8.60303	7.76373e-18	1.36001e-14	Nat8f4	6	protein_coding	N-acetyltransferase 8 (GCN5-related) family member 4 [Source:MGI Symbol;Acc:MGI:1922791]
ENSMUSG00000030068	22.8962	-1.27274	0.359317	-3.54211	0.000396946	0.0130889	Gm20696	6	protein_coding	predicted gene 20696 [Source:MGI Symbol;Acc:MGI:5313143]
ENSMUSG00000093661	67.3868	-0.979714	0.209225	-4.68259	2.83275e-06	0.000283558	Eif4e3	6	protein_coding	eukaryotic translation initiation factor 4E member 3 [Source:MGI Symbol;Acc:MGI:1914142]
ENSMUSG00000030257	35.5924	2.50739	0.31109	8.05999	7.62996e-16	1.18807e-12	Srgap3	6	protein_coding	SLIT-ROBO Rho GTPase activating protein 3 [Source:MGI Symbol;Acc:MGI:2152938]
ENSMUSG00000030302	38.3703	1.76999	0.3271	5.41116	6.26171e-08	1.17002e-05	Atp2b2	6	protein_coding	ATPase, Ca++ transporting, plasma membrane 2 [Source:MGI Symbol;Acc:MGI:105368]
ENSMUSG00000030342	132.474	1.64606	0.253168	6.50184	7.93436e-11	4.11823e-08	Cd9	6	protein_coding	CD9 antigen [Source:MGI Symbol;Acc:MGI:88348]
ENSMUSG00000041698	2940.94	1.43904	0.333483	4.31517	1.59477e-05	0.00121462	Slco1a1	6	protein_coding	solute carrier organic anion transporter family, member 1a1 [Source:MGI Symbol;Acc:MGI:1351891]
ENSMUSG00000030256	34.1012	-3.33094	1.03637	-3.21404	0.0013088	0.0293465	Bhlhe41	6	protein_coding	basic helix-loop-helix family, member e41 [Source:MGI Symbol;Acc:MGI:1930704]
ENSMUSG00000030378	4819.75	-1.30947	0.284594	-4.60119	4.20086e-06	0.000390177	Sult2a8	7	protein_coding	sulfotransferase family 2A, dehydroepiandrosterone (DHEA)-preferring, member 8 [Source:MGI Symbol;Acc:MGI:1924221]
ENSMUSG00000094156	16.9284	-2.90919	0.478933	-6.07431	1.24519e-09	3.96594e-07	Sult2a7	7	protein_coding	sulfotransferase family 2A, dehydroepiandrosterone (DHEA)-preferring, member 7 [Source:MGI Symbol;Acc:MGI:3645246]
ENSMUSG00000054793	89.5423	0.889235	0.285974	3.1095	0.00187406	0.0381742	Cadm4	7	protein_coding	cell adhesion molecule 4 [Source:MGI Symbol;Acc:MGI:2449088]
ENSMUSG00000045039	160.646	0.828935	0.19561	4.2377	2.25818e-05	0.0016143	Megf8	7	protein_coding	multiple EGF-like-domains 8 [Source:MGI Symbol;Acc:MGI:2446294]
ENSMUSG00000005547	4753.43	-1.55093	0.398907	-3.88795	0.000101096	0.00472253	Cyp2a5	7	protein_coding	cytochrome P450, family 2, subfamily a, polypeptide 5 [Source:MGI Symbol;Acc:MGI:88597]
ENSMUSG00000108487	663.609	-1.8067	0.417696	-4.32539	1.52259e-05	0.0011724	Cyp2a21-ps	7	unprocessed_pseudogene	cytochrome P450, family 2, subfamily a, polypeptide 21, pseudogene [Source:MGI Symbol;Acc:MGI:3647278]
ENSMUSG00000091867	419.52	-1.02348	0.268492	-3.81197	0.000137861	0.00587229	Cyp2a22	7	protein_coding	cytochrome P450, family 2, subfamily a, polypeptide 22 [Source:MGI Symbol;Acc:MGI:3648316]
ENSMUSG00000005553	18.0194	2.2628	0.697429	3.24449	0.00117661	0.0272996	Atp4a	7	protein_coding	ATPase, H+/K+ exchanging, gastric, alpha polypeptide [Source:MGI Symbol;Acc:MGI:88113]
ENSMUSG00000059824	946.579	-6.87526	0.778483	-8.83161	1.0318e-18	2.40994e-15	Dbp	7	protein_coding	D site albumin promoter binding protein [Source:MGI Symbol;Acc:MGI:94866]
ENSMUSG00000040017	2656.23	-0.976823	0.146914	-6.64896	2.95181e-11	1.8803e-08	Saa4	7	protein_coding	serum amyloid A 4 [Source:MGI Symbol;Acc:MGI:98224]
ENSMUSG00000030643	93.7666	-1.40442	0.383797	-3.65928	0.000252924	0.0094018	Rab30	7	protein_coding	RAB30, member RAS oncogene family [Source:MGI Symbol;Acc:MGI:1923235]
ENSMUSG00000035239	12.1319	1.31676	0.408464	3.22369	0.00126549	0.0285121	Neu3	7	protein_coding	neuraminidase 3 [Source:MGI Symbol;Acc:MGI:1355305]
ENSMUSG00000033685	316.388	-1.1956	0.242625	-4.92776	8.31778e-07	0.000105968	Ucp2	7	protein_coding	uncoupling protein 2 (mitochondrial, proton carrier) [Source:MGI Symbol;Acc:MGI:109354]
ENSMUSG00000031016	62.5737	-1.66111	0.504509	-3.29253	0.000992915	0.0241156	Wee1	7	protein_coding	WEE 1 homolog 1 (S. pombe) [Source:MGI Symbol;Acc:MGI:103075]
ENSMUSG00000038244	231.699	0.934055	0.225289	4.14604	3.38282e-05	0.00213932	Mical2	7	protein_coding	microtubule associated monooxygenase, calponin and LIM domain containing 2 [Source:MGI Symbol;Acc:MGI:2444947]
ENSMUSG00000055116	86.8205	2.62692	0.656638	4.00057	6.31914e-05	0.00341917	Arntl	7	protein_coding	aryl hydrocarbon receptor nuclear translocator-like [Source:MGI Symbol;Acc:MGI:1096381]
ENSMUSG00000049728	39.9573	0.955921	0.245122	3.89977	9.62832e-05	0.0045895	Zfp668	7	protein_coding	zinc finger protein 668 [Source:MGI Symbol;Acc:MGI:2442943]
ENSMUSG00000030934	5883.59	-1.38299	0.209782	-6.59252	4.32435e-11	2.52506e-08	Oat	7	protein_coding	ornithine aminotransferase [Source:MGI Symbol;Acc:MGI:97394]
ENSMUSG00000030946	524.43	-0.838745	0.200911	-4.17471	2.9836e-05	0.00198916	Lhpp	7	protein_coding	phospholysine phosphohistidine inorganic pyrophosphate phosphatase [Source:MGI Symbol;Acc:MGI:1923679]
ENSMUSG00000025479	56544.8	-1.04235	0.169101	-6.16408	7.08933e-10	2.36547e-07	Cyp2e1	7	protein_coding	cytochrome P450, family 2, subfamily e, polypeptide 1 [Source:MGI Symbol;Acc:MGI:88607]
ENSMUSG00000025500	19.2963	1.18731	0.314551	3.77462	0.000160249	0.0066051	Lmntd2	7	protein_coding	lamin tail domain containing 2 [Source:MGI Symbol;Acc:MGI:1919250]
ENSMUSG00000023073	222.752	-1.99356	0.409134	-4.87264	1.10119e-06	0.000135369	Slc10a2	8	protein_coding	solute carrier family 10, member 2 [Source:MGI Symbol;Acc:MGI:1201406]
ENSMUSG00000031453	113.412	-0.817841	0.174816	-4.6783	2.89262e-06	0.000287498	Rasa3	8	protein_coding	RAS p21 protein activator 3 [Source:MGI Symbol;Acc:MGI:1197013]
ENSMUSG00000046794	2808.93	1.04353	0.259554	4.02046	5.80844e-05	0.0032047	Ppp1r3b	8	protein_coding	protein phosphatase 1, regulatory subunit 3B [Source:MGI Symbol;Acc:MGI:2177268]
ENSMUSG00000031596	3633.99	-1.02953	0.255399	-4.03107	5.55225e-05	0.00311237	Slc7a2	8	protein_coding	solute carrier family 7 (cationic amino acid transporter, y+ system), member 2 [Source:MGI Symbol;Acc:MGI:99828]
ENSMUSG00000031604	1221.29	-1.34582	0.404207	-3.32954	0.000869903	0.0218363	Msmo1	8	protein_coding	methylsterol monoxygenase 1 [Source:MGI Symbol;Acc:MGI:1913484]
ENSMUSG00000036120	174.313	1.12493	0.198894	5.6559	1.55033e-08	3.5617e-06	Rfxank	8	protein_coding	regulatory factor X-associated ankyrin-containing protein [Source:MGI Symbol;Acc:MGI:1333865]
ENSMUSG00000002910	147.809	-1.06341	0.303019	-3.50936	0.000449179	0.0138652	Arrdc2	8	protein_coding	arrestin domain containing 2 [Source:MGI Symbol;Acc:MGI:1918057]
ENSMUSG00000052837	224.226	-1.35749	0.365121	-3.71791	0.000200875	0.00790748	Junb	8	protein_coding	jun B proto-oncogene [Source:MGI Symbol;Acc:MGI:96647]
ENSMUSG00000061825	757.913	-1.51621	0.204469	-7.41536	1.21297e-13	1.13323e-10	Ces2c	8	protein_coding	carboxylesterase 2C [Source:MGI Symbol;Acc:MGI:2385905]
ENSMUSG00000031884	542.275	-1.08154	0.190037	-5.69122	1.26136e-08	2.99606e-06	Ces2d-ps	8	unprocessed_pseudogene	carboxylesterase 2D, pseudogene [Source:MGI Symbol;Acc:MGI:3704319]
ENSMUSG00000110597	151.372	-1.30834	0.25648	-5.10114	3.37617e-07	4.8777e-05	Gm8798	8	transcribed_unprocessed_pseudogene	predicted gene 8798 [Source:MGI Symbol;Acc:MGI:3646429]
ENSMUSG00000013150	94.3182	0.842599	0.214528	3.9277	8.57636e-05	0.00428351	Gfod2	8	protein_coding	glucose-fructose oxidoreductase domain containing 2 [Source:MGI Symbol;Acc:MGI:1917825]
ENSMUSG00000110151	54.0593	1.53243	0.472307	3.24457	0.00117628	0.0272996	Gm38416	8	lncRNA	predicted gene, 38416 [Source:MGI Symbol;Acc:MGI:5621301]
ENSMUSG00000031825	11.5783	-1.70824	0.526834	-3.24247	0.00118498	0.0274031	Crispld2	8	protein_coding	cysteine-rich secretory protein LCCL domain containing 2 [Source:MGI Symbol;Acc:MGI:1926142]
ENSMUSG00000038884	1040.45	0.852142	0.175335	4.86007	1.17342e-06	0.000141761	Shfl	9	protein_coding	shiftless antiviral inhibitor of ribosomal frameshifting [Source:MGI Symbol;Acc:MGI:2441788]
ENSMUSG00000004100	165.232	0.891686	0.256523	3.47605	0.000508863	0.0151085	Ppan	9	protein_coding	peter pan homolog [Source:MGI Symbol;Acc:MGI:2178445]
ENSMUSG00000032271	738.935	-1.02714	0.225656	-4.5518	5.31893e-06	0.000486541	Nnmt	9	protein_coding	nicotinamide N-methyltransferase [Source:MGI Symbol;Acc:MGI:1099443]
ENSMUSG00000036027	18.2121	-1.90569	0.378633	-5.03309	4.82634e-07	6.51544e-05	1810046K07Rik	9	protein_coding	RIKEN cDNA 1810046K07 gene [Source:MGI Symbol;Acc:MGI:1917059]
ENSMUSG00000035878	772.18	-1.00823	0.144108	-6.99636	2.62692e-12	2.0452e-09	Hykk	9	protein_coding	hydroxylysine kinase 1 [Source:MGI Symbol;Acc:MGI:2443139]
ENSMUSG00000032300	131.254	0.822721	0.222184	3.70289	0.000213162	0.00825206	1700017B05Rik	9	protein_coding	RIKEN cDNA 1700017B05 gene [Source:MGI Symbol;Acc:MGI:1921461]
ENSMUSG00000074280	65.1875	2.5563	0.599295	4.26552	1.99439e-05	0.0014557	Gm6166	9	processed_pseudogene	predicted gene 6166 [Source:MGI Symbol;Acc:MGI:3645893]
ENSMUSG00000066477	72.2108	1.64845	0.366381	4.49928	6.81836e-06	0.00058983	Gm16551	9	lncRNA	predicted gene 16551 [Source:MGI Symbol;Acc:MGI:4414971]
ENSMUSG00000034858	810.206	-0.823353	0.197315	-4.17277	3.00915e-05	0.00198916	Fam214a	9	protein_coding	family with sequence similarity 214, member A [Source:MGI Symbol;Acc:MGI:2387648]
ENSMUSG00000046997	33.797	-1.29712	0.412073	-3.14779	0.00164511	0.0345646	Spsb4	9	protein_coding	splA/ryanodine receptor domain and SOCS box containing 4 [Source:MGI Symbol;Acc:MGI:2183445]
ENSMUSG00000032561	110.952	1.4459	0.359121	4.02623	5.66795e-05	0.00315201	Acpp	9	protein_coding	acid phosphatase, prostate [Source:MGI Symbol;Acc:MGI:1928480]
ENSMUSG00000034837	64.5075	-1.62963	0.427078	-3.81575	0.000135767	0.0058096	Gnat1	9	protein_coding	guanine nucleotide binding protein, alpha transducing 1 [Source:MGI Symbol;Acc:MGI:95778]
ENSMUSG00000102375	18.5912	-1.08719	0.35125	-3.09519	0.00196687	0.0397745	A930036K24Rik	9	TEC	RIKEN cDNA A930036K24 gene [Source:MGI Symbol;Acc:MGI:1925079]
ENSMUSG00000056724	124.684	0.955587	0.167111	5.71826	1.07618e-08	2.64589e-06	Nbeal2	9	protein_coding	neurobeachin-like 2 [Source:MGI Symbol;Acc:MGI:2448554]
ENSMUSG00000049555	302.461	0.912704	0.165872	5.50246	3.7453e-08	7.4981e-06	Tmie	9	protein_coding	transmembrane inner ear [Source:MGI Symbol;Acc:MGI:2159400]
ENSMUSG00000044037	426.703	0.898837	0.169422	5.30532	1.12474e-07	1.87644e-05	Als2cl	9	protein_coding	ALS2 C-terminal like [Source:MGI Symbol;Acc:MGI:2447532]
ENSMUSG00000010651	11984.2	-0.905634	0.243082	-3.72563	0.000194826	0.00771271	Acaa1b	9	protein_coding	acetyl-Coenzyme A acyltransferase 1B [Source:MGI Symbol;Acc:MGI:3605455]
ENSMUSG00000036138	4034.03	-0.932817	0.194915	-4.78576	1.70339e-06	0.000187963	Acaa1a	9	protein_coding	acetyl-Coenzyme A acyltransferase 1A [Source:MGI Symbol;Acc:MGI:2148491]
ENSMUSG00000038233	117.203	0.983195	0.293934	3.34496	0.000822959	0.0210455	Gask1a	9	protein_coding	golgi associated kinase 1A [Source:MGI Symbol;Acc:MGI:3041196]
ENSMUSG00000019970	159.914	1.03235	0.335575	3.07637	0.00209538	0.041652	Sgk1	10	protein_coding	serum/glucocorticoid regulated kinase 1 [Source:MGI Symbol;Acc:MGI:1340062]
ENSMUSG00000053219	61.3402	-1.386	0.322866	-4.2928	1.76434e-05	0.00130823	Raet1e	10	protein_coding	retinoic acid early transcript 1E [Source:MGI Symbol;Acc:MGI:2675273]
ENSMUSG00000078452	97.6075	-1.66878	0.321227	-5.195	2.04722e-07	3.08491e-05	Raet1d	10	protein_coding	retinoic acid early transcript delta [Source:MGI Symbol;Acc:MGI:1861032]
ENSMUSG00000019842	31.8812	1.00295	0.285474	3.51328	0.000442607	0.0138241	Traf3ip2	10	protein_coding	TRAF3 interacting protein 2 [Source:MGI Symbol;Acc:MGI:2143599]
ENSMUSG00000020099	55.2577	-1.32477	0.377706	-3.50741	0.000452485	0.0139365	Unc5b	10	protein_coding	unc-5 netrin receptor B [Source:MGI Symbol;Acc:MGI:894703]
ENSMUSG00000090622	32.1175	-2.68335	0.837818	-3.20278	0.00136109	0.0301808	A930033H14Rik	10	protein_coding	RIKEN cDNA A930033H14 gene [Source:MGI Symbol;Acc:MGI:2444562]
ENSMUSG00000112366	200.578	-0.863462	0.221199	-3.90355	9.47927e-05	0.00458078	C730027H18Rik	10	lncRNA	RIKEN cDNA C730027H18 gene [Source:MGI Symbol;Acc:MGI:2442303]
ENSMUSG00000112189	106.243	-0.872811	0.250266	-3.48754	0.000487489	0.0146816	C730027H18Rik	10	lncRNA	RIKEN cDNA C730027H18 gene [Source:MGI Symbol;Acc:MGI:2442303]
ENSMUSG00000033318	437.83	-0.951151	0.243145	-3.91187	9.15844e-05	0.004472	Gstt2	10	protein_coding	glutathione S-transferase, theta 2 [Source:MGI Symbol;Acc:MGI:106188]
ENSMUSG00000020131	198.712	-1.24389	0.332898	-3.73656	0.000186555	0.00749108	Pcsk4	10	protein_coding	proprotein convertase subtilisin/kexin type 4 [Source:MGI Symbol;Acc:MGI:97514]
ENSMUSG00000049038	23.54	-1.2289	0.327454	-3.7529	0.000174797	0.00711016	Mterf2	10	protein_coding	mitochondrial transcription termination factor 2 [Source:MGI Symbol;Acc:MGI:1921488]
ENSMUSG00000020038	87.6104	1.80075	0.321125	5.60763	2.05119e-08	4.49146e-06	Cry1	10	protein_coding	cryptochrome 1 (photolyase-like) [Source:MGI Symbol;Acc:MGI:1270841]
ENSMUSG00000020123	334.05	1.30196	0.249076	5.22714	1.72153e-07	2.65116e-05	Avpr1a	10	protein_coding	arginine vasopressin receptor 1A [Source:MGI Symbol;Acc:MGI:1859216]
ENSMUSG00000112794	16.2992	1.55939	0.402053	3.87857	0.000105072	0.00485965	Gm48878	10	TEC	predicted gene, 48878 [Source:MGI Symbol;Acc:MGI:6098630]
ENSMUSG00000047492	899.913	-1.02649	0.26779	-3.83319	0.000126492	0.00553627	Inhbe	10	protein_coding	inhibin beta-E [Source:MGI Symbol;Acc:MGI:109269]
ENSMUSG00000034412	155.031	-0.85143	0.242196	-3.51546	0.000438994	0.0138241	Tbc1d10a	11	protein_coding	TBC1 domain family, member 10a [Source:MGI Symbol;Acc:MGI:2144164]
ENSMUSG00000085156	25.7976	1.04543	0.348666	2.99838	0.00271421	0.0491433	Snhg15	11	lncRNA	small nucleolar RNA host gene 15 [Source:MGI Symbol;Acc:MGI:3650059]
ENSMUSG00000018387	480.646	0.889164	0.138047	6.44101	1.18684e-10	5.38249e-08	Shroom1	11	protein_coding	shroom family member 1 [Source:MGI Symbol;Acc:MGI:1919024]
ENSMUSG00000010025	4057.62	-1.03461	0.252128	-4.10352	4.06904e-05	0.00246795	Aldh3a2	11	protein_coding	aldehyde dehydrogenase family 3, subfamily A2 [Source:MGI Symbol;Acc:MGI:1353452]
ENSMUSG00000045287	147.516	0.849757	0.246452	3.44797	0.000564818	0.01622	Rtn4rl1	11	protein_coding	reticulon 4 receptor-like 1 [Source:MGI Symbol;Acc:MGI:2661375]
ENSMUSG00000020532	1134.91	1.02183	0.318473	3.20853	0.00133416	0.0296776	Acaca	11	protein_coding	acetyl-Coenzyme A carboxylase alpha [Source:MGI Symbol;Acc:MGI:108451]
ENSMUSG00000018537	44.212	1.03839	0.263075	3.94712	7.90984e-05	0.00407531	Pcgf2	11	protein_coding	polycomb group ring finger 2 [Source:MGI Symbol;Acc:MGI:99161]
ENSMUSG00000020889	1276.91	-3.41893	0.345459	-9.8968	4.29798e-23	2.00773e-19	Nr1d1	11	protein_coding	nuclear receptor subfamily 1, group D, member 1 [Source:MGI Symbol;Acc:MGI:2444210]
ENSMUSG00000006777	25.1685	-1.87624	0.518344	-3.61967	0.000294978	0.0106542	Krt23	11	protein_coding	keratin 23 [Source:MGI Symbol;Acc:MGI:2148866]
ENSMUSG00000035112	29.2402	1.58215	0.421702	3.75183	0.000175547	0.00711016	Wnk4	11	protein_coding	WNK lysine deficient protein kinase 4 [Source:MGI Symbol;Acc:MGI:1917097]
ENSMUSG00000078650	3053.96	1.27683	0.413603	3.08709	0.00202124	0.0405812	G6pc	11	protein_coding	glucose-6-phosphatase, catalytic [Source:MGI Symbol;Acc:MGI:95607]
ENSMUSG00000001313	114.672	1.13081	0.268569	4.2105	2.54804e-05	0.00176774	Rnd2	11	protein_coding	Rho family GTPase 2 [Source:MGI Symbol;Acc:MGI:1338755]
ENSMUSG00000099681	26.7512	1.31046	0.322507	4.06334	4.83746e-05	0.00281296	1700052K11Rik	11	lncRNA	RIKEN cDNA 1700052K11 gene [Source:MGI Symbol;Acc:MGI:1920681]
ENSMUSG00000000142	75.2641	0.854515	0.248233	3.4424	0.000576586	0.0164167	Axin2	11	protein_coding	axin 2 [Source:MGI Symbol;Acc:MGI:1270862]
ENSMUSG00000018727	75.6581	-1.29556	0.305801	-4.2366	2.26928e-05	0.0016143	Cpsf4l	11	protein_coding	cleavage and polyadenylation specific factor 4-like [Source:MGI Symbol;Acc:MGI:1277182]
ENSMUSG00000045775	132.192	-1.22016	0.376501	-3.24079	0.001192	0.0274749	Slc16a5	11	protein_coding	solute carrier family 16 (monocarboxylic acid transporters), member 5 [Source:MGI Symbol;Acc:MGI:2443515]
ENSMUSG00000087404	18.5268	-1.50719	0.464099	-3.24756	0.00116397	0.0270962	Gm11752	11	lncRNA	predicted gene 11752 [Source:MGI Symbol;Acc:MGI:3651700]
ENSMUSG00000000056	385.997	-0.897423	0.221501	-4.05155	5.08801e-05	0.00291034	Narf	11	protein_coding	nuclear prelamin A recognition factor [Source:MGI Symbol;Acc:MGI:1914858]
ENSMUSG00000113275	37.9314	1.74058	0.495867	3.51018	0.000447802	0.0138652	Tubb2a-ps2	12	processed_pseudogene	tubulin, beta 2a, pseudogene 2 [Source:MGI Symbol;Acc:MGI:2145100]
ENSMUSG00000037169	21.3262	2.3188	0.510808	4.53947	5.63956e-06	0.000503394	Mycn	12	protein_coding	v-myc avian myelocytomatosis viral related oncogene, neuroblastoma derived [Source:MGI Symbol;Acc:MGI:97357]
ENSMUSG00000052632	92.7055	1.28557	0.397291	3.23584	0.00121285	0.0277727	Asap2	12	protein_coding	ArfGAP with SH3 domain, ankyrin repeat and PH domain 2 [Source:MGI Symbol;Acc:MGI:2685438]
ENSMUSG00000020653	89.6135	-1.07761	0.233293	-4.61915	3.85315e-06	0.000364852	Klf11	12	protein_coding	Kruppel-like factor 11 [Source:MGI Symbol;Acc:MGI:2653368]
ENSMUSG00000020642	52.8532	1.50271	0.320002	4.69593	2.65391e-06	0.000267567	Rnf144a	12	protein_coding	ring finger protein 144A [Source:MGI Symbol;Acc:MGI:1344401]
ENSMUSG00000033854	33.8796	-0.988038	0.328595	-3.00686	0.00263963	0.0485456	Kcnk10	12	protein_coding	potassium channel, subfamily K, member 10 [Source:MGI Symbol;Acc:MGI:1919508]
ENSMUSG00000060807	2933.37	-1.33027	0.279451	-4.7603	1.93305e-06	0.000208383	Serpina6	12	protein_coding	serine (or cysteine) peptidase inhibitor, clade A, member 6 [Source:MGI Symbol;Acc:MGI:88278]
ENSMUSG00000058260	16.297	3.04143	0.805325	3.77665	0.00015895	0.00660214	Serpina9	12	protein_coding	serine (or cysteine) peptidase inhibitor, clade A (alpha-1 antiproteinase, antitrypsin), member 9 [Source:MGI Symbol;Acc:MGI:1919157]
ENSMUSG00000092075	1104.75	4.88707	0.739382	6.60967	3.85184e-11	2.34694e-08	Serpina4-ps1	12	unprocessed_pseudogene	serine (or cysteine) peptidase inhibitor, clade A, member 4, pseudogene 1 [Source:MGI Symbol;Acc:MGI:2448363]
ENSMUSG00000058207	79802.5	0.970077	0.206452	4.69881	2.61682e-06	0.000267108	Serpina3k	12	protein_coding	serine (or cysteine) peptidase inhibitor, clade A, member 3K [Source:MGI Symbol;Acc:MGI:98377]
ENSMUSG00000113063	95.444	-0.823812	0.26106	-3.15564	0.00160145	0.0340558	Gm34667	12	lncRNA	predicted gene, 34667 [Source:MGI Symbol;Acc:MGI:5593826]
ENSMUSG00000006356	562.789	0.867983	0.180535	4.80785	1.52564e-06	0.000171042	Crip2	12	protein_coding	cysteine rich protein 2 [Source:MGI Symbol;Acc:MGI:1915587]
ENSMUSG00000110055	58.597	-1.04796	0.31154	-3.36382	0.000768712	0.0203259	Gm18857	13	unprocessed_pseudogene	predicted gene, 18857 [Source:MGI Symbol;Acc:MGI:5011042]
ENSMUSG00000041324	200.355	2.08089	0.285036	7.30047	2.8676e-13	2.36391e-10	Inhba	13	protein_coding	inhibin beta-A [Source:MGI Symbol;Acc:MGI:96570]
ENSMUSG00000044734	31.521	-1.56147	0.410122	-3.80733	0.000140477	0.00596542	Serpinb1a	13	protein_coding	serine (or cysteine) peptidase inhibitor, clade B, member 1a [Source:MGI Symbol;Acc:MGI:1913472]
ENSMUSG00000058672	2009.24	1.78394	0.451761	3.94885	7.85284e-05	0.00406087	Tubb2a	13	protein_coding	tubulin, beta 2A class IIA [Source:MGI Symbol;Acc:MGI:107861]
ENSMUSG00000045136	1114.15	1.77771	0.447968	3.96839	7.23613e-05	0.00378385	Tubb2b	13	protein_coding	tubulin, beta 2B class IIB [Source:MGI Symbol;Acc:MGI:1920960]
ENSMUSG00000114247	112.103	-1.34829	0.265038	-5.08718	3.63434e-07	5.09316e-05	Gm32063	13	lncRNA	predicted gene, 32063 [Source:MGI Symbol;Acc:MGI:5591222]
ENSMUSG00000051335	24.6925	1.41486	0.358675	3.94469	7.99039e-05	0.00410173	Gfod1	13	protein_coding	glucose-fructose oxidoreductase domain containing 1 [Source:MGI Symbol;Acc:MGI:2145304]
ENSMUSG00000056749	263.546	1.46791	0.305154	4.8104	1.50626e-06	0.000170232	Nfil3	13	protein_coding	nuclear factor, interleukin 3, regulated [Source:MGI Symbol;Acc:MGI:109495]
ENSMUSG00000074794	1937.15	-1.83939	0.306902	-5.99341	2.05491e-09	6.26034e-07	Arrdc3	13	protein_coding	arrestin domain containing 3 [Source:MGI Symbol;Acc:MGI:2145242]
ENSMUSG00000021775	558.937	-2.47229	0.258834	-9.55162	1.27684e-21	4.47339e-18	Nr1d2	14	protein_coding	nuclear receptor subfamily 1, group D, member 2 [Source:MGI Symbol;Acc:MGI:2449205]
ENSMUSG00000045776	139.352	-1.49046	0.378196	-3.94096	8.11572e-05	0.00410591	Lrtm1	14	protein_coding	leucine-rich repeats and transmembrane domains 1 [Source:MGI Symbol;Acc:MGI:2442106]
ENSMUSG00000115160	157.561	-0.929522	0.219631	-4.23219	2.31424e-05	0.00162974	Gm6532	14	unprocessed_pseudogene	predicted pseudogene 6532 [Source:MGI Symbol;Acc:MGI:3646742]
ENSMUSG00000037526	173.363	-0.876059	0.135519	-6.46445	1.01666e-10	5.08836e-08	Atg14	14	protein_coding	autophagy related 14 [Source:MGI Symbol;Acc:MGI:1261775]
ENSMUSG00000049532	31.5585	0.994756	0.275057	3.61655	0.000298554	0.0107281	Sall2	14	protein_coding	spalt like transcription factor 2 [Source:MGI Symbol;Acc:MGI:1354373]
ENSMUSG00000022215	289.29	-2.86411	0.328138	-8.72835	2.58405e-18	5.17326e-15	Fitm1	14	protein_coding	fat storage-inducing transmembrane protein 1 [Source:MGI Symbol;Acc:MGI:1915930]
ENSMUSG00000002324	17.9578	1.72015	0.394893	4.35599	1.32466e-05	0.00103286	Rec8	14	protein_coding	REC8 meiotic recombination protein [Source:MGI Symbol;Acc:MGI:1929645]
ENSMUSG00000072664	1810.99	-0.996017	0.182516	-5.45716	4.83798e-08	9.2876e-06	Ugt3a1	15	protein_coding	UDP glycosyltransferases 3 family, polypeptide A1 [Source:MGI Symbol;Acc:MGI:2146055]
ENSMUSG00000089678	1720.02	-0.846978	0.129635	-6.53354	6.42316e-11	3.60057e-08	Agxt2	15	protein_coding	alanine-glyoxylate aminotransferase 2 [Source:MGI Symbol;Acc:MGI:2146052]
ENSMUSG00000022425	925.691	-1.44188	0.159652	-9.03138	1.69519e-19	4.75126e-16	Enpp2	15	protein_coding	ectonucleotide pyrophosphatase/phosphodiesterase 2 [Source:MGI Symbol;Acc:MGI:1321390]
ENSMUSG00000097286	85.8931	-1.72786	0.267788	-6.45233	1.10141e-10	5.32245e-08	Gm26684	15	lncRNA	predicted gene, 26684 [Source:MGI Symbol;Acc:MGI:5477178]
ENSMUSG00000022358	31.6607	-1.36915	0.300895	-4.55027	5.35779e-06	0.000486541	Fbxo32	15	protein_coding	F-box protein 32 [Source:MGI Symbol;Acc:MGI:1914981]
ENSMUSG00000032501	449.91	-1.0092	0.20436	-4.93834	7.8791e-07	0.000101301	Trib1	15	protein_coding	tribbles pseudokinase 1 [Source:MGI Symbol;Acc:MGI:2443397]
ENSMUSG00000005125	160.011	1.46923	0.332212	4.42258	9.75304e-06	0.000813566	Ndrg1	15	protein_coding	N-myc downstream regulated gene 1 [Source:MGI Symbol;Acc:MGI:1341799]
ENSMUSG00000042622	42.6241	-1.45302	0.478072	-3.03934	0.00237097	0.0451451	Maff	15	protein_coding	v-maf musculoaponeurotic fibrosarcoma oncogene family, protein F (avian) [Source:MGI Symbol;Acc:MGI:96910]
ENSMUSG00000022389	1090.38	-2.62654	0.34414	-7.6322	2.3079e-14	2.69524e-11	Tef	15	protein_coding	thyrotroph embryonic factor [Source:MGI Symbol;Acc:MGI:98663]
ENSMUSG00000022474	30.6281	-1.40881	0.332627	-4.23539	2.28152e-05	0.00161481	Pmm1	15	protein_coding	phosphomannomutase 1 [Source:MGI Symbol;Acc:MGI:1353418]
ENSMUSG00000068101	19.2905	-2.17562	0.497109	-4.37654	1.20581e-05	0.000965609	Cenpm	15	protein_coding	centromere protein M [Source:MGI Symbol;Acc:MGI:1913820]
ENSMUSG00000099086	1648.37	-0.867527	0.285053	-3.04339	0.00233932	0.0447248	Gm27622	15	miRNA	predicted gene, 27622 [Source:MGI Symbol;Acc:MGI:5531004]
ENSMUSG00000018868	16.8603	2.18113	0.719681	3.03068	0.00244002	0.0462087	Pnpla5	15	protein_coding	patatin-like phospholipase domain containing 5 [Source:MGI Symbol;Acc:MGI:1923022]
ENSMUSG00000022383	912.029	-0.83235	0.200856	-4.14401	3.41287e-05	0.00214316	Ppara	15	protein_coding	peroxisome proliferator activated receptor alpha [Source:MGI Symbol;Acc:MGI:104740]
ENSMUSG00000016028	208.793	1.05182	0.262664	4.00444	6.21637e-05	0.0033766	Celsr1	15	protein_coding	cadherin, EGF LAG seven-pass G-type receptor 1 [Source:MGI Symbol;Acc:MGI:1100883]
ENSMUSG00000035900	83.6175	1.04972	0.240194	4.3703	1.24079e-05	0.000987976	Gramd4	15	protein_coding	GRAM domain containing 4 [Source:MGI Symbol;Acc:MGI:2676308]
ENSMUSG00000023272	443.008	0.901837	0.26003	3.4682	0.00052396	0.0153937	Creld2	15	protein_coding	cysteine-rich with EGF-like domains 2 [Source:MGI Symbol;Acc:MGI:1923987]
ENSMUSG00000035828	463.446	-1.13858	0.30657	-3.71392	0.000204071	0.0079884	Pim3	15	protein_coding	proviral integration site 3 [Source:MGI Symbol;Acc:MGI:1355297]
ENSMUSG00000023018	81.7694	0.896767	0.277507	3.23151	0.00123138	0.0280595	Smarcd1	15	protein_coding	SWI/SNF related, matrix associated, actin dependent regulator of chromatin, subfamily d, member 1 [Source:MGI Symbol;Acc:MGI:1933623]
ENSMUSG00000037003	827.007	-0.970309	0.236512	-4.10258	4.08566e-05	0.00246795	Tns2	15	protein_coding	tensin 2 [Source:MGI Symbol;Acc:MGI:2387586]
ENSMUSG00000023044	1170.8	1.0129	0.252792	4.00684	6.15371e-05	0.00335557	Csad	15	protein_coding	cysteine sulfinic acid decarboxylase [Source:MGI Symbol;Acc:MGI:2180098]
ENSMUSG00000000555	290.073	1.20695	0.195176	6.18391	6.25343e-10	2.13745e-07	Itga5	15	protein_coding	integrin alpha 5 (fibronectin receptor alpha) [Source:MGI Symbol;Acc:MGI:96604]
ENSMUSG00000022676	39.7756	-1.09394	0.287918	-3.79948	0.000145	0.00610218	Snai2	16	protein_coding	snail family zinc finger 2 [Source:MGI Symbol;Acc:MGI:1096393]
ENSMUSG00000052133	65.3347	-4.43439	0.647899	-6.84427	7.68685e-12	5.38617e-09	Sema5b	16	protein_coding	sema domain, seven thrombospondin repeats (type 1 and type 1-like), transmembrane domain (TM) and short cytoplasmic domain, (semaphorin) 5B [Source:MGI Symbol;Acc:MGI:107555]
ENSMUSG00000002844	83.3336	0.959469	0.160306	5.98523	2.16091e-09	6.44318e-07	Adprh	16	protein_coding	ADP-ribosylarginine hydrolase [Source:MGI Symbol;Acc:MGI:1098234]
ENSMUSG00000022863	22.8786	1.15698	0.332541	3.47921	0.000502901	0.0150014	Btg3	16	protein_coding	B cell translocation gene 3 [Source:MGI Symbol;Acc:MGI:109532]
ENSMUSG00000039763	110.047	-0.869246	0.184405	-4.7138	2.43141e-06	0.000252398	Dnajc28	16	protein_coding	DnaJ heat shock protein family (Hsp40) member C28 [Source:MGI Symbol;Acc:MGI:2181053]
ENSMUSG00000100277	11.94	-1.81917	0.540419	-3.36622	0.000762067	0.0202831	1810053B23Rik	16	lncRNA	RIKEN cDNA 1810053B23 gene [Source:MGI Symbol;Acc:MGI:1917107]
ENSMUSG00000046962	82.7502	0.88197	0.216006	4.08308	4.44427e-05	0.00266162	Zbtb21	16	protein_coding	zinc finger and BTB domain containing 21 [Source:MGI Symbol;Acc:MGI:1927240]
ENSMUSG00000023826	27.0821	-0.85763	0.260875	-3.28751	0.00101078	0.0243806	Prkn	17	protein_coding	parkin RBR E3 ubiquitin protein ligase [Source:MGI Symbol;Acc:MGI:1355296]
ENSMUSG00000023885	28.3065	-0.905509	0.269642	-3.35819	0.000784533	0.0204383	Thbs2	17	protein_coding	thrombospondin 2 [Source:MGI Symbol;Acc:MGI:98738]
ENSMUSG00000080316	41.4119	1.66404	0.308372	5.39623	6.80564e-08	1.23863e-05	Spaca6	17	protein_coding	sperm acrosome associated 6 [Source:MGI Symbol;Acc:MGI:1922452]
ENSMUSG00000048249	151.55	-0.870081	0.242557	-3.58712	0.000334349	0.0117422	Crebrf	17	protein_coding	CREB3 regulatory factor [Source:MGI Symbol;Acc:MGI:1924378]
ENSMUSG00000002250	156.695	2.93484	0.251672	11.6614	2.00804e-31	2.81407e-27	Ppard	17	protein_coding	peroxisome proliferator activator receptor delta [Source:MGI Symbol;Acc:MGI:101884]
ENSMUSG00000023067	100.404	2.26201	0.581943	3.887	0.000101489	0.00472516	Cdkn1a	17	protein_coding	cyclin-dependent kinase inhibitor 1A (P21) [Source:MGI Symbol;Acc:MGI:104556]
ENSMUSG00000067430	23.5661	-1.16209	0.384142	-3.02517	0.00248496	0.0468697	Zfp763	17	protein_coding	zinc finger protein 763 [Source:MGI Symbol;Acc:MGI:1920701]
ENSMUSG00000039220	549.395	0.860392	0.287178	2.99602	0.00273531	0.0492707	Ppp1r10	17	protein_coding	protein phosphatase 1, regulatory subunit 10 [Source:MGI Symbol;Acc:MGI:1289273]
ENSMUSG00000097971	204.2	0.842891	0.236484	3.56426	0.000364878	0.0123656	Gm26917	17	lncRNA	predicted gene, 26917 [Source:MGI Symbol;Acc:MGI:5504032]
ENSMUSG00000106106	27.4771	3.44422	0.989814	3.47966	0.000502043	0.0150014	CT010467.1	17	rRNA	18s RNA, related sequence 5
ENSMUSG00000015599	26.8192	1.36222	0.446281	3.05238	0.00227037	0.0438619	Ttbk1	17	protein_coding	tau tubulin kinase 1 [Source:MGI Symbol;Acc:MGI:2147036]
ENSMUSG00000024052	2232.84	-1.27044	0.34202	-3.71453	0.00020358	0.0079884	Lpin2	17	protein_coding	lipin 2 [Source:MGI Symbol;Acc:MGI:1891341]
ENSMUSG00000024247	189.14	1.18117	0.187562	6.29748	3.02517e-10	1.11565e-07	Pkdcc	17	protein_coding	protein kinase domain containing, cytoplasmic [Source:MGI Symbol;Acc:MGI:2147077]
ENSMUSG00000036904	253.909	-0.913206	0.298063	-3.0638	0.00218541	0.0426552	Fzd8	18	protein_coding	frizzled class receptor 8 [Source:MGI Symbol;Acc:MGI:108460]
ENSMUSG00000024411	64.4582	-2.17343	0.616922	-3.52302	0.000426664	0.0135278	Aqp4	18	protein_coding	aquaporin 4 [Source:MGI Symbol;Acc:MGI:107387]
ENSMUSG00000034774	165.21	-0.881543	0.267723	-3.29274	0.000992148	0.0241156	Dsg1c	18	protein_coding	desmoglein 1 gamma [Source:MGI Symbol;Acc:MGI:2664358]
ENSMUSG00000036452	253.575	-0.965102	0.166031	-5.8128	6.14382e-09	1.68823e-06	Arhgap26	18	protein_coding	Rho GTPase activating protein 26 [Source:MGI Symbol;Acc:MGI:1918552]
ENSMUSG00000117780	228.485	2.18189	0.571866	3.81538	0.000135975	0.0058096	Gm3734	18	lncRNA	predicted gene 3734 [Source:MGI Symbol;Acc:MGI:3781909]
ENSMUSG00000044646	34.0546	2.42654	0.79514	3.05171	0.00227541	0.0438619	Zbtb7c	18	protein_coding	zinc finger and BTB domain containing 7C [Source:MGI Symbol;Acc:MGI:2443302]
ENSMUSG00000078963	16.3145	1.55883	0.362671	4.29821	1.72184e-05	0.0012835	Hsbp1l1	18	protein_coding	heat shock factor binding protein 1-like 1 [Source:MGI Symbol;Acc:MGI:1913505]
ENSMUSG00000024900	4096.43	-0.988457	0.178232	-5.5459	2.9245e-08	6.11702e-06	Cpt1a	19	protein_coding	carnitine palmitoyltransferase 1a, liver [Source:MGI Symbol;Acc:MGI:1098296]
ENSMUSG00000035372	396.868	-1.55131	0.349971	-4.43267	9.30738e-06	0.00078104	1810055G02Rik	19	protein_coding	RIKEN cDNA 1810055G02 gene [Source:MGI Symbol;Acc:MGI:1919306]
ENSMUSG00000024843	527.609	2.07069	0.439148	4.71525	2.41416e-06	0.000252398	Chka	19	protein_coding	choline kinase alpha [Source:MGI Symbol;Acc:MGI:107760]
ENSMUSG00000042041	164.07	-1.08647	0.358035	-3.03455	0.00240898	0.0457446	2010003K11Rik	19	protein_coding	RIKEN cDNA 2010003K11 gene [Source:MGI Symbol;Acc:MGI:1917111]
ENSMUSG00000024807	1025.35	0.841795	0.259997	3.23771	0.00120494	0.0276367	Syvn1	19	protein_coding	synovial apoptosis inhibitor 1, synoviolin [Source:MGI Symbol;Acc:MGI:1921376]
ENSMUSG00000075044	192.705	-1.00958	0.240993	-4.18925	2.79883e-05	0.00189482	Slc22a29	19	protein_coding	solute carrier family 22. member 29 [Source:MGI Symbol;Acc:MGI:3605624]
ENSMUSG00000024665	10334.6	-0.98801	0.25876	-3.81824	0.000134405	0.00579555	Fads2	19	protein_coding	fatty acid desaturase 2 [Source:MGI Symbol;Acc:MGI:1930079]
ENSMUSG00000075010	478.681	-0.864401	0.164044	-5.26932	1.36932e-07	2.16036e-05	AW112010	19	lncRNA	expressed sequence AW112010 [Source:MGI Symbol;Acc:MGI:2147706]
ENSMUSG00000114469	14.5708	-2.44627	0.797046	-3.06917	0.00214658	0.0421909	C730002L08Rik	19	lncRNA	RIKEN cDNA C730002L08 gene [Source:MGI Symbol;Acc:MGI:2443493]
ENSMUSG00000053279	10547	-1.37295	0.180297	-7.61493	2.63831e-14	2.84409e-11	Aldh1a1	19	protein_coding	aldehyde dehydrogenase family 1, subfamily A1 [Source:MGI Symbol;Acc:MGI:1353450]
ENSMUSG00000118168	124.814	-0.973638	0.275718	-3.53128	0.000413557	0.0132802	Gm36419	19	lncRNA	predicted gene, 36419 [Source:MGI Symbol;Acc:MGI:5595578]
ENSMUSG00000067279	652.158	1.51513	0.467502	3.24092	0.00119147	0.0274749	Ppp1r3c	19	protein_coding	protein phosphatase 1, regulatory subunit 3C [Source:MGI Symbol;Acc:MGI:1858229]
ENSMUSG00000032808	525.946	-0.964827	0.316362	-3.04976	0.00229025	0.0440872	Cyp2c38	19	protein_coding	cytochrome P450, family 2, subfamily c, polypeptide 38 [Source:MGI Symbol;Acc:MGI:1306819]
ENSMUSG00000054827	5711.14	-0.849519	0.220062	-3.86037	0.000113215	0.00511805	Cyp2c50	19	protein_coding	cytochrome P450, family 2, subfamily c, polypeptide 50 [Source:MGI Symbol;Acc:MGI:2147497]
ENSMUSG00000025154	43.1571	-0.829554	0.247745	-3.34843	0.000812721	0.0209264	Arhgap19	19	protein_coding	Rho GTPase activating protein 19 [Source:MGI Symbol;Acc:MGI:1918335]
ENSMUSG00000025185	45.6769	3.0608	0.541813	5.64918	1.61217e-08	3.64402e-06	Loxl4	19	protein_coding	lysyl oxidase-like 4 [Source:MGI Symbol;Acc:MGI:1914823]
ENSMUSG00000055491	148.927	1.02688	0.241017	4.2606	2.03882e-05	0.00147278	Pprc1	19	protein_coding	peroxisome proliferative activated receptor, gamma, coactivator-related 1 [Source:MGI Symbol;Acc:MGI:2385096]
ENSMUSG00000031378	334.124	-0.820038	0.176335	-4.65044	3.31226e-06	0.000320124	Abcd1	X	protein_coding	ATP-binding cassette, sub-family D (ALD), member 1 [Source:MGI Symbol;Acc:MGI:1349215]
ENSMUSG00000031400	102.197	2.44066	0.379935	6.42388	1.3284e-10	5.81758e-08	G6pdx	X	protein_coding	glucose-6-phosphate dehydrogenase X-linked [Source:MGI Symbol;Acc:MGI:105979]
ENSMUSG00000025656	56.002	-0.924684	0.251389	-3.6783	0.000234798	0.00892528	Arhgef9	X	protein_coding	CDC42 guanine nucleotide exchange factor (GEF) 9 [Source:MGI Symbol;Acc:MGI:2442233]
ENSMUSG00000071719	51.4564	-2.92523	0.827674	-3.53428	0.000408885	0.0132802	Tmem28	X	protein_coding	transmembrane protein 28 [Source:MGI Symbol;Acc:MGI:3648377]
ENSMUSG00000041096	107.235	0.887252	0.196162	4.52306	6.09519e-06	0.00053722	Tspyl2	X	protein_coding	TSPY-like 2 [Source:MGI Symbol;Acc:MGI:106244]
ENSMUSG00000095366	15.7851	-2.48092	0.754023	-3.29025	0.00100099	0.0242277	Gm21860	Y	lncRNA	predicted gene, 21860 [Source:MGI Symbol;Acc:MGI:5434024]

## Sheet: CDmVsHFDm
ensembl_gene_id	baseMean	log2FoldChange	lfcSE	stat	pvalue	padj	external_gene_name	chromosome_name	gene_biotype	description
ENSMUSG00000099032	19.7475	-4.21298	1.03106	-4.08607	4.38738e-05	0.000991689	Tcf24	1	protein_coding	transcription factor 24 [Source:MGI Symbol;Acc:MGI:3780500]
ENSMUSG00000026064	1014.99	-1.0101	0.23888	-4.22849	2.35263e-05	0.00059405	Ptp4a1	1	protein_coding	protein tyrosine phosphatase 4a1 [Source:MGI Symbol;Acc:MGI:1277096]
ENSMUSG00000117310	1018.96	-1.00196	0.235418	-4.25608	2.0804e-05	0.000538906	Ptp4a1	1	protein_coding	protein tyrosine phosphatase 4a1 [Source:MGI Symbol;Acc:MGI:1277096]
ENSMUSG00000067653	26.929	1.13377	0.284646	3.98308	6.80265e-05	0.00140195	Ankrd23	1	protein_coding	ankyrin repeat domain 23 [Source:MGI Symbol;Acc:MGI:1925571]
ENSMUSG00000026117	108.715	-0.892727	0.254003	-3.51464	0.000440358	0.00614808	Zap70	1	protein_coding	zeta-chain (TCR) associated protein kinase [Source:MGI Symbol;Acc:MGI:99613]
ENSMUSG00000026072	297.52	0.831932	0.208151	3.99676	6.42142e-05	0.00133318	Il1r1	1	protein_coding	interleukin 1 receptor, type I [Source:MGI Symbol;Acc:MGI:96545]
ENSMUSG00000101262	23.8872	1.14628	0.37947	3.02073	0.00252165	0.0235218	Gm8326	1	processed_pseudogene	predicted gene 8326 [Source:MGI Symbol;Acc:MGI:3644839]
ENSMUSG00000100309	29.2652	1.22711	0.294887	4.1613	3.16435e-05	0.000754171	Gm6644	1	processed_pseudogene	predicted gene 6644 [Source:MGI Symbol;Acc:MGI:3644951]
ENSMUSG00000063558	753.579	-1.02056	0.201773	-5.05798	4.23724e-07	2.12074e-05	Aox1	1	protein_coding	aldehyde oxidase 1 [Source:MGI Symbol;Acc:MGI:88035]
ENSMUSG00000038079	32.141	-1.04222	0.247083	-4.21808	2.46389e-05	0.000616588	Tmem237	1	protein_coding	transmembrane protein 237 [Source:MGI Symbol;Acc:MGI:2138365]
ENSMUSG00000082609	113.874	1.01213	0.231164	4.37841	1.1955e-05	0.000344727	Gm15464	1	processed_pseudogene	predicted gene 15464 [Source:MGI Symbol;Acc:MGI:3646025]
ENSMUSG00000039323	3258.98	1.40761	0.257506	5.4663	4.59515e-08	3.28553e-06	Igfbp2	1	protein_coding	insulin-like growth factor binding protein 2 [Source:MGI Symbol;Acc:MGI:96437]
ENSMUSG00000061815	8.82313	-3.3238	0.818859	-4.05907	4.9269e-05	0.00108562	Rufy4	1	protein_coding	RUN and FYVE domain containing 4 [Source:MGI Symbol;Acc:MGI:3588214]
ENSMUSG00000006538	27.6542	2.58926	0.44071	5.8752	4.22339e-09	4.28889e-07	Ihh	1	protein_coding	Indian hedgehog [Source:MGI Symbol;Acc:MGI:96533]
ENSMUSG00000012187	17.0902	-5.45249	0.739145	-7.37676	1.62193e-13	4.74005e-11	Mogat1	1	protein_coding	monoacylglycerol O-acyltransferase 1 [Source:MGI Symbol;Acc:MGI:1915643]
ENSMUSG00000026249	122.862	1.19446	0.28834	4.14255	3.43472e-05	0.000806267	Serpine2	1	protein_coding	serine (or cysteine) peptidase inhibitor, clade E, member 2 [Source:MGI Symbol;Acc:MGI:101780]
ENSMUSG00000067071	743.757	0.837164	0.280892	2.98038	0.0028789	0.0258706	Hes6	1	protein_coding	hairy and enhancer of split 6 [Source:MGI Symbol;Acc:MGI:1859852]
ENSMUSG00000034220	333.928	-2.07803	0.325165	-6.39068	1.65146e-10	2.44037e-08	Gpc1	1	protein_coding	glypican 1 [Source:MGI Symbol;Acc:MGI:1194891]
ENSMUSG00000047496	254.634	-0.906576	0.248773	-3.64419	0.00026823	0.00416739	Rnf152	1	protein_coding	ring finger protein 152 [Source:MGI Symbol;Acc:MGI:2443787]
ENSMUSG00000026315	44.5754	-1.04292	0.248192	-4.20208	2.64473e-05	0.000650828	Serpinb8	1	protein_coding	serine (or cysteine) peptidase inhibitor, clade B, member 8 [Source:MGI Symbol;Acc:MGI:894657]
ENSMUSG00000026355	46.4918	-0.986546	0.262608	-3.75672	0.000172155	0.00297116	Mcm6	1	protein_coding	minichromosome maintenance complex component 6 [Source:MGI Symbol;Acc:MGI:1298227]
ENSMUSG00000013275	80.1115	0.945664	0.208993	4.52486	6.04358e-06	0.000195149	Slc41a1	1	protein_coding	solute carrier family 41, member 1 [Source:MGI Symbol;Acc:MGI:2444823]
ENSMUSG00000042429	391.149	-1.10299	0.275066	-4.00991	6.07419e-05	0.00128169	Adora1	1	protein_coding	adenosine A1 receptor [Source:MGI Symbol;Acc:MGI:99401]
ENSMUSG00000097426	160.389	-1.24497	0.265811	-4.68368	2.81773e-06	0.000104189	Gm8941	1	processed_pseudogene	predicted gene 8941 [Source:MGI Symbol;Acc:MGI:3779824]
ENSMUSG00000102095	227.536	-1.03223	0.225099	-4.58568	4.52513e-06	0.000151711	C730036E19Rik	1	lncRNA	RIKEN cDNA C730036E19 gene [Source:MGI Symbol;Acc:MGI:3028040]
ENSMUSG00000060519	73.9829	-1.03691	0.351882	-2.94676	0.00321126	0.0280218	Tor3a	1	protein_coding	torsin family 3, member A [Source:MGI Symbol;Acc:MGI:1353652]
ENSMUSG00000084667	14.1112	1.26434	0.405841	3.11536	0.00183718	0.0186432	Gm23212	1	snoRNA	predicted gene, 23212 [Source:MGI Symbol;Acc:MGI:5452989]
ENSMUSG00000040181	1711.63	-0.808708	0.154714	-5.22713	1.72161e-07	1.00293e-05	Fmo1	1	protein_coding	flavin containing monooxygenase 1 [Source:MGI Symbol;Acc:MGI:1310002]
ENSMUSG00000040612	307.254	-1.38989	0.246797	-5.63169	1.78457e-08	1.48863e-06	Ildr2	1	protein_coding	immunoglobulin-like domain containing receptor 2 [Source:MGI Symbol;Acc:MGI:1196370]
ENSMUSG00000026688	120.61	-1.85517	0.228692	-8.11207	4.97629e-16	2.49063e-13	Mgst3	1	protein_coding	microsomal glutathione S-transferase 3 [Source:MGI Symbol;Acc:MGI:1913697]
ENSMUSG00000059089	28.3201	-0.90316	0.320725	-2.816	0.00486259	0.0378369	Fcgr4	1	protein_coding	Fc receptor, IgG, low affinity IV [Source:MGI Symbol;Acc:MGI:2179523]
ENSMUSG00000005677	2721.45	-1.48361	0.331785	-4.47161	7.76336e-06	0.000239111	Nr1i3	1	protein_coding	nuclear receptor subfamily 1, group I, member 3 [Source:MGI Symbol;Acc:MGI:1346307]
ENSMUSG00000004707	14.5017	-1.34987	0.495332	-2.72518	0.00642673	0.0461337	Ly9	1	protein_coding	lymphocyte antigen 9 [Source:MGI Symbol;Acc:MGI:96885]
ENSMUSG00000015355	13.9319	-1.31685	0.44978	-2.92776	0.00341417	0.0292637	Cd48	1	protein_coding	CD48 antigen [Source:MGI Symbol;Acc:MGI:88339]
ENSMUSG00000050069	91.333	1.82493	0.526774	3.46436	0.0005315	0.00714822	Grem2	1	protein_coding	gremlin 2, DAN family BMP antagonist [Source:MGI Symbol;Acc:MGI:1344367]
ENSMUSG00000103930	33.2103	-1.22228	0.372374	-3.2824	0.00102926	0.01201	Gm36961	1	unprocessed_pseudogene	predicted gene, 36961 [Source:MGI Symbol;Acc:MGI:5610189]
ENSMUSG00000038776	2643.45	-1.03735	0.194683	-5.32841	9.90753e-08	6.22619e-06	Ephx1	1	protein_coding	epoxide hydrolase 1, microsomal [Source:MGI Symbol;Acc:MGI:95405]
ENSMUSG00000038768	57.1165	-3.31836	0.636174	-5.21611	1.82716e-07	1.04942e-05	9130409I23Rik	1	protein_coding	RIKEN cDNA 9130409I23 gene [Source:MGI Symbol;Acc:MGI:3588271]
ENSMUSG00000038599	67.4901	1.44565	0.316766	4.56379	5.02388e-06	0.000166441	Capn8	1	protein_coding	calpain 8 [Source:MGI Symbol;Acc:MGI:2181366]
ENSMUSG00000038576	250.417	1.31519	0.328037	4.00925	6.09107e-05	0.00128169	Susd4	1	protein_coding	sushi domain containing 4 [Source:MGI Symbol;Acc:MGI:2138351]
ENSMUSG00000079164	89.7248	-1.72804	0.249058	-6.93831	3.9681e-12	8.55522e-10	Tlr5	1	protein_coding	toll-like receptor 5 [Source:MGI Symbol;Acc:MGI:1858171]
ENSMUSG00000103653	2339.36	1.65247	0.225376	7.33206	2.26639e-13	6.2277e-11	Gstp-ps	1	processed_pseudogene	glutathione S-transferase, pi, pseudogene [Source:MGI Symbol;Acc:MGI:3782108]
ENSMUSG00000026638	376.398	1.03733	0.211598	4.90233	9.47064e-07	4.2539e-05	Irf6	1	protein_coding	interferon regulatory factor 6 [Source:MGI Symbol;Acc:MGI:1859211]
ENSMUSG00000026639	78.7495	-2.84613	0.379871	-7.49235	6.76524e-14	2.20484e-11	Lamb3	1	protein_coding	laminin, beta 3 [Source:MGI Symbol;Acc:MGI:99915]
ENSMUSG00000009633	1061.45	-2.91559	0.563672	-5.1725	2.30986e-07	1.26447e-05	G0s2	1	protein_coding	G0/G1 switch gene 2 [Source:MGI Symbol;Acc:MGI:1316737]
ENSMUSG00000104348	28.063	-1.71889	0.372009	-4.62057	3.82689e-06	0.00013242	Gm37691	1	TEC	predicted gene, 37691 [Source:MGI Symbol;Acc:MGI:5610919]
ENSMUSG00000026655	609.994	-1.0438	0.172813	-6.04005	1.54063e-09	1.71352e-07	Fam107b	2	protein_coding	family with sequence similarity 107, member B [Source:MGI Symbol;Acc:MGI:1913790]
ENSMUSG00000025780	128.435	1.82081	0.241007	7.55501	4.18827e-14	1.46736e-11	Itih5	2	protein_coding	inter-alpha (globulin) inhibitor H5 [Source:MGI Symbol;Acc:MGI:1925751]
ENSMUSG00000060795	39.1838	-0.811359	0.247355	-3.28014	0.00103754	0.0120865	Gm13363	2	processed_pseudogene	predicted gene 13363 [Source:MGI Symbol;Acc:MGI:3651407]
ENSMUSG00000026981	19.4929	-3.09292	0.501832	-6.16326	7.12638e-10	8.83797e-08	Il1rn	2	protein_coding	interleukin 1 receptor antagonist [Source:MGI Symbol;Acc:MGI:96547]
ENSMUSG00000026956	52.3298	-0.90967	0.237636	-3.82799	0.000129193	0.00237288	Uap1l1	2	protein_coding	UDP-N-acteylglucosamine pyrophosphorylase 1-like 1 [Source:MGI Symbol;Acc:MGI:2443318]
ENSMUSG00000026944	742.912	1.11875	0.204644	5.46682	4.58174e-08	3.28553e-06	Abca2	2	protein_coding	ATP-binding cassette, sub-family A (ABC1), member 2 [Source:MGI Symbol;Acc:MGI:99606]
ENSMUSG00000047617	260.945	1.29389	0.284644	4.54564	5.47697e-06	0.000179332	Paxx	2	protein_coding	non-homologous end joining factor [Source:MGI Symbol;Acc:MGI:2442831]
ENSMUSG00000015090	77.0376	1.83985	0.476826	3.85854	0.000114064	0.00214852	Ptgds	2	protein_coding	prostaglandin D2 synthase (brain) [Source:MGI Symbol;Acc:MGI:99261]
ENSMUSG00000035513	31.4919	0.832224	0.293853	2.83211	0.00462425	0.0365919	Ntng2	2	protein_coding	netrin G2 [Source:MGI Symbol;Acc:MGI:2159341]
ENSMUSG00000026858	757.359	-0.828698	0.204889	-4.04462	5.24079e-05	0.00114044	Miga2	2	protein_coding	mitoguardin 2 [Source:MGI Symbol;Acc:MGI:1922035]
ENSMUSG00000026853	684.5	-1.61367	0.284849	-5.66498	1.4704e-08	1.26418e-06	Crat	2	protein_coding	carnitine acetyltransferase [Source:MGI Symbol;Acc:MGI:109501]
ENSMUSG00000026840	25.8567	1.26561	0.46362	2.72983	0.00633661	0.0456797	Lamc3	2	protein_coding	laminin gamma 3 [Source:MGI Symbol;Acc:MGI:1344394]
ENSMUSG00000002550	497.407	-1.14602	0.18654	-6.14356	8.06916e-10	9.74839e-08	Uck1	2	protein_coding	uridine-cytidine kinase 1 [Source:MGI Symbol;Acc:MGI:98904]
ENSMUSG00000026822	203.146	-2.61905	0.630433	-4.15436	3.262e-05	0.000770888	Lcn2	2	protein_coding	lipocalin 2 [Source:MGI Symbol;Acc:MGI:96757]
ENSMUSG00000039157	261.796	-0.925673	0.286342	-3.23275	0.00122603	0.0137233	Fam102a	2	protein_coding	family with sequence similarity 102, member A [Source:MGI Symbol;Acc:MGI:2138935]
ENSMUSG00000080198	38.6015	1.3615	0.408096	3.33622	0.000849268	0.0102512	Gm13573	2	processed_pseudogene	predicted gene 13573 [Source:MGI Symbol;Acc:MGI:3652221]
ENSMUSG00000027030	22.2339	-0.913587	0.30051	-3.04012	0.00236485	0.0224684	Stk39	2	protein_coding	serine/threonine kinase 39 [Source:MGI Symbol;Acc:MGI:1858416]
ENSMUSG00000027035	118.569	-1.30505	0.322256	-4.04975	5.12735e-05	0.00111749	Cers6	2	protein_coding	ceramide synthase 6 [Source:MGI Symbol;Acc:MGI:2442564]
ENSMUSG00000005233	45.9128	-1.48063	0.304804	-4.85763	1.18799e-06	5.10689e-05	Spc25	2	protein_coding	SPC25, NDC80 kinetochore complex component, homolog (S. cerevisiae) [Source:MGI Symbol;Acc:MGI:1913692]
ENSMUSG00000027009	16.8319	-1.13278	0.389007	-2.91197	0.00359163	0.0302846	Itga4	2	protein_coding	integrin alpha 4 [Source:MGI Symbol;Acc:MGI:96603]
ENSMUSG00000075256	24.8352	-1.27316	0.332932	-3.82409	0.000131256	0.00239508	Cerkl	2	protein_coding	ceramide kinase-like [Source:MGI Symbol;Acc:MGI:3037816]
ENSMUSG00000027253	227.563	-0.812031	0.226902	-3.57878	0.000345204	0.0050619	Lrp4	2	protein_coding	low density lipoprotein receptor-related protein 4 [Source:MGI Symbol;Acc:MGI:2442252]
ENSMUSG00000032724	158.137	1.24617	0.293708	4.2429	2.20648e-05	0.000565296	Abtb2	2	protein_coding	ankyrin repeat and BTB (POZ) domain containing 2 [Source:MGI Symbol;Acc:MGI:2139365]
ENSMUSG00000068686	109.147	-0.952966	0.1969	-4.83986	1.29932e-06	5.51779e-05	Cd59b	2	protein_coding	CD59b antigen [Source:MGI Symbol;Acc:MGI:1888996]
ENSMUSG00000060227	36.83	-0.912514	0.304182	-2.9999	0.00270072	0.0247534	Casc4	2	protein_coding	cancer susceptibility candidate 4 [Source:MGI Symbol;Acc:MGI:2443129]
ENSMUSG00000083483	35.6599	0.875808	0.310014	2.82506	0.00472717	0.0372381	Gm14044	2	processed_pseudogene	predicted gene 14044 [Source:MGI Symbol;Acc:MGI:3650452]
ENSMUSG00000027318	23.8296	1.3555	0.445945	3.03961	0.00236881	0.0224909	Adam33	2	protein_coding	a disintegrin and metallopeptidase domain 33 [Source:MGI Symbol;Acc:MGI:1341813]
ENSMUSG00000084839	22.8292	-1.26859	0.450283	-2.81733	0.0048425	0.0377613	Gm14097	2	lncRNA	predicted gene 14097 [Source:MGI Symbol;Acc:MGI:3651729]
ENSMUSG00000027422	5213.86	0.899242	0.193211	4.6542	3.25247e-06	0.000116002	Rrbp1	2	protein_coding	ribosome binding protein 1 [Source:MGI Symbol;Acc:MGI:1932395]
ENSMUSG00000095315	12.8724	1.06944	0.353661	3.02391	0.00249532	0.0233753	Gm10130	2	protein_coding	predicted gene 10130 [Source:MGI Symbol;Acc:MGI:3642547]
ENSMUSG00000032802	377.199	-0.934342	0.186918	-4.99867	5.77263e-07	2.76278e-05	Srxn1	2	protein_coding	sulfiredoxin 1 homolog (S. cerevisiae) [Source:MGI Symbol;Acc:MGI:104971]
ENSMUSG00000027478	32.1508	1.38519	0.382927	3.61738	0.000297602	0.00450388	Dnmt3b	2	protein_coding	DNA methyltransferase 3B [Source:MGI Symbol;Acc:MGI:1261819]
ENSMUSG00000074623	12.6892	-1.24596	0.443047	-2.81227	0.00491938	0.0381096	Gm826	2	protein_coding	predicted gene 826 [Source:MGI Symbol;Acc:MGI:2685672]
ENSMUSG00000048486	483.916	-0.970549	0.208821	-4.64776	3.35564e-06	0.000118752	Fitm2	2	protein_coding	fat storage-inducing transmembrane protein 2 [Source:MGI Symbol;Acc:MGI:2444508]
ENSMUSG00000017723	61.7842	-2.67	0.323229	-8.26039	1.45203e-16	7.53657e-14	Wfdc2	2	protein_coding	WAP four-disulfide core domain 2 [Source:MGI Symbol;Acc:MGI:1914951]
ENSMUSG00000006800	138.059	-1.4673	0.266303	-5.50988	3.59085e-08	2.67671e-06	Sulf2	2	protein_coding	sulfatase 2 [Source:MGI Symbol;Acc:MGI:1919293]
ENSMUSG00000090213	172.8	-1.46986	0.1949	-7.54162	4.64154e-14	1.5865e-11	Tmem189	2	protein_coding	transmembrane protein 189 [Source:MGI Symbol;Acc:MGI:2142624]
ENSMUSG00000052056	94.9236	0.915386	0.224918	4.06987	4.70398e-05	0.00105138	Zfp217	2	protein_coding	zinc finger protein 217 [Source:MGI Symbol;Acc:MGI:2685408]
ENSMUSG00000087382	142.29	-1.85856	0.331936	-5.59915	2.15407e-08	1.70549e-06	Ctcflos	2	lncRNA	CCCTC-binding factor (zinc finger protein)-like, opposite strand [Source:MGI Symbol;Acc:MGI:1921411]
ENSMUSG00000015647	45.4663	0.972939	0.356494	2.72919	0.006349	0.045722	Lama5	2	protein_coding	laminin, alpha 5 [Source:MGI Symbol;Acc:MGI:105382]
ENSMUSG00000027533	872.145	5.18906	0.578327	8.97253	2.89784e-19	3.38419e-16	Fabp5	3	protein_coding	fatty acid binding protein 5, epidermal [Source:MGI Symbol;Acc:MGI:101790]
ENSMUSG00000027550	25.7573	-0.960697	0.308121	-3.11792	0.00182134	0.0185298	Lrrcc1	3	protein_coding	leucine rich repeat and coiled-coil domain containing 1 [Source:MGI Symbol;Acc:MGI:1918960]
ENSMUSG00000039519	2694.26	1.91835	0.246644	7.7778	7.37979e-15	2.79514e-12	Cyp7b1	3	protein_coding	cytochrome P450, family 7, subfamily b, polypeptide 1 [Source:MGI Symbol;Acc:MGI:104978]
ENSMUSG00000027698	278.333	-1.08775	0.228359	-4.76333	1.90424e-06	7.60287e-05	Nceh1	3	protein_coding	neutral cholesterol ester hydrolase 1 [Source:MGI Symbol;Acc:MGI:2443191]
ENSMUSG00000061143	29.1118	1.0498	0.331428	3.16749	0.0015376	0.0162626	Maml3	3	protein_coding	mastermind like transcriptional coactivator 3 [Source:MGI Symbol;Acc:MGI:2389461]
ENSMUSG00000027750	54.3928	-1.70637	0.294018	-5.80365	6.48875e-09	6.18595e-07	Postn	3	protein_coding	periostin, osteoblast specific factor [Source:MGI Symbol;Acc:MGI:1926321]
ENSMUSG00000027765	70.005	-1.17647	0.252334	-4.66236	3.12609e-06	0.000113202	P2ry1	3	protein_coding	purinergic receptor P2Y, G-protein coupled 1 [Source:MGI Symbol;Acc:MGI:105049]
ENSMUSG00000027820	337.309	-1.29157	0.280748	-4.60048	4.21517e-06	0.000144421	Mme	3	protein_coding	membrane metallo endopeptidase [Source:MGI Symbol;Acc:MGI:97004]
ENSMUSG00000049404	576.014	1.03636	0.251127	4.12684	3.67784e-05	0.000853332	Rarres1	3	protein_coding	retinoic acid receptor responder (tazarotene induced) 1 [Source:MGI Symbol;Acc:MGI:1924461]
ENSMUSG00000027792	840.252	-1.04816	0.220298	-4.7579	1.95619e-06	7.7441e-05	Bche	3	protein_coding	butyrylcholinesterase [Source:MGI Symbol;Acc:MGI:894278]
ENSMUSG00000028008	34.8004	-1.26806	0.306055	-4.14323	3.42446e-05	0.000805207	Asic5	3	protein_coding	acid-sensing (proton-gated) ion channel family member 5 [Source:MGI Symbol;Acc:MGI:1929259]
ENSMUSG00000033860	30955.3	0.841355	0.107078	7.85744	3.92079e-15	1.66503e-12	Fgg	3	protein_coding	fibrinogen gamma chain [Source:MGI Symbol;Acc:MGI:95526]
ENSMUSG00000028001	42198.2	1.00535	0.101707	9.88475	4.84782e-23	1.13229e-19	Fga	3	protein_coding	fibrinogen alpha chain [Source:MGI Symbol;Acc:MGI:1316726]
ENSMUSG00000033831	47231.4	1.21163	0.125732	9.63657	5.60275e-22	1.12167e-18	Fgb	3	protein_coding	fibrinogen beta chain [Source:MGI Symbol;Acc:MGI:99501]
ENSMUSG00000041959	679.269	-1.05509	0.183278	-5.75679	8.57293e-09	7.80137e-07	S100a10	3	protein_coding	S100 calcium binding protein A10 (calpactin) [Source:MGI Symbol;Acc:MGI:1339468]
ENSMUSG00000062896	102.645	0.867228	0.310951	2.78896	0.00528779	0.0401208	Rpl31-ps11	3	processed_pseudogene	ribosomal protein L31, pseudogene 11 [Source:MGI Symbol;Acc:MGI:3646595]
ENSMUSG00000005968	79.9669	1.14859	0.354999	3.23546	0.00121445	0.0136482	Tuft1	3	protein_coding	tuftelin 1 [Source:MGI Symbol;Acc:MGI:109572]
ENSMUSG00000085006	187.785	1.03845	0.267087	3.88806	0.000101047	0.00194475	BC021767	3	transcribed_unprocessed_pseudogene	cDNA sequence BC021767 [Source:MGI Symbol;Acc:MGI:3615512]
ENSMUSG00000068877	10699	2.47435	0.388312	6.37207	1.86491e-10	2.72237e-08	Selenbp2	3	protein_coding	selenium binding protein 2 [Source:MGI Symbol;Acc:MGI:104859]
ENSMUSG00000068874	8038.41	1.05904	0.287233	3.68705	0.000226867	0.00366703	Selenbp1	3	protein_coding	selenium binding protein 1 [Source:MGI Symbol;Acc:MGI:96825]
ENSMUSG00000038393	527.507	-0.844245	0.271944	-3.10448	0.00190611	0.0190854	Txnip	3	protein_coding	thioredoxin interacting protein [Source:MGI Symbol;Acc:MGI:1889549]
ENSMUSG00000028088	5446.69	-0.882011	0.183849	-4.79748	1.60677e-06	6.60332e-05	Fmo5	3	protein_coding	flavin containing monooxygenase 5 [Source:MGI Symbol;Acc:MGI:1310004]
ENSMUSG00000090817	198.98	2.5215	0.288276	8.74681	2.19459e-18	1.92219e-15	Gm4450	3	protein_coding	predicted gene 4450 [Source:MGI Symbol;Acc:MGI:3782634]
ENSMUSG00000106129	17.8496	2.48147	0.511347	4.85281	1.21723e-06	5.19638e-05	Gm19210	3	unprocessed_pseudogene	predicted gene, 19210 [Source:MGI Symbol;Acc:MGI:5011395]
ENSMUSG00000095143	407.326	3.07143	0.34399	8.92883	4.30535e-19	4.64116e-16	Hsd3b4	3	protein_coding	hydroxy-delta-5-steroid dehydrogenase, 3 beta- and steroid delta-isomerase 4 [Source:MGI Symbol;Acc:MGI:96236]
ENSMUSG00000105696	14.9186	2.67331	0.503039	5.31431	1.07063e-07	6.62559e-06	Gm19211	3	unprocessed_pseudogene	predicted gene, 19211 [Source:MGI Symbol;Acc:MGI:5011396]
ENSMUSG00000095388	376.643	3.05923	0.343038	8.91806	4.74509e-19	4.74983e-16	Gm10681	3	protein_coding	predicted gene 10681 [Source:MGI Symbol;Acc:MGI:3711284]
ENSMUSG00000106456	15.2976	4.06638	0.576816	7.04971	1.79296e-12	4.05267e-10	Gm9678	3	unprocessed_pseudogene	predicted gene 9678 [Source:MGI Symbol;Acc:MGI:3780086]
ENSMUSG00000038092	2683.96	3.41301	0.56633	6.02654	1.67505e-09	1.8197e-07	Hsd3b5	3	protein_coding	hydroxy-delta-5-steroid dehydrogenase, 3 beta- and steroid delta-isomerase 5 [Source:MGI Symbol;Acc:MGI:104645]
ENSMUSG00000027870	97.2778	-6.31112	1.09301	-5.77406	7.73837e-09	7.08794e-07	Hao2	3	protein_coding	hydroxyacid oxidase 2 [Source:MGI Symbol;Acc:MGI:96012]
ENSMUSG00000033147	147.217	-0.974995	0.173816	-5.60933	2.03107e-08	1.64528e-06	Slc22a15	3	protein_coding	solute carrier family 22 (organic anion/cation transporter), member 15 [Source:MGI Symbol;Acc:MGI:3607704]
ENSMUSG00000040747	39.7071	-0.950678	0.353091	-2.69245	0.00709294	0.0493058	Cd53	3	protein_coding	CD53 antigen [Source:MGI Symbol;Acc:MGI:88341]
ENSMUSG00000004038	1189	-1.00799	0.227817	-4.42454	9.66484e-06	0.000289408	Gstm3	3	protein_coding	glutathione S-transferase, mu 3 [Source:MGI Symbol;Acc:MGI:106026]
ENSMUSG00000040562	604.08	-0.991782	0.205933	-4.81605	1.46428e-06	6.07113e-05	Gstm2	3	protein_coding	glutathione S-transferase, mu 2 [Source:MGI Symbol;Acc:MGI:95861]
ENSMUSG00000081688	21.2608	-0.857302	0.311489	-2.75227	0.00591831	0.043492	Gm12499	3	unprocessed_pseudogene	predicted gene 12499 [Source:MGI Symbol;Acc:MGI:3650532]
ENSMUSG00000068747	253.214	1.20781	0.264958	4.55849	5.15219e-06	0.000169805	Sort1	3	protein_coding	sortilin 1 [Source:MGI Symbol;Acc:MGI:1338015]
ENSMUSG00000027962	88.1546	-0.8692	0.305012	-2.84973	0.00437569	0.0353434	Vcam1	3	protein_coding	vascular cell adhesion molecule 1 [Source:MGI Symbol;Acc:MGI:98926]
ENSMUSG00000027961	15.5345	-2.19458	0.53551	-4.09812	4.16526e-05	0.000952234	Lrrc39	3	protein_coding	leucine rich repeat containing 39 [Source:MGI Symbol;Acc:MGI:1924557]
ENSMUSG00000028132	1774.19	-1.00182	0.319477	-3.13583	0.00171371	0.0176718	Tmem56	3	protein_coding	transmembrane protein 56 [Source:MGI Symbol;Acc:MGI:1923195]
ENSMUSG00000097124	43.7871	-1.12523	0.283438	-3.96993	7.1895e-05	0.00146131	A530020G20Rik	3	lncRNA	RIKEN cDNA A530020G20 gene [Source:MGI Symbol;Acc:MGI:2442825]
ENSMUSG00000023057	1110.46	-1.58852	0.173207	-9.17119	4.67832e-20	5.96018e-17	Fabp2	3	protein_coding	fatty acid binding protein 2, intestinal [Source:MGI Symbol;Acc:MGI:95478]
ENSMUSG00000063328	162.314	0.924322	0.266168	3.47271	0.000515239	0.00697638	Gm9396	3	processed_pseudogene	predicted gene 9396 [Source:MGI Symbol;Acc:MGI:3645563]
ENSMUSG00000027984	3171.82	-1.04285	0.110902	-9.40331	5.28754e-21	9.26245e-18	Hadh	3	protein_coding	hydroxyacyl-Coenzyme A dehydrogenase [Source:MGI Symbol;Acc:MGI:96009]
ENSMUSG00000027983	753.645	0.851305	0.234702	3.62717	0.000286544	0.00437432	Cyp2u1	3	protein_coding	cytochrome P450, family 2, subfamily u, polypeptide 1 [Source:MGI Symbol;Acc:MGI:1918769]
ENSMUSG00000106069	96.1581	-1.47106	0.509983	-2.88452	0.00392009	0.0322964	Gm6135	3	lncRNA	prediticted gene 6135 [Source:MGI Symbol;Acc:MGI:3643755]
ENSMUSG00000090306	420.496	1.10288	0.291588	3.78231	0.000155382	0.00273014	Adh6-ps1	3	transcribed_unprocessed_pseudogene	alcohol dehydrogenase 6 (class V), pseudogene 1 [Source:MGI Symbol;Acc:MGI:1918999]
ENSMUSG00000056025	47.8005	-0.986632	0.320859	-3.07497	0.00210521	0.0205592	Clca3a1	3	protein_coding	chloride channel accessory 3A1 [Source:MGI Symbol;Acc:MGI:1316732]
ENSMUSG00000062908	3139.38	-0.926444	0.150022	-6.1754	6.59959e-10	8.25774e-08	Acadm	3	protein_coding	acyl-Coenzyme A dehydrogenase, medium chain [Source:MGI Symbol;Acc:MGI:87867]
ENSMUSG00000041272	52.602	-1.94341	0.268698	-7.23269	4.73517e-13	1.20652e-10	Tox	4	protein_coding	thymocyte selection-associated high mobility group box [Source:MGI Symbol;Acc:MGI:2181659]
ENSMUSG00000028211	428.482	-0.935447	0.292069	-3.20283	0.00136087	0.0148253	Trp53inp1	4	protein_coding	transformation related protein 53 inducible nuclear protein 1 [Source:MGI Symbol;Acc:MGI:1926609]
ENSMUSG00000082676	18.322	-1.12947	0.415892	-2.71578	0.006612	0.0470358	Gm11843	4	processed_pseudogene	predicted gene 11843 [Source:MGI Symbol;Acc:MGI:3651166]
ENSMUSG00000028223	1818.03	-0.99438	0.185433	-5.36248	8.20875e-08	5.32581e-06	Decr1	4	protein_coding	2,4-dienoyl CoA reductase 1, mitochondrial [Source:MGI Symbol;Acc:MGI:1914710]
ENSMUSG00000086332	18.7158	-1.30133	0.38688	-3.36366	0.000769149	0.00954726	4930480G23Rik	4	lncRNA	RIKEN cDNA 4930480G23 gene [Source:MGI Symbol;Acc:MGI:1922238]
ENSMUSG00000073988	2860.34	-0.987257	0.32985	-2.99305	0.00276208	0.0251186	Ttpa	4	protein_coding	tocopherol (alpha) transfer protein [Source:MGI Symbol;Acc:MGI:1354168]
ENSMUSG00000084148	10.9705	2.20531	0.585659	3.76552	0.000166205	0.00288349	Gm12380	4	processed_pseudogene	predicted gene 12380 [Source:MGI Symbol;Acc:MGI:3651854]
ENSMUSG00000028445	212.157	1.88085	0.513354	3.66384	0.000248463	0.00393887	Enho	4	protein_coding	energy homeostasis associated [Source:MGI Symbol;Acc:MGI:1916888]
ENSMUSG00000028464	115.2	-2.75303	0.356521	-7.72194	1.14577e-14	4.22546e-12	Tpm2	4	protein_coding	tropomyosin 2, beta [Source:MGI Symbol;Acc:MGI:98810]
ENSMUSG00000028476	40.3558	0.993453	0.336619	2.95127	0.00316473	0.0277364	Reck	4	protein_coding	reversion-inducing-cysteine-rich protein with kazal motifs [Source:MGI Symbol;Acc:MGI:1855698]
ENSMUSG00000085990	17.7006	1.28383	0.461753	2.78033	0.00543032	0.0409347	Gm16731	4	lncRNA	predicted gene, 16731 [Source:MGI Symbol;Acc:MGI:4439655]
ENSMUSG00000060317	662.894	-1.08752	0.269173	-4.04021	5.34029e-05	0.0011567	Acnat2	4	protein_coding	acyl-coenzyme A amino acid N-acyltransferase 2 [Source:MGI Symbol;Acc:MGI:2444345]
ENSMUSG00000028312	29.9061	-1.28177	0.286633	-4.47183	7.75517e-06	0.000239111	Smc2	4	protein_coding	structural maintenance of chromosomes 2 [Source:MGI Symbol;Acc:MGI:106067]
ENSMUSG00000038578	55.8189	-0.844886	0.196692	-4.29548	1.74317e-05	0.000462665	Susd1	4	protein_coding	sushi domain containing 1 [Source:MGI Symbol;Acc:MGI:3651543]
ENSMUSG00000028383	623.362	-0.859609	0.274335	-3.13343	0.00172777	0.0177775	Hsdl2	4	protein_coding	hydroxysteroid dehydrogenase like 2 [Source:MGI Symbol;Acc:MGI:1919729]
ENSMUSG00000078689	7580.19	1.72385	0.476669	3.61644	0.000298679	0.0045153	Mup6	4	protein_coding	major urinary protein 6 [Source:MGI Symbol;Acc:MGI:3650962]
ENSMUSG00000073842	192191	2.3901	0.519589	4.59998	4.22526e-06	0.000144421	Mup7	4	protein_coding	major urinary protein 7 [Source:MGI Symbol;Acc:MGI:3709615]
ENSMUSG00000078688	21001.2	2.10494	0.446999	4.70904	2.48883e-06	9.4012e-05	Mup2	4	protein_coding	major urinary protein 2 [Source:MGI Symbol;Acc:MGI:97234]
ENSMUSG00000073840	88.083	-0.923712	0.30431	-3.03543	0.00240193	0.0227145	Mup-ps2	4	unprocessed_pseudogene	major urinary protein, pseudogene 2 [Source:MGI Symbol;Acc:MGI:3651073]
ENSMUSG00000078687	40214	1.95536	0.521396	3.75025	0.000176659	0.00303024	Mup8	4	protein_coding	major urinary protein 8 [Source:MGI Symbol;Acc:MGI:3709619]
ENSMUSG00000095455	1772.41	2.61842	0.760963	3.44092	0.000579734	0.00767176	Mup-ps3	4	unprocessed_pseudogene	major urinary protein, pseudogene 3 [Source:MGI Symbol;Acc:MGI:3650796]
ENSMUSG00000078683	149642	2.29026	0.559881	4.09061	4.30238e-05	0.000977204	Mup1	4	protein_coding	major urinary protein 1 [Source:MGI Symbol;Acc:MGI:97233]
ENSMUSG00000073834	62665.3	1.57229	0.413387	3.80344	0.000142699	0.00256383	Mup11	4	protein_coding	major urinary protein 11 [Source:MGI Symbol;Acc:MGI:3709617]
ENSMUSG00000094793	102656	2.5304	0.598409	4.22854	2.35213e-05	0.00059405	Mup12	4	protein_coding	major urinary protein 12 [Source:MGI Symbol;Acc:MGI:3780193]
ENSMUSG00000089873	37821.1	1.14646	0.412208	2.78127	0.00541462	0.0408619	Mup13	4	protein_coding	major urinary protein 13 [Source:MGI Symbol;Acc:MGI:3702003]
ENSMUSG00000082173	120.811	-1.02432	0.302706	-3.38388	0.000714699	0.00896669	Mup-ps10	4	unprocessed_pseudogene	major urinary protein, pseudogene 10 [Source:MGI Symbol;Acc:MGI:3649623]
ENSMUSG00000073830	47167.1	2.31177	0.45458	5.0855	3.66655e-07	1.86847e-05	Mup14	4	protein_coding	major urinary protein 14 [Source:MGI Symbol;Acc:MGI:3702005]
ENSMUSG00000096674	77214.7	2.077	0.567218	3.66173	0.000250514	0.00396689	Mup15	4	protein_coding	major urinary protein 15 [Source:MGI Symbol;Acc:MGI:3780235]
ENSMUSG00000073835	228.696	-1.50408	0.395168	-3.80618	0.000141128	0.00253886	Mup-ps12	4	unprocessed_pseudogene	major urinary protein, pseudogene 12 [Source:MGI Symbol;Acc:MGI:3783148]
ENSMUSG00000095532	11097.2	1.41979	0.425044	3.34032	0.000836811	0.010127	Mup-ps13	4	unprocessed_pseudogene	major urinary protein, pseudogene 13 [Source:MGI Symbol;Acc:MGI:3802118]
ENSMUSG00000082065	268.235	-1.76032	0.427915	-4.11372	3.89342e-05	0.000898885	Mup-ps14	4	unprocessed_pseudogene	major urinary protein, pseudogene 14 [Source:MGI Symbol;Acc:MGI:3651980]
ENSMUSG00000081207	740.394	-1.68653	0.258497	-6.52438	6.82821e-11	1.08739e-08	Gm13775	4	lncRNA	predicted gene 13775 [Source:MGI Symbol;Acc:MGI:3712466]
ENSMUSG00000090090	634.164	-1.78169	0.290991	-6.12283	9.19259e-10	1.08256e-07	Mup-ps16	4	unprocessed_pseudogene	major urinary protein, pseudogene 16 [Source:MGI Symbol;Acc:MGI:3645603]
ENSMUSG00000081053	8722.16	2.51158	0.57468	4.37039	1.24024e-05	0.000356163	Mup-ps17	4	unprocessed_pseudogene	major urinary protein, pseudogene 17 [Source:MGI Symbol;Acc:MGI:3705843]
ENSMUSG00000082363	1620.45	3.26973	1.04168	3.13891	0.00169576	0.0175383	Mup-ps18	4	unprocessed_pseudogene	major urinary protein, pseudogene 18 [Source:MGI Symbol;Acc:MGI:3651979]
ENSMUSG00000082644	76517.5	2.06689	0.289381	7.14245	9.16839e-13	2.14143e-10	Mup-ps19	4	unprocessed_pseudogene	major urinary protein, pseudogene 19 [Source:MGI Symbol;Acc:MGI:3652149]
ENSMUSG00000084309	1716.48	8.5285	1.24158	6.86908	6.46191e-12	1.29368e-09	Mup-ps20	4	unprocessed_pseudogene	major urinary protein, pseudogene 20 [Source:MGI Symbol;Acc:MGI:3651976]
ENSMUSG00000083524	3284.31	2.73482	0.596007	4.58858	4.46281e-06	0.000150767	Mup-ps21	4	unprocessed_pseudogene	major urinary protein, pseudogene 21 [Source:MGI Symbol;Acc:MGI:3652151]
ENSMUSG00000078672	137344	2.00138	0.278881	7.17648	7.15269e-13	1.75856e-10	Mup20	4	protein_coding	major urinary protein 20 [Source:MGI Symbol;Acc:MGI:3651981]
ENSMUSG00000066153	15420	1.01371	0.21654	4.68139	2.8493e-06	0.000104667	Mup21	4	protein_coding	major urinary protein 21 [Source:MGI Symbol;Acc:MGI:3650630]
ENSMUSG00000045917	84.5266	1.14561	0.199626	5.73877	9.53662e-09	8.5125e-07	Tmem268	4	protein_coding	transmembrane protein 268 [Source:MGI Symbol;Acc:MGI:1913920]
ENSMUSG00000084910	31.2529	0.820039	0.289609	2.83154	0.00463246	0.0366362	C630043F03Rik	4	lncRNA	RIKEN cDNA C630043F03 gene [Source:MGI Symbol;Acc:MGI:1915535]
ENSMUSG00000081169	139.399	-1.18546	0.281679	-4.20856	2.57006e-05	0.000638595	Gm12551	4	unprocessed_pseudogene	predicted gene 12551 [Source:MGI Symbol;Acc:MGI:3651664]
ENSMUSG00000028494	6180.48	-1.29581	0.23686	-5.4708	4.48017e-08	3.23634e-06	Plin2	4	protein_coding	perilipin 2 [Source:MGI Symbol;Acc:MGI:87920]
ENSMUSG00000086136	29.7958	-1.51168	0.562391	-2.68795	0.00718914	0.0498762	Gm12718	4	lncRNA	predicted gene 12718 [Source:MGI Symbol;Acc:MGI:3651516]
ENSMUSG00000029656	2543.49	2.21335	0.19143	11.5622	6.40387e-31	8.97438e-27	C8b	4	protein_coding	complement component 8, beta polypeptide [Source:MGI Symbol;Acc:MGI:88236]
ENSMUSG00000035031	5975.48	1.06925	0.174803	6.1169	9.54137e-10	1.11427e-07	C8a	4	protein_coding	complement component 8, alpha polypeptide [Source:MGI Symbol;Acc:MGI:2668347]
ENSMUSG00000034785	1601.43	-0.902244	0.196358	-4.5949	4.32965e-06	0.000147271	Dio1	4	protein_coding	deiodinase, iodothyronine, type I [Source:MGI Symbol;Acc:MGI:94896]
ENSMUSG00000028555	15.6044	-2.06338	0.477949	-4.31715	1.58057e-05	0.000429264	Ttc39a	4	protein_coding	tetratricopeptide repeat domain 39A [Source:MGI Symbol;Acc:MGI:2444350]
ENSMUSG00000028716	62.646	1.4602	0.49769	2.93396	0.00334667	0.0288439	Pdzk1ip1	4	protein_coding	PDZK1 interacting protein 1 [Source:MGI Symbol;Acc:MGI:1914432]
ENSMUSG00000066071	1726.71	1.23041	0.286746	4.29095	1.77914e-05	0.00047043	Cyp4a12a	4	protein_coding	cytochrome P450, family 4, subfamily a, polypeptide 12a [Source:MGI Symbol;Acc:MGI:88612]
ENSMUSG00000078597	1050.03	1.48706	0.275509	5.39749	6.7579e-08	4.53135e-06	Cyp4a12b	4	protein_coding	cytochrome P450, family 4, subfamily a, polypeptide 12B [Source:MGI Symbol;Acc:MGI:3611747]
ENSMUSG00000028715	2223	-3.60508	0.906194	-3.97826	6.94207e-05	0.00142024	Cyp4a14	4	protein_coding	cytochrome P450, family 4, subfamily a, polypeptide 14 [Source:MGI Symbol;Acc:MGI:1096550]
ENSMUSG00000066072	2754.76	-2.47307	0.721329	-3.4285	0.000606936	0.00793432	Cyp4a10	4	protein_coding	cytochrome P450, family 4, subfamily a, polypeptide 10 [Source:MGI Symbol;Acc:MGI:88611]
ENSMUSG00000063929	927.974	-1.54939	0.561097	-2.76136	0.00575608	0.0427095	Cyp4a32	4	protein_coding	cytochrome P450, family 4, subfamily a, polypeptide 32 [Source:MGI Symbol;Acc:MGI:3717148]
ENSMUSG00000028655	960.619	-2.67671	0.675071	-3.96507	7.33732e-05	0.00148163	Mfsd2a	4	protein_coding	major facilitator superfamily domain containing 2A [Source:MGI Symbol;Acc:MGI:1923824]
ENSMUSG00000086771	29.1326	-1.81913	0.340077	-5.34918	8.83546e-08	5.65389e-06	1700080G11Rik	4	lncRNA	RIKEN cDNA 1700080G11 gene [Source:MGI Symbol;Acc:MGI:1920738]
ENSMUSG00000062545	154.849	-1.99239	0.289097	-6.89179	5.50959e-12	1.13546e-09	Tlr12	4	protein_coding	toll-like receptor 12 [Source:MGI Symbol;Acc:MGI:3045221]
ENSMUSG00000028832	51.3475	-0.949735	0.275042	-3.45305	0.000554285	0.00740214	Stmn1	4	protein_coding	stathmin 1 [Source:MGI Symbol;Acc:MGI:96739]
ENSMUSG00000037348	674.79	-1.67477	0.233924	-7.15949	8.09796e-13	1.95664e-10	Paqr7	4	protein_coding	progestin and adipoQ receptor family member VII [Source:MGI Symbol;Acc:MGI:1919154]
ENSMUSG00000037157	29.9169	1.06069	0.334588	3.17012	0.00152375	0.0161283	Il22ra1	4	protein_coding	interleukin 22 receptor, alpha 1 [Source:MGI Symbol;Acc:MGI:2663588]
ENSMUSG00000070667	15.381	1.13265	0.402372	2.81492	0.00487887	0.0379215	Rpl31-ps10	4	processed_pseudogene	ribosomal protein L31, pseudogene 10 [Source:MGI Symbol;Acc:MGI:3650100]
ENSMUSG00000070661	85.264	-0.84311	0.262745	-3.20885	0.00133266	0.0145677	Rnf186	4	protein_coding	ring finger protein 186 [Source:MGI Symbol;Acc:MGI:1914075]
ENSMUSG00000040761	313.412	0.84008	0.226255	3.71297	0.000204838	0.00337718	Spen	4	protein_coding	spen family transcription repressor [Source:MGI Symbol;Acc:MGI:1891706]
ENSMUSG00000040740	61.5324	-1.23666	0.263725	-4.68921	2.74263e-06	0.000102319	Slc25a34	4	protein_coding	solute carrier family 25, member 34 [Source:MGI Symbol;Acc:MGI:2686215]
ENSMUSG00000057637	285.641	0.894486	0.230347	3.88321	0.000103088	0.00197617	Prdm2	4	protein_coding	PR domain containing 2, with ZNF domain [Source:MGI Symbol;Acc:MGI:107628]
ENSMUSG00000078502	19.5703	-1.16789	0.429503	-2.71916	0.00654472	0.0466995	Gm13212	4	protein_coding	predicted gene 13212 [Source:MGI Symbol;Acc:MGI:3651014]
ENSMUSG00000002944	693.229	-3.70926	0.4033	-9.19726	3.67198e-20	5.14591e-17	Cd36	5	protein_coding	CD36 molecule [Source:MGI Symbol;Acc:MGI:107899]
ENSMUSG00000106135	47.131	0.832994	0.267173	3.1178	0.00182204	0.0185298	Gm6543	5	processed_pseudogene	predicted gene 6543 [Source:MGI Symbol;Acc:MGI:3644322]
ENSMUSG00000028995	73.1691	-1.14542	0.279233	-4.10204	4.09529e-05	0.000940006	Fam126a	5	protein_coding	family with sequence similarity 126, member A [Source:MGI Symbol;Acc:MGI:2149839]
ENSMUSG00000029161	14.5471	-1.62008	0.525258	-3.08436	0.00203993	0.0200896	Cgref1	5	protein_coding	cell growth regulator with EF hand domain 1 [Source:MGI Symbol;Acc:MGI:1915817]
ENSMUSG00000006638	45.4385	-0.82238	0.282817	-2.90781	0.00363965	0.0306071	Abhd1	5	polymorphic_pseudogene	abhydrolase domain containing 1 [Source:MGI Symbol;Acc:MGI:1931013]
ENSMUSG00000006641	100.453	-1.03157	0.311817	-3.30825	0.000938803	0.0111495	Slc5a6	5	protein_coding	solute carrier family 5 (sodium-dependent vitamin transporter), member 6 [Source:MGI Symbol;Acc:MGI:2660847]
ENSMUSG00000013629	143.59	0.89741	0.185753	4.83119	1.35717e-06	5.72619e-05	Cad	5	protein_coding	carbamoyl-phosphate synthetase 2, aspartate transcarbamylase, and dihydroorotase [Source:MGI Symbol;Acc:MGI:1916969]
ENSMUSG00000011034	20.0293	1.64514	0.46588	3.53125	0.000413603	0.00585478	Slc5a1	5	protein_coding	solute carrier family 5 (sodium/glucose cotransporter), member 1 [Source:MGI Symbol;Acc:MGI:107678]
ENSMUSG00000039474	142.222	0.969398	0.212072	4.57108	4.85217e-06	0.000161133	Wfs1	5	protein_coding	wolframin ER transmembrane glycoprotein [Source:MGI Symbol;Acc:MGI:1328355]
ENSMUSG00000029122	36.7204	0.932257	0.337076	2.76571	0.00567984	0.0423164	Evc	5	protein_coding	EvC ciliary complex subunit 1 [Source:MGI Symbol;Acc:MGI:1890596]
ENSMUSG00000045790	37.5741	0.927719	0.255298	3.63388	0.000279196	0.00429962	Ccdc149	5	protein_coding	coiled-coil domain containing 149 [Source:MGI Symbol;Acc:MGI:2685293]
ENSMUSG00000047881	150.925	0.812858	0.223858	3.63113	0.000282184	0.00432661	Rell1	5	protein_coding	RELT-like 1 [Source:MGI Symbol;Acc:MGI:2140767]
ENSMUSG00000029201	1098.42	-0.932849	0.24853	-3.75347	0.000174404	0.00300627	Ugdh	5	protein_coding	UDP-glucose dehydrogenase [Source:MGI Symbol;Acc:MGI:1306785]
ENSMUSG00000072889	136.38	1.11356	0.282623	3.94009	8.14525e-05	0.00161702	Nfxl1	5	protein_coding	nuclear transcription factor, X-box binding-like 1 [Source:MGI Symbol;Acc:MGI:1923646]
ENSMUSG00000059325	445.887	0.850653	0.139336	6.10505	1.02769e-09	1.19025e-07	Hopx	5	protein_coding	HOP homeobox [Source:MGI Symbol;Acc:MGI:1916782]
ENSMUSG00000029254	41.1921	-2.48917	0.481011	-5.17487	2.28066e-07	1.25576e-05	Stap1	5	protein_coding	signal transducing adaptor family member 1 [Source:MGI Symbol;Acc:MGI:1926193]
ENSMUSG00000060961	668.435	-0.853274	0.239061	-3.56927	0.000357974	0.00519859	Slc4a4	5	protein_coding	solute carrier family 4 (anion exchanger), member 4 [Source:MGI Symbol;Acc:MGI:1927555]
ENSMUSG00000107198	26.3734	-1.87574	0.468822	-4.00096	6.30851e-05	0.00131755	Gm19619	5	lncRNA	predicted gene, 19619 [Source:MGI Symbol;Acc:MGI:5011804]
ENSMUSG00000034855	25.4315	-1.54374	0.42068	-3.66964	0.000242895	0.003869	Cxcl10	5	protein_coding	chemokine (C-X-C motif) ligand 10 [Source:MGI Symbol;Acc:MGI:1352450]
ENSMUSG00000034687	58.0087	1.39039	0.326056	4.26427	2.00556e-05	0.000522414	Fras1	5	protein_coding	Fraser extracellular matrix complex subunit 1 [Source:MGI Symbol;Acc:MGI:2385368]
ENSMUSG00000034663	67.7064	-0.910973	0.227369	-4.00658	6.16044e-05	0.0012924	Bmp2k	5	protein_coding	BMP2 inducible kinase [Source:MGI Symbol;Acc:MGI:2155456]
ENSMUSG00000029314	79.7321	-3.51434	0.416757	-8.4326	3.38071e-17	2.40426e-14	Gpat3	5	protein_coding	glycerol-3-phosphate acyltransferase 3 [Source:MGI Symbol;Acc:MGI:3603816]
ENSMUSG00000106178	10.9375	-4.55269	1.13308	-4.01797	5.87015e-05	0.00124266	Gm42987	5	TEC	predicted gene 42987 [Source:MGI Symbol;Acc:MGI:5663124]
ENSMUSG00000105954	63.683	1.4355	0.443723	3.23513	0.00121589	0.0136534	Gm42793	5	TEC	predicted gene 42793 [Source:MGI Symbol;Acc:MGI:5662930]
ENSMUSG00000033467	74.4096	1.11965	0.260578	4.29679	1.73293e-05	0.000461583	Crlf2	5	protein_coding	cytokine receptor-like factor 2 [Source:MGI Symbol;Acc:MGI:1889506]
ENSMUSG00000007080	20.4843	-1.12446	0.32086	-3.50453	0.000457416	0.00634049	Pole	5	protein_coding	polymerase (DNA directed), epsilon [Source:MGI Symbol;Acc:MGI:1196391]
ENSMUSG00000029352	13.0307	1.54941	0.541192	2.86295	0.00419713	0.0341571	Crybb3	5	protein_coding	crystallin, beta B3 [Source:MGI Symbol;Acc:MGI:102717]
ENSMUSG00000041930	24.2983	2.40995	0.462898	5.20622	1.92723e-07	1.08662e-05	Fam222a	5	protein_coding	family with sequence similarity 222, member A [Source:MGI Symbol;Acc:MGI:3605543]
ENSMUSG00000086140	32.022	1.24486	0.385496	3.22924	0.0012412	0.013871	Hnf1aos2	5	lncRNA	HNF1 homeobox A, opposite strand 2 [Source:MGI Symbol;Acc:MGI:3652220]
ENSMUSG00000063919	51.3272	1.06853	0.355713	3.0039	0.00266545	0.0245586	Srrm4	5	protein_coding	serine/arginine repetitive matrix 4 [Source:MGI Symbol;Acc:MGI:1916205]
ENSMUSG00000032898	894.217	0.878951	0.211492	4.15595	3.23934e-05	0.000767961	Fbxo21	5	protein_coding	F-box protein 21 [Source:MGI Symbol;Acc:MGI:1924223]
ENSMUSG00000038569	22.8256	-0.813853	0.264116	-3.08142	0.00206016	0.0202037	Rad9b	5	protein_coding	RAD9 checkpoint clamp component B [Source:MGI Symbol;Acc:MGI:2385231]
ENSMUSG00000054434	42.2922	1.27288	0.295016	4.3146	1.59891e-05	0.000430905	Tmem120b	5	protein_coding	transmembrane protein 120B [Source:MGI Symbol;Acc:MGI:3603158]
ENSMUSG00000038384	326.845	0.820152	0.169021	4.85237	1.21993e-06	5.19638e-05	Setd1b	5	protein_coding	SET domain containing 1B [Source:MGI Symbol;Acc:MGI:2652820]
ENSMUSG00000029408	35.9696	-0.975346	0.291681	-3.34387	0.000826172	0.0100709	Abcb9	5	protein_coding	ATP-binding cassette, sub-family B (MDR/TAP), member 9 [Source:MGI Symbol;Acc:MGI:1861729]
ENSMUSG00000029478	547.145	1.14654	0.240261	4.77206	1.82354e-06	7.38205e-05	Ncor2	5	protein_coding	nuclear receptor co-repressor 2 [Source:MGI Symbol;Acc:MGI:1337080]
ENSMUSG00000049971	325.59	-0.847376	0.238427	-3.55402	0.000379385	0.00544187	Glt1d1	5	protein_coding	glycosyltransferase 1 domain containing 1 [Source:MGI Symbol;Acc:MGI:2442755]
ENSMUSG00000094092	13.2238	1.2901	0.471332	2.73713	0.00619776	0.0448865	Gm15921	5	processed_pseudogene	predicted gene 15921 [Source:MGI Symbol;Acc:MGI:3801933]
ENSMUSG00000029674	26.7282	-0.985867	0.33008	-2.98675	0.00281959	0.0255257	Limk1	5	protein_coding	LIM-domain containing, protein kinase [Source:MGI Symbol;Acc:MGI:104572]
ENSMUSG00000039886	515.333	-1.03063	0.203044	-5.07591	3.85645e-07	1.95106e-05	Tmem120a	5	protein_coding	transmembrane protein 120A [Source:MGI Symbol;Acc:MGI:2686991]
ENSMUSG00000004951	172.202	-1.28443	0.307989	-4.17038	3.04095e-05	0.000730976	Hspb1	5	protein_coding	heat shock protein 1 [Source:MGI Symbol;Acc:MGI:96240]
ENSMUSG00000037411	16.4544	-1.86385	0.439973	-4.23628	2.27255e-05	0.000579047	Serpine1	5	protein_coding	serine (or cysteine) peptidase inhibitor, clade E, member 1 [Source:MGI Symbol;Acc:MGI:97608]
ENSMUSG00000029723	132.002	0.983518	0.216515	4.5425	5.55915e-06	0.000181599	Tsc22d4	5	protein_coding	TSC22 domain family, member 4 [Source:MGI Symbol;Acc:MGI:1926079]
ENSMUSG00000037108	42.5814	-0.836192	0.245574	-3.40505	0.000661522	0.00847401	Zcwpw1	5	protein_coding	zinc finger, CW type with PWWP domain 1 [Source:MGI Symbol;Acc:MGI:2685899]
ENSMUSG00000053553	64.7065	2.17978	0.439843	4.95581	7.20303e-07	3.3536e-05	3110082I17Rik	5	protein_coding	RIKEN cDNA 3110082I17 gene [Source:MGI Symbol;Acc:MGI:1920462]
ENSMUSG00000039533	161.79	-1.52875	0.410554	-3.72364	0.000196369	0.00328783	Mmd2	5	protein_coding	monocyte to macrophage differentiation-associated 2 [Source:MGI Symbol;Acc:MGI:1922354]
ENSMUSG00000039477	404.385	0.930645	0.20292	4.58627	4.51228e-06	0.000151711	Tnrc18	5	protein_coding	trinucleotide repeat containing 18 [Source:MGI Symbol;Acc:MGI:3648294]
ENSMUSG00000056035	8552.55	-1.24358	0.373734	-3.32745	0.000876435	0.0105247	Cyp3a11	5	protein_coding	cytochrome P450, family 3, subfamily a, polypeptide 11 [Source:MGI Symbol;Acc:MGI:88609]
ENSMUSG00000061292	319.841	-1.21211	0.331948	-3.65151	0.0002607	0.00408664	Cyp3a59	5	protein_coding	cytochrome P450, family 3, subfamily a, polypeptide 59 [Source:MGI Symbol;Acc:MGI:3769707]
ENSMUSG00000075543	248.275	1.03199	0.233554	4.41864	9.93221e-06	0.000294271	Urad	5	protein_coding	ureidoimidazoline (2-oxo-4-hydroxy-4-carboxy-5) decarboxylase [Source:MGI Symbol;Acc:MGI:3647519]
ENSMUSG00000106734	38.3001	-0.916763	0.315473	-2.90599	0.00366091	0.0307394	Gm20559	6	lncRNA	predicted gene, 20559 [Source:MGI Symbol;Acc:MGI:5295666]
ENSMUSG00000047735	158.347	-0.905038	0.229681	-3.94042	8.13391e-05	0.00161702	Samd9l	6	protein_coding	sterile alpha motif domain containing 9-like [Source:MGI Symbol;Acc:MGI:1343184]
ENSMUSG00000029663	10.4588	-1.16923	0.408299	-2.86365	0.00418795	0.0341419	Gngt1	6	protein_coding	guanine nucleotide binding protein (G protein), gamma transducing activity polypeptide 1 [Source:MGI Symbol;Acc:MGI:109165]
ENSMUSG00000029571	1346.03	-0.814729	0.225486	-3.61322	0.00030242	0.00455711	Tmem106b	6	protein_coding	transmembrane protein 106B [Source:MGI Symbol;Acc:MGI:1919150]
ENSMUSG00000024211	16.4873	2.55442	0.500854	5.10013	3.39416e-07	1.76069e-05	Grm8	6	protein_coding	glutamate receptor, metabotropic 8 [Source:MGI Symbol;Acc:MGI:1351345]
ENSMUSG00000059022	107.368	1.45088	0.277881	5.22124	1.77725e-07	1.02919e-05	Kcp	6	protein_coding	kielin/chordin-like protein [Source:MGI Symbol;Acc:MGI:2141640]
ENSMUSG00000029771	135.78	1.15119	0.23441	4.91101	9.06083e-07	4.08291e-05	Irf5	6	protein_coding	interferon regulatory factor 5 [Source:MGI Symbol;Acc:MGI:1350924]
ENSMUSG00000001761	99.6127	1.15909	0.199845	5.79995	6.63359e-09	6.2813e-07	Smo	6	protein_coding	smoothened, frizzled class receptor [Source:MGI Symbol;Acc:MGI:108075]
ENSMUSG00000051855	22.9486	-1.10062	0.341101	-3.22668	0.00125236	0.0139845	Mest	6	protein_coding	mesoderm specific transcript [Source:MGI Symbol;Acc:MGI:96968]
ENSMUSG00000001642	63.6428	0.958971	0.278019	3.4493	0.000562045	0.00746588	Akr1b3	6	protein_coding	aldo-keto reductase family 1, member B3 (aldose reductase) [Source:MGI Symbol;Acc:MGI:1353494]
ENSMUSG00000073155	1007.08	-0.870061	0.223338	-3.89572	9.79086e-05	0.0019004	1810058I24Rik	6	protein_coding	RIKEN cDNA 1810058I24 gene [Source:MGI Symbol;Acc:MGI:1914955]
ENSMUSG00000029864	1030.67	-1.02119	0.121742	-8.38819	4.93704e-17	3.00816e-14	Gstk1	6	protein_coding	glutathione S-transferase kappa 1 [Source:MGI Symbol;Acc:MGI:1923513]
ENSMUSG00000029797	22.5532	1.29019	0.445393	2.89675	0.00377049	0.0313694	Sspo	6	protein_coding	SCO-spondin [Source:MGI Symbol;Acc:MGI:2674311]
ENSMUSG00000107476	41.238	1.02063	0.281649	3.62379	0.000290322	0.00442718	Zfp862-ps	6	transcribed_unitary_pseudogene	zinc finger protein 862, pseudogene [Source:MGI Symbol;Acc:MGI:1889827]
ENSMUSG00000029822	80.9364	-3.76609	0.468294	-8.04214	8.82807e-16	4.26609e-13	Osbpl3	6	protein_coding	oxysterol binding protein-like 3 [Source:MGI Symbol;Acc:MGI:1918970]
ENSMUSG00000037826	662.716	-1.03284	0.302727	-3.41179	0.000645374	0.00832211	Ppm1k	6	protein_coding	protein phosphatase 1K (PP2C domain containing) [Source:MGI Symbol;Acc:MGI:2442111]
ENSMUSG00000029910	24.8588	-1.0513	0.302607	-3.47414	0.000512495	0.0069594	Mad2l1	6	protein_coding	MAD2 mitotic arrest deficient-like 1 [Source:MGI Symbol;Acc:MGI:1860374]
ENSMUSG00000108435	37.5918	-0.971684	0.356749	-2.72372	0.0064552	0.0462727	Gm45051	6	lncRNA	predicted gene 45051 [Source:MGI Symbol;Acc:MGI:5753627]
ENSMUSG00000089694	52.9074	1.87874	0.613049	3.06458	0.00217973	0.0210959	Nat8f7	6	protein_coding	N-acetyltransferase 8 (GCN5-related) family member 7 [Source:MGI Symbol;Acc:MGI:3782661]
ENSMUSG00000051262	47.4291	1.49757	0.532126	2.81431	0.00488817	0.0379517	Nat8f3	6	protein_coding	N-acetyltransferase 8 (GCN5-related) family member 3 [Source:MGI Symbol;Acc:MGI:2136449]
ENSMUSG00000097730	88.5543	-1.14218	0.239372	-4.77158	1.82787e-06	7.38205e-05	Gm26588	6	lncRNA	predicted gene, 26588 [Source:MGI Symbol;Acc:MGI:5477082]
ENSMUSG00000033174	2744.12	-0.926684	0.218831	-4.2347	2.28855e-05	0.000582064	Mgll	6	protein_coding	monoglyceride lipase [Source:MGI Symbol;Acc:MGI:1346042]
ENSMUSG00000002870	37.8394	-1.4079	0.222956	-6.31468	2.70723e-10	3.79391e-08	Mcm2	6	protein_coding	minichromosome maintenance complex component 2 [Source:MGI Symbol;Acc:MGI:105380]
ENSMUSG00000030086	30.0103	-1.36622	0.349364	-3.91059	9.20708e-05	0.00180207	Chchd6	6	protein_coding	coiled-coil-helix-coiled-coil-helix domain containing 6 [Source:MGI Symbol;Acc:MGI:1913348]
ENSMUSG00000035357	60.8335	-1.12196	0.370218	-3.03055	0.00244109	0.0229594	Pdzrn3	6	protein_coding	PDZ domain containing RING finger 3 [Source:MGI Symbol;Acc:MGI:1933157]
ENSMUSG00000030257	35.5924	2.5515	0.397521	6.41854	1.3759e-10	2.11889e-08	Srgap3	6	protein_coding	SLIT-ROBO Rho GTPase activating protein 3 [Source:MGI Symbol;Acc:MGI:2152938]
ENSMUSG00000030278	73.3558	-4.6399	0.866557	-5.35441	8.58377e-08	5.51803e-06	Cidec	6	protein_coding	cell death-inducing DFFA-like effector c [Source:MGI Symbol;Acc:MGI:95585]
ENSMUSG00000000440	91.392	-2.57699	0.349199	-7.37972	1.58626e-13	4.74005e-11	Pparg	6	protein_coding	peroxisome proliferator activated receptor gamma [Source:MGI Symbol;Acc:MGI:97747]
ENSMUSG00000042129	52.3168	-0.852066	0.238678	-3.56993	0.000357074	0.00519091	Rassf4	6	protein_coding	Ras association (RalGDS/AF-6) domain family member 4 [Source:MGI Symbol;Acc:MGI:2386853]
ENSMUSG00000107066	43.2081	-0.833716	0.26042	-3.20143	0.00136747	0.0148578	Gm4482	6	processed_pseudogene	predicted gene 4482 [Source:MGI Symbol;Acc:MGI:3782666]
ENSMUSG00000008153	261.686	-2.83701	0.335158	-8.46468	2.56854e-17	1.99975e-14	Clstn3	6	protein_coding	calsyntenin 3 [Source:MGI Symbol;Acc:MGI:2178323]
ENSMUSG00000107568	174.396	0.830073	0.181141	4.58247	4.59521e-06	0.000153693	Gm18840	6	unprocessed_pseudogene	predicted gene, 18840 [Source:MGI Symbol;Acc:MGI:5011025]
ENSMUSG00000098470	2189.62	0.872208	0.144633	6.03048	1.63476e-09	1.8039e-07	C1rb	6	protein_coding	complement component 1, r subcomponent B [Source:MGI Symbol;Acc:MGI:3779804]
ENSMUSG00000023274	15.2742	1.85863	0.420506	4.41997	9.87132e-06	0.000293708	Cd4	6	protein_coding	CD4 antigen [Source:MGI Symbol;Acc:MGI:88335]
ENSMUSG00000053063	41.5441	-1.06468	0.333236	-3.19497	0.00139846	0.0150987	Clec12a	6	protein_coding	C-type lectin domain family 12, member a [Source:MGI Symbol;Acc:MGI:3040968]
ENSMUSG00000079293	28.8229	-1.35605	0.444392	-3.05147	0.00227727	0.0218736	Clec7a	6	polymorphic_pseudogene	C-type lectin domain family 7, member a [Source:MGI Symbol;Acc:MGI:1861431]
ENSMUSG00000107462	14.82	1.60734	0.518961	3.09723	0.00195339	0.0194466	Gm7384	6	processed_pseudogene	predicted gene 7384 [Source:MGI Symbol;Acc:MGI:3643739]
ENSMUSG00000041698	2940.94	1.16597	0.325649	3.58043	0.000343023	0.00503891	Slco1a1	6	protein_coding	solute carrier organic anion transporter family, member 1a1 [Source:MGI Symbol;Acc:MGI:1351891]
ENSMUSG00000063975	51.0457	1.22672	0.272644	4.49935	6.81613e-06	0.000214655	Slco1a5	6	protein_coding	solute carrier organic anion transporter family, member 1a5 [Source:MGI Symbol;Acc:MGI:1351865]
ENSMUSG00000004500	63.0423	0.924212	0.199718	4.62758	3.69958e-06	0.000129291	Zfp324	7	protein_coding	zinc finger protein 324 [Source:MGI Symbol;Acc:MGI:2444641]
ENSMUSG00000001918	27.3556	1.06587	0.345617	3.08395	0.00204271	0.0201029	Slc1a5	7	protein_coding	solute carrier family 1 (neutral amino acid transporter), member 5 [Source:MGI Symbol;Acc:MGI:105305]
ENSMUSG00000054793	89.5423	2.3602	0.283848	8.315	9.17508e-17	4.94537e-14	Cadm4	7	protein_coding	cell adhesion molecule 4 [Source:MGI Symbol;Acc:MGI:2449088]
ENSMUSG00000045039	160.646	0.996062	0.194848	5.112	3.1877e-07	1.69214e-05	Megf8	7	protein_coding	multiple EGF-like-domains 8 [Source:MGI Symbol;Acc:MGI:2446294]
ENSMUSG00000030483	31.2719	-5.49046	1.35358	-4.05625	4.98679e-05	0.00109709	Cyp2b10	7	protein_coding	cytochrome P450, family 2, subfamily b, polypeptide 10 [Source:MGI Symbol;Acc:MGI:88598]
ENSMUSG00000108589	141.394	-7.85958	1.43913	-5.46134	4.72546e-08	3.36156e-06	Gm45225	7	unprocessed_pseudogene	predicted gene 45225 [Source:MGI Symbol;Acc:MGI:5753801]
ENSMUSG00000040583	954.544	-8.77302	1.31021	-6.69586	2.14402e-11	3.70941e-09	Cyp2b13	7	protein_coding	cytochrome P450, family 2, subfamily b, polypeptide 13 [Source:MGI Symbol;Acc:MGI:88599]
ENSMUSG00000040660	1827.83	-9.56142	0.912813	-10.4747	1.12925e-25	3.95633e-22	Cyp2b9	7	protein_coding	cytochrome P450, family 2, subfamily b, polypeptide 9 [Source:MGI Symbol;Acc:MGI:88600]
ENSMUSG00000074254	1850.48	-1.77813	0.482578	-3.68464	0.000229023	0.00369336	Cyp2a4	7	protein_coding	cytochrome P450, family 2, subfamily a, polypeptide 4 [Source:MGI Symbol;Acc:MGI:88596]
ENSMUSG00000005547	4753.43	-1.25753	0.398923	-3.15232	0.00161979	0.0168896	Cyp2a5	7	protein_coding	cytochrome P450, family 2, subfamily a, polypeptide 5 [Source:MGI Symbol;Acc:MGI:88597]
ENSMUSG00000108487	663.609	-1.30966	0.417571	-3.13637	0.00171052	0.0176519	Cyp2a21-ps	7	unprocessed_pseudogene	cytochrome P450, family 2, subfamily a, polypeptide 21, pseudogene [Source:MGI Symbol;Acc:MGI:3647278]
ENSMUSG00000091867	419.52	-1.70479	0.276687	-6.16145	7.20826e-10	8.86111e-08	Cyp2a22	7	protein_coding	cytochrome P450, family 2, subfamily a, polypeptide 22 [Source:MGI Symbol;Acc:MGI:3648316]
ENSMUSG00000053898	2912.32	-0.925946	0.177618	-5.21314	1.85674e-07	1.05898e-05	Ech1	7	protein_coding	enoyl coenzyme A hydratase 1, peroxisomal [Source:MGI Symbol;Acc:MGI:1858208]
ENSMUSG00000053964	162.74	-1.09492	0.333398	-3.28412	0.00102302	0.0119639	Lgals4	7	protein_coding	lectin, galactose binding, soluble 4 [Source:MGI Symbol;Acc:MGI:107536]
ENSMUSG00000019737	16.2174	1.33042	0.438301	3.03541	0.00240209	0.0227145	Syne4	7	protein_coding	spectrin repeat containing, nuclear envelope family member 4 [Source:MGI Symbol;Acc:MGI:2141950]
ENSMUSG00000046056	16.133	1.72695	0.55207	3.12813	0.00175921	0.018048	Sbsn	7	protein_coding	suprabasin [Source:MGI Symbol;Acc:MGI:2446326]
ENSMUSG00000030469	29.7721	0.843934	0.2927	2.88327	0.00393566	0.0323801	Zfp719	7	protein_coding	zinc finger protein 719 [Source:MGI Symbol;Acc:MGI:2444708]
ENSMUSG00000046574	185.975	0.876466	0.212371	4.12706	3.67436e-05	0.000853332	Prr12	7	protein_coding	proline rich 12 [Source:MGI Symbol;Acc:MGI:2679002]
ENSMUSG00000030827	58.2658	-1.26156	0.400652	-3.14878	0.00163953	0.0170575	Fgf21	7	protein_coding	fibroblast growth factor 21 [Source:MGI Symbol;Acc:MGI:1861377]
ENSMUSG00000040026	41.2707	-1.80331	0.516888	-3.48878	0.000485234	0.0066602	Saa3	7	protein_coding	serum amyloid A 3 [Source:MGI Symbol;Acc:MGI:98223]
ENSMUSG00000010307	93.1688	-0.956916	0.221566	-4.31888	1.56824e-05	0.000427573	Tmem86a	7	protein_coding	transmembrane protein 86A [Source:MGI Symbol;Acc:MGI:1915143]
ENSMUSG00000099889	11.3469	-4.11279	0.790026	-5.20589	1.93071e-07	1.08662e-05	Mrgprb11-ps	7	unprocessed_pseudogene	MAS-related GPR, member B11, pseudogene [Source:MGI Symbol;Acc:MGI:3033189]
ENSMUSG00000030498	336.717	-0.97277	0.204709	-4.75198	2.01438e-06	7.90744e-05	Gas2	7	protein_coding	growth arrest specific 2 [Source:MGI Symbol;Acc:MGI:95657]
ENSMUSG00000081788	224.452	0.884842	0.192122	4.60562	4.1124e-06	0.000141571	Gm5898	7	processed_pseudogene	predicted gene 5898 [Source:MGI Symbol;Acc:MGI:3644921]
ENSMUSG00000086628	80.0113	-1.13787	0.269011	-4.22984	2.33863e-05	0.00059265	Gm16157	7	lncRNA	predicted gene 16157 [Source:MGI Symbol;Acc:MGI:3801721]
ENSMUSG00000030610	76.3219	-0.813739	0.187591	-4.33785	1.43885e-05	0.000398948	Det1	7	protein_coding	de-etiolated homolog 1 (Arabidopsis) [Source:MGI Symbol;Acc:MGI:1923625]
ENSMUSG00000039202	1336.87	-1.17176	0.230371	-5.08641	3.64895e-07	1.86629e-05	Abhd2	7	protein_coding	abhydrolase domain containing 2 [Source:MGI Symbol;Acc:MGI:1914344]
ENSMUSG00000030545	882.345	-1.54664	0.290424	-5.32545	1.00704e-07	6.30027e-06	Pex11a	7	protein_coding	peroxisomal biogenesis factor 11 alpha [Source:MGI Symbol;Acc:MGI:1338788]
ENSMUSG00000108436	27.5845	0.952136	0.348199	2.73446	0.00624825	0.0450659	Gm44851	7	lncRNA	predicted gene 44851 [Source:MGI Symbol;Acc:MGI:5753427]
ENSMUSG00000025722	145.067	-1.01602	0.174515	-5.82197	5.81596e-09	5.73978e-07	Wdr73	7	protein_coding	WD repeat domain 73 [Source:MGI Symbol;Acc:MGI:1919218]
ENSMUSG00000025586	42.3946	-1.27903	0.250387	-5.10823	3.25199e-07	1.71328e-05	Cpeb1	7	protein_coding	cytoplasmic polyadenylation element binding protein 1 [Source:MGI Symbol;Acc:MGI:108442]
ENSMUSG00000049791	271.27	-1.03245	0.182155	-5.66799	1.44479e-08	1.24984e-06	Fzd4	7	protein_coding	frizzled class receptor 4 [Source:MGI Symbol;Acc:MGI:108520]
ENSMUSG00000030643	93.7666	-1.87417	0.392977	-4.76916	1.84999e-06	7.42859e-05	Rab30	7	protein_coding	RAB30, member RAS oncogene family [Source:MGI Symbol;Acc:MGI:1923235]
ENSMUSG00000047767	119.952	1.56023	0.26874	5.80574	6.40842e-09	6.1512e-07	Atg16l2	7	protein_coding	autophagy related 16-like 2 (S. cerevisiae) [Source:MGI Symbol;Acc:MGI:1920933]
ENSMUSG00000060441	60.5735	-0.957236	0.247712	-3.86432	0.0001114	0.00210116	Trim5	7	protein_coding	tripartite motif-containing 5 [Source:MGI Symbol;Acc:MGI:3646853]
ENSMUSG00000066245	32.8547	0.895998	0.327282	2.73769	0.00618727	0.0448337	Gm10156	7	processed_pseudogene	predicted gene 10156 [Source:MGI Symbol;Acc:MGI:3642344]
ENSMUSG00000031016	62.5737	-1.77545	0.476189	-3.72845	0.000192662	0.00324515	Wee1	7	protein_coding	WEE 1 homolog 1 (S. pombe) [Source:MGI Symbol;Acc:MGI:103075]
ENSMUSG00000055320	82.2724	-0.822591	0.220856	-3.72456	0.00019566	0.0032838	Tead1	7	protein_coding	TEA domain family member 1 [Source:MGI Symbol;Acc:MGI:101876]
ENSMUSG00000030659	64.8673	1.33186	0.276113	4.8236	1.40991e-06	5.88049e-05	Nucb2	7	protein_coding	nucleobindin 2 [Source:MGI Symbol;Acc:MGI:1858179]
ENSMUSG00000030968	107.825	1.13326	0.260307	4.35356	1.33946e-05	0.000376262	Pdilt	7	protein_coding	protein disulfide isomerase-like, testis expressed [Source:MGI Symbol;Acc:MGI:1919080]
ENSMUSG00000098014	29.0528	1.44541	0.304121	4.75274	2.00679e-06	7.89975e-05	Gm26967	7	lncRNA	predicted gene, 26967 [Source:MGI Symbol;Acc:MGI:5504082]
ENSMUSG00000030945	10.2219	3.08176	0.65033	4.73876	2.15027e-06	8.30134e-05	Acsm2	7	protein_coding	acyl-CoA synthetase medium-chain family member 2 [Source:MGI Symbol;Acc:MGI:2385289]
ENSMUSG00000108884	23.8488	5.17539	0.59428	8.70867	3.07467e-18	2.53461e-15	Gm45792	7	lncRNA	predicted gene 45792 [Source:MGI Symbol;Acc:MGI:5804907]
ENSMUSG00000030934	5883.59	-1.16066	0.209522	-5.53956	3.03231e-08	2.33488e-06	Oat	7	protein_coding	ornithine aminotransferase [Source:MGI Symbol;Acc:MGI:97394]
ENSMUSG00000054612	177.28	-1.16384	0.201108	-5.78712	7.16017e-09	6.64521e-07	Mgmt	7	protein_coding	O-6-methylguanine-DNA methyltransferase [Source:MGI Symbol;Acc:MGI:96977]
ENSMUSG00000078566	1352.31	-0.822775	0.213882	-3.84687	0.000119636	0.0022295	Bnip3	7	protein_coding	BCL2/adenovirus E1B interacting protein 3 [Source:MGI Symbol;Acc:MGI:109326]
ENSMUSG00000025500	19.2963	1.30939	0.351921	3.72071	0.000198666	0.00331836	Lmntd2	7	protein_coding	lamin tail domain containing 2 [Source:MGI Symbol;Acc:MGI:1919250]
ENSMUSG00000038894	177.74	1.23324	0.291718	4.22752	2.36281e-05	0.000595547	Irs2	8	protein_coding	insulin receptor substrate 2 [Source:MGI Symbol;Acc:MGI:109334]
ENSMUSG00000031441	175.588	0.887106	0.245855	3.60825	0.000308273	0.00463088	Atp11a	8	protein_coding	ATPase, class VI, type 11A [Source:MGI Symbol;Acc:MGI:1354735]
ENSMUSG00000050052	124.99	-0.817602	0.181581	-4.50267	6.71035e-06	0.000212277	Tdrp	8	protein_coding	testis development related protein [Source:MGI Symbol;Acc:MGI:1919398]
ENSMUSG00000055675	13.9404	-2.65583	0.485161	-5.47412	4.39683e-08	3.1926e-06	Kbtbd11	8	protein_coding	kelch repeat and BTB (POZ) domain containing 11 [Source:MGI Symbol;Acc:MGI:1922151]
ENSMUSG00000044748	24.0148	-1.13629	0.382084	-2.97392	0.00294018	0.0262639	Defb1	8	protein_coding	defensin beta 1 [Source:MGI Symbol;Acc:MGI:1096878]
ENSMUSG00000031565	87.2174	1.31454	0.337913	3.89017	0.000100173	0.00193098	Fgfr1	8	protein_coding	fibroblast growth factor receptor 1 [Source:MGI Symbol;Acc:MGI:95522]
ENSMUSG00000031613	848.836	-1.28815	0.249301	-5.16704	2.37827e-07	1.29183e-05	Hpgd	8	protein_coding	hydroxyprostaglandin dehydrogenase 15 (NAD) [Source:MGI Symbol;Acc:MGI:108085]
ENSMUSG00000007594	120.497	0.932415	0.212003	4.39813	1.09189e-05	0.000318124	Hapln4	8	protein_coding	hyaluronan and proteoglycan link protein 4 [Source:MGI Symbol;Acc:MGI:2679531]
ENSMUSG00000038508	106.45	-1.77354	0.426782	-4.15562	3.24413e-05	0.000767961	Gdf15	8	protein_coding	growth differentiation factor 15 [Source:MGI Symbol;Acc:MGI:1346047]
ENSMUSG00000035439	42.7	-0.876393	0.268375	-3.26556	0.00109248	0.0125595	Haus8	8	protein_coding	4HAUS augmin-like complex, subunit 8 [Source:MGI Symbol;Acc:MGI:1923728]
ENSMUSG00000074240	103.824	2.851	0.779502	3.65747	0.000254722	0.0040199	Cib3	8	protein_coding	calcium and integrin binding family member 3 [Source:MGI Symbol;Acc:MGI:2685953]
ENSMUSG00000110446	26.8965	0.888226	0.321099	2.76621	0.0056712	0.0422746	Gm18646	8	processed_pseudogene	predicted gene, 18646 [Source:MGI Symbol;Acc:MGI:5010831]
ENSMUSG00000005410	33.3046	-1.15277	0.30397	-3.79238	0.000149213	0.00265364	Mcm5	8	protein_coding	minichromosome maintenance complex component 5 [Source:MGI Symbol;Acc:MGI:103197]
ENSMUSG00000109812	42.8147	-0.866963	0.263044	-3.29589	0.000981101	0.0115734	Gm45640	8	TEC	predicted gene 45640 [Source:MGI Symbol;Acc:MGI:5791476]
ENSMUSG00000056973	3389.47	-0.961503	0.235253	-4.08711	4.36781e-05	0.000988861	Ces1d	8	protein_coding	carboxylesterase 1D [Source:MGI Symbol;Acc:MGI:2148202]
ENSMUSG00000031762	51.4983	-2.69915	0.579314	-4.65922	3.17406e-06	0.000114348	Mt2	8	protein_coding	metallothionein 2 [Source:MGI Symbol;Acc:MGI:97172]
ENSMUSG00000031765	153.388	-2.20444	0.38018	-5.79843	6.69387e-09	6.29583e-07	Mt1	8	protein_coding	metallothionein 1 [Source:MGI Symbol;Acc:MGI:97171]
ENSMUSG00000031785	29.8096	1.12845	0.298433	3.78124	0.000156047	0.00273014	Adgrg1	8	protein_coding	adhesion G protein-coupled receptor G1 [Source:MGI Symbol;Acc:MGI:1340051]
ENSMUSG00000031788	250.566	0.876088	0.233759	3.74782	0.000178377	0.00305222	Kifc3	8	protein_coding	kinesin family member C3 [Source:MGI Symbol;Acc:MGI:109202]
ENSMUSG00000031790	553.903	0.810045	0.20804	3.8937	9.87268e-05	0.00190828	Mmp15	8	protein_coding	matrix metallopeptidase 15 [Source:MGI Symbol;Acc:MGI:109320]
ENSMUSG00000050097	64.286	1.0217	0.375593	2.72024	0.00652343	0.0465777	Ces2b	8	protein_coding	carboxyesterase 2B [Source:MGI Symbol;Acc:MGI:2448547]
ENSMUSG00000062181	12793.9	0.844382	0.192243	4.39226	1.12178e-05	0.000324807	Ces3b	8	protein_coding	carboxylesterase 3B [Source:MGI Symbol;Acc:MGI:3644960]
ENSMUSG00000060560	28.1274	2.54106	0.404436	6.28297	3.32172e-10	4.51948e-08	Ces4a	8	protein_coding	carboxylesterase 4A [Source:MGI Symbol;Acc:MGI:2384581]
ENSMUSG00000000303	524.487	1.90153	0.309813	6.13767	8.3742e-10	9.94542e-08	Cdh1	8	protein_coding	cadherin 1 [Source:MGI Symbol;Acc:MGI:88354]
ENSMUSG00000003849	48.2701	-1.88301	0.319835	-5.88744	3.9223e-09	4.0417e-07	Nqo1	8	protein_coding	NAD(P)H dehydrogenase, quinone 1 [Source:MGI Symbol;Acc:MGI:103187]
ENSMUSG00000031767	4753.99	1.03518	0.152633	6.78217	1.18381e-11	2.18289e-09	Nudt7	8	protein_coding	nudix (nucleoside diphosphate linked moiety X)-type motif 7 [Source:MGI Symbol;Acc:MGI:1914778]
ENSMUSG00000110151	54.0593	3.2232	0.424719	7.58901	3.22366e-14	1.15837e-11	Gm38416	8	lncRNA	predicted gene, 38416 [Source:MGI Symbol;Acc:MGI:5621301]
ENSMUSG00000031844	1657.11	1.34612	0.131662	10.224	1.54834e-24	4.3397e-21	Hsd17b2	8	protein_coding	hydroxysteroid (17-beta) dehydrogenase 2 [Source:MGI Symbol;Acc:MGI:1096386]
ENSMUSG00000074063	1816.11	1.43438	0.380932	3.76545	0.000166252	0.00288349	Osgin1	8	protein_coding	oxidative stress induced growth inhibitor 1 [Source:MGI Symbol;Acc:MGI:1919089]
ENSMUSG00000040010	27.7251	0.858973	0.315754	2.72039	0.00652049	0.0465777	Slc7a5	8	protein_coding	solute carrier family 7 (cationic amino acid transporter, y+ system), member 5 [Source:MGI Symbol;Acc:MGI:1298205]
ENSMUSG00000015027	56.1593	0.885755	0.208143	4.25552	2.08563e-05	0.000539262	Galns	8	protein_coding	galactosamine (N-acetyl)-6-sulfate sulfatase [Source:MGI Symbol;Acc:MGI:1355303]
ENSMUSG00000051671	134.16	-0.847573	0.15061	-5.62761	1.82724e-08	1.50629e-06	Coa6	8	protein_coding	cytochrome c oxidase assembly factor 6 [Source:MGI Symbol;Acc:MGI:1915142]
ENSMUSG00000090290	45.7743	0.99889	0.210676	4.74136	2.12287e-06	8.27259e-05	Tarbp1	8	protein_coding	TAR RNA binding protein 1 [Source:MGI Symbol;Acc:MGI:4936930]
ENSMUSG00000084523	18.1912	1.19099	0.363789	3.27384	0.00106096	0.0122878	Mir1903	8	miRNA	microRNA 1903 [Source:MGI Symbol;Acc:MGI:3811412]
ENSMUSG00000111817	21.8189	-0.92078	0.334479	-2.75288	0.00590735	0.043457	Gm47154	9	processed_pseudogene	predicted gene, 47154 [Source:MGI Symbol;Acc:MGI:6095923]
ENSMUSG00000031938	1829.55	-1.27098	0.185494	-6.85187	7.28883e-12	1.41869e-09	4931406C07Rik	9	protein_coding	RIKEN cDNA 4931406C07 gene [Source:MGI Symbol;Acc:MGI:1918234]
ENSMUSG00000111842	15.5689	0.941923	0.349077	2.69832	0.00696896	0.0488071	Gm49318	9	protein_coding	predicted gene, 49318 [Source:MGI Symbol;Acc:MGI:6121495]
ENSMUSG00000032010	117.952	-2.28396	0.847388	-2.69529	0.00703277	0.0490676	Usp2	9	protein_coding	ubiquitin specific peptidase 2 [Source:MGI Symbol;Acc:MGI:1858178]
ENSMUSG00000032115	2131.09	1.08848	0.193771	5.61733	1.9393e-08	1.58932e-06	Hyou1	9	protein_coding	hypoxia up-regulated 1 [Source:MGI Symbol;Acc:MGI:108030]
ENSMUSG00000032098	23.9315	-1.49081	0.414913	-3.59308	0.000326798	0.00485143	Treh	9	protein_coding	trehalase (brush-border membrane glycoprotein) [Source:MGI Symbol;Acc:MGI:1926230]
ENSMUSG00000032080	11094.7	-1.61938	0.355119	-4.5601	5.11286e-06	0.00016899	Apoa4	9	protein_coding	apolipoprotein A-IV [Source:MGI Symbol;Acc:MGI:88051]
ENSMUSG00000032077	67.6491	1.06341	0.256782	4.14129	3.45354e-05	0.000809329	Bud13	9	protein_coding	BUD13 homolog [Source:MGI Symbol;Acc:MGI:2443443]
ENSMUSG00000036027	18.2121	-1.01821	0.367575	-2.77008	0.00560421	0.041909	1810046K07Rik	9	protein_coding	RIKEN cDNA 1810046K07 gene [Source:MGI Symbol;Acc:MGI:1917059]
ENSMUSG00000035878	772.18	-0.938208	0.141911	-6.61125	3.81099e-11	6.43461e-09	Hykk	9	protein_coding	hydroxylysine kinase 1 [Source:MGI Symbol;Acc:MGI:2443139]
ENSMUSG00000074280	65.1875	5.44012	0.692231	7.85882	3.87765e-15	1.66503e-12	Gm6166	9	processed_pseudogene	predicted gene 6166 [Source:MGI Symbol;Acc:MGI:3645893]
ENSMUSG00000032310	3546.48	1.1106	0.209176	5.3094	1.09986e-07	6.76028e-06	Cyp1a2	9	protein_coding	cytochrome P450, family 1, subfamily a, polypeptide 2 [Source:MGI Symbol;Acc:MGI:88589]
ENSMUSG00000035914	26.6935	1.99667	0.318757	6.26393	3.7539e-10	5.00493e-08	Cd276	9	protein_coding	CD276 antigen [Source:MGI Symbol;Acc:MGI:2183926]
ENSMUSG00000025232	428.579	-0.948544	0.169187	-5.60649	2.06473e-08	1.66294e-06	Hexa	9	protein_coding	hexosaminidase A [Source:MGI Symbol;Acc:MGI:96073]
ENSMUSG00000051705	21.8456	-1.05397	0.344984	-3.05511	0.00224975	0.0216539	Senp8	9	protein_coding	SUMO/sentrin specific peptidase 8 [Source:MGI Symbol;Acc:MGI:1918849]
ENSMUSG00000036943	30.6124	-0.874501	0.305432	-2.86316	0.00419434	0.0341571	Rab8b	9	protein_coding	RAB8B, member RAS oncogene family [Source:MGI Symbol;Acc:MGI:2442982]
ENSMUSG00000032231	201.417	-2.04443	0.279855	-7.30532	2.76601e-13	7.31375e-11	Anxa2	9	protein_coding	annexin A2 [Source:MGI Symbol;Acc:MGI:88246]
ENSMUSG00000032224	19.6555	1.03199	0.377314	2.73508	0.00623643	0.0450269	Fam81a	9	protein_coding	family with sequence similarity 81, member A [Source:MGI Symbol;Acc:MGI:1924136]
ENSMUSG00000066477	72.2108	2.82716	0.378716	7.46514	8.32115e-14	2.65029e-11	Gm16551	9	lncRNA	predicted gene 16551 [Source:MGI Symbol;Acc:MGI:4414971]
ENSMUSG00000032179	69.9991	-0.976007	0.216697	-4.50402	6.66811e-06	0.000211418	Bmp5	9	protein_coding	bone morphogenetic protein 5 [Source:MGI Symbol;Acc:MGI:88181]
ENSMUSG00000032349	6752.25	-0.918444	0.229078	-4.00931	6.08972e-05	0.00128169	Elovl5	9	protein_coding	ELOVL family member 5, elongation of long chain fatty acids (yeast) [Source:MGI Symbol;Acc:MGI:1916051]
ENSMUSG00000074183	72.1392	-3.26835	0.702243	-4.65416	3.2531e-06	0.000116002	Gsta1	9	protein_coding	glutathione S-transferase, alpha 1 (Ya) [Source:MGI Symbol;Acc:MGI:1095417]
ENSMUSG00000111709	59.83	-3.54664	0.728621	-4.86761	1.12955e-06	4.91601e-05	Gm3776	9	protein_coding	predicted gene 3776 [Source:MGI Symbol;Acc:MGI:3826440]
ENSMUSG00000057933	74.2978	-1.83219	0.537133	-3.41105	0.000647129	0.00833536	Gsta2	9	protein_coding	glutathione S-transferase, alpha 2 (Yc2) [Source:MGI Symbol;Acc:MGI:95863]
ENSMUSG00000032332	22.9493	-1.07023	0.392344	-2.72778	0.00637614	0.0458232	Col12a1	9	protein_coding	collagen, type XII, alpha 1 [Source:MGI Symbol;Acc:MGI:88448]
ENSMUSG00000032261	466.284	-0.88368	0.14001	-6.31154	2.76265e-10	3.83325e-08	Sh3bgrl2	9	protein_coding	SH3 domain binding glutamic acid-rich protein like 2 [Source:MGI Symbol;Acc:MGI:1915350]
ENSMUSG00000032265	135.407	0.853391	0.239649	3.56101	0.000369434	0.00533737	Tent5a	9	protein_coding	terminal nucleotidyltransferase 5A [Source:MGI Symbol;Acc:MGI:2670964]
ENSMUSG00000032420	169.023	-2.19778	0.320174	-6.86434	6.67989e-12	1.31848e-09	Nt5e	9	protein_coding	5' nucleotidase, ecto [Source:MGI Symbol;Acc:MGI:99782]
ENSMUSG00000032363	122.12	1.38279	0.279747	4.94301	7.69275e-07	3.54625e-05	Adamts7	9	protein_coding	a disintegrin-like and metallopeptidase (reprolysin type) with thrombospondin type 1 motif, 7 [Source:MGI Symbol;Acc:MGI:1347346]
ENSMUSG00000037410	337.18	0.977372	0.166123	5.88341	4.01901e-09	4.11112e-07	Tbc1d2b	9	protein_coding	TBC1 domain family, member 2B [Source:MGI Symbol;Acc:MGI:1914266]
ENSMUSG00000032372	235.276	-0.93015	0.19424	-4.78866	1.67898e-06	6.85985e-05	Plscr2	9	protein_coding	phospholipid scramblase 2 [Source:MGI Symbol;Acc:MGI:1270860]
ENSMUSG00000100922	14.3463	1.00224	0.364648	2.74851	0.0059866	0.0437643	Gm8520	9	processed_pseudogene	predicted gene 8520 [Source:MGI Symbol;Acc:MGI:3645038]
ENSMUSG00000101452	26.0745	0.986044	0.287439	3.43045	0.000602591	0.00788489	Gm28530	9	processed_pseudogene	predicted gene 28530 [Source:MGI Symbol;Acc:MGI:5579236]
ENSMUSG00000032548	827.618	1.25103	0.23129	5.40892	6.34062e-08	4.30118e-06	Slco2a1	9	protein_coding	solute carrier organic anion transporter family, member 2a1 [Source:MGI Symbol;Acc:MGI:1346021]
ENSMUSG00000032561	110.952	1.67976	0.368611	4.55699	5.18912e-06	0.000170305	Acpp	9	protein_coding	acid phosphatase, prostate [Source:MGI Symbol;Acc:MGI:1928480]
ENSMUSG00000032602	1042.56	-0.820461	0.195261	-4.20187	2.64715e-05	0.000650828	Slc25a20	9	protein_coding	solute carrier family 25 (mitochondrial carnitine/acylcarnitine translocase), member 20 [Source:MGI Symbol;Acc:MGI:1928738]
ENSMUSG00000023259	25.1258	0.968071	0.289546	3.34341	0.000827549	0.0100758	Slc26a6	9	protein_coding	solute carrier family 26, member 6 [Source:MGI Symbol;Acc:MGI:2159728]
ENSMUSG00000053646	752.998	1.09267	0.224867	4.85919	1.17866e-06	5.08239e-05	Plxnb1	9	protein_coding	plexin B1 [Source:MGI Symbol;Acc:MGI:2154238]
ENSMUSG00000070282	19.9535	1.06511	0.335616	3.17361	0.00150554	0.0159596	3000002C10Rik	9	transcribed_processed_pseudogene	RIKEN cDNA 3000002C10 gene [Source:MGI Symbol;Acc:MGI:3036226]
ENSMUSG00000032482	13.0319	2.39823	0.58572	4.09449	4.23093e-05	0.000964102	Cspg5	9	protein_coding	chondroitin sulfate proteoglycan 5 [Source:MGI Symbol;Acc:MGI:1352747]
ENSMUSG00000032485	1636.43	0.826932	0.206532	4.00389	6.23093e-05	0.00130329	Scap	9	protein_coding	SREBF chaperone [Source:MGI Symbol;Acc:MGI:2135958]
ENSMUSG00000032500	113.975	0.995999	0.334942	2.97364	0.00294286	0.0262639	Dclk3	9	protein_coding	doublecortin-like kinase 3 [Source:MGI Symbol;Acc:MGI:3039580]
ENSMUSG00000010651	11984.2	-2.03753	0.24307	-8.38247	5.18289e-17	3.02637e-14	Acaa1b	9	protein_coding	acetyl-Coenzyme A acyltransferase 1B [Source:MGI Symbol;Acc:MGI:3605455]
ENSMUSG00000036138	4034.03	-1.33856	0.194697	-6.87507	6.1961e-12	1.25844e-09	Acaa1a	9	protein_coding	acetyl-Coenzyme A acyltransferase 1A [Source:MGI Symbol;Acc:MGI:2148491]
ENSMUSG00000061536	141.565	-0.99638	0.23939	-4.16217	3.15242e-05	0.000752607	Sec22c	9	protein_coding	SEC22 homolog C, vesicle trafficking protein [Source:MGI Symbol;Acc:MGI:2447871]
ENSMUSG00000111053	23.7708	2.03348	0.410619	4.95224	7.3363e-07	3.3931e-05	Gm49343	9	lncRNA	predicted gene, 49343 [Source:MGI Symbol;Acc:MGI:6121537]
ENSMUSG00000038233	117.203	1.29886	0.299197	4.34115	1.41741e-05	0.000394903	Gask1a	9	protein_coding	golgi associated kinase 1A [Source:MGI Symbol;Acc:MGI:3041196]
ENSMUSG00000040675	12.1424	-2.01856	0.481655	-4.19088	2.77874e-05	0.000676064	Mthfd1l	10	protein_coding	methylenetetrahydrofolate dehydrogenase (NADP+ dependent) 1-like [Source:MGI Symbol;Acc:MGI:1924836]
ENSMUSG00000055493	63.8483	-0.821463	0.193603	-4.24302	2.20529e-05	0.000565296	Epm2a	10	protein_coding	epilepsy, progressive myoclonic epilepsy, type 2 gene alpha [Source:MGI Symbol;Acc:MGI:1341085]
ENSMUSG00000039835	84.3325	1.06846	0.205154	5.20807	1.90819e-07	1.08264e-05	Nhsl1	10	protein_coding	NHS-like 1 [Source:MGI Symbol;Acc:MGI:106390]
ENSMUSG00000053219	61.3402	-1.85421	0.322604	-5.74764	9.04982e-09	8.12975e-07	Raet1e	10	protein_coding	retinoic acid early transcript 1E [Source:MGI Symbol;Acc:MGI:2675273]
ENSMUSG00000078452	97.6075	-2.15493	0.320194	-6.73007	1.69583e-11	3.00828e-09	Raet1d	10	protein_coding	retinoic acid early transcript delta [Source:MGI Symbol;Acc:MGI:1861032]
ENSMUSG00000037440	709.302	-2.92367	0.428406	-6.82453	8.82113e-12	1.69341e-09	Vnn1	10	protein_coding	vanin 1 [Source:MGI Symbol;Acc:MGI:108395]
ENSMUSG00000020000	279.661	9.56688	1.19886	7.98	1.46335e-15	6.8358e-13	Moxd1	10	protein_coding	monooxygenase, DBH-like 1 [Source:MGI Symbol;Acc:MGI:1921582]
ENSMUSG00000049109	29.2121	-5.31226	0.743376	-7.14614	8.92546e-13	2.12002e-10	Themis	10	protein_coding	thymocyte selection associated [Source:MGI Symbol;Acc:MGI:2443552]
ENSMUSG00000019842	31.8812	0.890459	0.287693	3.09517	0.00196698	0.0195637	Traf3ip2	10	protein_coding	TRAF3 interacting protein 2 [Source:MGI Symbol;Acc:MGI:2143599]
ENSMUSG00000038010	34.8588	-1.14392	0.271137	-4.21896	2.4543e-05	0.000615728	Ccdc138	10	protein_coding	coiled-coil domain containing 138 [Source:MGI Symbol;Acc:MGI:1923388]
ENSMUSG00000020083	24.426	-0.875462	0.280004	-3.12661	0.00176835	0.0181153	Fam241b	10	protein_coding	family with sequence similarity 241, member B [Source:MGI Symbol;Acc:MGI:1917144]
ENSMUSG00000037762	22.7794	-0.838119	0.309944	-2.7041	0.00684902	0.0483051	Slc16a9	10	protein_coding	solute carrier family 16 (monocarboxylic acid transporters), member 9 [Source:MGI Symbol;Acc:MGI:1914109]
ENSMUSG00000001665	611.529	-1.32452	0.206514	-6.41371	1.42021e-10	2.16335e-08	Gstt3	10	protein_coding	glutathione S-transferase, theta 3 [Source:MGI Symbol;Acc:MGI:2143526]
ENSMUSG00000033318	437.83	-1.01713	0.244359	-4.16242	3.1489e-05	0.000752607	Gstt2	10	protein_coding	glutathione S-transferase, theta 2 [Source:MGI Symbol;Acc:MGI:106188]
ENSMUSG00000049038	23.54	-1.33225	0.296989	-4.48585	7.26237e-06	0.000227176	Mterf2	10	protein_coding	mitochondrial transcription termination factor 2 [Source:MGI Symbol;Acc:MGI:1921488]
ENSMUSG00000060002	1454.52	-1.32743	0.260198	-5.10161	3.36785e-07	1.76069e-05	Chpt1	10	protein_coding	choline phosphotransferase 1 [Source:MGI Symbol;Acc:MGI:2384841]
ENSMUSG00000074802	21.7899	-0.945591	0.316873	-2.98414	0.0028438	0.025695	Gas2l3	10	protein_coding	growth arrest-specific 2 like 3 [Source:MGI Symbol;Acc:MGI:1918780]
ENSMUSG00000019935	198.424	-1.15565	0.385688	-2.99633	0.00273254	0.0249309	Slc17a8	10	protein_coding	solute carrier family 17 (sodium-dependent inorganic phosphate cotransporter), member 8 [Source:MGI Symbol;Acc:MGI:3039629]
ENSMUSG00000019979	23.3132	-1.12803	0.283491	-3.97907	6.91851e-05	0.00141749	Apaf1	10	protein_coding	apoptotic peptidase activating factor 1 [Source:MGI Symbol;Acc:MGI:1306796]
ENSMUSG00000020027	220.163	1.72833	0.590927	2.92478	0.00344703	0.0294015	Socs2	10	protein_coding	suppressor of cytokine signaling 2 [Source:MGI Symbol;Acc:MGI:1201787]
ENSMUSG00000035948	270.551	-2.25663	0.311279	-7.24955	4.18165e-13	1.08522e-10	Acss3	10	protein_coding	acyl-CoA synthetase short-chain family member 3 [Source:MGI Symbol;Acc:MGI:2685720]
ENSMUSG00000020205	863.543	1.87323	0.580894	3.22474	0.00126086	0.0140235	Phlda1	10	protein_coding	pleckstrin homology like domain, family A, member 1 [Source:MGI Symbol;Acc:MGI:1096880]
ENSMUSG00000052302	79.8302	1.07813	0.345323	3.1221	0.00179568	0.0183283	Tbc1d30	10	protein_coding	TBC1 domain family, member 30 [Source:MGI Symbol;Acc:MGI:1921944]
ENSMUSG00000112527	30.8863	1.03725	0.359194	2.88772	0.00388043	0.0320639	Gm35696	10	lncRNA	predicted gene, 35696 [Source:MGI Symbol;Acc:MGI:5594855]
ENSMUSG00000020123	334.05	2.16349	0.25679	8.42515	3.60279e-17	2.40426e-14	Avpr1a	10	protein_coding	arginine vasopressin receptor 1A [Source:MGI Symbol;Acc:MGI:1859216]
ENSMUSG00000112794	16.2992	1.68009	0.443225	3.79061	0.000150279	0.00266583	Gm48878	10	TEC	predicted gene, 48878 [Source:MGI Symbol;Acc:MGI:6098630]
ENSMUSG00000044071	12.0829	-4.49012	1.14858	-3.90929	9.25683e-05	0.00180928	Tafa2	10	protein_coding	TAFA chemokine like family member 2 [Source:MGI Symbol;Acc:MGI:2143691]
ENSMUSG00000020102	520.003	-1.70805	0.231549	-7.37662	1.62354e-13	4.74005e-11	Slc16a7	10	protein_coding	solute carrier family 16 (monocarboxylic acid transporters), member 7 [Source:MGI Symbol;Acc:MGI:1330284]
ENSMUSG00000047492	899.913	-1.27256	0.266182	-4.78077	1.74621e-06	7.11378e-05	Inhbe	10	protein_coding	inhibin beta-E [Source:MGI Symbol;Acc:MGI:109269]
ENSMUSG00000040287	13.5418	1.37931	0.446841	3.0868	0.00202325	0.0199534	Stac3	10	protein_coding	SH3 and cysteine rich domain 3 [Source:MGI Symbol;Acc:MGI:3606571]
ENSMUSG00000069456	1577.59	-1.27984	0.194863	-6.5679	5.10314e-11	8.41357e-09	Rdh16	10	protein_coding	retinol dehydrogenase 16 [Source:MGI Symbol;Acc:MGI:1201375]
ENSMUSG00000039878	25.4783	-2.69412	0.500657	-5.38116	7.40066e-08	4.86915e-06	Slc39a5	10	protein_coding	solute carrier family 39 (metal ion transporter), member 5 [Source:MGI Symbol;Acc:MGI:1919336]
ENSMUSG00000049721	13.5256	-3.3633	0.529994	-6.34592	2.21095e-10	3.16165e-08	Gal3st1	11	protein_coding	galactose-3-O-sulfotransferase 1 [Source:MGI Symbol;Acc:MGI:1858277]
ENSMUSG00000020173	197.375	1.04068	0.167494	6.21322	5.19107e-10	6.66889e-08	Cobl	11	protein_coding	cordon-bleu WH2 repeat [Source:MGI Symbol;Acc:MGI:105056]
ENSMUSG00000020122	3487.07	1.65075	0.385222	4.28519	1.82587e-05	0.000481878	Egfr	11	protein_coding	epidermal growth factor receptor [Source:MGI Symbol;Acc:MGI:95294]
ENSMUSG00000020120	25.4027	-1.27212	0.361955	-3.51457	0.000440465	0.00614808	Plek	11	protein_coding	pleckstrin [Source:MGI Symbol;Acc:MGI:1860485]
ENSMUSG00000020326	292.214	-0.824901	0.234789	-3.51337	0.000442464	0.00615758	Ccng1	11	protein_coding	cyclin G1 [Source:MGI Symbol;Acc:MGI:102890]
ENSMUSG00000018900	286.961	-1.17607	0.272039	-4.32318	1.53795e-05	0.000421777	Slc22a5	11	protein_coding	solute carrier family 22 (organic cation transporter), member 5 [Source:MGI Symbol;Acc:MGI:1329012]
ENSMUSG00000063652	88.3858	-0.979079	0.293714	-3.33344	0.000857779	0.0103361	Slc22a21	11	protein_coding	solute carrier family 22 (organic cation transporter), member 21 [Source:MGI Symbol;Acc:MGI:1929481]
ENSMUSG00000080738	21013.1	1.78176	0.436788	4.07924	4.51823e-05	0.00101635	Mup-ps22	11	processed_pseudogene	major urinary protein, pseudogene 22 [Source:MGI Symbol;Acc:MGI:3651342]
ENSMUSG00000085132	38.0277	-0.928081	0.296119	-3.13415	0.00172352	0.0177599	Gm12265	11	lncRNA	predicted gene 12265 [Source:MGI Symbol;Acc:MGI:3651913]
ENSMUSG00000042569	209.144	-0.892276	0.159186	-5.60523	2.07976e-08	1.66547e-06	Dhrs7b	11	protein_coding	dehydrogenase/reductase (SDR family) member 7B [Source:MGI Symbol;Acc:MGI:2384931]
ENSMUSG00000010025	4057.62	-2.65667	0.252415	-10.525	6.62642e-26	3.09542e-22	Aldh3a2	11	protein_coding	aldehyde dehydrogenase family 3, subfamily A2 [Source:MGI Symbol;Acc:MGI:1353452]
ENSMUSG00000020774	69.5506	-1.14858	0.237767	-4.83068	1.36065e-06	5.72619e-05	Aspa	11	protein_coding	aspartoacylase [Source:MGI Symbol;Acc:MGI:87914]
ENSMUSG00000000686	269.527	-0.840024	0.170355	-4.93103	8.1799e-07	3.71168e-05	Abhd15	11	protein_coding	abhydrolase domain containing 15 [Source:MGI Symbol;Acc:MGI:1914727]
ENSMUSG00000044122	23.4441	-1.21864	0.306196	-3.97993	6.8937e-05	0.00141447	Proca1	11	protein_coding	protein interacting with cyclin A1 [Source:MGI Symbol;Acc:MGI:1918274]
ENSMUSG00000002058	70.1828	-0.896839	0.246409	-3.63963	0.000273026	0.00421933	Unc119	11	protein_coding	unc-119 lipid binding chaperone [Source:MGI Symbol;Acc:MGI:1328357]
ENSMUSG00000108822	24.7793	-1.39695	0.472244	-2.95811	0.00309534	0.0273424	Gm44787	11	lncRNA	predicted gene 44787 [Source:MGI Symbol;Acc:MGI:5753363]
ENSMUSG00000035413	103.371	-1.15465	0.199262	-5.79461	6.84785e-09	6.39772e-07	Tmem98	11	protein_coding	transmembrane protein 98 [Source:MGI Symbol;Acc:MGI:1923457]
ENSMUSG00000082419	118.311	0.931775	0.242941	3.8354	0.000125362	0.00231877	Gm11425	11	processed_pseudogene	predicted gene 11425 [Source:MGI Symbol;Acc:MGI:3650957]
ENSMUSG00000018927	40.1563	-0.911915	0.325561	-2.80106	0.00509351	0.0390577	Ccl6	11	protein_coding	chemokine (C-C motif) ligand 6 [Source:MGI Symbol;Acc:MGI:98263]
ENSMUSG00000051452	41.3684	0.997696	0.313747	3.17994	0.00147308	0.0156867	Gm11437	11	protein_coding	predicted gene 11437 [Source:MGI Symbol;Acc:MGI:3650287]
ENSMUSG00000034329	19.5932	-1.00678	0.343172	-2.93375	0.00334897	0.028846	Brip1	11	protein_coding	BRCA1 interacting protein C-terminal helicase 1 [Source:MGI Symbol;Acc:MGI:2442836]
ENSMUSG00000020553	1360.64	-1.10568	0.193674	-5.70897	1.13664e-08	9.89372e-07	Pctp	11	protein_coding	phosphatidylcholine transfer protein [Source:MGI Symbol;Acc:MGI:107375]
ENSMUSG00000020865	2631.92	-1.79933	0.230153	-7.81798	5.36791e-15	2.14931e-12	Abcc3	11	protein_coding	ATP-binding cassette, sub-family C (CFTR/MRP), member 3 [Source:MGI Symbol;Acc:MGI:1923658]
ENSMUSG00000050860	160.009	-1.06234	0.35954	-2.95471	0.00312959	0.02748	Phospho1	11	protein_coding	phosphatase, orphan 1 [Source:MGI Symbol;Acc:MGI:2447348]
ENSMUSG00000018672	163.031	-0.808233	0.184693	-4.37608	1.2083e-05	0.000347703	Copz2	11	protein_coding	coatomer protein complex, subunit zeta 2 [Source:MGI Symbol;Acc:MGI:1929008]
ENSMUSG00000078700	14.3459	1.02573	0.344145	2.98051	0.00287769	0.0258706	D030028A08Rik	11	lncRNA	RIKEN cDNA D030028A08 gene [Source:MGI Symbol;Acc:MGI:2441931]
ENSMUSG00000006777	25.1685	-2.29583	0.482733	-4.7559	1.97565e-06	7.79907e-05	Krt23	11	protein_coding	keratin 23 [Source:MGI Symbol;Acc:MGI:2148866]
ENSMUSG00000006930	25.4832	1.01361	0.312297	3.24567	0.00117173	0.0132745	Hap1	11	protein_coding	huntingtin-associated protein 1 [Source:MGI Symbol;Acc:MGI:1261831]
ENSMUSG00000006782	152.061	1.15747	0.170158	6.80234	1.02931e-11	1.9233e-09	Cnp	11	protein_coding	2',3'-cyclic nucleotide 3' phosphodiesterase [Source:MGI Symbol;Acc:MGI:88437]
ENSMUSG00000017167	57.2385	-2.15344	0.429588	-5.01281	5.36416e-07	2.61521e-05	Cntnap1	11	protein_coding	contactin associated protein-like 1 [Source:MGI Symbol;Acc:MGI:1858201]
ENSMUSG00000035112	29.2402	2.55481	0.399279	6.39856	1.56851e-10	2.36355e-08	Wnk4	11	protein_coding	WNK lysine deficient protein kinase 4 [Source:MGI Symbol;Acc:MGI:1917097]
ENSMUSG00000065126	34.5003	0.930861	0.335819	2.77191	0.00557285	0.041719	Snord104	11	snoRNA	small nucleolar RNA, C/D box 104 [Source:MGI Symbol;Acc:MGI:3819515]
ENSMUSG00000047904	13.5622	2.03915	0.413542	4.93093	8.18403e-07	3.71168e-05	Sstr2	11	protein_coding	somatostatin receptor 2 [Source:MGI Symbol;Acc:MGI:98328]
ENSMUSG00000045775	132.192	-3.6231	0.412735	-8.77828	1.66e-18	1.55088e-15	Slc16a5	11	protein_coding	solute carrier family 16 (monocarboxylic acid transporters), member 5 [Source:MGI Symbol;Acc:MGI:2443515]
ENSMUSG00000020776	174.544	-1.59239	0.38132	-4.176	2.96686e-05	0.000715622	Fbf1	11	protein_coding	Fas (TNFRSF6) binding factor 1 [Source:MGI Symbol;Acc:MGI:1922033]
ENSMUSG00000020777	18782.1	-0.934768	0.175911	-5.31387	1.07322e-07	6.62559e-06	Acox1	11	protein_coding	acyl-Coenzyme A oxidase 1, palmitoyl [Source:MGI Symbol;Acc:MGI:1330812]
ENSMUSG00000020778	15.1462	-1.16984	0.420908	-2.77932	0.00544733	0.0410204	Ten1	11	protein_coding	TEN1 telomerase capping complex subunit [Source:MGI Symbol;Acc:MGI:1916785]
ENSMUSG00000087404	18.5268	-2.22188	0.436975	-5.08467	3.68259e-07	1.86985e-05	Gm11752	11	lncRNA	predicted gene 11752 [Source:MGI Symbol;Acc:MGI:3651700]
ENSMUSG00000025375	142.045	-1.81507	0.295556	-6.1412	8.19008e-10	9.80989e-08	Aatk	11	protein_coding	apoptosis-associated tyrosine kinase [Source:MGI Symbol;Acc:MGI:1197518]
ENSMUSG00000025792	2500.09	-1.10666	0.205754	-5.37857	7.50794e-08	4.91665e-06	Slc25a10	11	protein_coding	solute carrier family 25 (mitochondrial carrier, dicarboxylate transporter), member 10 [Source:MGI Symbol;Acc:MGI:1353497]
ENSMUSG00000071414	22.3032	1.02488	0.314325	3.26057	0.00111187	0.012751	Gm6736	12	processed_pseudogene	predicted gene 6736 [Source:MGI Symbol;Acc:MGI:3643048]
ENSMUSG00000113368	60.3703	0.906028	0.293161	3.09055	0.00199789	0.0197729	Gm10054	12	processed_pseudogene	predicted gene 10054 [Source:MGI Symbol;Acc:MGI:3708564]
ENSMUSG00000020572	422.333	-0.822418	0.249022	-3.3026	0.00095794	0.0113288	Nampt	12	protein_coding	nicotinamide phosphoribosyltransferase [Source:MGI Symbol;Acc:MGI:1929865]
ENSMUSG00000043153	22.9845	-1.13039	0.34186	-3.30659	0.000944381	0.0111968	Crppa	12	protein_coding	CDP-L-ribitol pyrophosphorylase A [Source:MGI Symbol;Acc:MGI:1923097]
ENSMUSG00000047446	246.356	-0.908795	0.297196	-3.0579	0.00222897	0.0214834	Arl4a	12	protein_coding	ADP-ribosylation factor-like 4A [Source:MGI Symbol;Acc:MGI:99437]
ENSMUSG00000035451	204.584	0.976273	0.26228	3.72226	0.000197446	0.00330192	Foxa1	12	protein_coding	forkhead box A1 [Source:MGI Symbol;Acc:MGI:1347472]
ENSMUSG00000044548	35.1988	1.38397	0.327032	4.23191	2.31713e-05	0.000588265	Dact1	12	protein_coding	dishevelled-binding antagonist of beta-catenin 1 [Source:MGI Symbol;Acc:MGI:1891740]
ENSMUSG00000113630	22.8203	-1.31723	0.325153	-4.05109	5.09796e-05	0.00111455	4930404H11Rik	12	lncRNA	RIKEN cDNA 4930404H11 gene [Source:MGI Symbol;Acc:MGI:1921065]
ENSMUSG00000019718	207.583	-0.82314	0.128808	-6.39042	1.65431e-10	2.44037e-08	L3hypdh	12	protein_coding	L-3-hydroxyproline dehydratase (trans-) [Source:MGI Symbol;Acc:MGI:1914467]
ENSMUSG00000021061	16.2365	1.5944	0.369413	4.31605	1.58846e-05	0.00042934	Sptb	12	protein_coding	spectrin beta, erythrocytic [Source:MGI Symbol;Acc:MGI:98387]
ENSMUSG00000059060	59.3537	-4.92701	0.58576	-8.41131	4.05467e-17	2.58283e-14	Rad51b	12	protein_coding	RAD51 paralog B [Source:MGI Symbol;Acc:MGI:1099436]
ENSMUSG00000113622	24.1307	-0.893726	0.324427	-2.75478	0.00587313	0.043319	Gm49749	12	lncRNA	predicted gene, 49749 [Source:MGI Symbol;Acc:MGI:6215244]
ENSMUSG00000021226	173.943	-2.63057	0.483155	-5.44457	5.19305e-08	3.63877e-06	Acot2	12	protein_coding	acyl-CoA thioesterase 2 [Source:MGI Symbol;Acc:MGI:2159605]
ENSMUSG00000072949	336.387	-2.19064	0.565799	-3.87176	0.000108051	0.00205333	Acot1	12	protein_coding	acyl-CoA thioesterase 1 [Source:MGI Symbol;Acc:MGI:1349396]
ENSMUSG00000052392	752.207	-2.4043	0.355925	-6.75508	1.42757e-11	2.56487e-09	Acot4	12	protein_coding	acyl-CoA thioesterase 4 [Source:MGI Symbol;Acc:MGI:2159621]
ENSMUSG00000113475	120.147	-4.50754	0.69087	-6.52444	6.82547e-11	1.08739e-08	Gm49366	12	protein_coding	predicted gene, 49366 [Source:MGI Symbol;Acc:MGI:6121579]
ENSMUSG00000021228	380.946	-4.5343	0.619598	-7.31813	2.51442e-13	6.77636e-11	Acot3	12	protein_coding	acyl-CoA thioesterase 3 [Source:MGI Symbol;Acc:MGI:2159619]
ENSMUSG00000042540	58.2988	-2.64433	0.4994	-5.29502	1.19004e-07	7.21958e-06	Acot5	12	protein_coding	acyl-CoA thioesterase 5 [Source:MGI Symbol;Acc:MGI:2384969]
ENSMUSG00000043487	47.6051	-1.52046	0.406209	-3.74305	0.000181801	0.00308819	Acot6	12	protein_coding	acyl-CoA thioesterase 6 [Source:MGI Symbol;Acc:MGI:1921287]
ENSMUSG00000021236	2099.98	-1.38312	0.22031	-6.27805	3.42841e-10	4.61978e-08	Entpd5	12	protein_coding	ectonucleoside triphosphate diphosphohydrolase 5 [Source:MGI Symbol;Acc:MGI:1321385]
ENSMUSG00000021208	150.492	-1.405	0.486725	-2.88663	0.00389389	0.0321372	Ifi27l2b	12	protein_coding	interferon, alpha-inducible protein 27 like 2B [Source:MGI Symbol;Acc:MGI:1916390]
ENSMUSG00000060807	2933.37	-1.30821	0.279717	-4.67692	2.9121e-06	0.000106277	Serpina6	12	protein_coding	serine (or cysteine) peptidase inhibitor, clade A, member 6 [Source:MGI Symbol;Acc:MGI:88278]
ENSMUSG00000090555	192958	0.874398	0.177258	4.9329	8.10175e-07	3.71039e-05	Gm8893	12	unprocessed_pseudogene	predicted gene 8893 [Source:MGI Symbol;Acc:MGI:3779818]
ENSMUSG00000072849	188275	1.65976	0.22092	7.51292	5.78239e-14	1.92939e-11	Serpina1e	12	protein_coding	serine (or cysteine) peptidase inhibitor, clade A, member 1E [Source:MGI Symbol;Acc:MGI:891967]
ENSMUSG00000058260	16.297	3.42494	0.708941	4.83106	1.35805e-06	5.72619e-05	Serpina9	12	protein_coding	serine (or cysteine) peptidase inhibitor, clade A (alpha-1 antiproteinase, antitrypsin), member 9 [Source:MGI Symbol;Acc:MGI:1919157]
ENSMUSG00000041567	1259.16	1.29077	0.251989	5.12235	3.01753e-07	1.62022e-05	Serpina12	12	protein_coding	serine (or cysteine) peptidase inhibitor, clade A (alpha-1 antiproteinase, antitrypsin), member 12 [Source:MGI Symbol;Acc:MGI:1915304]
ENSMUSG00000092075	1104.75	3.97707	0.719085	5.53073	3.18898e-08	2.4157e-06	Serpina4-ps1	12	unprocessed_pseudogene	serine (or cysteine) peptidase inhibitor, clade A, member 4, pseudogene 1 [Source:MGI Symbol;Acc:MGI:2448363]
ENSMUSG00000058207	79802.5	1.18752	0.206426	5.75279	8.77823e-09	7.93666e-07	Serpina3k	12	protein_coding	serine (or cysteine) peptidase inhibitor, clade A, member 3K [Source:MGI Symbol;Acc:MGI:98377]
ENSMUSG00000079012	15782	0.876313	0.16131	5.43248	5.55775e-08	3.87494e-06	Serpina3m	12	protein_coding	serine (or cysteine) peptidase inhibitor, clade A, member 3M [Source:MGI Symbol;Acc:MGI:98378]
ENSMUSG00000021259	44.018	-1.35491	0.380959	-3.55658	0.00037571	0.00540575	Cyp46a1	12	protein_coding	cytochrome P450, family 46, subfamily a, polypeptide 1 [Source:MGI Symbol;Acc:MGI:1341877]
ENSMUSG00000048856	5120.15	-0.925456	0.27968	-3.30898	0.00093636	0.0111299	Slc25a47	12	protein_coding	solute carrier family 25, member 47 [Source:MGI Symbol;Acc:MGI:2144766]
ENSMUSG00000021268	14.3152	1.57094	0.542401	2.89627	0.00377624	0.0313694	Meg3	12	lncRNA	maternally expressed 3 [Source:MGI Symbol;Acc:MGI:1202886]
ENSMUSG00000091498	601.294	-0.933101	0.173322	-5.38363	7.29977e-08	4.82542e-06	Mpc1-ps	12	processed_pseudogene	mitochondrial pyruvate carrier 1, pseudogene [Source:MGI Symbol;Acc:MGI:3781628]
ENSMUSG00000021281	266.837	0.939748	0.331081	2.83843	0.00453365	0.0361608	Tnfaip2	12	protein_coding	tumor necrosis factor, alpha-induced protein 2 [Source:MGI Symbol;Acc:MGI:104960]
ENSMUSG00000021287	35.6492	-1.26962	0.29806	-4.25962	2.04771e-05	0.000531419	Xrcc3	12	protein_coding	X-ray repair complementing defective repair in Chinese hamster cells 3 [Source:MGI Symbol;Acc:MGI:1921585]
ENSMUSG00000071551	343.37	-0.889039	0.255553	-3.47888	0.000503517	0.00685743	Akr1c19	13	protein_coding	aldo-keto reductase family 1, member C19 [Source:MGI Symbol;Acc:MGI:2653678]
ENSMUSG00000086265	30.1137	-0.857235	0.310906	-2.75721	0.00582964	0.0431344	Marcksl1-ps4	13	processed_pseudogene	MARCKS-like 1, pseudogene 4 [Source:MGI Symbol;Acc:MGI:97147]
ENSMUSG00000110123	73.1464	1.11585	0.250541	4.45377	8.43738e-06	0.000256489	Gm18562	13	unprocessed_pseudogene	predicted gene, 18562 [Source:MGI Symbol;Acc:MGI:5010747]
ENSMUSG00000041324	200.355	1.75498	0.289141	6.06964	1.28199e-09	1.47261e-07	Inhba	13	protein_coding	inhibin beta-A [Source:MGI Symbol;Acc:MGI:96570]
ENSMUSG00000004341	14.5665	-1.18163	0.347705	-3.39838	0.000677873	0.00862043	Gpx6	13	protein_coding	glutathione peroxidase 6 [Source:MGI Symbol;Acc:MGI:1922762]
ENSMUSG00000021338	268.484	1.24398	0.284739	4.36882	1.24917e-05	0.000357994	Carmil1	13	protein_coding	capping protein regulator and myosin 1 linker 1 [Source:MGI Symbol;Acc:MGI:1915982]
ENSMUSG00000006711	85.4474	-1.02367	0.263794	-3.88057	0.000104214	0.00199243	D130043K22Rik	13	protein_coding	RIKEN cDNA D130043K22 gene [Source:MGI Symbol;Acc:MGI:3036268]
ENSMUSG00000038415	387.21	2.85405	0.78417	3.63958	0.000273079	0.00421933	Foxq1	13	protein_coding	forkhead box Q1 [Source:MGI Symbol;Acc:MGI:1298228]
ENSMUSG00000044734	31.521	-1.67061	0.480664	-3.47562	0.000509674	0.00693454	Serpinb1a	13	protein_coding	serine (or cysteine) peptidase inhibitor, clade B, member 1a [Source:MGI Symbol;Acc:MGI:1913472]
ENSMUSG00000046949	841.252	-0.834787	0.164702	-5.06848	4.01011e-07	2.0215e-05	Nqo2	13	protein_coding	N-ribosyldihydronicotinamide quinone reductase 2 [Source:MGI Symbol;Acc:MGI:104513]
ENSMUSG00000114247	112.103	-1.48191	0.25491	-5.81347	6.11903e-09	5.91393e-07	Gm32063	13	lncRNA	predicted gene, 32063 [Source:MGI Symbol;Acc:MGI:5591222]
ENSMUSG00000015396	13.1098	-1.39309	0.502523	-2.77219	0.00556808	0.0417055	Cd83	13	protein_coding	CD83 antigen [Source:MGI Symbol;Acc:MGI:1328316]
ENSMUSG00000078915	52.239	-1.43664	0.344662	-4.16826	3.06929e-05	0.000736525	Hsp25-ps1	13	processed_pseudogene	heat shock protein 25, pseudogene 1 [Source:MGI Symbol;Acc:MGI:96241]
ENSMUSG00000021453	171.139	2.49545	0.924875	2.69814	0.00697276	0.0488094	Gadd45g	13	protein_coding	growth arrest and DNA-damage-inducible 45 gamma [Source:MGI Symbol;Acc:MGI:1346325]
ENSMUSG00000035711	29.6236	0.930903	0.308745	3.01512	0.00256881	0.0238406	Dok3	13	protein_coding	docking protein 3 [Source:MGI Symbol;Acc:MGI:1351490]
ENSMUSG00000021508	16.5687	1.49307	0.461991	3.23182	0.00123006	0.0137574	Cxcl14	13	protein_coding	chemokine (C-X-C motif) ligand 14 [Source:MGI Symbol;Acc:MGI:1888514]
ENSMUSG00000052957	208.979	-0.896579	0.247517	-3.6223	0.000291999	0.00444307	Gas1	13	protein_coding	growth arrest specific 1 [Source:MGI Symbol;Acc:MGI:95655]
ENSMUSG00000113207	10.2912	2.2399	0.729447	3.07068	0.00213569	0.0207453	Cbx3-ps5	13	processed_pseudogene	chromobox 3, pseudogene 5 [Source:MGI Symbol;Acc:MGI:3647433]
ENSMUSG00000113565	11.636	2.05513	0.699913	2.93626	0.00332199	0.0287018	Cbx3-ps2	13	processed_pseudogene	chromobox 3, pseudogene 2 [Source:MGI Symbol;Acc:MGI:1890539]
ENSMUSG00000060969	12.5526	1.54116	0.473434	3.25527	0.00113283	0.0129384	Irx1	13	protein_coding	Iroquois homeobox 1 [Source:MGI Symbol;Acc:MGI:1197515]
ENSMUSG00000069170	84.2216	-1.77281	0.335946	-5.27708	1.31259e-07	7.89469e-06	Adgrv1	13	protein_coding	adhesion G protein-coupled receptor V1 [Source:MGI Symbol;Acc:MGI:1274784]
ENSMUSG00000113237	13.5521	1.5732	0.571966	2.75052	0.00595015	0.0436235	Gm6109	13	processed_pseudogene	predicted gene 6109 [Source:MGI Symbol;Acc:MGI:3643032]
ENSMUSG00000048376	337.873	1.04705	0.194094	5.39456	6.86905e-08	4.58395e-06	F2r	13	protein_coding	coagulation factor II (thrombin) receptor [Source:MGI Symbol;Acc:MGI:101802]
ENSMUSG00000091387	68.1322	0.893003	0.277522	3.21777	0.00129189	0.0142444	Gcnt4	13	protein_coding	glucosaminyl (N-acetyl) transferase 4, core 2 (beta-1,6-N-acetylglucosaminyltransferase) [Source:MGI Symbol;Acc:MGI:2684919]
ENSMUSG00000041773	71.0595	-1.32427	0.31191	-4.24567	2.17938e-05	0.000560401	Enc1	13	protein_coding	ectodermal-neural cortex 1 [Source:MGI Symbol;Acc:MGI:109610]
ENSMUSG00000062461	60.4361	1.16134	0.430115	2.70008	0.00693226	0.0486473	Gm5453	13	processed_pseudogene	predicted gene 5453 [Source:MGI Symbol;Acc:MGI:3648523]
ENSMUSG00000048924	79.8133	0.898054	0.173553	5.17452	2.28499e-07	1.25576e-05	Ccdc125	13	protein_coding	coiled-coil domain containing 125 [Source:MGI Symbol;Acc:MGI:1923291]
ENSMUSG00000021699	27.8652	-1.60608	0.31	-5.18092	2.20794e-07	1.22301e-05	Pde4d	13	protein_coding	phosphodiesterase 4D, cAMP specific [Source:MGI Symbol;Acc:MGI:99555]
ENSMUSG00000021765	41.535	1.39178	0.47431	2.93433	0.00334274	0.0288278	Fst	13	protein_coding	follistatin [Source:MGI Symbol;Acc:MGI:95586]
ENSMUSG00000074634	150.26	-1.02205	0.290617	-3.51683	0.00043674	0.00611436	Tmem267	13	protein_coding	transmembrane protein 267 [Source:MGI Symbol;Acc:MGI:3648543]
ENSMUSG00000025277	264.815	-0.824263	0.199709	-4.12733	3.67002e-05	0.000853332	Abhd6	14	protein_coding	abhydrolase domain containing 6 [Source:MGI Symbol;Acc:MGI:1913332]
ENSMUSG00000097148	67.4398	1.92126	0.345001	5.56885	2.56429e-08	2.0076e-06	Gm3839	14	protein_coding	predicted pseudogene 3839 [Source:MGI Symbol;Acc:MGI:3782011]
ENSMUSG00000021806	82.2183	0.828798	0.273324	3.03229	0.00242704	0.0228733	Nid2	14	protein_coding	nidogen 2 [Source:MGI Symbol;Acc:MGI:1298229]
ENSMUSG00000107911	11.5922	1.37674	0.44943	3.06331	0.00218903	0.0211712	Gm7565	14	processed_pseudogene	predicted gene 7565 [Source:MGI Symbol;Acc:MGI:3645254]
ENSMUSG00000041044	114.441	-0.871658	0.231174	-3.77057	0.000162875	0.00283897	Lrit1	14	protein_coding	leucine-rich repeat, immunoglobulin-like and transmembrane domains 1 [Source:MGI Symbol;Acc:MGI:2385320]
ENSMUSG00000072596	15.0455	-1.91069	0.471415	-4.0531	5.05441e-05	0.00110676	Ear2	14	protein_coding	eosinophil-associated, ribonuclease A family, member 2 [Source:MGI Symbol;Acc:MGI:108020]
ENSMUSG00000115100	40.6801	-0.834139	0.28785	-2.89782	0.00375761	0.0312889	Gm34934	14	lncRNA	predicted gene, 34934 [Source:MGI Symbol;Acc:MGI:5594093]
ENSMUSG00000000958	36.1106	1.46412	0.290031	5.04815	4.46106e-07	2.20968e-05	Slc7a7	14	protein_coding	solute carrier family 7 (cationic amino acid transporter, y+ system), member 7 [Source:MGI Symbol;Acc:MGI:1337120]
ENSMUSG00000052435	91.1058	-0.978398	0.28364	-3.44943	0.000561767	0.00746588	Cebpe	14	protein_coding	CCAAT/enhancer binding protein (C/EBP), epsilon [Source:MGI Symbol;Acc:MGI:103572]
ENSMUSG00000040721	157.002	1.09696	0.247877	4.42543	9.62517e-06	0.000288838	Zfhx2	14	protein_coding	zinc finger homeobox 2 [Source:MGI Symbol;Acc:MGI:2686934]
ENSMUSG00000022215	289.29	-2.15999	0.276922	-7.79997	6.19202e-15	2.41042e-12	Fitm1	14	protein_coding	fat storage-inducing transmembrane protein 1 [Source:MGI Symbol;Acc:MGI:1915930]
ENSMUSG00000002324	17.9578	1.03276	0.382437	2.70048	0.00692405	0.0486473	Rec8	14	protein_coding	REC8 meiotic recombination protein [Source:MGI Symbol;Acc:MGI:1929645]
ENSMUSG00000022218	121.204	0.87058	0.307057	2.83524	0.00457915	0.0363582	Tgm1	14	protein_coding	transglutaminase 1, K polypeptide [Source:MGI Symbol;Acc:MGI:98730]
ENSMUSG00000040432	17.2224	1.31438	0.360373	3.64728	0.000265027	0.00413596	Ltb4r2	14	protein_coding	leukotriene B4 receptor 2 [Source:MGI Symbol;Acc:MGI:1888501]
ENSMUSG00000022032	79.4145	1.64716	0.464936	3.54276	0.000395956	0.00563343	Scara5	14	protein_coding	scavenger receptor class A, member 5 [Source:MGI Symbol;Acc:MGI:1918395]
ENSMUSG00000115637	22.3862	0.961167	0.329931	2.91323	0.00357705	0.0301981	Gm30970	14	processed_pseudogene	predicted gene, 30970 [Source:MGI Symbol;Acc:MGI:5590129]
ENSMUSG00000115099	11.6511	-2.10384	0.466003	-4.51464	6.3423e-06	0.000203389	1700087I21Rik	14	lncRNA	RIKEN cDNA 1700087I21 gene [Source:MGI Symbol;Acc:MGI:1923869]
ENSMUSG00000022181	2083.33	1.50715	0.212786	7.08291	1.41163e-12	3.24305e-10	C6	15	protein_coding	complement component 6 [Source:MGI Symbol;Acc:MGI:88233]
ENSMUSG00000054263	3557.39	1.32635	0.284256	4.66605	3.07051e-06	0.000111477	Lifr	15	protein_coding	LIF receptor alpha [Source:MGI Symbol;Acc:MGI:96788]
ENSMUSG00000072664	1810.99	-0.938456	0.181919	-5.15866	2.48721e-07	1.34061e-05	Ugt3a1	15	protein_coding	UDP glycosyltransferases 3 family, polypeptide A1 [Source:MGI Symbol;Acc:MGI:2146055]
ENSMUSG00000005268	1459.81	-1.34451	0.242699	-5.53981	3.02793e-08	2.33488e-06	Prlr	15	protein_coding	prolactin receptor [Source:MGI Symbol;Acc:MGI:97763]
ENSMUSG00000022235	1120.92	-1.02385	0.171745	-5.96143	2.50037e-09	2.63461e-07	Cmbl	15	protein_coding	carboxymethylenebutenolidase-like (Pseudomonas) [Source:MGI Symbol;Acc:MGI:1916824]
ENSMUSG00000115317	36.8645	1.02973	0.252361	4.08038	4.4962e-05	0.00101302	Gm32618	15	lncRNA	predicted gene, 32618 [Source:MGI Symbol;Acc:MGI:5591777]
ENSMUSG00000051359	148.247	-1.02359	0.23217	-4.40879	1.03952e-05	0.000305405	Ncald	15	protein_coding	neurocalcin delta [Source:MGI Symbol;Acc:MGI:1196326]
ENSMUSG00000063727	20.7935	-0.987259	0.280975	-3.51369	0.000441931	0.00615628	Tnfrsf11b	15	protein_coding	tumor necrosis factor receptor superfamily, member 11b (osteoprotegerin) [Source:MGI Symbol;Acc:MGI:109587]
ENSMUSG00000038591	170.809	-1.00438	0.257479	-3.90085	9.5857e-05	0.00186835	Colec10	15	protein_coding	collectin sub-family member 10 [Source:MGI Symbol;Acc:MGI:3606482]
ENSMUSG00000022332	215.193	-0.85741	0.156068	-5.49384	3.93289e-08	2.91617e-06	Khdrbs3	15	protein_coding	KH domain containing, RNA binding, signal transduction associated 3 [Source:MGI Symbol;Acc:MGI:1313312]
ENSMUSG00000034634	22.4538	-3.65425	0.67483	-5.41507	6.12664e-08	4.20876e-06	Ly6d	15	protein_coding	lymphocyte antigen 6 complex, locus D [Source:MGI Symbol;Acc:MGI:96881]
ENSMUSG00000053168	199.412	-1.43938	0.351425	-4.09584	4.20637e-05	0.000960066	9030619P08Rik	15	transcribed_unprocessed_pseudogene	RIKEN cDNA 9030619P08 gene [Source:MGI Symbol;Acc:MGI:3612405]
ENSMUSG00000098678	12.8212	1.55355	0.531989	2.92027	0.00349732	0.0297219	Mroh6	15	protein_coding	maestro heat-like repeat family member 6 [Source:MGI Symbol;Acc:MGI:5011755]
ENSMUSG00000063704	170.276	-0.947115	0.254891	-3.71577	0.000202584	0.00335875	Mapk15	15	protein_coding	mitogen-activated protein kinase 15 [Source:MGI Symbol;Acc:MGI:2652894]
ENSMUSG00000115388	972.259	1.17546	0.246953	4.75984	1.93744e-06	7.71342e-05	Eppk1	15	protein_coding	epiplakin 1 [Source:MGI Symbol;Acc:MGI:2386306]
ENSMUSG00000109179	35.3828	0.983162	0.345886	2.84245	0.00447686	0.0358811	Gm35339	15	protein_coding	predicted gene, 35339 [Source:MGI Symbol;Acc:MGI:5594498]
ENSMUSG00000068220	246.447	-2.79245	0.33461	-8.3454	7.09752e-17	3.97859e-14	Lgals1	15	protein_coding	lectin, galactose binding, soluble 1 [Source:MGI Symbol;Acc:MGI:96777]
ENSMUSG00000022474	30.6281	-2.06907	0.341852	-6.05252	1.42597e-09	1.59868e-07	Pmm1	15	protein_coding	phosphomannomutase 1 [Source:MGI Symbol;Acc:MGI:1353418]
ENSMUSG00000116341	77.527	-1.16668	0.336182	-3.47039	0.000519698	0.00701643	Cyp2d36-ps	15	unprocessed_pseudogene	cytochrome P450, family 2, subfamily d, polypeptide 36, pseudogene [Source:MGI Symbol;Acc:MGI:3721931]
ENSMUSG00000054277	90.7495	0.83295	0.265307	3.13957	0.00169195	0.0175118	Arfgap3	15	protein_coding	ADP-ribosylation factor GTPase activating protein 3 [Source:MGI Symbol;Acc:MGI:1913501]
ENSMUSG00000018868	16.8603	2.67047	0.783315	3.40919	0.000651559	0.00836168	Pnpla5	15	protein_coding	patatin-like phospholipase domain containing 5 [Source:MGI Symbol;Acc:MGI:1923022]
ENSMUSG00000041653	128.864	2.27809	0.84199	2.70561	0.00681795	0.0481586	Pnpla3	15	protein_coding	patatin-like phospholipase domain containing 3 [Source:MGI Symbol;Acc:MGI:2151796]
ENSMUSG00000022383	912.029	-0.840353	0.198924	-4.22449	2.39483e-05	0.000602535	Ppara	15	protein_coding	peroxisome proliferator activated receptor alpha [Source:MGI Symbol;Acc:MGI:104740]
ENSMUSG00000023272	443.008	0.991889	0.258444	3.83793	0.000124077	0.00230002	Creld2	15	protein_coding	cysteine-rich with EGF-like domains 2 [Source:MGI Symbol;Acc:MGI:1923987]
ENSMUSG00000055782	362.128	-1.39753	0.300577	-4.64949	3.32751e-06	0.000118055	Abcd2	15	protein_coding	ATP-binding cassette, sub-family D (ALD), member 2 [Source:MGI Symbol;Acc:MGI:1349467]
ENSMUSG00000048218	59.1078	-0.811026	0.22255	-3.64424	0.000268185	0.00416739	Amigo2	15	protein_coding	adhesion molecule with Ig like domain 2 [Source:MGI Symbol;Acc:MGI:2145995]
ENSMUSG00000003355	108.225	1.12871	0.201063	5.6137	1.9804e-08	1.61357e-06	Fkbp11	15	protein_coding	FK506 binding protein 11 [Source:MGI Symbol;Acc:MGI:1913370]
ENSMUSG00000009739	79.7929	0.866005	0.18443	4.69557	2.65869e-06	9.98898e-05	Pou6f1	15	protein_coding	POU domain, class 6, transcription factor 1 [Source:MGI Symbol;Acc:MGI:102935]
ENSMUSG00000039646	106.352	0.899132	0.275218	3.26699	0.00108699	0.0125201	Vasn	16	protein_coding	vasorin [Source:MGI Symbol;Acc:MGI:2177651]
ENSMUSG00000063445	72.0706	0.921901	0.206481	4.46483	8.01322e-06	0.00024519	Nmral1	16	protein_coding	NmrA-like family domain containing 1 [Source:MGI Symbol;Acc:MGI:1915074]
ENSMUSG00000071669	39.2503	1.44339	0.350568	4.1173	3.83338e-05	0.000886486	Snx29	16	protein_coding	sorting nexin 29 [Source:MGI Symbol;Acc:MGI:1921728]
ENSMUSG00000041974	43.9408	-0.851859	0.229152	-3.71744	0.000201251	0.00334559	Spidr	16	protein_coding	scaffolding protein involved in DNA repair [Source:MGI Symbol;Acc:MGI:1924834]
ENSMUSG00000022769	367.037	1.20168	0.229024	5.24696	1.54626e-07	9.14315e-06	Sdf2l1	16	protein_coding	stromal cell-derived factor 2-like 1 [Source:MGI Symbol;Acc:MGI:2149842]
ENSMUSG00000051146	20.5508	-1.03997	0.302276	-3.44047	0.000580704	0.00767735	Camk2n2	16	protein_coding	calcium/calmodulin-dependent protein kinase II inhibitor 2 [Source:MGI Symbol;Acc:MGI:1920297]
ENSMUSG00000022856	76.5845	-0.815695	0.208488	-3.91243	9.13717e-05	0.00179089	Tmem41a	16	protein_coding	transmembrane protein 41a [Source:MGI Symbol;Acc:MGI:1913914]
ENSMUSG00000115919	345.116	1.60147	0.525814	3.0457	0.0023214	0.0221759	Gm31583	16	lncRNA	predicted gene, 31583 [Source:MGI Symbol;Acc:MGI:5590742]
ENSMUSG00000022797	168.722	-0.933972	0.257281	-3.63017	0.000283238	0.00433803	Tfrc	16	protein_coding	transferrin receptor [Source:MGI Symbol;Acc:MGI:98822]
ENSMUSG00000035578	20.3309	-0.92008	0.30997	-2.96829	0.00299461	0.0265948	Iqcg	16	protein_coding	IQ motif containing G [Source:MGI Symbol;Acc:MGI:1916957]
ENSMUSG00000022844	409.966	0.845009	0.149544	5.65056	1.59929e-08	1.35015e-06	Pdia5	16	protein_coding	protein disulfide isomerase associated 5 [Source:MGI Symbol;Acc:MGI:1919849]
ENSMUSG00000052133	65.3347	-3.30134	0.448014	-7.36882	1.72141e-13	4.92323e-11	Sema5b	16	protein_coding	sema domain, seven thrombospondin repeats (type 1 and type 1-like), transmembrane domain (TM) and short cytoplasmic domain, (semaphorin) 5B [Source:MGI Symbol;Acc:MGI:107555]
ENSMUSG00000108763	21.4826	-1.51702	0.389073	-3.89907	9.65628e-05	0.00187729	Gm36028	16	protein_coding	predicted gene, 36028 [Source:MGI Symbol;Acc:MGI:5595187]
ENSMUSG00000002845	143.015	0.863005	0.240611	3.58673	0.000334857	0.00493967	Tmem39a	16	protein_coding	transmembrane protein 39a [Source:MGI Symbol;Acc:MGI:1915096]
ENSMUSG00000035270	48.1082	-1.24777	0.279206	-4.469	7.8586e-06	0.000241514	Impg2	16	protein_coding	interphotoreceptor matrix proteoglycan 2 [Source:MGI Symbol;Acc:MGI:3044955]
ENSMUSG00000022883	74.4391	-0.834328	0.261094	-3.19551	0.00139585	0.015098	Robo1	16	protein_coding	roundabout guidance receptor 1 [Source:MGI Symbol;Acc:MGI:1274781]
ENSMUSG00000109841	36.9139	-1.50455	0.266025	-5.65567	1.55235e-08	1.3265e-06	E330011O21Rik	16	lncRNA	RIKEN cDNA E330011O21 gene [Source:MGI Symbol;Acc:MGI:3759668]
ENSMUSG00000022863	22.8786	1.47969	0.317005	4.66771	3.04571e-06	0.000110864	Btg3	16	protein_coding	B cell translocation gene 3 [Source:MGI Symbol;Acc:MGI:109532]
ENSMUSG00000022893	99.2776	-0.923359	0.220619	-4.1853	2.84784e-05	0.000689285	Adamts1	16	protein_coding	a disintegrin-like and metallopeptidase (reprolysin type) with thrombospondin type 1 motif, 1 [Source:MGI Symbol;Acc:MGI:109249]
ENSMUSG00000022978	20.1024	-0.839899	0.310979	-2.70083	0.00691674	0.0486358	Mis18a	16	protein_coding	MIS18 kinetochore protein A [Source:MGI Symbol;Acc:MGI:1913828]
ENSMUSG00000046160	77.1139	-1.47543	0.332136	-4.44225	8.90232e-06	0.000268873	Olig1	16	protein_coding	oligodendrocyte transcription factor 1 [Source:MGI Symbol;Acc:MGI:1355334]
ENSMUSG00000100277	11.94	-3.27762	0.715528	-4.5807	4.63415e-06	0.000154626	1810053B23Rik	16	lncRNA	RIKEN cDNA 1810053B23 gene [Source:MGI Symbol;Acc:MGI:1917107]
ENSMUSG00000022946	313.065	-1.40524	0.217223	-6.46911	9.85842e-11	1.53507e-08	Dop1b	16	protein_coding	DOP1 leucine zipper like protein B [Source:MGI Symbol;Acc:MGI:1917278]
ENSMUSG00000022940	81.8279	-1.08857	0.267466	-4.06994	4.70252e-05	0.00105138	Pigp	16	protein_coding	phosphatidylinositol glycan anchor biosynthesis, class P [Source:MGI Symbol;Acc:MGI:1860433]
ENSMUSG00000023861	1465.07	-1.12617	0.227378	-4.95287	7.31285e-07	3.3931e-05	Mpc1	17	protein_coding	mitochondrial pyruvate carrier 1 [Source:MGI Symbol;Acc:MGI:1915240]
ENSMUSG00000073460	66.8347	-2.66068	0.392567	-6.77765	1.22147e-11	2.22307e-09	Pnldc1	17	protein_coding	poly(A)-specific ribonuclease (PARN)-like domain containing 1 [Source:MGI Symbol;Acc:MGI:2685159]
ENSMUSG00000048826	133.482	0.917015	0.236168	3.88289	0.000103222	0.00197617	Dact2	17	protein_coding	dishevelled-binding antagonist of beta-catenin 2 [Source:MGI Symbol;Acc:MGI:1920347]
ENSMUSG00000023886	107.159	1.27294	0.380609	3.34449	0.000824349	0.0100631	Smoc2	17	protein_coding	SPARC related modular calcium binding 2 [Source:MGI Symbol;Acc:MGI:1929881]
ENSMUSG00000062012	13.0394	1.21974	0.435737	2.79926	0.00512197	0.0391522	Zfp13	17	protein_coding	zinc finger protein 13 [Source:MGI Symbol;Acc:MGI:99159]
ENSMUSG00000024132	1164.57	-0.87136	0.16433	-5.30251	1.14224e-07	6.9597e-06	Eci1	17	protein_coding	enoyl-Coenzyme A delta isomerase 1 [Source:MGI Symbol;Acc:MGI:94871]
ENSMUSG00000073436	162.581	0.833677	0.163047	5.11311	3.1689e-07	1.68855e-05	Eme2	17	protein_coding	essential meiotic structure-specific endonuclease subunit 2 [Source:MGI Symbol;Acc:MGI:1919889]
ENSMUSG00000024029	157.414	5.74505	0.782507	7.34185	2.10668e-13	5.90461e-11	Tff3	17	protein_coding	trefoil factor 3, intestinal [Source:MGI Symbol;Acc:MGI:104638]
ENSMUSG00000024292	2934.42	0.897486	0.142249	6.30924	2.80405e-10	3.85254e-08	Cyp4f14	17	protein_coding	cytochrome P450, family 4, subfamily f, polypeptide 14 [Source:MGI Symbol;Acc:MGI:1927669]
ENSMUSG00000024371	938.566	0.827324	0.159481	5.18758	2.13039e-07	1.18473e-05	C2	17	protein_coding	complement component 2 (within H-2S) [Source:MGI Symbol;Acc:MGI:88226]
ENSMUSG00000024391	1524.29	1.09189	0.175773	6.21191	5.23461e-10	6.66889e-08	Apom	17	protein_coding	apolipoprotein M [Source:MGI Symbol;Acc:MGI:1930124]
ENSMUSG00000003534	25.9871	1.14128	0.387048	2.94868	0.00319139	0.0279003	Ddr1	17	protein_coding	discoidin domain receptor family, member 1 [Source:MGI Symbol;Acc:MGI:99216]
ENSMUSG00000039220	549.395	0.992677	0.287212	3.45626	0.000547736	0.00733841	Ppp1r10	17	protein_coding	protein phosphatase 1, regulatory subunit 10 [Source:MGI Symbol;Acc:MGI:1289273]
[truncated: 77 more rows]

## Sheet: DPNVsHFDm
ensembl_gene_id	baseMean	log2FoldChange	lfcSE	stat	pvalue	padj	external_gene_name	chromosome_name	gene_biotype	description
[truncated: 598 more rows]

[truncated: 3 more sheets: DIPVsHFDm, E2VsHFDm, PPTVsHFDm]
