# Supplementary material for: Estrogen receptor activation remodels TEAD1 gene expression to alleviate hepatic steatosis
Source: Mol Syst Biol. 2024 Mar 8;20(4):374–402. doi: 10.1038/s44320-024-00024-x (PMC10987545; doi:10.1038/s44320-024-00024-x)
Supplement: Supplementary file 8 — Dataset EV4 [file 44320_2024_24_MOESM8_ESM.xlsx]

## Sheet: info
This dataset shows overrepresentation analysis results for GO biological processes and KEGG patwhays
Tab	Comment
DEGs_shared_GO_BP	All significant (p. adj < 0.05) Gene ontology terms for genes changed in both, CDm vs HFDm and CDf vs HFDf (shown in EV 1E, center). Determined with clusterProfiler using org.Mmus.eg.db annotation
DEGs_CDmVsHFDm_only_GO_BP	All significant (p.adj < 0.05) Gene ontology terms for genes only changed in CDm vs HFDm but not CDf vs HFDf (shown in EV 1E, top)). Determined with clusterProfiler using org.Mmus.eg.db annotation
DEGs_CDfVsHFDf_only_GO_BP	All significant (p. adj < 0.05) Gene ontology terms for genes only changed in CDf vs HFDf but not CDm vs HFDm (shown in EV 1E, bottom). Determined with clusterProfiler using org.Mmus.eg.db annotation
DEGs_reverted_GO_BP	All significant (FDR < 0.05) Gene ontology terms shown in Fig. 2C for the reverted gene set. Determined with hypeR
DEGs_DPN_DIP_GO_BP	All significant (FDR < 0.05) Gene ontology terms shown in Fig. 2C for the DPN-DIP gene set. Determined with hypeR
ESEGs_GO_BP	All significant (p.adj < 0.05) Gene ontology terms for genes inside ES-E-G (EV 4E). Determined with clusterProfiler using org.Mmus.eg.db annotation
DEGs_TEADapVsControl_KEGG	KEGG enrichment (release 106) of deregulated genes in TEADap vs control in EV 5A (p adjust < 0.05)

## Sheet: DEGs_shared_GO_BP
ID	Description	GeneRatio	BgRatio	pvalue	p.adjust	qvalue	geneID	Count
GO:0006631	fatty acid metabolic process	15/100	364/11520	5.15734e-07	0.00118413	0.00105536	Ankrd23/Peds1/Fabp5/Fabp2/Cd36/Cyp2a5/Cyp2a22/Acaa1b/Acaa1a/Avpr1a/Aldh3a2/Ppara/Lpin2/Cyp2c38/Abcd1	15
GO:0009410	response to xenobiotic stimulus	10/100	219/11520	1.95373e-05	0.0158145	0.0140947	Serpine1/Cyp2a5/Cyp2a22/Acaa1b/Acaa1a/Traf3ip2/Wnk4/Inhba/Aldh1a1/Cyp2c38	10
GO:0035634	response to stilbenoid	4/100	21/11520	2.85624e-05	0.0158145	0.0140947	Hsd3b5/Cd36/Slco1a1/Cyp2a5	4
GO:0001973	G protein-coupled adenosine receptor signaling pathway	3/100	8/11520	3.44393e-05	0.0158145	0.0140947	Adora1/P2ry1/Acpp	3
GO:0035588	G protein-coupled purinergic receptor signaling pathway	3/100	8/11520	3.44393e-05	0.0158145	0.0140947	Adora1/P2ry1/Acpp	3
GO:2001279	regulation of unsaturated fatty acid biosynthetic process	3/100	10/11520	7.2871e-05	0.0263948	0.0235244	Fabp5/Avpr1a/Abcd1	3
GO:0032941	secretion by tissue	4/100	27/11520	8.04719e-05	0.0263948	0.0235244	Adora1/Traf3ip2/Wnk4/Aqp4	4
GO:0035590	purinergic nucleotide receptor signaling pathway	3/100	11/11520	9.95663e-05	0.0285755	0.025468	Adora1/P2ry1/Acpp	3
GO:0071466	cellular response to xenobiotic stimulus	7/100	129/11520	0.000126567	0.0322886	0.0287773	Serpine1/Cyp2a5/Cyp2a22/Acaa1b/Acaa1a/Wnk4/Cyp2c38	7
GO:0033559	unsaturated fatty acid metabolic process	6/100	94/11520	0.000161717	0.0371302	0.0330924	Fabp5/Cyp2a5/Cyp2a22/Avpr1a/Cyp2c38/Abcd1	6
GO:0010124	phenylacetate catabolic process	2/100	3/11520	0.000222545	0.0464513	0.0413998	Acaa1b/Acaa1a	2

## Sheet: DEGs_CDmVsHFDm_only_GO_BP
ID	Description	GeneRatio	BgRatio	pvalue	p.adjust	qvalue	geneID	Count
GO:0006631	fatty acid metabolic process	56/482	364/11520	1.05419e-17	5.01056e-14	4.71056e-14	Fmo1/Ephx1/Ptgds/Crat/Hao2/Hadh/Cyp2u1/Acadm/Decr1/Acnat2/Cyp4a12a/Cyp4a12b/Cyp4a14/Cyp4a10/Cyp4a32/Mfsd2a/Abhd1/Mgll/Pparg/Cyp2b10/Cyp2b13/Cyp2b9/Cyp2a4/Ech1/Abhd2/Nucb2/Acsm2/Irs2/Hpgd/Ces1d/Ces2b/Nudt7/Apoa4/Cyp1a2/Elovl5/Scap/Acox1/Acot2/Acot1/Acot4/Acot3/Acot5/Acot6/Pnpla3/Abcd2/Eci1/Cyp4f14/Lipg/Gstp1/Gstp2/Cyp2c55/Cyp2c39/Cyp2c70/Gk/Hsd17b10/Acot9	56
GO:0001676	long-chain fatty acid metabolic process	24/482	90/11520	1.58803e-13	3.77396e-10	3.548e-10	Ephx1/Cyp2u1/Cyp4a12a/Cyp4a12b/Cyp4a14/Cyp4a10/Cyp4a32/Mgll/Cyp2b10/Cyp2b13/Cyp2b9/Cyp2a4/Acot1/Acot4/Acot3/Acot5/Pnpla3/Cyp4f14/Gstp1/Gstp2/Cyp2c55/Cyp2c39/Cyp2c70/Acot9	24
GO:0006690	icosanoid metabolic process	23/482	94/11520	3.67765e-12	4.36997e-09	4.10832e-09	Mgst3/Ephx1/Ptgds/Cyp2u1/Cyp4a12a/Cyp4a12b/Cyp4a14/Cyp4a10/Cyp4a32/Mgll/Cyp2b10/Cyp2b13/Cyp2b9/Cyp2a4/Hpgd/Ces2b/Acox1/Cyp4f14/Gstp1/Gstp2/Cyp2c55/Cyp2c39/Cyp2c70	23
GO:0033559	unsaturated fatty acid metabolic process	23/482	94/11520	3.67765e-12	4.36997e-09	4.10832e-09	Ephx1/Ptgds/Cyp2u1/Cyp4a12a/Cyp4a12b/Cyp4a14/Cyp4a10/Cyp4a32/Mgll/Cyp2b10/Cyp2b13/Cyp2b9/Cyp2a4/Hpgd/Ces2b/Acox1/Abcd2/Cyp4f14/Gstp1/Gstp2/Cyp2c55/Cyp2c39/Cyp2c70	23
GO:0120254	olefinic compound metabolic process	24/482	114/11520	3.9037e-11	3.71086e-08	3.48867e-08	Ephx1/Hsd3b4/Cyp2u1/Cyp4a12a/Cyp4a12b/Cyp4a14/Cyp4a10/Cyp4a32/Mgll/Cyp2b10/Cyp2b13/Cyp2b9/Cyp2a4/Cyp1a2/Bmp5/Rdh16/Cyp46a1/Cyp4f14/Gstp1/Gstp2/Cyp2c55/Cyp2c39/Cyp2c70/Cyp17a1	24
GO:0019369	arachidonic acid metabolic process	16/482	52/11520	1.77495e-10	1.40605e-07	1.32187e-07	Ephx1/Cyp2u1/Cyp4a12a/Cyp4a12b/Cyp4a14/Cyp4a10/Cyp4a32/Mgll/Cyp2b10/Cyp2b13/Cyp2b9/Cyp2a4/Cyp4f14/Cyp2c55/Cyp2c39/Cyp2c70	16
GO:0035634	response to stilbenoid	10/482	21/11520	3.49127e-09	2.07425e-06	1.95006e-06	Hsd3b4/Mup1/Cyp2b9/Cyp2a4/Saa3/Apoa4/Gsta1/Gsta2/Ly6d/Slc22a7	10
GO:0051791	medium-chain fatty acid metabolic process	10/482	21/11520	3.49127e-09	2.07425e-06	1.95006e-06	Crat/Acadm/Cyp4a12a/Cyp4a12b/Cyp4a14/Cyp4a10/Cyp4a32/Abhd1/Abhd2/Ces1d	10
GO:0006805	xenobiotic metabolic process	19/482	94/11520	8.88134e-09	4.69033e-06	4.40951e-06	Aox1/Fmo1/Nceh1/Fmo5/Gstm2/Cyp2u1/Cyp2b10/Cyp2b13/Cyp2b9/Cyp2a4/Cyp1a2/Gsta1/Gsta2/Cyp46a1/Gstp1/Gstp2/Cyp2c55/Cyp2c39/Cyp2c70	19
GO:0071466	cellular response to xenobiotic stimulus	21/482	129/11520	8.06637e-08	3.83395e-05	3.60439e-05	Aox1/Fmo1/Nceh1/Fmo5/Gstm3/Gstm2/Cyp2u1/Cyp2b10/Cyp2b13/Cyp2b9/Cyp2a4/Cyp1a2/Gsta1/Gsta2/Cyp46a1/Tfrc/Gstp1/Gstp2/Cyp2c55/Cyp2c39/Cyp2c70	21
GO:0043651	linoleic acid metabolic process	8/482	17/11520	1.54432e-07	6.67289e-05	6.27336e-05	Cyp4a12a/Cyp4a12b/Cyp4a14/Cyp4a10/Cyp4a32/Gstp1/Gstp2/Cyp2c55	8
GO:0042180	cellular ketone metabolic process	26/482	197/11520	1.90157e-07	7.53179e-05	7.08083e-05	Fmo1/Hsd3b4/Mfsd2a/Ncor2/Akr1b3/Pparg/Cyp2b10/Cyp2b13/Cyp2b9/Nucb2/Irs2/Ces1d/Nqo1/Apoa4/Bmp5/Elovl5/Scap/Rdh16/Cyp46a1/Nqo2/Slc7a7/Abcd2/Cyp4f14/Cyp17a1/Gk/Hsd17b10	26
GO:0048252	lauric acid metabolic process	5/482	6/11520	7.28125e-07	0.000266214	0.000250274	Cyp4a12a/Cyp4a12b/Cyp4a14/Cyp4a10/Cyp4a32	5
GO:0009410	response to xenobiotic stimulus	26/482	219/11520	1.514e-06	0.000514002	0.000483227	Aox1/Fmo1/Lcn2/Nceh1/Bche/Fmo5/Gstm3/Gstm2/Hadh/Cyp2u1/Cyp2b10/Cyp2b13/Cyp2b9/Cyp2a4/Nqo1/Cyp1a2/Gsta1/Gsta2/Cyp46a1/Tfrc/Gstp1/Gstp2/Cyp2c55/Cyp2c39/Cyp2c70/Serpina7	26
GO:0016042	lipid catabolic process	28/482	248/11520	1.6525e-06	0.000523622	0.000492271	Crat/Fitm2/Nceh1/Hadh/Acadm/Decr1/Mfsd2a/Abhd1/Mgll/Fgf21/Abhd2/Irs2/Hpgd/Ces1d/Nudt7/Apoa4/Cyp1a2/Hexa/Acox1/Acot2/Cyp46a1/Abhd6/Pnpla3/Abcd2/Eci1/Cyp4f14/Lipg/Hsd17b10	28
GO:0044242	cellular lipid catabolic process	22/482	183/11520	7.91107e-06	0.00235008	0.00220937	Crat/Hadh/Acadm/Decr1/Mfsd2a/Abhd1/Mgll/Fgf21/Abhd2/Irs2/Ces1d/Nudt7/Apoa4/Hexa/Acox1/Acot2/Abhd6/Pnpla3/Abcd2/Eci1/Lipg/Hsd17b10	22
GO:0009062	fatty acid catabolic process	15/482	95/11520	8.55703e-06	0.00239245	0.0022492	Crat/Hadh/Acadm/Decr1/Mfsd2a/Abhd1/Abhd2/Irs2/Ces1d/Nudt7/Acox1/Acot2/Abcd2/Eci1/Hsd17b10	15
GO:0097267	omega-hydroxylase P450 pathway	4/482	5/11520	1.46382e-05	0.00386531	0.00363388	Cyp2u1/Cyp4a12a/Cyp4a12b/Cyp4f14	4
GO:0006637	acyl-CoA metabolic process	13/482	78/11520	1.87141e-05	0.00444741	0.00418113	Fitm2/Acnat2/Acsm2/Ces1d/Nudt7/Acot2/Acot1/Acot4/Acot3/Acot5/Acot6/Mpc1/Acot9	13
GO:0035383	thioester metabolic process	13/482	78/11520	1.87141e-05	0.00444741	0.00418113	Fitm2/Acnat2/Acsm2/Ces1d/Nudt7/Acot2/Acot1/Acot4/Acot3/Acot5/Acot6/Mpc1/Acot9	13
GO:0046394	carboxylic acid biosynthetic process	25/482	238/11520	2.10708e-05	0.00467716	0.00439712	Mgst3/Ptgds/Cyp4a12a/Cyp4a12b/Cyp4a14/Cyp4a10/Cyp4a32/Abhd1/Cad/Ugdh/Mgll/Abhd2/Acsm2/Ces1d/Apoa4/Elovl5/Scap/Mthfd1l/Rdh16/Abcd2/Lipg/Gstp1/Gstp2/Aldh18a1/Hsd17b10	25
GO:0072329	monocarboxylic acid catabolic process	16/482	115/11520	2.24641e-05	0.00467716	0.00439712	Crat/Hadh/Acadm/Decr1/Mfsd2a/Abhd1/Abhd2/Irs2/Ces1d/Nudt7/Acox1/Acot2/Abcd2/Eci1/Cyp4f14/Hsd17b10	16
GO:0016053	organic acid biosynthetic process	25/482	239/11520	2.2633e-05	0.00467716	0.00439712	Mgst3/Ptgds/Cyp4a12a/Cyp4a12b/Cyp4a14/Cyp4a10/Cyp4a32/Abhd1/Cad/Ugdh/Mgll/Abhd2/Acsm2/Ces1d/Apoa4/Elovl5/Scap/Mthfd1l/Rdh16/Abcd2/Lipg/Gstp1/Gstp2/Aldh18a1/Hsd17b10	25
GO:0048871	multicellular organismal homeostasis	31/482	343/11520	4.47466e-05	0.00886169	0.00833111	Fmo1/Fcgr4/G0s2/Il1rn/Lcn2/Stk39/Hadh/Decr1/Mup1/Mfsd2a/Stmn1/Wfs1/Ncor2/Smo/Akr1b3/Pparg/Fgf21/Ces1d/Cdh1/Slc22a5/Slc22a21/Dhrs7b/Pctp/Gadd45g/Adgrv1/F2r/Abhd6/Prlr/Tnfrsf11b/Tfrc/Tff3	31
GO:0019395	fatty acid oxidation	14/482	100/11520	6.76663e-05	0.0119333	0.0112188	Fmo1/Crat/Hao2/Hadh/Acadm/Decr1/Mfsd2a/Pparg/Nucb2/Irs2/Acox1/Abcd2/Eci1/Hsd17b10	14
GO:0019373	epoxygenase P450 pathway	7/482	26/11520	7.0656e-05	0.0119333	0.0112188	Cyp2b10/Cyp2b13/Cyp2b9/Cyp2a4/Cyp2c55/Cyp2c39/Cyp2c70	7
GO:0032788	saturated monocarboxylic acid metabolic process	3/482	3/11520	7.28097e-05	0.0119333	0.0112188	Acot4/Acot3/Acot5	3
GO:0032789	unsaturated monocarboxylic acid metabolic process	3/482	3/11520	7.28097e-05	0.0119333	0.0112188	Acot4/Acot3/Acot5	3
GO:1902603	carnitine transmembrane transport	3/482	3/11520	7.28097e-05	0.0119333	0.0112188	Slc25a20/Slc22a5/Slc22a21	3
GO:0034440	lipid oxidation	14/482	102/11520	8.43494e-05	0.0133638	0.0125636	Fmo1/Crat/Hao2/Hadh/Acadm/Decr1/Mfsd2a/Pparg/Nucb2/Irs2/Acox1/Abcd2/Eci1/Hsd17b10	14
GO:0044283	small molecule biosynthetic process	36/482	440/11520	8.9878e-05	0.0137094	0.0128886	Mgst3/Ephx1/Abca2/Ptgds/Acadm/Mup1/Cyp4a12a/Cyp4a12b/Cyp4a14/Cyp4a10/Cyp4a32/Abhd1/Cad/Ugdh/Akr1b3/Mgll/Abhd2/Acsm2/Ces1d/Apoa4/Bmp5/Elovl5/Nt5e/Scap/Mthfd1l/Moxd1/Rdh16/Plek/Serpina12/Abcd2/Gnpda1/Lipg/Gstp1/Gstp2/Aldh18a1/Hsd17b10	36
GO:0046461	neutral lipid catabolic process	8/482	36/11520	9.51844e-05	0.0137094	0.0128886	Mgll/Fgf21/Abhd2/Ces1d/Apoa4/Abhd6/Pnpla3/Lipg	8
GO:0046464	acylglycerol catabolic process	8/482	36/11520	9.51844e-05	0.0137094	0.0128886	Mgll/Fgf21/Abhd2/Ces1d/Apoa4/Abhd6/Pnpla3/Lipg	8
GO:0014070	response to organic cyclic compound	38/482	483/11520	0.000130642	0.018263	0.0171695	Ephx1/Il1rn/Stk39/Bche/Hsd3b9/Hsd3b4/Gstm3/Mup1/Mup11/Paqr7/Prdm2/Ncor2/Smo/Pparg/Cyp2b9/Cyp2a4/Saa3/Abhd2/Ces1d/Cdh1/Apoa4/Gsta1/Gsta2/Nt5e/Slc26a6/Socs2/Egfr/Sstr2/Foxa1/Cd83/Pde4d/Ly6d/Mapk15/Spidr/Slc22a7/Efna5/Gna14/Ar	38
GO:0000038	very long-chain fatty acid metabolic process	7/482	29/11520	0.000150327	0.019929	0.0187358	Elovl5/Acox1/Acot2/Acot4/Acot3/Acot5/Abcd2	7
GO:0010876	lipid localization	29/482	333/11520	0.000150946	0.019929	0.0187358	Abca2/Fitm2/Ttpa/Mup1/Plin2/Mfsd2a/Mest/Osbpl3/Cidec/Pparg/Slco1a5/Fzd4/Nucb2/Irs2/Atp11a/Ces1d/Apoa4/Hexa/Anxa2/Plscr2/Slco2a1/Slc25a20/Proca1/Pctp/Abcc3/Abcd2/Apom/Lipg/Vldlr	29
GO:0033865	nucleoside bisphosphate metabolic process	13/482	96/11520	0.000172519	0.0210252	0.0197664	Fitm2/Acnat2/Acsm2/Ces1d/Nudt7/Acot2/Acot1/Acot4/Acot3/Acot5/Acot6/Mpc1/Acot9	13
GO:0033875	ribonucleoside bisphosphate metabolic process	13/482	96/11520	0.000172519	0.0210252	0.0197664	Fitm2/Acnat2/Acsm2/Ces1d/Nudt7/Acot2/Acot1/Acot4/Acot3/Acot5/Acot6/Mpc1/Acot9	13
GO:0034032	purine nucleoside bisphosphate metabolic process	13/482	96/11520	0.000172519	0.0210252	0.0197664	Fitm2/Acnat2/Acsm2/Ces1d/Nudt7/Acot2/Acot1/Acot4/Acot3/Acot5/Acot6/Mpc1/Acot9	13
GO:0007600	sensory perception	21/482	212/11520	0.000218645	0.0259805	0.0244249	Serpine2/Fcgr4/Il1rn/Lamc3/Mme/Wfs1/Crybb3/Srrm4/Tmem120a/Grm8/Mgll/Fzd4/Fgfr1/Cdh1/Hexa/Slc17a8/Unc119/Adgrv1/F2r/Zfhx2/Impg2	21
GO:0051793	medium-chain fatty acid catabolic process	3/482	4/11520	0.000282154	0.0327092	0.0307508	Acadm/Abhd1/Abhd2	3
GO:0010565	regulation of cellular ketone metabolic process	15/482	130/11520	0.000342341	0.0384448	0.0361429	Fmo1/Mfsd2a/Ncor2/Pparg/Nucb2/Irs2/Ces1d/Apoa4/Bmp5/Elovl5/Scap/Rdh16/Slc7a7/Abcd2/Gk	15
GO:0042178	xenobiotic catabolic process	7/482	33/11520	0.000355895	0.0384448	0.0361429	Gstm2/Cyp2b10/Cyp2b13/Cyp2b9/Cyp1a2/Gsta1/Gsta2	7
GO:0046456	icosanoid biosynthetic process	7/482	33/11520	0.000355895	0.0384448	0.0361429	Mgst3/Ptgds/Cyp4a12a/Cyp4a12b/Cyp4a14/Cyp4a10/Cyp4a32	7
GO:0010817	regulation of hormone levels	29/482	351/11520	0.000367954	0.0388642	0.0365372	Il1rn/Fgg/Fga/Fgb/Hsd3b9/Hsd3b4/Hadh/Mup1/Dio1/Pparg/Fzd4/Nucb2/Irs2/Fgfr1/Hsd17b2/Slc7a5/Cyp1a2/Rab8b/Bmp5/Rdh16/Foxa1/Cyp46a1/Gcnt4/Efna5/Cyp2c55/Cyp17a1/Sytl4/Serpina7/Hsd17b10	29
GO:0006959	humoral immune response	14/482	118/11520	0.000401912	0.041528	0.0390416	Cd59b/Wfdc2/Fga/Fgb/C8b/C8a/Cxcl10/C1rb/Lgals4/Defb1/Cxcl14/C6/Colec10/C2	14
GO:0009617	response to bacterium	33/482	425/11520	0.000456595	0.0461744	0.0434098	Fcgr4/Lcn2/Wfdc2/Fga/Fgb/Gstm3/Stap1/Cxcl10/Cyp3a11/Irf5/Cd4/Cyp2b10/Lgals4/Saa3/Trim5/Bnip3/Defb1/Mt2/Gsta1/Gsta2/Tent5a/Plscr2/Gas2l3/Slc22a5/Slc22a21/F2r/Pde4d/Ear2/Prlr/Abcd2/C2/Gstp1/Cd274	33
GO:0006869	lipid transport	25/482	289/11520	0.000470766	0.0466157	0.0438246	Abca2/Ttpa/Plin2/Mfsd2a/Osbpl3/Cidec/Pparg/Slco1a5/Fzd4/Nucb2/Irs2/Atp11a/Ces1d/Apoa4/Anxa2/Plscr2/Slco2a1/Slc25a20/Proca1/Pctp/Abcc3/Abcd2/Apom/Lipg/Vldlr	25
GO:0050877	nervous system process	37/482	498/11520	0.000490096	0.0475393	0.044693	Serpine2/Fcgr4/Il1rn/Lamc3/Lcn2/Mme/Bche/Mup20/Mfsd2a/Wfs1/Crybb3/Srrm4/Tmem120a/Grm8/Mgll/Fzd4/Fgfr1/Cdh1/Hexa/Epm2a/Slc17a8/Tafa2/Stac3/Unc119/Tmem98/Cntnap1/Adgrv1/F2r/Pde4d/Zfhx2/Impg2/Dop1b/Adgrf1/Rcan2/Dlgap1/Bhlhb9/Ap1s2	37

## Sheet: DEGs_CDfVsHFDf_only_GO_BP
ID	Description	GeneRatio	BgRatio	pvalue	p.adjust	qvalue	geneID	Count
GO:0048511	rhythmic process	16/167	203/11520	3.85088e-08	8.60944e-05	7.99782e-05	Npas2/Cry2/Ciart/Lepr/Id3/Per3/Bhlhe41/Dbp/Arntl/Spsb4/Cry1/Nr1d1/Nfil3/Nr1d2/Enpp2/Tef	16
GO:0007623	circadian rhythm	14/167	158/11520	6.5897e-08	8.60944e-05	7.99782e-05	Npas2/Cry2/Ciart/Lepr/Id3/Per3/Bhlhe41/Dbp/Arntl/Spsb4/Cry1/Nr1d1/Nfil3/Nr1d2	14
GO:0032922	circadian regulation of gene expression	9/167	64/11520	3.16932e-07	0.000276048	0.000256437	Npas2/Cry2/Ciart/Id3/Per3/Bhlhe41/Arntl/Cry1/Nr1d1	9
GO:0007622	rhythmic behavior	6/167	31/11520	4.6251e-06	0.00241708	0.00224536	Npas2/Ciart/Lepr/Per3/Nr1d1/Nr1d2	6
GO:0048512	circadian behavior	6/167	31/11520	4.6251e-06	0.00241708	0.00224536	Npas2/Ciart/Lepr/Per3/Nr1d1/Nr1d2	6
GO:0042752	regulation of circadian rhythm	9/167	91/11520	6.45648e-06	0.0028118	0.00261204	Npas2/Cry2/Lepr/Per3/Arntl/Spsb4/Cry1/Nr1d1/Nr1d2	9
GO:0044283	small molecule biosynthetic process	19/167	440/11520	2.02799e-05	0.00757019	0.00703239	Coq10b/Acmsd/Hsd17b7/Trib3/Elovl6/Lepr/Mthfr/Sdsl/Msmo1/Nnmt/Cry1/Acaca/Nr1d1/G6pc/Agxt2/Csad/Snai2/Fads2/G6pdx	19
GO:0046883	regulation of hormone secretion	11/167	166/11520	2.89971e-05	0.00947118	0.00879834	Cry2/Slc16a1/Lepr/Ucp2/Arntl/Cry1/Nr1d1/Pim3/Prkn/Ppard/Cpt1a	11
GO:0050796	regulation of insulin secretion	9/167	116/11520	4.61098e-05	0.0133872	0.0124362	Slc16a1/Lepr/Ucp2/Arntl/Nr1d1/Pim3/Prkn/Ppard/Cpt1a	9
GO:2000323	negative regulation of glucocorticoid receptor signaling pathway	3/167	6/11520	5.79581e-05	0.0151444	0.0140686	Cry2/Arntl/Cry1	3
GO:0090276	regulation of peptide hormone secretion	9/167	136/11520	0.000158177	0.0273876	0.0254419	Slc16a1/Lepr/Ucp2/Arntl/Nr1d1/Pim3/Prkn/Ppard/Cpt1a	9
GO:0018003	peptidyl-lysine N6-acetylation	3/167	8/11520	0.000158843	0.0273876	0.0254419	Nat8f6/Nat8f2/Nat8f4	3
GO:0061178	regulation of insulin secretion involved in cellular response to glucose stimulus	6/167	57/11520	0.00016698	0.0273876	0.0254419	Lepr/Ucp2/Nr1d1/Pim3/Prkn/Ppard	6
GO:0002791	regulation of peptide secretion	9/167	138/11520	0.000176701	0.0273876	0.0254419	Slc16a1/Lepr/Ucp2/Arntl/Nr1d1/Pim3/Prkn/Ppard/Cpt1a	9
GO:0030073	insulin secretion	9/167	138/11520	0.000176701	0.0273876	0.0254419	Slc16a1/Lepr/Ucp2/Arntl/Nr1d1/Pim3/Prkn/Ppard/Cpt1a	9
GO:0010817	regulation of hormone levels	15/167	351/11520	0.00017676	0.0273876	0.0254419	Hsd17b7/Cry2/Slc16a1/Lepr/Sult1b1/Sult2a8/Ucp2/Arntl/Pcsk4/Cry1/Nr1d1/Pim3/Prkn/Ppard/Cpt1a	15
GO:0046879	hormone secretion	11/167	203/11520	0.000178182	0.0273876	0.0254419	Cry2/Slc16a1/Lepr/Ucp2/Arntl/Cry1/Nr1d1/Pim3/Prkn/Ppard/Cpt1a	11
GO:0090087	regulation of peptide transport	9/167	140/11520	0.000197	0.0285978	0.0265661	Slc16a1/Lepr/Ucp2/Arntl/Nr1d1/Pim3/Prkn/Ppard/Cpt1a	9
GO:0009914	hormone transport	11/167	209/11520	0.000229672	0.0315859	0.029342	Cry2/Slc16a1/Lepr/Ucp2/Arntl/Cry1/Nr1d1/Pim3/Prkn/Ppard/Cpt1a	11
GO:0050795	regulation of behavior	5/167	40/11520	0.00026319	0.0343858	0.031943	Npas2/Lepr/Per3/Nr1d1/Arrdc3	5
GO:0035773	insulin secretion involved in cellular response to glucose stimulus	6/167	64/11520	0.000317354	0.0394879	0.0366826	Lepr/Ucp2/Nr1d1/Pim3/Prkn/Ppard	6
GO:0042754	negative regulation of circadian rhythm	3/167	10/11520	0.000333171	0.0395717	0.0367604	Cry2/Lepr/Cry1	3
GO:0007610	behavior	15/167	378/11520	0.000391517	0.0444797	0.0413198	Npas2/Ciart/Slc16a1/Lepr/Per3/Atp2b2/Sgk1/Nr1d1/Arrdc3/Nr1d2/Celsr1/Itga5/Prkn/Crebrf/Cpt1a	15
GO:0009755	hormone-mediated signaling pathway	8/167	124/11520	0.000436493	0.0463288	0.0430375	Cry2/Arntl/Sgk1/Cry1/Nr1d1/Nr1d2/Crebrf/Ppard	8
GO:2000322	regulation of glucocorticoid receptor signaling pathway	3/167	11/11520	0.000453241	0.0463288	0.0430375	Cry2/Arntl/Cry1	3
GO:0046888	negative regulation of hormone secretion	5/167	45/11520	0.000460983	0.0463288	0.0430375	Cry2/Ucp2/Cry1/Pim3/Prkn	5

## Sheet: DEGs_reverted_GO_BP
label	pval	fdr	signature	geneset	overlap	background	hits	description
GO:0006805	7.4e-11	9.3e-07	378	73	16	14015	Cyp1a2,Cyp2a22,Cyp2a4,Cyp2a5,Cyp2b13,Cyp2b9,Cyp2c38,Cyp2c39,Cyp2u1,Cyp46a1,Fmo5,Gsta1,Gsta2,Gstp1,Gstp2,Nceh1	xenobiotic metabolic process
GO:0042178	6e-09	3.8e-05	378	50	12	14015	Cyp1a2,Cyp2a22,Cyp2a4,Cyp2a5,Cyp2b13,Cyp2b9,Cyp2c38,Cyp2c39,Cyp2u1,Gsta1,Gsta2,Gstm2	xenobiotic catabolic process
GO:0000038	2.5e-08	0.0001	378	20	8	14015	Abcd1,Abcd2,Acaa1b,Acot2,Acot3,Acot4,Acot5,Acox1	very long-chain fatty acid metabolic process
GO:0006631	6.2e-08	0.00017	378	160	19	14015	Acaa1b,Acot2,Acot3,Acot4,Acot5,Acox1,Acsm2,Aldh3a2,Ankrd23,Cd36,Crat,Cyp1a2,Cyp4a10,Cyp4a12a,Cyp4a12b,Elovl5,Lpin2,Pparg,Ptgds	fatty acid metabolic process
GO:0010951	6.9e-08	0.00017	378	50	11	14015	Serpina12,Serpina1e,Serpina3k,Serpina3m,Serpina6,Serpina7,Serpina9,Serpinb8,Serpine1,Serpine2,Wfdc2	negative regulation of endopeptidase activity
GO:0006629	1.3e-07	0.00027	378	421	32	14015	Abhd2,Acaa1b,Acot2,Acot3,Acot4,Acot5,Acox1,Acsm2,Aldh3a2,Cers6,Ces1d,Chpt1,Crat,Cyp1a2,Cyp2c38,Cyp2c39,Cyp46a1,Cyp4a10,Cyp7b1,Elovl5,Fabp5,Gal3st1,Hsd17b2,Hsd3b5,Il1rn,Lpin2,Mgst3,Mogat1,Nceh1,Ptgds,Rdh16,Vldlr	lipid metabolic process
GO:0010466	1.8e-06	0.0032	378	55	10	14015	Itih5,Serpina12,Serpina1e,Serpina3k,Serpina3m,Serpina9,Serpinb8,Serpine1,Serpine2,Wfdc2	negative regulation of peptidase activity
GO:0043651	3.6e-06	0.0056	378	17	6	14015	Cyp4a10,Cyp4a12a,Cyp4a12b,Cyp4a14,Gstp1,Gstp2	linoleic acid metabolic process
GO:0019373	4.1e-06	0.0058	378	26	7	14015	Cyp2a22,Cyp2a4,Cyp2a5,Cyp2b13,Cyp2b9,Cyp2c38,Cyp2c39	epoxygenase P450 pathway
GO:0006082	6.3e-06	0.0079	378	38	8	14015	Cyp2a22,Cyp2a4,Cyp2a5,Cyp2b13,Cyp2b9,Cyp2c38,Cyp2c39,Cyp2u1	organic acid metabolic process
GO:0048252	7.5e-06	0.0085	378	6	4	14015	Cyp4a10,Cyp4a12a,Cyp4a12b,Cyp4a14	lauric acid metabolic process
GO:0046456	1.7e-05	0.017	378	7	4	14015	Cyp4a10,Cyp4a12a,Cyp4a12b,Cyp4a14	icosanoid biosynthetic process
GO:0032788	1.9e-05	0.017	378	3	3	14015	Acot3,Acot4,Acot5	saturated monocarboxylic acid metabolic process
GO:0032789	1.9e-05	0.017	378	3	3	14015	Acot3,Acot4,Acot5	unsaturated monocarboxylic acid metabolic process
GO:0006955	4.4e-05	0.037	378	111	12	14015	C8a,C8b,Cd36,Cd4,Cxcl10,Il1rn,Plscr2,Raet1d,Raet1e,Tlr12,Tlr5,Traf3ip2	immune response

## Sheet: DEGs_DPN_DIP_GO_BP
label	pval	fdr	signature	geneset	overlap	background	hits	description
GO:0007275	2.4e-11	3e-07	238	503	33	14015	Adcyap1r1,Ang,Arhgef2,Axl,Bmp2,Ccdc120,Colec11,Creb3l1,Dbn1,Dchs1,Dll4,Efnb2,Fhl1,Flt4,Foxa3,Frzb,Fstl1,Gdf6,Itga8,Lbh,Lfng,Lhx6,Nav1,Notch4,Nrp1,Pdgfrb,Ppp1r9b,Robo2,Sema6a,Spry1,Tbx20,Tek,Tmem88	multicellular organism development
GO:0030198	2.4e-10	1.5e-06	238	88	14	14015	Adamts2,Adamts5,App,Ccdc80,Col1a1,Col4a1,Col5a1,Col5a2,Fbln2,Fbln5,Hspg2,Itga8,Lgals3,Nid1	extracellular matrix organization
GO:0002504	1.4e-09	5.7e-06	238	5	5	14015	H2-Aa,H2-Ab1,H2-DMa,H2-DMb1,H2-Eb1	antigen processing and presentation of peptide or polysaccharide antigen via MHC class II
GO:0019886	2.1e-09	6.7e-06	238	15	7	14015	Cd74,Ctss,H2-Aa,H2-Ab1,H2-DMa,H2-DMb1,H2-Eb1	antigen processing and presentation of exogenous peptide antigen via MHC class II
GO:0001569	7.4e-09	1.9e-05	238	26	8	14015	Col4a1,Dll4,Ednra,Gdf2,Notch4,Nrp1,Tbx20,Tek	branching involved in blood vessel morphogenesis
GO:0002376	1e-08	2.1e-05	238	330	23	14015	Arhgef2,Axl,C9,Cd300ld,Cd74,Colec11,Cx3cr1,H2-Aa,H2-Ab1,H2-DMa,H2-DMb1,H2-Eb1,Hck,Hk1,Ifit2,Ifit3,Il34,Irf8,Lgals3,Myo1g,Tlr2,Tnfrsf21,Tyrobp	immune system process
GO:0002503	2.8e-08	5e-05	238	7	5	14015	H2-Aa,H2-Ab1,H2-DMa,H2-DMb1,H2-Eb1	peptide antigen assembly with MHC class II protein complex
GO:0070374	1.8e-07	0.00029	238	124	13	14015	App,Bmp2,C5ar2,Cd74,Ednra,Flt4,Gas6,Nrp1,Nrxn1,Pdgfrb,Tek,Tgfb1,Tlr2	positive regulation of ERK1 and ERK2 cascade
GO:0050870	2.4e-07	0.00033	238	17	6	14015	Coro1a,H2-Aa,H2-Ab1,H2-DMa,H2-DMb1,H2-Eb1	positive regulation of T cell activation
GO:0002250	3.1e-07	0.00039	238	71	10	14015	Cd74,Cx3cr1,H2-Aa,H2-Ab1,H2-DMa,H2-DMb1,H2-Eb1,Ighm,Myo1g,Tnfrsf21	adaptive immune response
GO:0006955	3.9e-07	0.00042	238	111	12	14015	C9,Cd74,Ctss,Cx3cr1,H2-Aa,H2-Ab1,H2-DMa,H2-DMb1,H2-Eb1,H2-Q2,Irf8,Tlr2	immune response
GO:0048002	4e-07	0.00042	238	5	4	14015	Ctss,H2-Aa,H2-Ab1,Slc11a1	antigen processing and presentation of peptide antigen
GO:0001525	4.9e-07	0.00048	238	182	15	14015	Adgra2,Adra2b,Ang,Angptl2,Col4a1,Dll4,Efnb2,Flt4,Gdf2,Hspg2,Nrp1,Nrxn1,Pecam1,Plau,Tek	angiogenesis
GO:0002381	5.8e-07	0.00052	238	11	5	14015	H2-Aa,H2-Ab1,H2-DMa,H2-DMb1,H2-Eb1	immunoglobulin production involved in immunoglobulin-mediated immune response
GO:0019882	6.9e-07	0.00058	238	31	7	14015	Cd74,H2-Aa,H2-Ab1,H2-DMa,H2-DMb1,H2-Eb1,Ighm	antigen processing and presentation
GO:0006954	1.4e-06	0.001	238	172	14	14015	Afap1l2,Axl,C3ar1,C5ar2,Cx3cr1,Cybb,Ggt5,Hck,Hk1,Il34,Slc11a1,Tgfb1,Tlr2,Bmp2	inflammatory response
GO:0030154	1.4e-06	0.001	238	500	25	14015	Adcyap1r1,Ang,Arhgef2,Axl,Bmp2,Dbn1,Dll4,Efnb2,Fhl1,Foxa3,Frzb,Fstl1,Hck,Hip1,Itga8,Lgals3,Lhx6,Lrrk2,Nav1,Notch4,Nrp1,Ppp1r9b,Robo2,Sema6a,Sox4	cell differentiation
GO:0007155	1.5e-06	0.001	238	281	18	14015	App,Col5a1,Col6a1,Cx3cr1,Dchs1,Efnb2,Fbln5,Itga8,Itga9,Lamb1,Lamc1,Lyve1,Nid1,Nrxn1,Pcdh17,Pecam1,Selplg,Thbs2	cell adhesion
GO:0006909	3.8e-06	0.0024	238	55	8	14015	Axl,Coro1a,Gas6,Hck,Irf8,Myo1g,Pecam1,Slc11a1	phagocytosis
GO:0002040	3.9e-06	0.0024	238	26	6	14015	Adgra2,Clec14a,Flt4,Loxl2,Nrp1,Tek	sprouting angiogenesis
GO:0007015	4.7e-06	0.0027	238	95	10	14015	Arhgef2,Coro1a,Dbn1,Fscn1,Hip1,Marcks,Myo1g,Pakap,Ppp1r9a,Ppp1r9b	actin filament organization
GO:0010628	4.7e-06	0.0027	238	336	19	14015	Adam19,App,Atf3,Bmp2,C1qtnf1,Cd74,Dll4,E2f1,Gas6,Gdf2,Il34,Lrrc32,Nat8,Nrxn1,Rbms3,Slc11a1,Tgfb1,Tlr2,Tyrobp	positive regulation of gene expression
GO:1900272	5.4e-06	0.0029	238	8	4	14015	App,Cx3cr1,Ppp1r9a,Tyrobp	negative regulation of long-term synaptic potentiation
GO:0001656	9.7e-06	0.0051	238	18	5	14015	Fbn1,Gdf6,Itga8,Robo2,Spry1	metanephros development
GO:0007399	1.2e-05	0.0059	238	235	15	14015	App,Arhgef2,Atxn1,Axl,Dbn1,Dll4,Efnb2,Itga8,Lhx6,Mafk,Nav1,Nrp1,Ppp1r9b,Robo2,Sema6a	nervous system development
GO:0045087	1.2e-05	0.006	238	296	17	14015	Ang,App,Arhgef2,Axl,C9,Colec11,Cx3cr1,Cybb,Hck,Hk1,Ifit2,Ifit3,Ighm,Il34,Lgals3,Tlr2,Trim35	innate immune response
GO:0009617	1.4e-05	0.0066	238	131	11	14015	Bmp2,Ccdc80,Fkbp5,Gbp2,Ifi205,Ifit3,Irf8,Lrat,Slc11a1,Slfn2,Tlr2	response to bacterium
GO:0001666	1.6e-05	0.0073	238	87	9	14015	Ang,Bmp2,Cd38,Ednra,Loxl2,Plau,Sod3,Tek,Ucp2	response to hypoxia
GO:0042482	1.9e-05	0.0083	238	4	3	14015	Bmp2,Ednra,Tgfb1	positive regulation of odontogenesis
GO:0030199	2e-05	0.0085	238	34	6	14015	Adamts2,Col1a1,Col5a1,Col5a2,Loxl2,Serpinh1	collagen fibril organization
GO:0051897	2.3e-05	0.0095	238	70	8	14015	Axl,C1qtnf1,Cx3cr1,Gas6,Hcls1,Nrxn1,Tek,Tgfb1	positive regulation of protein kinase B signaling
GO:0060389	2.4e-05	0.0096	238	11	4	14015	Bmp2,Gdf2,Gdf6,Tgfb1	pathway-restricted SMAD protein phosphorylation
GO:0016477	2.9e-05	0.011	238	195	13	14015	Ang,Axl,Clec14a,Col5a1,Coro1a,Dchs1,Fscn1,Lamb1,Lamc1,Nrp1,Pdgfrb,Ppp1r9b,Tgfb1	cell migration
GO:0043542	3.5e-05	0.013	238	23	5	14015	Adgra2,Fstl1,Loxl2,Nrp1,Pecam1	endothelial cell migration
GO:0001501	4.3e-05	0.015	238	56	7	14015	Cdkn1c,Col1a1,Col5a2,Fbn1,Lgals3,Sox4,Tgfb1	skeletal system development
GO:0035457	5.1e-05	0.018	238	13	4	14015	Axl,Gas6,Ifit2,Ifit3	cellular response to interferon-alpha
GO:0031589	7.1e-05	0.024	238	14	4	14015	Coro1a,Gas6,Marcks,Myo1g	cell-substrate adhesion
GO:0008285	7.6e-05	0.025	238	276	15	14015	App,Bmp2,Btg2,Dhcr24,Dll4,Foxa3,Frzb,Ifit3,Igfbp3,Slfn2,Sox4,Spry1,Tgfb1,Tlr2,Trim35	negative regulation of cell population proliferation
GO:0043410	7.9e-05	0.025	238	131	10	14015	Adra2b,App,Bmp2,C1qtnf1,Cd74,Flt4,Igfbp3,Ighm,Laptm5,Tek	positive regulation of MAPK cascade
GO:0016525	8.3e-05	0.026	238	62	7	14015	Cx3cr1,Dcn,Fbln5,Sema6a,Sparc,Tek,Thbs2	negative regulation of angiogenesis
GO:0001961	9.3e-05	0.028	238	6	3	14015	Axl,Cd74,Gas6	positive regulation of cytokine-mediated signaling pathway
GO:0034446	9.3e-05	0.028	238	44	6	14015	Axl,Itga8,Lamb1,Lamc1,Nrp1,Tek	substrate adhesion-dependent cell spreading
GO:0019722	9.7e-05	0.028	238	28	5	14015	App,Cx3cr1,Lrrk2,Ppp1r9a,Ppp1r9b	calcium-mediated signaling
GO:0001934	0.00011	0.03	238	163	11	14015	App,Bmp2,Cd74,Ednra,Flt4,Gas6,Il34,Lrrk2,Pecam1,Tek,Tgfb1	positive regulation of protein phosphorylation
GO:0043066	0.00013	0.035	238	391	18	14015	Axl,Btg2,Cd38,Cd74,Dhcr24,Ednra,Flt4,Fstl1,Gas6,Gimap3,Hck,Hk1,Ifit3,Lgals3,Nat8,Pdgfrb,Tek,Ucp2	negative regulation of apoptotic process
GO:0010718	0.00014	0.037	238	30	5	14015	Bmp2,Col1a1,Loxl2,Tbx20,Tgfb1	positive regulation of epithelial to mesenchymal transition
GO:0002720	0.00016	0.042	238	7	3	14015	Hk1,Laptm5,Tek	positive regulation of cytokine production involved in immune response
GO:0032964	0.00016	0.042	238	7	3	14015	Col1a1,Col5a1,Serpinh1	collagen biosynthetic process
GO:0030217	0.00019	0.048	238	32	5	14015	Dll4,Itpkb,Lfng,Sox4,Tgfb1	T cell differentiation

## Sheet: ESEGs_GO_BP
ID	Description	GeneRatio	BgRatio	pvalue	p.adjust	qvalue	geneID	Count
GO:0035634	response to stilbenoid	5/46	7/2986	1.42677e-08	2.56818e-05	2.21074e-05	Hsd3b5/Cyp2b9/Cyp2a5/Cd36/Gsta2	5
GO:0032787	monocarboxylic acid metabolic process	11/46	145/2986	7.4584e-06	0.00523076	0.00450273	Mthfd1l/Aldh3a2/Acot2/Cyp2b9/Cyp2a5/Cyp2a22/Acot4/Mpc1/Cyp4a10/Cd36/Nudt7	11
GO:0001676	long-chain fatty acid metabolic process	6/46	34/2986	9.29946e-06	0.00523076	0.00450273	Cyp2b9/Cyp2a5/Cyp2a22/Acot4/Cyp4a10/Cd36	6
GO:0014070	response to organic cyclic compound	11/46	153/2986	1.25713e-05	0.00523076	0.00450273	Gna14/Stk39/Bche/Hsd3b5/Ncor2/Cyp2b9/Cyp2a5/Cdh1/Cd36/Gsta2/Sstr2	11
GO:0006631	fatty acid metabolic process	9/46	100/2986	1.45299e-05	0.00523076	0.00450273	Aldh3a2/Acot2/Cyp2b9/Cyp2a5/Cyp2a22/Acot4/Cyp4a10/Cd36/Nudt7	9
GO:0019752	carboxylic acid metabolic process	12/46	213/2986	5.66236e-05	0.0146385	0.0126011	Mthfd1l/Aldh3a2/Acot2/Slc7a7/Cyp2b9/Cyp2a5/Cyp2a22/Acot4/Mpc1/Cyp4a10/Cd36/Nudt7	12
GO:0006082	organic acid metabolic process	12/46	216/2986	6.50601e-05	0.0146385	0.0126011	Mthfd1l/Aldh3a2/Acot2/Slc7a7/Cyp2b9/Cyp2a5/Cyp2a22/Acot4/Mpc1/Cyp4a10/Cd36/Nudt7	12
GO:0043436	oxoacid metabolic process	12/46	216/2986	6.50601e-05	0.0146385	0.0126011	Mthfd1l/Aldh3a2/Acot2/Slc7a7/Cyp2b9/Cyp2a5/Cyp2a22/Acot4/Mpc1/Cyp4a10/Cd36/Nudt7	12
GO:0044281	small molecule metabolic process	16/46	387/2986	0.000113543	0.0227086	0.019548	Mthfd1l/Moxd1/Chpt1/Aldh3a2/Acot2/Slc7a7/Ncor2/Cyp2b9/Cyp2a5/Cyp2a22/Acot4/Mpc1/Mme/Cyp4a10/Cd36/Nudt7	16
GO:0019369	arachidonic acid metabolic process	4/46	18/2986	0.00012892	0.0232056	0.0199758	Cyp2b9/Cyp2a5/Cyp2a22/Cyp4a10	4
GO:0031960	response to corticosteroid	4/46	19/2986	0.000161464	0.0264214	0.022744	Stk39/Bche/Hsd3b5/Sstr2	4
GO:0006629	lipid metabolic process	14/46	320/2986	0.000194987	0.0292481	0.0251773	Chpt1/Aldh3a2/Acot2/Hsd3b5/Cyp2b9/Cyp2a5/Cyp2a22/Hsd17b2/Acss3/Acot4/Cyp4a10/Cd36/Nudt7/Cers6	14
GO:0051385	response to mineralocorticoid	2/46	2/2986	0.00023224	0.0321562	0.0276807	Stk39/Hsd3b5	2
GO:0033993	response to lipid	9/46	147/2986	0.00030645	0.0394008	0.0339169	Stk39/Bche/Hsd3b5/Ncor2/Tead1/Hsd17b2/Plscr2/Cd36/Sstr2	9
GO:0019373	epoxygenase P450 pathway	3/46	10/2986	0.000380866	0.0437909	0.037696	Cyp2b9/Cyp2a5/Cyp2a22	3
GO:0044255	cellular lipid metabolic process	11/46	222/2986	0.000389252	0.0437909	0.037696	Chpt1/Aldh3a2/Acot2/Cyp2b9/Cyp2a5/Cyp2a22/Acot4/Cyp4a10/Cd36/Nudt7/Cers6	11
GO:0006805	xenobiotic metabolic process	4/46	24/2986	0.000418354	0.0442963	0.0381311	Cyp2b9/Cyp2a5/Cyp2a22/Gsta2	4
GO:1901700	response to oxygen-containing compound	13/46	305/2986	0.000459173	0.0443208	0.0381522	Aldh3a2/Serpina1e/Gna14/Stk39/Bche/Hsd3b5/Sort1/Tead1/Cdh1/Hsd17b2/Plscr2/Cd36/Sstr2	13
GO:0006637	acyl-CoA metabolic process	4/46	25/2986	0.000492453	0.0443208	0.0381522	Acot2/Acot4/Mpc1/Nudt7	4
GO:0035383	thioester metabolic process	4/46	25/2986	0.000492453	0.0443208	0.0381522	Acot2/Acot4/Mpc1/Nudt7	4

## Sheet: DEGs_TEADapVsControl_KEGG
ID	Description	GeneRatio	BgRatio	pvalue	p.adjust	qvalue	geneID	Count
hsa04979	Cholesterol metabolism	9/232	51/8465	8.33313e-06	0.00228328	0.00199118	255738/8647/1581/337/7417/4035/3931/3949/55908	9
hsa04152	AMPK signaling pathway	13/232	121/8465	2.50607e-05	0.0029667	0.00258718	10891/3156/2309/148/595/23411/5209/32/8660/31/2538/2194/6720	13
hsa04936	Alcoholic liver disease	14/232	142/8465	3.24822e-05	0.0029667	0.00258718	10891/2920/3576/2309/720/257397/219/595/23411/32/31/2194/6720/718	14
hsa00561	Glycerolipid metabolism	8/232	63/8465	0.000297638	0.0182886	0.0159489	8527/441282/57016/10555/219/26007/57678/80339	8
hsa01522	Endocrine resistance	10/232	98/8465	0.000333733	0.0182886	0.0159489	4853/8647/1839/107/4851/595/115/1565/107987478/107987479	10
hsa04922	Glucagon signaling pathway	10/232	107/8465	0.000675524	0.021908	0.0191053	10891/2645/23235/23411/32/1387/31/2538/2642/2033	10
hsa04512	ECM-receptor interaction	9/232	89/8465	0.000705624	0.021908	0.0191053	3918/3339/3694/3673/7148/3912/960/7057/3911	9
hsa04976	Bile secretion	9/232	89/8465	0.000705624	0.021908	0.0191053	6548/8647/3156/10864/107/1581/115/3949/10998	9
hsa04931	Insulin resistance	10/232	108/8465	0.000726925	0.021908	0.0191053	10891/133522/51085/79660/22877/32/8660/2538/6720/10998	10
hsa05219	Bladder cancer	6/232	41/8465	0.00079956	0.021908	0.0191053	3576/2261/1839/4609/595/7057	6
hsa04934	Cushing syndrome	12/232	155/8465	0.00110374	0.027493	0.0239759	50940/196/107/1021/4297/7481/595/8322/3164/115/8912/3949	12
hsa04151	PI3K-Akt signaling pathway	20/232	354/8465	0.00167795	0.0383133	0.0334119	1969/3918/4170/3694/5156/2261/2690/3673/2309/7148/1021/3912/4609/595/3481/54541/3164/7057/2538/3911	20
hsa05206	MicroRNAs in cancer	18/232	310/8465	0.00211103	0.0444939	0.0388018	4170/4853/5156/2261/7148/1021/4609/4851/960/595/54541/23411/7431/10253/8660/7057/1387/2033	18
hsa05222	Small cell lung cancer	8/232	92/8465	0.00362734	0.0649697	0.0566582	3918/3673/1021/3912/4609/595/4843/3911	8
hsa04218	Cellular senescence	11/232	156/8465	0.00367127	0.0649697	0.0566582	678/3576/2309/28996/1021/4609/595/23411/7417/677/4773	11
hsa04977	Vitamin digestion and absorption	4/232	24/8465	0.00379385	0.0649697	0.0566582	10560/2346/337/6573	4
hsa05165	Human papillomavirus infection	18/232	331/8465	0.00425716	0.0686154	0.0598375	3918/9636/4853/23352/3694/3673/7148/1021/3912/4851/7481/595/8322/8638/7057/1387/3911/2033	18
hsa05146	Amoebiasis	8/232	102/8465	0.00677178	0.0929754	0.0810811	3918/2920/3576/5272/107/3912/4843/3911	8
hsa04213	Longevity regulating pathway - multiple species	6/232	62/8465	0.00678652	0.0929754	0.0810811	2309/107/1410/23411/8660/115	6
hsa04330	Notch signaling pathway	6/232	62/8465	0.00678652	0.0929754	0.0810811	4853/23013/4851/9612/1387/2033	6
hsa00310	Lysine degradation	6/232	63/8465	0.0073335	0.0956848	0.0834439	219/4297/23067/9739/9757/84444	6
hsa04350	TGF-beta signaling pathway	8/232	108/8465	0.00945776	0.114774	0.100091	6497/4681/100532736/7036/4609/7057/1387/2033	8
hsa04068	FoxO signaling pathway	9/232	131/8465	0.00976584	0.114774	0.100091	1901/604/2309/595/23411/8660/1387/2538/2033	9
hsa05205	Proteoglycans in cancer	12/232	205/8465	0.0106484	0.114774	0.100091	6548/3339/3673/1839/4609/1514/7481/960/595/3481/8322/7057	12
hsa00052	Galactose metabolism	4/232	32/8465	0.010824	0.114774	0.100091	441282/57016/2645/2538	4
hsa04211	Longevity regulating pathway	7/232	89/8465	0.010891	0.114774	0.100091	10891/2309/107/143686/23411/8660/115	7
hsa05144	Malaria	5/232	50/8465	0.0115087	0.116792	0.101851	3576/3606/4035/7057/3383	5
hsa00061	Fatty acid biosynthesis	3/232	18/8465	0.0122308	0.11825	0.103123	32/31/2194	3
hsa04910	Insulin signaling pathway	9/232	137/8465	0.0128619	0.11825	0.103123	10891/2645/79660/32/8660/31/2538/2194/6720	9
hsa00051	Fructose and mannose metabolism	4/232	34/8465	0.0133787	0.11825	0.103123	441282/57016/26007/5209	4
hsa04710	Circadian rhythm	4/232	34/8465	0.0133787	0.11825	0.103123	6097/8863/8864/4783	4
hsa04371	Apelin signaling pathway	9/232	139/8465	0.0140408	0.120224	0.104844	6548/4638/10891/1958/107/595/59/115/4843	9
hsa05202	Transcriptional misregulation in cancer	11/232	193/8465	0.01701	0.136225	0.118798	8864/604/64332/4299/3576/4609/7704/4297/3087/1848/84444	11
hsa05167	Kaposi sarcoma-associated herpesvirus infection	11/232	194/8465	0.0176112	0.136225	0.118798	2920/3576/1021/4609/595/1387/4773/3383/7311/718/2033	11
hsa04925	Aldosterone synthesis and secretion	7/232	98/8465	0.0178074	0.136225	0.118798	4929/491/107/3164/115/8912/3949	7
hsa04919	Thyroid hormone signaling pathway	8/232	121/8465	0.0178982	0.136225	0.118798	6548/4853/6567/4609/4851/595/1387/2033	8
hsa05166	Human T-cell leukemia virus 1 infection	12/232	222/8465	0.0189635	0.140432	0.122467	1958/6722/107/4609/595/7417/115/1387/51529/4773/3383/2033	12
hsa05169	Epstein-Barr virus infection	11/232	202/8465	0.023007	0.165893	0.14467	9636/7128/1021/4609/960/595/7431/4938/4939/9612/3383	11
hsa04927	Cortisol synthesis and secretion	5/232	65/8465	0.0323286	0.227129	0.198073	107/3164/115/8912/3949	5
hsa02010	ABC transporters	4/232	45/8465	0.0340808	0.233453	0.203588	8647/20/10060/10350	4
hsa05221	Acute myeloid leukemia	5/232	67/8465	0.0361937	0.24188	0.210936	8864/4609/7704/595/1848	5
hsa04022	cGMP-PKG signaling pathway	9/232	167/8465	0.0399853	0.260856	0.227485	4638/491/6722/107/148/7417/8660/115/4773	9
hsa05323	Rheumatoid arthritis	6/232	93/8465	0.0420601	0.268011	0.233724	6372/2920/3576/1514/3606/3383	6
hsa04657	IL-17 signaling pathway	6/232	94/8465	0.0439437	0.270303	0.235723	6372/2920/3576/7128/257397/2354	6
hsa05164	Influenza A	9/232	171/8465	0.04535	0.270303	0.235723	3576/1021/5646/3606/4938/4939/1387/3383/2033	9
hsa04020	Calcium signaling pathway	12/232	253/8465	0.0453793	0.270303	0.235723	4638/491/5156/2261/107/148/2185/7417/115/8912/4843/4773	12
hsa04713	Circadian entrainment	6/232	97/8465	0.0499084	0.290955	0.253734	9722/8863/8864/107/115/8912	6
hsa04115	p53 signaling pathway	5/232	74/8465	0.051891	0.292872	0.255405	2810/1021/595/143686/7057	5
hsa04510	Focal adhesion	10/232	203/8465	0.0523749	0.292872	0.255405	3918/3694/4638/5156/3673/7148/3912/595/7057/3911	10
hsa05133	Pertussis	5/232	76/8465	0.0570035	0.312379	0.272417	6372/3576/720/4843/718	5
hsa04916	Melanogenesis	6/232	101/8465	0.0586009	0.314836	0.274559	107/7481/8322/115/1387/2033	6
hsa05207	Chemical carcinogenesis - receptor activation	10/232	212/8465	0.0662361	0.349013	0.304364	4853/604/196/107/367/4609/595/688/115/1137	10
hsa04621	NOD-like receptor signaling pathway	9/232	186/8465	0.0696663	0.357032	0.311357	10628/2920/3576/7128/257397/3606/7417/4938/4939	9
hsa05134	Legionellosis	4/232	57/8465	0.070364	0.357032	0.311357	2920/3576/3606/718	4
hsa04923	Regulation of lipolysis in adipocytes	4/232	58/8465	0.0740289	0.368798	0.321618	63924/107/8660/115	4
hsa00120	Primary bile acid biosynthesis	2/232	17/8465	0.0776649	0.373337	0.325576	1581/10998	2
hsa00910	Nitrogen metabolism	2/232	17/8465	0.0776649	0.373337	0.325576	1373/771	2
hsa05225	Hepatocellular carcinoma	8/232	168/8465	0.09043	0.427204	0.372552	8289/1021/4609/7481/595/3481/8322/1728	8
hsa04668	TNF signaling pathway	6/232	114/8465	0.0927253	0.430623	0.375533	6372/2920/7128/257397/153090/3383	6
hsa04727	GABAergic synapse	5/232	89/8465	0.0969714	0.438694	0.382572	6529/10991/107/54407/115	5
hsa04310	Wnt signaling pathway	8/232	171/8465	0.0976655	0.438694	0.382572	166336/4609/7481/595/8322/1387/4773/2033	8
hsa00670	One carbon pool by folate	2/232	20/8465	0.102919	0.450698	0.393041	4524/10840	2
hsa05171	Coronavirus disease - COVID-19	10/232	232/8465	0.104825	0.450698	0.393041	2165/9636/3576/51121/1839/720/4938/4939/7311/718	10
hsa05224	Breast cancer	7/232	147/8465	0.108948	0.450698	0.393041	4853/1021/4609/4851/7481/595/8322	7
hsa04935	Growth hormone synthesis, secretion and action	6/232	120/8465	0.111444	0.450698	0.393041	2690/107/8660/115/1387/2033	6
hsa04912	GnRH signaling pathway	5/232	93/8465	0.111531	0.450698	0.393041	1958/1839/107/2185/115	5
hsa04970	Salivary secretion	5/232	93/8465	0.111531	0.450698	0.393041	6548/491/107/148/115	5
hsa04072	Phospholipase D signaling pathway	7/232	148/8465	0.111852	0.450698	0.393041	8527/5156/3576/107/2185/10555/115	7
hsa04920	Adipocytokine signaling pathway	4/232	69/8465	0.120338	0.462067	0.402955	10891/32/8660/2538	4
hsa00220	Arginine biosynthesis	2/232	22/8465	0.120824	0.462067	0.402955	1373/4843	2
hsa00340	Histidine metabolism	2/232	22/8465	0.120824	0.462067	0.402955	131669/219	2
hsa05150	Staphylococcus aureus infection	5/232	96/8465	0.123105	0.462067	0.402955	720/54474/3880/3383/718	5
hsa05414	Dilated cardiomyopathy	5/232	96/8465	0.123105	0.462067	0.402955	3694/3673/107/115/7171	5
hsa05230	Central carbon metabolism in cancer	4/232	70/8465	0.125056	0.463044	0.403807	5156/2261/2645/4609	4
hsa05215	Prostate cancer	5/232	97/8465	0.127083	0.464278	0.404884	5156/367/595/1387/2033	5
hsa04932	Non-alcoholic fatty liver disease	7/232	155/8465	0.133309	0.472876	0.412382	3576/51085/1351/22877/8660/2081/6720	7
hsa00564	Glycerophospholipid metabolism	5/232	99/8465	0.135214	0.472876	0.412382	8527/51365/10555/57678/3931	5
hsa05417	Lipid and atherosclerosis	9/232	215/8465	0.136194	0.472876	0.412382	2920/3576/7436/3606/337/2081/4773/3949/3383	9
hsa00620	Pyruvate metabolism	3/232	47/8465	0.137391	0.472876	0.412382	219/32/31	3
hsa00534	Glycosaminoglycan biosynthesis - heparan sulfate / heparin	2/232	24/8465	0.139421	0.472876	0.412382	9394/3340	2
hsa04110	Cell cycle	7/232	157/8465	0.139792	0.472876	0.412382	2810/1021/4609/595/1387/51529/2033	7
hsa04972	Pancreatic secretion	5/232	102/8465	0.147833	0.493363	0.430247	6548/491/107/5646/115	5
hsa04918	Thyroid hormone synthesis	4/232	75/8465	0.149765	0.493363	0.430247	389434/107/2877/115	4
hsa04974	Protein digestion and absorption	5/232	103/8465	0.152147	0.493363	0.430247	85301/5646/54407/50509/80781	5
hsa04971	Gastric acid secretion	4/232	76/8465	0.154919	0.493363	0.430247	6548/4638/107/115	4
hsa04064	NF-kappa B signaling pathway	5/232	104/8465	0.156515	0.493363	0.430247	2920/3576/7128/257397/3383	5
hsa05161	Hepatitis B	7/232	162/8465	0.156652	0.493363	0.430247	3339/3576/2185/4609/1387/4773/2033	7
hsa04950	Maturity onset diabetes of the young	2/232	26/8465	0.158582	0.493767	0.430599	2645/3087	2
hsa04913	Ovarian steroidogenesis	3/232	51/8465	0.163442	0.498022	0.434311	107/115/3949	3
hsa05163	Human cytomegalovirus infection	9/232	225/8465	0.164888	0.498022	0.434311	5156/3576/107/1021/2185/4609/595/115/4773	9
hsa04928	Parathyroid hormone synthesis, secretion and action	5/232	106/8465	0.165402	0.498022	0.434311	4929/1958/1839/107/115	5
hsa00790	Folate biosynthesis	2/232	27/8465	0.168338	0.501355	0.437217	441282/57016	2
hsa04630	JAK-STAT signaling pathway	7/232	166/8465	0.170782	0.503164	0.438794	4170/5156/2690/4609/595/1387/2033	7
hsa04066	HIF-1 signaling pathway	5/232	109/8465	0.179098	0.522051	0.455266	7076/5209/1387/4843/2033	5
hsa04140	Autophagy - animal	6/232	141/8465	0.190159	0.548419	0.47826	1514/23130/54541/8660/2081/58476	6
hsa05145	Toxoplasmosis	5/232	112/8465	0.193205	0.548419	0.47826	3918/3912/4843/3911/3949	5
hsa04120	Ubiquitin mediated proteolysis	6/232	142/8465	0.194355	0.548419	0.47826	10075/84447/9886/8924/51529/7311	6
hsa04340	Hedgehog signaling pathway	3/232	56/8465	0.197843	0.548419	0.47826	84976/595/1954	3
hsa01523	Antifolate resistance	2/232	30/8465	0.198152	0.548419	0.47826	4524/6573	2
hsa04010	MAPK signaling pathway	11/232	302/8465	0.206548	0.563436	0.491356	1969/5156/2261/6722/4609/1850/3481/1848/3164/8912/23162	11
hsa04724	Glutamatergic synapse	5/232	115/8465	0.20769	0.563436	0.491356	10991/107/22941/54407/115	5
hsa04610	Complement and coagulation cascades	4/232	86/8465	0.209747	0.563438	0.491358	2165/720/5104/718	4
hsa05213	Endometrial cancer	3/232	58/8465	0.212065	0.564133	0.491964	2309/4609/595	3
hsa00640	Propanoate metabolism	2/232	32/8465	0.218361	0.57011	0.497176	32/31	2
hsa05016	Huntington disease	11/232	306/8465	0.218473	0.57011	0.497176	25981/10891/23130/1351/7417/7846/2877/1387/5430/2081/2033	11
hsa04540	Gap junction	4/232	88/8465	0.221325	0.572104	0.498915	5156/107/7846/115	4
hsa03020	RNA polymerase	2/232	34/8465	0.238738	0.611348	0.533138	25885/5430	2
hsa04261	Adrenergic signaling in cardiomyocytes	6/232	154/8465	0.247205	0.627168	0.546935	6548/491/107/148/115/7171	6
hsa00040	Pentose and glucuronate interconversions	2/232	36/8465	0.259205	0.63646	0.555038	441282/57016	2
hsa00500	Starch and sucrose metabolism	2/232	36/8465	0.259205	0.63646	0.555038	2645/2538	2
hsa00760	Nicotinate and nicotinamide metabolism	2/232	36/8465	0.259205	0.63646	0.555038	4907/23411	2
hsa05160	Hepatitis C	6/232	157/8465	0.261035	0.63646	0.555038	1021/4609/595/4938/4939/3949	6
hsa00130	Ubiquinone and other terpenoid-quinone biosynthesis	1/232	11/8465	0.263516	0.63646	0.555038	1728	1
hsa00250	Alanine, aspartate and glutamate metabolism	2/232	37/8465	0.26945	0.63646	0.555038	1373/2346	2
hsa05143	African trypanosomiasis	2/232	37/8465	0.26945	0.63646	0.555038	3606/3383	2
hsa05216	Thyroid cancer	2/232	37/8465	0.26945	0.63646	0.555038	4609/595	2
hsa04062	Chemokine signaling pathway	7/232	192/8465	0.274104	0.640713	0.558747	6372/2920/3576/2309/107/2185/115	7
hsa00010	Glycolysis / Gluconeogenesis	3/232	67/8465	0.278266	0.640713	0.558747	2645/219/2538	3
hsa04720	Long-term potentiation	3/232	67/8465	0.278266	0.640713	0.558747	107/1387/2033	3
hsa04061	Viral protein interaction with cytokine and cytokine receptor	4/232	100/8465	0.293695	0.665061	0.579981	6372/2920/3576/3606	4
hsa04933	AGE-RAGE signaling pathway in diabetic complications	4/232	100/8465	0.293695	0.665061	0.579981	3576/1958/595/3383	4
hsa04917	Prolactin signaling pathway	3/232	70/8465	0.300821	0.667785	0.582356	2309/2645/595	3
hsa05120	Epithelial cell signaling in Helicobacter pylori infection	3/232	70/8465	0.300821	0.667785	0.582356	2920/3576/1839	3
hsa04270	Vascular smooth muscle contraction	5/232	134/8465	0.306029	0.667785	0.582356	4638/107/148/59/115	5
hsa05142	Chagas disease	4/232	102/8465	0.306092	0.667785	0.582356	3576/107/4843/718	4
hsa04622	RIG-I-like receptor signaling pathway	3/232	71/8465	0.308364	0.667785	0.582356	9636/3576/26007	3
hsa00982	Drug metabolism - cytochrome P450	3/232	72/8465	0.315914	0.667785	0.582356	1565/107987478/107987479	3
hsa05218	Melanoma	3/232	72/8465	0.315914	0.667785	0.582356	5156/1021/595	3
hsa05223	Non-small cell lung cancer	3/232	72/8465	0.315914	0.667785	0.582356	2309/1021/595	3
hsa04210	Apoptosis	5/232	136/8465	0.316832	0.667785	0.582356	4170/1514/153090/7846/2081	5
hsa00380	Tryptophan metabolism	2/232	42/8465	0.320491	0.67034	0.584584	8564/219	2
hsa05203	Viral carcinogenesis	7/232	204/8465	0.326538	0.675077	0.588715	23352/6722/1021/595/1387/718/2033	7
hsa04915	Estrogen signaling pathway	5/232	138/8465	0.327684	0.675077	0.588715	1839/107/115/54474/3880	5
hsa04975	Fat digestion and absorption	2/232	43/8465	0.330615	0.676034	0.589549	10555/337	2
hsa05162	Measles	5/232	139/8465	0.333124	0.676119	0.589623	7128/1021/595/4938/4939	5
hsa05214	Glioma	3/232	75/8465	0.338574	0.682127	0.594863	5156/1021/595	3
hsa05220	Chronic myeloid leukemia	3/232	76/8465	0.346122	0.692243	0.603685	1021/4609/595	3
hsa04015	Rap1 signaling pathway	7/232	210/8465	0.353363	0.694707	0.605834	1969/5156/2261/107/7057/115/23094	7
hsa04550	Signaling pathways regulating pluripotency of stem cells	5/232	143/8465	0.35496	0.694707	0.605834	2261/4609/7481/8322/463	5
hsa05017	Spinocerebellar ataxia	5/232	143/8465	0.35496	0.694707	0.605834	7436/23130/7417/2081/23152	5
hsa04930	Type II diabetes mellitus	2/232	46/8465	0.360714	0.696946	0.607786	2645/8660	2
hsa00980	Metabolism of xenobiotics by cytochrome P450	3/232	78/8465	0.361191	0.696946	0.607786	1565/107987478/107987479	3
hsa01521	EGFR tyrosine kinase inhibitor resistance	3/232	79/8465	0.368708	0.706475	0.616096	5156/2261/2309	3
hsa04360	Axon guidance	6/232	182/8465	0.381822	0.726523	0.633579	1969/1808/57715/59277/54434/4773	6
hsa01200	Carbon metabolism	4/232	115/8465	0.387386	0.732026	0.638378	9563/1373/2645/26007	4
hsa00330	Arginine and proline metabolism	2/232	50/8465	0.400032	0.750745	0.654703	219/4843	2
hsa04145	Phagosome	5/232	152/8465	0.404214	0.753433	0.657047	3673/1514/7846/7057/718	5
hsa04921	Oxytocin signaling pathway	5/232	154/8465	0.415124	0.768541	0.670222	4638/107/595/115/4773	5
hsa04911	Insulin secretion	3/232	86/8465	0.420765	0.769196	0.670793	107/2645/115	3
hsa04024	cAMP signaling pathway	7/232	225/8465	0.421093	0.769196	0.670793	6548/491/107/115/1387/6662/2033	7
hsa04260	Cardiac muscle contraction	3/232	87/8465	0.428095	0.772629	0.673787	6548/1351/7171	3
hsa04961	Endocrine and other factor-regulated calcium reabsorption	2/232	53/8465	0.428771	0.772629	0.673787	491/115	2
hsa04390	Hippo signaling pathway	5/232	157/8465	0.431431	0.772629	0.673787	4609/7481/595/8322/84962	5
hsa04814	Motor proteins	6/232	193/8465	0.435932	0.773342	0.674409	25981/6993/4647/59/7846/7171	6
hsa04810	Regulation of actin cytoskeleton	7/232	229/8465	0.439123	0.773342	0.674409	6548/3694/4638/5156/2261/3673/54434	7
hsa00770	Pantothenate and CoA biosynthesis	1/232	21/8465	0.442493	0.773342	0.674409	219	1
hsa04611	Platelet activation	4/232	124/8465	0.443119	0.773342	0.674409	4638/3673/107/115	4
hsa05410	Hypertrophic cardiomyopathy	3/232	90/8465	0.449883	0.780178	0.68037	3694/3673/7171	3
hsa05032	Morphine addiction	3/232	91/8465	0.457073	0.781482	0.681507	50940/107/115	3
hsa04658	Th1 and Th2 cell differentiation	3/232	92/8465	0.464223	0.781482	0.681507	4853/4851/4773	3
hsa01212	Fatty acid metabolism	2/232	57/8465	0.46593	0.781482	0.681507	31/2194	2
hsa00230	Purine metabolism	4/232	128/8465	0.467432	0.781482	0.681507	50940/4907/107/115	4
hsa00515	Mannose type O-glycan biosynthesis	1/232	23/8465	0.472709	0.781482	0.681507	27087	1
hsa00900	Terpenoid backbone biosynthesis	1/232	23/8465	0.472709	0.781482	0.681507	3156	1
hsa04964	Proximal tubule bicarbonate reclamation	1/232	23/8465	0.472709	0.781482	0.681507	10991	1
hsa04926	Relaxin signaling pathway	4/232	129/8465	0.473452	0.781482	0.681507	107/59/115/4843	4
hsa04114	Oocyte meiosis	4/232	131/8465	0.485416	0.796432	0.694545	107/367/115/51529	4
hsa04978	Mineral absorption	2/232	60/8465	0.492849	0.799056	0.696833	491/4502	2
hsa05416	Viral myocarditis	2/232	60/8465	0.492849	0.799056	0.696833	595/3383	2
hsa00563	Glycosylphosphatidylinositol (GPI)-anchor biosynthesis	1/232	26/8465	0.515003	0.815151	0.710869	2822	1
hsa05131	Shigellosis	7/232	247/8465	0.518769	0.815151	0.710869	3576/2309/257397/3606/960/7311/718	7
hsa03250	Viral life cycle - HIV-1	2/232	63/8465	0.518898	0.815151	0.710869	1387/2033	2
hsa03420	Nucleotide excision repair	2/232	63/8465	0.518898	0.815151	0.710869	5426/5430	2
hsa05217	Basal cell carcinoma	2/232	63/8465	0.518898	0.815151	0.710869	7481/8322	2
hsa05135	Yersinia infection	4/232	137/8465	0.520626	0.815151	0.710869	3576/2185/3606/4773	4
hsa05132	Salmonella infection	7/232	249/8465	0.527391	0.821052	0.716016	6281/3576/6993/257397/4609/3606/7846	7
hsa04914	Progesterone-mediated oocyte maturation	3/232	102/8465	0.533243	0.824717	0.719212	107/115/51529	3
hsa05321	Inflammatory bowel disease	2/232	65/8465	0.535765	0.824717	0.719212	6097/3606	2
hsa05152	Tuberculosis	5/232	180/8465	0.551783	0.842575	0.734785	3606/1387/4843/718/2033	5
hsa04392	Hippo signaling pathway - multiple species	1/232	29/8465	0.553918	0.842575	0.734785	84962	1
hsa00030	Pentose phosphate pathway	1/232	30/8465	0.566185	0.842575	0.734785	9563	1
hsa00053	Ascorbate and aldarate metabolism	1/232	30/8465	0.566185	0.842575	0.734785	219	1
hsa05031	Amphetamine addiction	2/232	69/8465	0.568269	0.842575	0.734785	23411/2354	2
hsa05211	Renal cell carcinoma	2/232	69/8465	0.568269	0.842575	0.734785	1387/2033	2
hsa03013	Nucleocytoplasmic transport	3/232	108/8465	0.572187	0.842575	0.734785	7919/100101267/79228	3
hsa04659	Th17 cell differentiation	3/232	108/8465	0.572187	0.842575	0.734785	6097/196/4773	3
hsa05208	Chemical carcinogenesis - reactive oxygen species	6/232	223/8465	0.576852	0.842575	0.734785	10861/2309/196/1351/7417/1728	6
hsa00410	beta-Alanine metabolism	1/232	31/8465	0.578117	0.842575	0.734785	219	1
hsa05226	Gastric cancer	4/232	149/8465	0.587399	0.848615	0.740052	4609/7481/595/8322	4
hsa04136	Autophagy - other	1/232	32/8465	0.589722	0.848615	0.740052	23130	1
hsa04137	Mitophagy - animal	2/232	72/8465	0.591553	0.848615	0.740052	2309/7311	2
hsa04130	SNARE interactions in vesicular transport	1/232	33/8465	0.601009	0.85446	0.74515	9482	1
hsa04725	Cholinergic synapse	3/232	113/8465	0.603069	0.85446	0.74515	107/115/1137	3
hsa05010	Alzheimer disease	10/232	384/8465	0.612357	0.85446	0.74515	23130/1351/7481/8322/7417/4035/7846/8660/2081/4843	10
hsa03320	PPAR signaling pathway	2/232	75/8465	0.613893	0.85446	0.74515	1581/10998	2
hsa04726	Serotonergic synapse	3/232	115/8465	0.615005	0.85446	0.74515	1565/107987478/107987479	3
hsa04714	Thermogenesis	6/232	232/8465	0.615698	0.85446	0.74515	8289/10891/152831/107/1351/115	6
hsa05212	Pancreatic cancer	2/232	76/8465	0.62113	0.85446	0.74515	1021/595	2
hsa04150	mTOR signaling pathway	4/232	156/8465	0.623767	0.85446	0.74515	7481/8322/54541/220441	4
hsa05140	Leishmaniasis	2/232	77/8465	0.628263	0.85446	0.74515	4843/718	2
hsa05412	Arrhythmogenic right ventricular cardiomyopathy	2/232	77/8465	0.628263	0.85446	0.74515	3694/3673	2
hsa04014	Ras signaling pathway	6/232	236/8465	0.632314	0.85446	0.74515	1969/51365/5156/2261/3481/283455	6
hsa03030	DNA replication	1/232	36/8465	0.633049	0.85446	0.74515	5426	1
hsa01250	Biosynthesis of nucleotide sugars	1/232	37/8465	0.643149	0.859623	0.749652	2645	1
hsa04960	Aldosterone-regulated sodium reabsorption	1/232	37/8465	0.643149	0.859623	0.749652	2810	1
hsa00260	Glycine, serine and threonine metabolism	1/232	40/8465	0.671818	0.889266	0.775503	1757	1
hsa05033	Nicotine addiction	1/232	40/8465	0.671818	0.889266	0.775503	1137	1
hsa04216	Ferroptosis	1/232	41/8465	0.680855	0.893585	0.779269	7417	1
hsa04012	ErbB signaling pathway	2/232	85/8465	0.681603	0.893585	0.779269	1839/4609	2
hsa05210	Colorectal cancer	2/232	86/8465	0.687814	0.895557	0.780989	4609/595	2
hsa00513	Various types of N-glycan biosynthesis	1/232	42/8465	0.689644	0.895557	0.780989	83539	1
hsa00071	Fatty acid degradation	1/232	43/8465	0.698193	0.897585	0.782758	219	1
hsa03410	Base excision repair	1/232	44/8465	0.706507	0.897585	0.782758	5426	1
hsa04962	Vasopressin-regulated water reabsorption	1/232	44/8465	0.706507	0.897585	0.782758	115	1
hsa04650	Natural killer cell mediated cytotoxicity	3/232	132/8465	0.706541	0.897585	0.782758	2185/4773/3383	3
hsa04141	Protein processing in endoplasmic reticulum	4/232	174/8465	0.707585	0.897585	0.782758	9695/1410/84447/2081	4
hsa03050	Proteasome	1/232	46/8465	0.722456	0.912226	0.795526	5698	1
hsa04520	Adherens junction	2/232	93/8465	0.728548	0.913464	0.796605	1387/2033	2
hsa04973	Carbohydrate digestion and absorption	1/232	47/8465	0.730105	0.913464	0.796605	2538	1
hsa00280	Valine, leucine and isoleucine degradation	1/232	48/8465	0.737543	0.915107	0.798038	219	1
hsa05418	Fluid shear stress and atherosclerosis	3/232	139/8465	0.739072	0.915107	0.798038	1514/1728/3383	3
hsa00520	Amino sugar and nucleotide sugar metabolism	1/232	49/8465	0.744777	0.915107	0.798038	2645	1
hsa05030	Cocaine addiction	1/232	49/8465	0.744777	0.915107	0.798038	2354	1
hsa05110	Vibrio cholerae infection	1/232	50/8465	0.751813	0.915138	0.798065	115	1
hsa04750	Inflammatory mediator regulation of TRP channels	2/232	98/8465	0.754822	0.915138	0.798065	107/115	2
hsa05231	Choline metabolism in cancer	2/232	98/8465	0.754822	0.915138	0.798065	8527/5156	2
hsa04640	Hematopoietic cell lineage	2/232	99/8465	0.759807	0.917124	0.799797	3673/960	2
hsa05022	Pathways of neurodegeneration - multiple diseases	11/232	476/8465	0.763298	0.917296	0.799947	25981/23130/1351/7481/8322/7417/7846/2877/2081/4843/7311	11
hsa05014	Amyotrophic lateral sclerosis	8/232	364/8465	0.787272	0.935998	0.816257	25981/100101267/23130/1351/7846/2877/2081/4843	8
hsa05130	Pathogenic Escherichia coli infection	4/232	197/8465	0.793875	0.935998	0.816257	3576/257397/3606/7846	4
hsa04080	Neuroactive ligand-receptor interaction	8/232	367/8465	0.794709	0.935998	0.816257	1901/2690/148/66004/5646/2642/1137/718	8
hsa01240	Biosynthesis of cofactors	3/232	153/8465	0.795531	0.935998	0.816257	8564/219/1728	3
hsa00480	Glutathione metabolism	1/232	57/8465	0.79594	0.935998	0.816257	2877	1
hsa00240	Pyrimidine metabolism	1/232	58/8465	0.801571	0.938591	0.818518	4907	1
hsa04370	VEGF signaling pathway	1/232	59/8465	0.807046	0.940982	0.820603	4773	1
hsa04217	Necroptosis	3/232	159/8465	0.81643	0.94543	0.824482	7128/7417/27243	3
hsa00140	Steroid hormone biosynthesis	1/232	62/8465	0.822588	0.94543	0.824482	1581	1
hsa04144	Endocytosis	5/232	251/8465	0.823641	0.94543	0.824482	9922/5156/2261/3949/27243	5
hsa04670	Leukocyte transendothelial migration	2/232	114/8465	0.824663	0.94543	0.824482	2185/3383	2
hsa04929	GnRH secretion	1/232	64/8465	0.832249	0.950151	0.828599	8912	1
hsa04722	Neurotrophin signaling pathway	2/232	119/8465	0.842522	0.957888	0.835346	2309/10019	2
hsa04530	Tight junction	3/232	169/8465	0.847243	0.959275	0.836556	51421/595/7846	3
hsa05012	Parkinson disease	5/232	266/8465	0.859684	0.966643	0.842981	1351/7417/7846/2081/7311	5
hsa00562	Inositol phosphate metabolism	1/232	73/8465	0.869637	0.966643	0.842981	9651	1
hsa04380	Osteoclast differentiation	2/232	128/8465	0.870573	0.966643	0.842981	4773/2354	2
hsa05020	Prion disease	5/232	273/8465	0.874286	0.966643	0.842981	1958/4851/1351/7417/7846	5
hsa01230	Biosynthesis of amino acids	1/232	75/8465	0.876746	0.966643	0.842981	1373	1
hsa04623	Cytosolic DNA-sensing pathway	1/232	75/8465	0.876746	0.966643	0.842981	3606	1
hsa04142	Lysosome	2/232	132/8465	0.881508	0.966643	0.842981	1514/20	2
hsa04612	Antigen processing and presentation	1/232	78/8465	0.886692	0.966643	0.842981	1514	1
hsa04721	Synaptic vesicle cycle	1/232	78/8465	0.886692	0.966643	0.842981	6529	1
hsa03018	RNA degradation	1/232	79/8465	0.889826	0.966643	0.842981	11044	1
hsa05322	Systemic lupus erythematosus	2/232	137/8465	0.893979	0.966643	0.842981	720/718	2
hsa04146	Peroxisome	1/232	82/8465	0.89872	0.966643	0.842981	4843	1
hsa04662	B cell receptor signaling pathway	1/232	84/8465	0.904249	0.966643	0.842981	4773	1
hsa01232	Nucleotide metabolism	1/232	85/8465	0.9069	0.966643	0.842981	4907	1
hsa04742	Taste transduction	1/232	86/8465	0.909477	0.966643	0.842981	6335	1
hsa04060	Cytokine-cytokine receptor interaction	5/232	297/8465	0.914977	0.966643	0.842981	6372/2920/3576/2690/3606	5
hsa05235	PD-L1 expression and PD-1 checkpoint pathway in cancer	1/232	89/8465	0.916791	0.966643	0.842981	4773	1
hsa04723	Retrograde endocannabinoid signaling	2/232	148/8465	0.917253	0.966643	0.842981	107/115	2
hsa04514	Cell adhesion molecules	2/232	157/8465	0.932643	0.971381	0.847113	4359/3383	2
hsa03015	mRNA surveillance pathway	1/232	97/8465	0.933543	0.971381	0.847113	7919	1
hsa04070	Phosphatidylinositol signaling system	1/232	97/8465	0.933543	0.971381	0.847113	8527	1
hsa04620	Toll-like receptor signaling pathway	1/232	104/8465	0.94542	0.971381	0.847113	3576	1
hsa04625	C-type lectin receptor signaling pathway	1/232	104/8465	0.94542	0.971381	0.847113	4773	1
hsa04660	T cell receptor signaling pathway	1/232	104/8465	0.94542	0.971381	0.847113	4773	1
hsa03010	Ribosome	2/232	167/8465	0.946565	0.971381	0.847113	51121/7311	2
hsa04071	Sphingolipid signaling pathway	1/232	121/8465	0.966188	0.987702	0.861346	1901	1
hsa04613	Neutrophil extracellular trap formation	2/232	191/8465	0.969678	0.987702	0.861346	7417/718	2
hsa00190	Oxidative phosphorylation	1/232	134/8465	0.976571	0.988094	0.861688	1351	1
hsa05415	Diabetic cardiomyopathy	2/232	203/8465	0.977276	0.988094	0.861688	1351/7417	2
hsa05170	Human immunodeficiency virus 1 infection	2/232	212/8465	0.981733	0.988951	0.862436	2185/4773	2
hsa05034	Alcoholism	1/232	188/8465	0.994927	0.997779	0.870134	2354	1
hsa03040	Spliceosome	1/232	217/8465	0.997779	0.997779	0.870134	7919	1
