# Supplementary material for: Estrogen receptor activation remodels TEAD1 gene expression to alleviate hepatic steatosis
Source: Mol Syst Biol. 2024 Mar 8;20(4):374–402. doi: 10.1038/s44320-024-00024-x (PMC10987545; doi:10.1038/s44320-024-00024-x)
Supplement: Supplementary file 9 — Dataset EV5 [file 44320_2024_24_MOESM9_ESM.xlsx]

## Sheet: info
This dataset shows DEG gene sets identified from mouse bulk RNA-seq experiments (CD, HFD and HFD-treated)
Tab	Comment
non_reverted	DEG set of genes changed by HFD and not recovered by treatments
reverted	DEG set of genes changed by HFD and recovered by treatments
DPN_DIP	DEG set of genes changed only by DPN and/or DIP treatments (ERb-specific)
E2_PPT	DEG set of genes changed only by E2 and/or PPT treatments (ERa-specific)

## Sheet: non_reverted
geneID	geneSymbol
ENSMUSG00000026117	Zap70
ENSMUSG00000026072	Il1r1
ENSMUSG00000101262	Gm8326
ENSMUSG00000063558	Aox1
ENSMUSG00000038079	Tmem237
ENSMUSG00000067071	Hes6
ENSMUSG00000047496	Rnf152
ENSMUSG00000042429	Adora1
ENSMUSG00000097426	Gm8941
ENSMUSG00000102095	C730036E19Rik
ENSMUSG00000060519	Tor3a
ENSMUSG00000084667	Gm23212
ENSMUSG00000040181	Fmo1
ENSMUSG00000005677	Nr1i3
ENSMUSG00000004707	Ly9
ENSMUSG00000015355	Cd48
ENSMUSG00000050069	Grem2
ENSMUSG00000103930	Gm36961
ENSMUSG00000038776	Ephx1
ENSMUSG00000009633	G0s2
ENSMUSG00000026655	Fam107b
ENSMUSG00000035513	Ntng2
ENSMUSG00000026858	Miga2
ENSMUSG00000002550	Uck1
ENSMUSG00000026822	Lcn2
ENSMUSG00000039157	Fam102a
ENSMUSG00000005233	Spc25
ENSMUSG00000075256	Cerkl
ENSMUSG00000027253	Lrp4
ENSMUSG00000032724	Abtb2
ENSMUSG00000068686	Cd59b
ENSMUSG00000060227	Casc4
ENSMUSG00000083483	Gm14044
ENSMUSG00000027422	Rrbp1
ENSMUSG00000095315	Gm10130
ENSMUSG00000074623	Gm826
ENSMUSG00000048486	Fitm2
ENSMUSG00000052056	Zfp217
ENSMUSG00000087382	Ctcflos
ENSMUSG00000027550	Lrrcc1
ENSMUSG00000061143	Maml3
ENSMUSG00000028008	Asic5
ENSMUSG00000033860	Fgg
ENSMUSG00000028001	Fga
ENSMUSG00000033831	Fgb
ENSMUSG00000041959	S100a10
ENSMUSG00000062896	Rpl31-ps11
ENSMUSG00000005968	Tuft1
ENSMUSG00000033147	Slc22a15
ENSMUSG00000040747	Cd53
ENSMUSG00000028132	Tmem56
ENSMUSG00000023057	Fabp2
ENSMUSG00000027984	Hadh
ENSMUSG00000062908	Acadm
ENSMUSG00000082676	Gm11843
ENSMUSG00000028223	Decr1
ENSMUSG00000086332	4930480G23Rik
ENSMUSG00000084148	Gm12380
ENSMUSG00000028476	Reck
ENSMUSG00000085990	Gm16731
ENSMUSG00000060317	Acnat2
ENSMUSG00000038578	Susd1
ENSMUSG00000028383	Hsdl2
ENSMUSG00000073840	Mup-ps2
ENSMUSG00000082173	Mup-ps10
ENSMUSG00000066153	Mup21
ENSMUSG00000045917	Tmem268
ENSMUSG00000084910	C630043F03Rik
ENSMUSG00000081169	Gm12551
ENSMUSG00000028494	Plin2
ENSMUSG00000086136	Gm12718
ENSMUSG00000034785	Dio1
ENSMUSG00000028716	Pdzk1ip1
ENSMUSG00000063929	Cyp4a32
ENSMUSG00000028655	Mfsd2a
ENSMUSG00000028832	Stmn1
ENSMUSG00000037348	Paqr7
ENSMUSG00000070667	Rpl31-ps10
ENSMUSG00000070661	Rnf186
ENSMUSG00000040761	Spen
ENSMUSG00000040740	Slc25a34
ENSMUSG00000057637	Prdm2
ENSMUSG00000078502	Gm13212
ENSMUSG00000106135	Gm6543
ENSMUSG00000006638	Abhd1
ENSMUSG00000013629	Cad
ENSMUSG00000011034	Slc5a1
ENSMUSG00000039474	Wfs1
ENSMUSG00000029122	Evc
ENSMUSG00000045790	Ccdc149
ENSMUSG00000047881	Rell1
ENSMUSG00000029201	Ugdh
ENSMUSG00000059325	Hopx
ENSMUSG00000060961	Slc4a4
ENSMUSG00000034687	Fras1
ENSMUSG00000034663	Bmp2k
ENSMUSG00000029314	Gpat3
ENSMUSG00000106178	Gm42987
ENSMUSG00000033467	Crlf2
ENSMUSG00000007080	Pole
ENSMUSG00000063919	Srrm4
ENSMUSG00000032898	Fbxo21
ENSMUSG00000038569	Rad9b
ENSMUSG00000054434	Tmem120b
ENSMUSG00000029408	Abcb9
ENSMUSG00000039886	Tmem120a
ENSMUSG00000004951	Hspb1
ENSMUSG00000029723	Tsc22d4
ENSMUSG00000037108	Zcwpw1
ENSMUSG00000039477	Tnrc18
ENSMUSG00000075543	Urad
ENSMUSG00000106734	Gm20559
ENSMUSG00000001761	Smo
ENSMUSG00000073155	1810058I24Rik
ENSMUSG00000029864	Gstk1
ENSMUSG00000029797	Sspo
ENSMUSG00000107476	Zfp862-ps
ENSMUSG00000037826	Ppm1k
ENSMUSG00000108435	Gm45051
ENSMUSG00000089694	Nat8f7
ENSMUSG00000051262	Nat8f3
ENSMUSG00000097730	Gm26588
ENSMUSG00000033174	Mgll
ENSMUSG00000030086	Chchd6
ENSMUSG00000035357	Pdzrn3
ENSMUSG00000042129	Rassf4
ENSMUSG00000107066	Gm4482
ENSMUSG00000107568	Gm18840
ENSMUSG00000098470	C1rb
ENSMUSG00000053063	Clec12a
ENSMUSG00000004500	Zfp324
ENSMUSG00000001918	Slc1a5
ENSMUSG00000045039	Megf8
ENSMUSG00000030483	Cyp2b10
ENSMUSG00000053898	Ech1
ENSMUSG00000053964	Lgals4
ENSMUSG00000019737	Syne4
ENSMUSG00000030469	Zfp719
ENSMUSG00000030827	Fgf21
ENSMUSG00000040026	Saa3
ENSMUSG00000081788	Gm5898
ENSMUSG00000030610	Det1
ENSMUSG00000030545	Pex11a
ENSMUSG00000108436	Gm44851
ENSMUSG00000025722	Wdr73
ENSMUSG00000049791	Fzd4
ENSMUSG00000030643	Rab30
ENSMUSG00000047767	Atg16l2
ENSMUSG00000060441	Trim5
ENSMUSG00000066245	Gm10156
ENSMUSG00000098014	Gm26967
ENSMUSG00000054612	Mgmt
ENSMUSG00000025500	Lmntd2
ENSMUSG00000038894	Irs2
ENSMUSG00000050052	Tdrp
ENSMUSG00000031613	Hpgd
ENSMUSG00000007594	Hapln4
ENSMUSG00000035439	Haus8
ENSMUSG00000074240	Cib3
ENSMUSG00000110446	Gm18646
ENSMUSG00000109812	Gm45640
ENSMUSG00000031788	Kifc3
ENSMUSG00000031790	Mmp15
ENSMUSG00000062181	Ces3b
ENSMUSG00000040010	Slc7a5
ENSMUSG00000015027	Galns
ENSMUSG00000051671	Coa6
ENSMUSG00000090290	Tarbp1
ENSMUSG00000111817	Gm47154
ENSMUSG00000031938	4931406C07Rik
ENSMUSG00000032010	Usp2
ENSMUSG00000032115	Hyou1
ENSMUSG00000032098	Treh
ENSMUSG00000032077	Bud13
ENSMUSG00000036027	1810046K07Rik
ENSMUSG00000035878	Hykk
ENSMUSG00000074280	Gm6166
ENSMUSG00000035914	Cd276
ENSMUSG00000025232	Hexa
ENSMUSG00000032224	Fam81a
ENSMUSG00000032332	Col12a1
ENSMUSG00000032261	Sh3bgrl2
ENSMUSG00000032265	Tent5a
ENSMUSG00000037410	Tbc1d2b
ENSMUSG00000100922	Gm8520
ENSMUSG00000101452	Gm28530
ENSMUSG00000032561	Acpp
ENSMUSG00000032602	Slc25a20
ENSMUSG00000023259	Slc26a6
ENSMUSG00000053646	Plxnb1
ENSMUSG00000070282	3000002C10Rik
ENSMUSG00000032485	Scap
ENSMUSG00000032500	Dclk3
ENSMUSG00000036138	Acaa1a
ENSMUSG00000061536	Sec22c
ENSMUSG00000111053	Gm49343
ENSMUSG00000038233	Gask1a
ENSMUSG00000055493	Epm2a
ENSMUSG00000039835	Nhsl1
ENSMUSG00000037440	Vnn1
ENSMUSG00000038010	Ccdc138
ENSMUSG00000020083	Fam241b
ENSMUSG00000033318	Gstt2
ENSMUSG00000049038	Mterf2
ENSMUSG00000020027	Socs2
ENSMUSG00000052302	Tbc1d30
ENSMUSG00000112527	Gm35696
ENSMUSG00000047492	Inhbe
ENSMUSG00000020173	Cobl
ENSMUSG00000020326	Ccng1
ENSMUSG00000018900	Slc22a5
ENSMUSG00000063652	Slc22a21
ENSMUSG00000042569	Dhrs7b
ENSMUSG00000020774	Aspa
ENSMUSG00000000686	Abhd15
ENSMUSG00000108822	Gm44787
ENSMUSG00000018927	Ccl6
ENSMUSG00000051452	Gm11437
ENSMUSG00000034329	Brip1
ENSMUSG00000020553	Pctp
ENSMUSG00000050860	Phospho1
ENSMUSG00000018672	Copz2
ENSMUSG00000078700	D030028A08Rik
ENSMUSG00000006782	Cnp
ENSMUSG00000020778	Ten1
ENSMUSG00000025375	Aatk
ENSMUSG00000071414	Gm6736
ENSMUSG00000043153	Crppa
ENSMUSG00000047446	Arl4a
ENSMUSG00000044548	Dact1
ENSMUSG00000113630	4930404H11Rik
ENSMUSG00000019718	L3hypdh
ENSMUSG00000113622	Gm49749
ENSMUSG00000072949	Acot1
ENSMUSG00000043487	Acot6
ENSMUSG00000021236	Entpd5
ENSMUSG00000048856	Slc25a47
ENSMUSG00000021268	Meg3
ENSMUSG00000021281	Tnfaip2
ENSMUSG00000021287	Xrcc3
ENSMUSG00000071551	Akr1c19
ENSMUSG00000086265	Marcksl1-ps4
ENSMUSG00000044734	Serpinb1a
ENSMUSG00000046949	Nqo2
ENSMUSG00000015396	Cd83
ENSMUSG00000078915	Hsp25-ps1
ENSMUSG00000021508	Cxcl14
ENSMUSG00000052957	Gas1
ENSMUSG00000113207	Cbx3-ps5
ENSMUSG00000113565	Cbx3-ps2
ENSMUSG00000069170	Adgrv1
ENSMUSG00000113237	Gm6109
ENSMUSG00000048376	F2r
ENSMUSG00000062461	Gm5453
ENSMUSG00000048924	Ccdc125
ENSMUSG00000021765	Fst
ENSMUSG00000025277	Abhd6
ENSMUSG00000021806	Nid2
ENSMUSG00000107911	Gm7565
ENSMUSG00000041044	Lrit1
ENSMUSG00000072596	Ear2
ENSMUSG00000052435	Cebpe
ENSMUSG00000022215	Fitm1
ENSMUSG00000002324	Rec8
ENSMUSG00000022218	Tgm1
ENSMUSG00000022032	Scara5
ENSMUSG00000115637	Gm30970
ENSMUSG00000115099	1700087I21Rik
ENSMUSG00000072664	Ugt3a1
ENSMUSG00000005268	Prlr
ENSMUSG00000022235	Cmbl
ENSMUSG00000115317	Gm32618
ENSMUSG00000051359	Ncald
ENSMUSG00000022332	Khdrbs3
ENSMUSG00000098678	Mroh6
ENSMUSG00000063704	Mapk15
ENSMUSG00000109179	Gm35339
ENSMUSG00000116341	Cyp2d36-ps
ENSMUSG00000054277	Arfgap3
ENSMUSG00000022383	Ppara
ENSMUSG00000009739	Pou6f1
ENSMUSG00000041974	Spidr
ENSMUSG00000022856	Tmem41a
ENSMUSG00000022797	Tfrc
ENSMUSG00000022844	Pdia5
ENSMUSG00000052133	Sema5b
ENSMUSG00000108763	Gm36028
ENSMUSG00000002845	Tmem39a
ENSMUSG00000022863	Btg3
ENSMUSG00000022978	Mis18a
ENSMUSG00000022946	Dop1b
ENSMUSG00000048826	Dact2
ENSMUSG00000023886	Smoc2
ENSMUSG00000062012	Zfp13
ENSMUSG00000024132	Eci1
ENSMUSG00000073436	Eme2
ENSMUSG00000024292	Cyp4f14
ENSMUSG00000024371	C2
ENSMUSG00000024391	Apom
ENSMUSG00000039220	Ppp1r10
ENSMUSG00000015599	Ttbk1
ENSMUSG00000044645	Gm7334
ENSMUSG00000032915	Adgre4
ENSMUSG00000048915	Efna5
ENSMUSG00000024247	Pkdcc
ENSMUSG00000024411	Aqp4
ENSMUSG00000090264	Eif4ebp3
ENSMUSG00000053846	Lipg
ENSMUSG00000078963	Hsbp1l1
ENSMUSG00000035372	1810055G02Rik
ENSMUSG00000087132	A930001C03Rik
ENSMUSG00000075010	AW112010
ENSMUSG00000114469	C730002L08Rik
ENSMUSG00000053279	Aldh1a1
ENSMUSG00000024747	Aldh1a7
ENSMUSG00000016496	Cd274
ENSMUSG00000118168	Gm36419
ENSMUSG00000024766	Lipo3
ENSMUSG00000087579	Hectd2os
ENSMUSG00000025002	Cyp2c55
ENSMUSG00000060613	Cyp2c70
ENSMUSG00000025007	Aldh18a1
ENSMUSG00000117856	Gm6937
ENSMUSG00000040147	Maob
ENSMUSG00000001986	Gria3
ENSMUSG00000057836	Xlr3a
ENSMUSG00000058147	Xlr3c
ENSMUSG00000046532	Ar
ENSMUSG00000071719	Tmem28
ENSMUSG00000031255	Sytl4
ENSMUSG00000025260	Hsd17b10
ENSMUSG00000025287	Acot9
ENSMUSG00000031367	Ap1s2
ENSMUSG00000018868	Pnpla5
ENSMUSG00000041653	Pnpla3

## Sheet: reverted
geneID	geneSymbol
ENSMUSG00000099032	Tcf24
ENSMUSG00000026064	Ptp4a1
ENSMUSG00000117310	Ptp4a1
ENSMUSG00000067653	Ankrd23
ENSMUSG00000100309	Gm6644
ENSMUSG00000082609	Gm15464
ENSMUSG00000039323	Igfbp2
ENSMUSG00000061815	Rufy4
ENSMUSG00000006538	Ihh
ENSMUSG00000012187	Mogat1
ENSMUSG00000026249	Serpine2
ENSMUSG00000034220	Gpc1
ENSMUSG00000026315	Serpinb8
ENSMUSG00000026355	Mcm6
ENSMUSG00000013275	Slc41a1
ENSMUSG00000040612	Ildr2
ENSMUSG00000026688	Mgst3
ENSMUSG00000059089	Fcgr4
ENSMUSG00000038768	9130409I23Rik
ENSMUSG00000038599	Capn8
ENSMUSG00000038576	Susd4
ENSMUSG00000079164	Tlr5
ENSMUSG00000103653	Gstp-ps
ENSMUSG00000026638	Irf6
ENSMUSG00000026639	Lamb3
ENSMUSG00000104348	Gm37691
ENSMUSG00000025780	Itih5
ENSMUSG00000060795	Gm13363
ENSMUSG00000026981	Il1rn
ENSMUSG00000026956	Uap1l1
ENSMUSG00000026944	Abca2
ENSMUSG00000047617	Paxx
ENSMUSG00000015090	Ptgds
ENSMUSG00000026853	Crat
ENSMUSG00000026840	Lamc3
ENSMUSG00000080198	Gm13573
ENSMUSG00000027030	Stk39
ENSMUSG00000027035	Cers6
ENSMUSG00000027009	Itga4
ENSMUSG00000027318	Adam33
ENSMUSG00000084839	Gm14097
ENSMUSG00000032802	Srxn1
ENSMUSG00000027478	Dnmt3b
ENSMUSG00000017723	Wfdc2
ENSMUSG00000006800	Sulf2
ENSMUSG00000090213	Tmem189
ENSMUSG00000015647	Lama5
ENSMUSG00000027533	Fabp5
ENSMUSG00000039519	Cyp7b1
ENSMUSG00000027698	Nceh1
ENSMUSG00000027750	Postn
ENSMUSG00000027765	P2ry1
ENSMUSG00000027820	Mme
ENSMUSG00000049404	Rarres1
ENSMUSG00000027792	Bche
ENSMUSG00000085006	BC021767
ENSMUSG00000068877	Selenbp2
ENSMUSG00000068874	Selenbp1
ENSMUSG00000038393	Txnip
ENSMUSG00000028088	Fmo5
ENSMUSG00000090817	Gm4450
ENSMUSG00000106129	Gm19210
ENSMUSG00000095143	Hsd3b4
ENSMUSG00000105696	Gm19211
ENSMUSG00000095388	Gm10681
ENSMUSG00000106456	Gm9678
ENSMUSG00000038092	Hsd3b5
ENSMUSG00000027870	Hao2
ENSMUSG00000004038	Gstm3
ENSMUSG00000040562	Gstm2
ENSMUSG00000081688	Gm12499
ENSMUSG00000068747	Sort1
ENSMUSG00000027962	Vcam1
ENSMUSG00000027961	Lrrc39
ENSMUSG00000097124	A530020G20Rik
ENSMUSG00000063328	Gm9396
ENSMUSG00000027983	Cyp2u1
ENSMUSG00000106069	Gm6135
ENSMUSG00000090306	Adh6-ps1
ENSMUSG00000056025	Clca3a1
ENSMUSG00000041272	Tox
ENSMUSG00000028211	Trp53inp1
ENSMUSG00000073988	Ttpa
ENSMUSG00000028445	Enho
ENSMUSG00000028464	Tpm2
ENSMUSG00000028312	Smc2
ENSMUSG00000078689	Mup6
ENSMUSG00000073842	Mup7
ENSMUSG00000078688	Mup2
ENSMUSG00000078687	Mup8
ENSMUSG00000095455	Mup-ps3
ENSMUSG00000078683	Mup1
ENSMUSG00000073834	Mup11
ENSMUSG00000094793	Mup12
ENSMUSG00000089873	Mup13
ENSMUSG00000073830	Mup14
ENSMUSG00000096674	Mup15
ENSMUSG00000073835	Mup-ps12
ENSMUSG00000095532	Mup-ps13
ENSMUSG00000082065	Mup-ps14
ENSMUSG00000081207	Gm13775
ENSMUSG00000090090	Mup-ps16
ENSMUSG00000081053	Mup-ps17
ENSMUSG00000082363	Mup-ps18
ENSMUSG00000082644	Mup-ps19
ENSMUSG00000084309	Mup-ps20
ENSMUSG00000083524	Mup-ps21
ENSMUSG00000078672	Mup20
ENSMUSG00000029656	C8b
ENSMUSG00000035031	C8a
ENSMUSG00000028555	Ttc39a
ENSMUSG00000066071	Cyp4a12a
ENSMUSG00000078597	Cyp4a12b
ENSMUSG00000028715	Cyp4a14
ENSMUSG00000066072	Cyp4a10
ENSMUSG00000086771	1700080G11Rik
ENSMUSG00000062545	Tlr12
ENSMUSG00000037157	Il22ra1
ENSMUSG00000002944	Cd36
ENSMUSG00000028995	Fam126a
ENSMUSG00000029161	Cgref1
ENSMUSG00000006641	Slc5a6
ENSMUSG00000072889	Nfxl1
ENSMUSG00000029254	Stap1
ENSMUSG00000107198	Gm19619
ENSMUSG00000034855	Cxcl10
ENSMUSG00000105954	Gm42793
ENSMUSG00000029352	Crybb3
ENSMUSG00000041930	Fam222a
ENSMUSG00000086140	Hnf1aos2
ENSMUSG00000038384	Setd1b
ENSMUSG00000029478	Ncor2
ENSMUSG00000049971	Glt1d1
ENSMUSG00000094092	Gm15921
ENSMUSG00000029674	Limk1
ENSMUSG00000037411	Serpine1
ENSMUSG00000053553	3110082I17Rik
ENSMUSG00000039533	Mmd2
ENSMUSG00000056035	Cyp3a11
ENSMUSG00000061292	Cyp3a59
ENSMUSG00000047735	Samd9l
ENSMUSG00000029663	Gngt1
ENSMUSG00000029571	Tmem106b
ENSMUSG00000024211	Grm8
ENSMUSG00000059022	Kcp
ENSMUSG00000029771	Irf5
ENSMUSG00000051855	Mest
ENSMUSG00000001642	Akr1b3
ENSMUSG00000029822	Osbpl3
ENSMUSG00000029910	Mad2l1
ENSMUSG00000002870	Mcm2
ENSMUSG00000030257	Srgap3
ENSMUSG00000030278	Cidec
ENSMUSG00000000440	Pparg
ENSMUSG00000008153	Clstn3
ENSMUSG00000023274	Cd4
ENSMUSG00000079293	Clec7a
ENSMUSG00000107462	Gm7384
ENSMUSG00000041698	Slco1a1
ENSMUSG00000063975	Slco1a5
ENSMUSG00000054793	Cadm4
ENSMUSG00000108589	Gm45225
ENSMUSG00000040583	Cyp2b13
ENSMUSG00000040660	Cyp2b9
ENSMUSG00000074254	Cyp2a4
ENSMUSG00000005547	Cyp2a5
ENSMUSG00000108487	Cyp2a21-ps
ENSMUSG00000091867	Cyp2a22
ENSMUSG00000046056	Sbsn
ENSMUSG00000046574	Prr12
ENSMUSG00000010307	Tmem86a
ENSMUSG00000099889	Mrgprb11-ps
ENSMUSG00000030498	Gas2
ENSMUSG00000086628	Gm16157
ENSMUSG00000039202	Abhd2
ENSMUSG00000025586	Cpeb1
ENSMUSG00000031016	Wee1
ENSMUSG00000055320	Tead1
ENSMUSG00000030659	Nucb2
ENSMUSG00000030968	Pdilt
ENSMUSG00000030945	Acsm2
ENSMUSG00000108884	Gm45792
ENSMUSG00000030934	Oat
ENSMUSG00000078566	Bnip3
ENSMUSG00000031441	Atp11a
ENSMUSG00000055675	Kbtbd11
ENSMUSG00000044748	Defb1
ENSMUSG00000031565	Fgfr1
ENSMUSG00000038508	Gdf15
ENSMUSG00000005410	Mcm5
ENSMUSG00000056973	Ces1d
ENSMUSG00000031762	Mt2
ENSMUSG00000031765	Mt1
ENSMUSG00000031785	Adgrg1
ENSMUSG00000050097	Ces2b
ENSMUSG00000060560	Ces4a
ENSMUSG00000000303	Cdh1
ENSMUSG00000003849	Nqo1
ENSMUSG00000031767	Nudt7
ENSMUSG00000110151	Gm38416
ENSMUSG00000031844	Hsd17b2
ENSMUSG00000074063	Osgin1
ENSMUSG00000084523	Mir1903
ENSMUSG00000111842	Gm49318
ENSMUSG00000032080	Apoa4
ENSMUSG00000032310	Cyp1a2
ENSMUSG00000051705	Senp8
ENSMUSG00000036943	Rab8b
ENSMUSG00000032231	Anxa2
ENSMUSG00000066477	Gm16551
ENSMUSG00000032179	Bmp5
ENSMUSG00000032349	Elovl5
ENSMUSG00000074183	Gsta1
ENSMUSG00000111709	Gm3776
ENSMUSG00000057933	Gsta2
ENSMUSG00000032420	Nt5e
ENSMUSG00000032363	Adamts7
ENSMUSG00000032372	Plscr2
ENSMUSG00000032548	Slco2a1
ENSMUSG00000032482	Cspg5
ENSMUSG00000010651	Acaa1b
ENSMUSG00000040675	Mthfd1l
ENSMUSG00000053219	Raet1e
ENSMUSG00000078452	Raet1d
ENSMUSG00000020000	Moxd1
ENSMUSG00000049109	Themis
ENSMUSG00000019842	Traf3ip2
ENSMUSG00000037762	Slc16a9
ENSMUSG00000001665	Gstt3
ENSMUSG00000060002	Chpt1
ENSMUSG00000074802	Gas2l3
ENSMUSG00000019935	Slc17a8
ENSMUSG00000019979	Apaf1
ENSMUSG00000035948	Acss3
ENSMUSG00000020205	Phlda1
ENSMUSG00000020123	Avpr1a
ENSMUSG00000112794	Gm48878
ENSMUSG00000044071	Tafa2
ENSMUSG00000020102	Slc16a7
ENSMUSG00000040287	Stac3
ENSMUSG00000069456	Rdh16
ENSMUSG00000039878	Slc39a5
ENSMUSG00000049721	Gal3st1
ENSMUSG00000020122	Egfr
ENSMUSG00000020120	Plek
ENSMUSG00000080738	Mup-ps22
ENSMUSG00000085132	Gm12265
ENSMUSG00000010025	Aldh3a2
ENSMUSG00000044122	Proca1
ENSMUSG00000002058	Unc119
ENSMUSG00000035413	Tmem98
ENSMUSG00000082419	Gm11425
ENSMUSG00000020865	Abcc3
ENSMUSG00000006777	Krt23
ENSMUSG00000006930	Hap1
ENSMUSG00000017167	Cntnap1
ENSMUSG00000035112	Wnk4
ENSMUSG00000065126	Snord104
ENSMUSG00000047904	Sstr2
ENSMUSG00000045775	Slc16a5
ENSMUSG00000020776	Fbf1
ENSMUSG00000020777	Acox1
ENSMUSG00000087404	Gm11752
ENSMUSG00000025792	Slc25a10
ENSMUSG00000113368	Gm10054
ENSMUSG00000020572	Nampt
ENSMUSG00000035451	Foxa1
ENSMUSG00000021061	Sptb
ENSMUSG00000059060	Rad51b
ENSMUSG00000021226	Acot2
ENSMUSG00000052392	Acot4
ENSMUSG00000113475	Gm49366
ENSMUSG00000021228	Acot3
ENSMUSG00000042540	Acot5
ENSMUSG00000021208	Ifi27l2b
ENSMUSG00000060807	Serpina6
ENSMUSG00000090555	Gm8893
ENSMUSG00000072849	Serpina1e
ENSMUSG00000058260	Serpina9
ENSMUSG00000041567	Serpina12
ENSMUSG00000092075	Serpina4-ps1
ENSMUSG00000058207	Serpina3k
ENSMUSG00000079012	Serpina3m
ENSMUSG00000021259	Cyp46a1
ENSMUSG00000091498	Mpc1-ps
ENSMUSG00000110123	Gm18562
ENSMUSG00000041324	Inhba
ENSMUSG00000004341	Gpx6
ENSMUSG00000021338	Carmil1
ENSMUSG00000006711	D130043K22Rik
ENSMUSG00000038415	Foxq1
ENSMUSG00000114247	Gm32063
ENSMUSG00000021453	Gadd45g
ENSMUSG00000035711	Dok3
ENSMUSG00000060969	Irx1
ENSMUSG00000091387	Gcnt4
ENSMUSG00000041773	Enc1
ENSMUSG00000021699	Pde4d
ENSMUSG00000074634	Tmem267
ENSMUSG00000097148	Gm3839
ENSMUSG00000115100	Gm34934
ENSMUSG00000000958	Slc7a7
ENSMUSG00000040721	Zfhx2
ENSMUSG00000040432	Ltb4r2
ENSMUSG00000022181	C6
ENSMUSG00000054263	Lifr
ENSMUSG00000063727	Tnfrsf11b
ENSMUSG00000038591	Colec10
ENSMUSG00000034634	Ly6d
ENSMUSG00000053168	9030619P08Rik
ENSMUSG00000115388	Eppk1
ENSMUSG00000068220	Lgals1
ENSMUSG00000022474	Pmm1
ENSMUSG00000023272	Creld2
ENSMUSG00000055782	Abcd2
ENSMUSG00000048218	Amigo2
ENSMUSG00000003355	Fkbp11
ENSMUSG00000039646	Vasn
ENSMUSG00000063445	Nmral1
ENSMUSG00000071669	Snx29
ENSMUSG00000022769	Sdf2l1
ENSMUSG00000051146	Camk2n2
ENSMUSG00000115919	Gm31583
ENSMUSG00000035578	Iqcg
ENSMUSG00000035270	Impg2
ENSMUSG00000022883	Robo1
ENSMUSG00000109841	E330011O21Rik
ENSMUSG00000022893	Adamts1
ENSMUSG00000046160	Olig1
ENSMUSG00000100277	1810053B23Rik
ENSMUSG00000022940	Pigp
ENSMUSG00000023861	Mpc1
ENSMUSG00000073460	Pnldc1
ENSMUSG00000024029	Tff3
ENSMUSG00000003534	Ddr1
ENSMUSG00000041293	Adgrf1
ENSMUSG00000039601	Rcan2
ENSMUSG00000067144	Slc22a7
ENSMUSG00000023122	Sult1c2
ENSMUSG00000002835	Chaf1a
ENSMUSG00000002831	Plin4
ENSMUSG00000003279	Dlgap1
ENSMUSG00000024052	Lpin2
ENSMUSG00000024421	Lama3
ENSMUSG00000024430	Cabyr
ENSMUSG00000091561	Gm6665
ENSMUSG00000038524	Fchsd1
ENSMUSG00000052102	Gnpda1
ENSMUSG00000117780	Gm3734
ENSMUSG00000024580	Grpel2
ENSMUSG00000037263	Aldh3b3
ENSMUSG00000060803	Gstp1
ENSMUSG00000038155	Gstp2
ENSMUSG00000042041	2010003K11Rik
ENSMUSG00000024807	Syvn1
ENSMUSG00000053303	Slc22a26
ENSMUSG00000024697	Gna14
ENSMUSG00000058624	Gda
ENSMUSG00000024924	Vldlr
ENSMUSG00000100075	1700018L02Rik
ENSMUSG00000046324	Ermp1
ENSMUSG00000024986	Hhex
ENSMUSG00000032808	Cyp2c38
ENSMUSG00000025003	Cyp2c39
ENSMUSG00000096592	Gm15801
ENSMUSG00000094388	Gm8783
ENSMUSG00000003555	Cyp17a1
ENSMUSG00000073125	Xlr3b
ENSMUSG00000031378	Abcd1
ENSMUSG00000025059	Gk
ENSMUSG00000025656	Arhgef9
ENSMUSG00000081703	Gm6285
ENSMUSG00000072964	Bhlhb9
ENSMUSG00000051579	Tceal8
ENSMUSG00000031271	Serpina7
ENSMUSG00000031434	Morc4
ENSMUSG00000084166	Gm6451
ENSMUSG00000041096	Tspyl2
ENSMUSG00000031298	Adgrg2

## Sheet: DPN_DIP
geneID	geneSymbol
ENSMUSG00000041859	Mcm3
ENSMUSG00000105211	Gm47302
ENSMUSG00000026042	Col5a2
ENSMUSG00000045954	Cavin2
ENSMUSG00000026177	Slc11a1
ENSMUSG00000032997	Chpf
ENSMUSG00000048126	Col6a3
ENSMUSG00000047793	Sned1
ENSMUSG00000041577	Prelp
ENSMUSG00000020423	Btg2
ENSMUSG00000009418	Nav1
ENSMUSG00000041801	Phlda3
ENSMUSG00000026478	Lamc1
ENSMUSG00000056708	Ier5
ENSMUSG00000026600	Soat1
ENSMUSG00000103983	Gm20045
ENSMUSG00000054203	Ifi205
ENSMUSG00000038855	Itpkb
ENSMUSG00000097615	Gm2061
ENSMUSG00000026628	Atf3
ENSMUSG00000026768	Itga8
ENSMUSG00000026737	Pip4k2a
ENSMUSG00000026979	Psd4
ENSMUSG00000026837	Col5a1
ENSMUSG00000004105	Angptl2
ENSMUSG00000035778	Ggta1
ENSMUSG00000026890	Lhx6
ENSMUSG00000086813	Gm13657
ENSMUSG00000027004	Frzb
ENSMUSG00000048388	Fam171b
ENSMUSG00000027230	Creb3l1
ENSMUSG00000068735	Trp53i11
ENSMUSG00000027314	Dll4
ENSMUSG00000027204	Fbn1
ENSMUSG00000058620	Adra2b
ENSMUSG00000027408	Cpxm1
ENSMUSG00000027358	Bmp2
ENSMUSG00000003283	Hck
ENSMUSG00000027490	E2f1
ENSMUSG00000027556	Car1
ENSMUSG00000027712	Anxa5
ENSMUSG00000037211	Spry1
ENSMUSG00000036334	Igsf10
ENSMUSG00000028003	Lrat
ENSMUSG00000027995	Tlr2
ENSMUSG00000028073	Pear1
ENSMUSG00000028059	Arhgef2
ENSMUSG00000027907	S100a11
ENSMUSG00000038642	Ctss
ENSMUSG00000027869	Hsd3b6
ENSMUSG00000062127	Cttnbp2nl
ENSMUSG00000040322	Slc25a24
ENSMUSG00000028270	Gbp2
ENSMUSG00000051279	Gdf6
ENSMUSG00000028459	Cd72
ENSMUSG00000089945	Pakap
ENSMUSG00000038729	Pakap
ENSMUSG00000086253	Gm13773
ENSMUSG00000094222	Mup-ps6
ENSMUSG00000096891	Mup-ps8
ENSMUSG00000095978	Mup-ps11
ENSMUSG00000078673	Mup19
ENSMUSG00000034926	Dhcr24
ENSMUSG00000028581	Laptm5
ENSMUSG00000050989	Selenon
ENSMUSG00000028763	Hspg2
ENSMUSG00000105987	AI506816
ENSMUSG00000097673	Gm26608
ENSMUSG00000029084	Cd38
ENSMUSG00000072941	Sod3
ENSMUSG00000034842	Art3
ENSMUSG00000029309	Sparcl1
ENSMUSG00000054720	Lrrc8c
ENSMUSG00000048163	Selplg
ENSMUSG00000039959	Hip1
ENSMUSG00000018143	Mafk
ENSMUSG00000029570	Lfng
ENSMUSG00000029581	Fscn1
ENSMUSG00000032827	Ppp1r9a
ENSMUSG00000003500	Impdh1
ENSMUSG00000029925	Tbxas1
ENSMUSG00000039264	Gimap3
ENSMUSG00000029778	Adcyap1r1
ENSMUSG00000000628	Hk2
ENSMUSG00000068335	Dok1
ENSMUSG00000030004	Nat8
ENSMUSG00000030089	Slc41a3
ENSMUSG00000064080	Fbln2
ENSMUSG00000030302	Atp2b2
ENSMUSG00000040552	C3ar1
ENSMUSG00000030208	Emp1
ENSMUSG00000015766	Eps8
ENSMUSG00000079262	Slco1a6
ENSMUSG00000056394	Lig1
ENSMUSG00000074361	C5ar2
ENSMUSG00000040891	Foxa3
ENSMUSG00000002603	Tgfb1
ENSMUSG00000002602	Axl
ENSMUSG00000040488	Ltbp4
ENSMUSG00000030579	Tyrobp
ENSMUSG00000066513	Klk1b4
ENSMUSG00000039405	Prss23
ENSMUSG00000090958	Lrrc32
ENSMUSG00000070436	Serpinh1
ENSMUSG00000033685	Ucp2
ENSMUSG00000036862	Dchs1
ENSMUSG00000030787	Lyve1
ENSMUSG00000095115	Itpripl2
ENSMUSG00000030762	Aqp8
ENSMUSG00000030707	Coro1a
ENSMUSG00000108437	Gm19366
ENSMUSG00000030930	Chst15
ENSMUSG00000018819	Lsp1
ENSMUSG00000037664	Cdkn1c
ENSMUSG00000001300	Efnb2
ENSMUSG00000031502	Col4a1
ENSMUSG00000031451	Gas6
ENSMUSG00000031557	Plekha2
ENSMUSG00000031486	Adgra2
ENSMUSG00000034845	Plvap
ENSMUSG00000031616	Ednra
ENSMUSG00000031709	Tbc1d9
ENSMUSG00000031750	Il34
ENSMUSG00000031749	St3gal2
ENSMUSG00000041515	Irf8
ENSMUSG00000025810	Nrp1
ENSMUSG00000031965	Tbx20
ENSMUSG00000048537	Phldb1
ENSMUSG00000076281	Gm24270
ENSMUSG00000039607	Rbms3
ENSMUSG00000039115	Itga9
ENSMUSG00000052336	Cx3cr1
ENSMUSG00000039497	Dse
ENSMUSG00000069662	Marcks
ENSMUSG00000009654	Oit3
ENSMUSG00000037012	Hk1
ENSMUSG00000020077	Srgn
ENSMUSG00000006344	Ggt5
ENSMUSG00000001119	Col6a1
ENSMUSG00000046841	Ckap4
ENSMUSG00000020044	Timp3
ENSMUSG00000019929	Dcn
ENSMUSG00000112249	Gm30262
ENSMUSG00000020437	Myo1g
ENSMUSG00000020429	Igfbp1
ENSMUSG00000020427	Igfbp3
ENSMUSG00000020272	Stk10
ENSMUSG00000011256	Adam19
ENSMUSG00000020357	Flt4
ENSMUSG00000036545	Adamts2
ENSMUSG00000018593	Sparc
ENSMUSG00000082292	Gm12250
ENSMUSG00000045377	Tmem88
ENSMUSG00000072620	Slfn2
ENSMUSG00000001506	Col1a1
ENSMUSG00000038976	Ppp1r9b
ENSMUSG00000020717	Pecam1
ENSMUSG00000034641	Cd300ld
ENSMUSG00000017446	C1qtnf1
ENSMUSG00000020589	Fam49a
ENSMUSG00000036655	Colec11
ENSMUSG00000002900	Lamb1
ENSMUSG00000095595	Fam177a
ENSMUSG00000094103	1700047I17Rik2
ENSMUSG00000045930	Clec14a
ENSMUSG00000021186	Fbln5
ENSMUSG00000076617	Ighm
ENSMUSG00000088609	Gm24187
ENSMUSG00000005397	Nid1
ENSMUSG00000069301	Hist1h2ag
ENSMUSG00000076431	Sox4
ENSMUSG00000046876	Atxn1
ENSMUSG00000034675	Dbn1
ENSMUSG00000021822	Plau
ENSMUSG00000021903	Galnt15
ENSMUSG00000072625	Gdf2
ENSMUSG00000050335	Lgals3
ENSMUSG00000072115	Ang
ENSMUSG00000022180	Slc7a8
ENSMUSG00000035184	Fam124a
ENSMUSG00000022043	Trim35
ENSMUSG00000034205	Loxl2
ENSMUSG00000035566	Pcdh17
ENSMUSG00000098557	Kctd12
ENSMUSG00000022149	C9
ENSMUSG00000022324	Matn2
ENSMUSG00000116354	Cyp2d38-ps
ENSMUSG00000035891	Cerk
ENSMUSG00000036273	Lrrk2
ENSMUSG00000023088	Abcc1
ENSMUSG00000022673	Mcm4
ENSMUSG00000022831	Hcls1
ENSMUSG00000022816	Fstl1
ENSMUSG00000022799	Arhgap31
ENSMUSG00000022665	Ccdc80
ENSMUSG00000085826	Gm15638
ENSMUSG00000052516	Robo2
ENSMUSG00000022892	App
ENSMUSG00000022894	Adamts5
ENSMUSG00000023885	Thbs2
ENSMUSG00000024168	Tmem204
ENSMUSG00000024177	Nme4
ENSMUSG00000024222	Fkbp5
ENSMUSG00000037649	H2-DMa
ENSMUSG00000079547	H2-DMb1
ENSMUSG00000073421	H2-Ab1
ENSMUSG00000036594	H2-Aa
ENSMUSG00000060586	H2-Eb1
ENSMUSG00000015468	Notch4
ENSMUSG00000091705	H2-Q2
ENSMUSG00000023915	Tnfrsf21
ENSMUSG00000040260	Daam2
ENSMUSG00000056515	Rab31
ENSMUSG00000024063	Lbh
ENSMUSG00000117501	Gm30117
ENSMUSG00000024109	Nrxn1
ENSMUSG00000024610	Cd74
ENSMUSG00000093327	Mir5107
ENSMUSG00000024620	Pdgfrb
ENSMUSG00000098462	Gm27694
ENSMUSG00000063590	Slc22a28
ENSMUSG00000079419	Ms4a6c
ENSMUSG00000024691	Fam111a
ENSMUSG00000045932	Ifit2
ENSMUSG00000074896	Ifit3
ENSMUSG00000067225	Cyp2c54
ENSMUSG00000025014	Dntt
ENSMUSG00000025083	Afap1l2
ENSMUSG00000031150	Ccdc120
ENSMUSG00000015340	Cybb
ENSMUSG00000050379	Sept6
ENSMUSG00000023092	Fhl1
ENSMUSG00000031375	Bgn
ENSMUSG00000031387	Renbp
ENSMUSG00000031327	Chic1
ENSMUSG00000086316	Nbdy
ENSMUSG00000006386	Tek
ENSMUSG00000109297	Gm31522
ENSMUSG00000019647	Sema6a

## Sheet: E2_PPT
geneID	geneSymbol
ENSMUSG00000025915	Sgk3
ENSMUSG00000025933	Tmem14a
ENSMUSG00000025934	Gsta3
ENSMUSG00000099492	Gm5525
ENSMUSG00000081402	Gm15455
ENSMUSG00000025981	Coq10b
ENSMUSG00000032883	Acsl3
ENSMUSG00000026390	Marco
ENSMUSG00000100037	Gm29103
ENSMUSG00000033684	Qsox1
ENSMUSG00000052534	Pbx1
ENSMUSG00000038370	Pcp4l1
ENSMUSG00000083373	Gm13392
ENSMUSG00000049086	Bmyc
ENSMUSG00000027322	Siglec1
ENSMUSG00000048911	Rnf24
ENSMUSG00000037820	Tgm2
ENSMUSG00000044349	Snhg11
ENSMUSG00000008999	Bmp7
ENSMUSG00000027577	Chrna4
ENSMUSG00000102758	Naaladl2
ENSMUSG00000056476	Med12l
ENSMUSG00000036885	Arhgef26
ENSMUSG00000034640	Tiparp
ENSMUSG00000061175	Fnip2
ENSMUSG00000042579	4632404H12Rik
ENSMUSG00000028185	Dnase2b
ENSMUSG00000082141	Gm11212
ENSMUSG00000028359	Orm3
ENSMUSG00000061540	Orm2
ENSMUSG00000086782	E130102H24Rik
ENSMUSG00000070720	Tmem200b
ENSMUSG00000007872	Id3
ENSMUSG00000029009	Mthfr
ENSMUSG00000023571	C1qtnf12
ENSMUSG00000029167	Ppargc1a
ENSMUSG00000029188	Slc34a2
ENSMUSG00000029273	Sult1d1
ENSMUSG00000106705	Gm2602
ENSMUSG00000029370	Rassf6
ENSMUSG00000034528	Hsd17b13
ENSMUSG00000029304	Spp1
ENSMUSG00000109771	Gm35315
ENSMUSG00000009013	Dynll1
ENSMUSG00000039754	Alkbh4
ENSMUSG00000029664	Tfpi2
ENSMUSG00000058486	Wdr91
ENSMUSG00000038641	Akr1d1
ENSMUSG00000038301	Snx10
ENSMUSG00000003477	Inmt
ENSMUSG00000037709	Fam13a
ENSMUSG00000037621	Atoh8
ENSMUSG00000108022	Gm7298
ENSMUSG00000059908	Mug1
ENSMUSG00000030131	Mug2
ENSMUSG00000071204	Gm10319
ENSMUSG00000101397	Mug-ps1
ENSMUSG00000058873	Gm5582
ENSMUSG00000084927	Gm5724
ENSMUSG00000048481	Mypop
ENSMUSG00000109262	Gm44744
ENSMUSG00000036957	Lrfn3
ENSMUSG00000005553	Atp4a
ENSMUSG00000056978	Hamp2
ENSMUSG00000074115	Saa1
ENSMUSG00000057465	Saa2
ENSMUSG00000085995	Gm2788
ENSMUSG00000100094	1810008I18Rik
ENSMUSG00000042659	Arrdc4
ENSMUSG00000035686	Thrsp
ENSMUSG00000030670	Cyp2r1
ENSMUSG00000030946	Lhpp
ENSMUSG00000025504	Eps8l2
ENSMUSG00000038173	Enpp6
ENSMUSG00000037148	Arhgap10
ENSMUSG00000003814	Calr
ENSMUSG00000061959	Ces1e
ENSMUSG00000099881	2810013P06Rik
ENSMUSG00000004100	Ppan
ENSMUSG00000045087	S1pr5
ENSMUSG00000032018	Sc5d
ENSMUSG00000000168	Dlat
ENSMUSG00000032311	Nrg4
ENSMUSG00000032348	Gsta4
ENSMUSG00000056267	Cep70
ENSMUSG00000102375	A930036K24Rik
ENSMUSG00000039910	Cited2
ENSMUSG00000019880	Rspo3
ENSMUSG00000112023	Lilr4b
ENSMUSG00000009092	Derl3
ENSMUSG00000057729	Prtn3
ENSMUSG00000094683	Ap3m1-ps
ENSMUSG00000111923	Gm34777
ENSMUSG00000097691	9030616G12Rik
ENSMUSG00000057897	Camk2b
ENSMUSG00000083878	Gm12034
ENSMUSG00000001891	Ugp2
ENSMUSG00000018846	Pank3
ENSMUSG00000018566	Slc2a4
ENSMUSG00000045287	Rtn4rl1
ENSMUSG00000019437	Tlcd1
ENSMUSG00000043439	Epop
ENSMUSG00000061718	Ppp1r1b
ENSMUSG00000041920	Slc16a6
ENSMUSG00000020623	Map2k6
ENSMUSG00000000567	Sox9
ENSMUSG00000020781	Tsen54
ENSMUSG00000025372	Baiap2
ENSMUSG00000025153	Fasn
ENSMUSG00000020649	Rrm2
ENSMUSG00000020672	Sntg2
ENSMUSG00000059970	Hspa2
ENSMUSG00000021200	Asb2
ENSMUSG00000079015	Serpina1c
ENSMUSG00000063232	Serpina11
ENSMUSG00000093753	Gm28577
ENSMUSG00000066363	Serpina3f
ENSMUSG00000079014	Serpina3i
ENSMUSG00000021336	Slc17a4
ENSMUSG00000035958	Tdp2
ENSMUSG00000038372	Gmds
ENSMUSG00000074794	Arrdc3
ENSMUSG00000051098	Mblac2
ENSMUSG00000021775	Nr1d2
ENSMUSG00000021824	Ap3m1
ENSMUSG00000021922	Itih4
ENSMUSG00000006522	Itih3
ENSMUSG00000037798	Mat1a
ENSMUSG00000092358	Gm20430
ENSMUSG00000098975	Gm27177
ENSMUSG00000044350	Lacc1
ENSMUSG00000022122	Ednrb
ENSMUSG00000022129	Dct
ENSMUSG00000022550	Adck5
ENSMUSG00000042622	Maff
ENSMUSG00000023034	Nr4a1
ENSMUSG00000023044	Csad
ENSMUSG00000000555	Itga5
ENSMUSG00000060149	BC002059
ENSMUSG00000096696	Zfp960
ENSMUSG00000023882	Zfp54
ENSMUSG00000024190	Dusp1
ENSMUSG00000097971	Gm26917
ENSMUSG00000023912	Slc25a27
ENSMUSG00000023963	Cyp39a1
ENSMUSG00000024164	C3
ENSMUSG00000024131	Slc3a1
ENSMUSG00000117526	Gm41780
ENSMUSG00000025880	Smad7
ENSMUSG00000025429	Pstpip2
ENSMUSG00000049562	Ap5b1
ENSMUSG00000024678	Ms4a4d
ENSMUSG00000039982	Dtx4
ENSMUSG00000024899	Papss2
ENSMUSG00000118146	Cyp2c72-ps
ENSMUSG00000025185	Loxl4
ENSMUSG00000025190	Got1
ENSMUSG00000053617	Sh3pxd2a
ENSMUSG00000031343	Gabra3
ENSMUSG00000025666	Tmem47
ENSMUSG00000031278	Acsl4
ENSMUSG00000025271	Pfkfb1
ENSMUSG00000064346	mt-Tw
ENSMUSG00000048960	Prex2
ENSMUSG00000025937	Lactb2
ENSMUSG00000101514	Gm5524
ENSMUSG00000100261	Gm6473
ENSMUSG00000089906	Gm6428
ENSMUSG00000067336	Bmpr2
ENSMUSG00000026185	Igfbp5
ENSMUSG00000079470	Utp14b
ENSMUSG00000089714	Gm16092
ENSMUSG00000090489	Gm17415
ENSMUSG00000009905	Kdsr
ENSMUSG00000026384	Ptpn4
ENSMUSG00000099471	Gm8451
ENSMUSG00000101795	Gm5835
ENSMUSG00000082588	Gm15443
ENSMUSG00000102117	Rpsa-ps1
ENSMUSG00000096474	Gm5561
ENSMUSG00000049353	Rd3
ENSMUSG00000016494	Cd34
ENSMUSG00000083545	Gm13320
ENSMUSG00000082895	Rpsa-ps9
ENSMUSG00000039648	Kyat1
ENSMUSG00000038900	Rpl12
ENSMUSG00000083716	Gm13436
ENSMUSG00000036890	Gtdc1
ENSMUSG00000059588	Calcrl
ENSMUSG00000035093	Secisbp2l
ENSMUSG00000027364	Usp50
ENSMUSG00000074846	Gm10774
ENSMUSG00000027333	Smox
ENSMUSG00000027341	Tmem230
ENSMUSG00000027357	Crls1
ENSMUSG00000037025	Foxa2
ENSMUSG00000051817	Sox12
ENSMUSG00000017002	Slpi
ENSMUSG00000017969	Ptgis
ENSMUSG00000078879	Zfp973
ENSMUSG00000040209	Zfp704
ENSMUSG00000037325	Bbs7
ENSMUSG00000105359	Rpl21-ps10
ENSMUSG00000025757	Hspa4l
ENSMUSG00000104649	Gm43712
ENSMUSG00000001025	S100a6
ENSMUSG00000081640	Rplp0-ps1
ENSMUSG00000068855	Hist2h2ac
ENSMUSG00000002227	Mov10
ENSMUSG00000068798	Rap1a
ENSMUSG00000027965	Olfm3
ENSMUSG00000105103	Gm43191
ENSMUSG00000047676	Rpsa-ps10
ENSMUSG00000028240	Cyp7a1
ENSMUSG00000082128	Gm11824
ENSMUSG00000081239	Gm11836
ENSMUSG00000087241	Gm11844
ENSMUSG00000028228	Cpne3
ENSMUSG00000078772	Gm12353
ENSMUSG00000028252	Ccnc
ENSMUSG00000040270	Bach2
ENSMUSG00000045973	Slc25a51
ENSMUSG00000093185	Gm25692
ENSMUSG00000080816	Gm12447
ENSMUSG00000028412	Slc44a1
ENSMUSG00000096652	Mup-ps9
ENSMUSG00000059810	Rgs3
ENSMUSG00000039270	Megf9
ENSMUSG00000038172	Ttc39b
ENSMUSG00000038047	Haus6
ENSMUSG00000078612	Fyb2
ENSMUSG00000028600	Podn
ENSMUSG00000028557	Rnf11
ENSMUSG00000028712	Cyp4a31
ENSMUSG00000036995	Asap3
ENSMUSG00000041120	Nbl1
ENSMUSG00000036622	Atp13a2
ENSMUSG00000080746	Rpsa-ps12
ENSMUSG00000073680	Tmem88b
ENSMUSG00000105866	Gm6745
ENSMUSG00000043059	Zfp513
ENSMUSG00000014932	Yes1
ENSMUSG00000029209	Gnpda2
ENSMUSG00000006262	Mob1b
ENSMUSG00000082361	Btc
ENSMUSG00000105814	Mir703
ENSMUSG00000035310	Lin54
ENSMUSG00000067058	Rps15a-ps5
ENSMUSG00000063406	Tmed5
ENSMUSG00000029675	Eln
ENSMUSG00000082308	Gm15770
ENSMUSG00000038656	Cyp3a16
ENSMUSG00000029630	Cyp3a25
ENSMUSG00000032757	Bet1
ENSMUSG00000007655	Cav1
ENSMUSG00000059159	Gm8129
ENSMUSG00000107713	Gm6681
ENSMUSG00000082474	Gm8213
ENSMUSG00000053173	Rpl18-ps2
ENSMUSG00000080921	Rpl38-ps2
ENSMUSG00000064231	Gm5321
ENSMUSG00000002980	Bcam
ENSMUSG00000040703	Cyp2s1
ENSMUSG00000037166	Ppp1r14a
ENSMUSG00000030577	Cd22
ENSMUSG00000030452	Nipa2
ENSMUSG00000078087	Rps12l1
ENSMUSG00000053158	Fes
ENSMUSG00000030527	Crtc3
ENSMUSG00000108825	Gm45838
ENSMUSG00000039428	Tmem135
ENSMUSG00000032725	Folr2
ENSMUSG00000030660	Pik3c2a
ENSMUSG00000042978	Sbk1
ENSMUSG00000030711	Sult1a1
ENSMUSG00000047721	Bola2
ENSMUSG00000040268	Plekha1
ENSMUSG00000006205	Htra1
ENSMUSG00000110275	Gm5905
ENSMUSG00000025497	Cdhr5
ENSMUSG00000025508	Rplp2
ENSMUSG00000098181	Rps12-ps24
ENSMUSG00000031596	Slc7a2
ENSMUSG00000110545	Gm7730
ENSMUSG00000036977	Anapc10
ENSMUSG00000110142	Gm45872
ENSMUSG00000035671	Zswim4
ENSMUSG00000053560	Ier2
ENSMUSG00000031700	Gpt2
ENSMUSG00000063696	Gm8730
ENSMUSG00000014778	Fhod1
ENSMUSG00000059775	Rps26-ps1
ENSMUSG00000069862	Rps12-ps9
ENSMUSG00000111613	Gm4977
ENSMUSG00000038895	Zfp653
ENSMUSG00000089958	Gm16165
ENSMUSG00000066809	Gm10180
ENSMUSG00000049932	H2afx
ENSMUSG00000110755	BC049987
ENSMUSG00000035164	Zc3h12c
ENSMUSG00000032293	Ireb2
ENSMUSG00000032334	Loxl1
ENSMUSG00000066592	Gm7589
ENSMUSG00000074213	Gm10642
ENSMUSG00000036091	Hyal3
ENSMUSG00000074034	Gm5921
ENSMUSG00000050445	Cyp8b1
ENSMUSG00000046916	Myct1
ENSMUSG00000015501	Hivep2
ENSMUSG00000111356	Rpl32l
ENSMUSG00000061983	Rps12
ENSMUSG00000069682	Gm10275
ENSMUSG00000110781	Gm31992
ENSMUSG00000094955	Gm3699
ENSMUSG00000112550	Gm6627
ENSMUSG00000004929	Thop1
ENSMUSG00000034771	Tle2
ENSMUSG00000036019	Tmtc2
ENSMUSG00000035759	Bbs10
ENSMUSG00000019467	Arhgef25
ENSMUSG00000040415	Dtx3
ENSMUSG00000054031	Rdh18-ps
ENSMUSG00000093674	Rpl41
ENSMUSG00000045055	Rpsa-ps2
ENSMUSG00000020473	Aebp1
ENSMUSG00000020142	Slc1a4
ENSMUSG00000082792	Gm12176
ENSMUSG00000020362	Cnot6
ENSMUSG00000020441	2310033P09Rik
ENSMUSG00000082626	Rps13-ps5
ENSMUSG00000020830	Vmo1
ENSMUSG00000040712	Camta2
ENSMUSG00000082481	Rps12-ps19
ENSMUSG00000051748	Wfdc21
ENSMUSG00000083992	Gm11478
ENSMUSG00000083337	Gm11539
ENSMUSG00000020911	Krt19
ENSMUSG00000078650	G6pc
ENSMUSG00000003518	Dusp3
ENSMUSG00000053113	Socs3
ENSMUSG00000039781	Cep131
ENSMUSG00000112567	Gm32899
ENSMUSG00000020570	Sypl
ENSMUSG00000019256	Ahr
ENSMUSG00000020986	Sec23a
ENSMUSG00000021180	Rps6ka5
ENSMUSG00000021209	Ppp4r4
ENSMUSG00000001270	Ckb
ENSMUSG00000072812	Ahnak2
ENSMUSG00000006360	Crip1
ENSMUSG00000041992	Rapgef5
ENSMUSG00000021364	Elovl2
ENSMUSG00000021556	Golm1
ENSMUSG00000055480	Zfp458
ENSMUSG00000069206	Zfp874a
ENSMUSG00000021669	Col4a3bp
ENSMUSG00000096722	Hmgb1-ps9
ENSMUSG00000096842	Gm10736
ENSMUSG00000114202	Gm18078
ENSMUSG00000021816	Ppp3cb
ENSMUSG00000021877	Arf4
ENSMUSG00000014496	Ankrd28
ENSMUSG00000043681	Fam25c
ENSMUSG00000074553	Eif1-ps1
ENSMUSG00000037722	Gnpnat1
ENSMUSG00000021929	Kpna3
ENSMUSG00000021930	Spryd7
ENSMUSG00000060377	Rpl36a-ps1
ENSMUSG00000021927	Hnrnpa1l2-ps2
ENSMUSG00000115188	Gm46522
ENSMUSG00000060429	Sntb1
ENSMUSG00000115503	Gm6392
ENSMUSG00000022554	Hgh1
ENSMUSG00000116157	Cyp2d67-ps
ENSMUSG00000115938	Gm17241
ENSMUSG00000023039	Krt7
ENSMUSG00000055692	Tmem191c
ENSMUSG00000116825	Rps2-ps7
ENSMUSG00000116903	Gm19522
ENSMUSG00000022865	Cxadr
ENSMUSG00000052397	Ezr
ENSMUSG00000023828	Slc22a3
ENSMUSG00000080731	Rps2-ps9
ENSMUSG00000034786	Gpsm3
ENSMUSG00000015467	Egfl8
ENSMUSG00000023982	Guca1a
ENSMUSG00000002833	Hdgfl2
ENSMUSG00000042625	Safb2
ENSMUSG00000002668	Dennd1c
ENSMUSG00000059811	Atl2
ENSMUSG00000117507	Gm50045
ENSMUSG00000063889	Crem
ENSMUSG00000024423	Impact
ENSMUSG00000090451	Gm6133
ENSMUSG00000110277	Gm45871
ENSMUSG00000024965	Fermt3
ENSMUSG00000075044	Slc22a29
ENSMUSG00000024660	Incenp
ENSMUSG00000024712	Rfk
ENSMUSG00000040929	Rfx3
ENSMUSG00000024810	Il33
ENSMUSG00000049164	Zfp518a
ENSMUSG00000025078	Nhlrc2
ENSMUSG00000073131	Vma21
ENSMUSG00000081375	Gm14686
ENSMUSG00000031196	F8
ENSMUSG00000031197	Vbp1
ENSMUSG00000082746	Rps12-ps1
ENSMUSG00000031433	Rbm41
ENSMUSG00000048600	Gm5763
ENSMUSG00000064359	mt-Tg
