# Supplementary material for: Estrogen receptor activation remodels TEAD1 gene expression to alleviate hepatic steatosis
Source: Mol Syst Biol. 2024 Mar 8;20(4):374–402. doi: 10.1038/s44320-024-00024-x (PMC10987545; doi:10.1038/s44320-024-00024-x)
Supplement: Supplementary file 10 — Dataset EV6 [file 44320_2024_24_MOESM10_ESM.xlsx]

## Sheet: info
This dataset shows gene set enrichment analysis results for Reactome pathways and the overlap of pathway clusters
Tab	Comment
pathways	GSEA results of altered reactome pathways in HFD and HFD-treated male mice
geneSet_intersections	Overlap between altered reactome pathway clusters and deregulated gene sets in HFD and HFD-treated male mice

## Sheet: pathways
pathway_cluster	pathway_cluster_name	reactome_pathway	CDmVsHFDm_NES	CDmVsHFDm_pval	CDmVsHFDm_padj	DPNVsHFDm_NES	DPNVsHFDm_pval	DPNVsHFDm_padj	DIPVsHFDm_NES	DIPVsHFDm_pval	DIPVsHFDm_padj	E2VsHFDm_NES	E2VsHFDm_pval	E2VsHFDm_padj	PPTVsHFDm_NES	PPTVsHFDm_pval	PPTVsHFDm_padj
1	Vitamin metabolism	Metabolism_of_vitamins_and_cofactors	-1.84729	7.30478e-06	0.00024398	-1.63464	0.00125683	0.0186385	-1.02664	0.389868	0.683907	-1.47473	0.00646224	0.074944	-1.51013	0.00717973	0.0697102
1	Vitamin metabolism	Metabolism_of_water_soluble_vitamins_and_cofactors	-1.92895	5.28803e-05	0.00129868	-1.51074	0.00791286	0.0687525	-1.13884	0.194323	0.468959	-1.56119	0.00522292	0.0632049	-1.70956	0.000432996	0.00860838
1	Vitamin metabolism	Vitamin_B5_pantothenate_metabolism	-1.79251	0.00118489	0.0159578	-1.39644	0.0982143	0.272455	-1.3753	0.120582	0.360882	-1.68774	0.0129435	0.130215	-1.41705	0.0767717	0.318861
2	Development	Axon_guidance	-0.803723	0.944649	0.999348	-1.8254	7.96437e-06	0.000316678	-1.83875	7.92563e-06	0.000329	-1.03276	0.339956	0.729612	-1.15262	0.160896	0.453101
2	Development	Developmental_Biology	-1.03527	0.370504	0.767669	-1.87615	1.81887e-07	7.99347e-06	-1.8911	2.81097e-07	1.23535e-05	-1.22123	0.088993	0.43199	-1.28646	0.0371179	0.251979
2	Development	NCAM_signaling_for_neurite_out_growth	0.428361	0.995927	0.999348	-1.67382	0.00446159	0.0443503	-1.68781	0.010945	0.0767991	-0.966694	0.492032	0.820053	-0.784275	0.792308	0.919565
2	Development	EPHB_mediated_forward_signaling	0.821685	0.724426	0.967395	-0.940009	0.530612	0.78977	-1.89714	0.000548817	0.00996222	-1.22372	0.234127	0.646733	-1.29733	0.147793	0.436067
2	Development	EPH_Ephrin_signaling	-0.741677	0.867424	0.999348	-1.25496	0.167763	0.397961	-1.74212	0.00226966	0.0287147	-1.13818	0.264271	0.673558	-1.1656	0.22093	0.519634
3	Hemostasis	Common_Pathway_of_Fibrin_Clot_Formation	2.03132	1.58589e-05	0.000456626	1.70904	0.00962177	0.0734109	1.65872	0.0104744	0.0760536	1.87809	0.00712433	0.0809813	1.54933	0.0430328	0.26038
3	Hemostasis	ERK1ERK2_pathway	1.6792	0.000641382	0.00991766	-1.26555	0.0858369	0.25257	-1.51557	0.00588777	0.0540976	1.01223	0.409774	0.77764	0.85632	0.776447	0.916231
3	Hemostasis	Formation_of_Fibrin_Clot_Clotting_Cascade	2.15227	5.36958e-07	2.17502e-05	1.80587	0.00806916	0.0687525	1.68395	0.00765874	0.0620878	2.02487	0.000870622	0.0173088	1.81649	0.00314967	0.0392533
3	Hemostasis	GRB2:SOS_provides_linkage_to_MAPK_signaling_for_Integrins	1.9278	0.000170497	0.00395459	1.70102	0.0161958	0.0965097	1.39763	0.114341	0.356262	1.90463	0.00399444	0.0565315	1.53895	0.0493827	0.276879
3	Hemostasis	Integrin_alphaIIb_beta3_signaling	1.8844	0.000465818	0.00733883	1.61158	0.0231381	0.121511	1.22549	0.186879	0.455469	1.80751	0.0101138	0.105562	1.4177	0.0773931	0.318861
3	Hemostasis	Integrin_signaling	1.8844	0.000465818	0.00733883	1.61158	0.0231381	0.121511	1.22549	0.186879	0.455469	1.80751	0.0101138	0.105562	1.4177	0.0773931	0.318861
3	Hemostasis	MAP2K_and_MAPK_activation	1.83456	0.000925426	0.0130971	1.39371	0.0769231	0.234419	0.994596	0.451292	0.73888	1.6569	0.0273964	0.211815	1.44366	0.0565657	0.288384
3	Hemostasis	MAPK_family_signaling_cascades	1.60361	0.00179132	0.0213679	-1.21124	0.112696	0.301607	-1.63613	0.000697289	0.0114164	0.88649	0.699099	0.932504	-0.977123	0.508946	0.776911
3	Hemostasis	Platelet_Aggregation_Plug_Formation	1.87788	0.000309662	0.00564268	1.60348	0.0298636	0.136659	1.2283	0.180392	0.449634	1.80296	0.0133823	0.132606	1.41397	0.0892495	0.34185
3	Hemostasis	RAFMAP_kinase_cascade	1.66128	0.000764848	0.0115373	-1.21067	0.13314	0.332851	-1.51319	0.00908494	0.068963	0.969375	0.508443	0.827928	0.83672	0.794297	0.919565
3	Hemostasis	Response_to_elevated_platelet_cytosolic_Ca2+	1.82587	0.000877477	0.0126326	1.54399	0.0463576	0.175141	1.24609	0.206107	0.486803	1.6626	0.0366599	0.246863	1.41624	0.0905263	0.342034
3	Hemostasis	p130Cas_linkage_to_MAPK_signaling_for_integrins	1.89747	0.00029466	0.00559185	1.69871	0.016528	0.0965097	1.36174	0.135659	0.379303	1.88998	0.0045702	0.0593195	1.57561	0.0411523	0.258571
3	Hemostasis	Cell_surface_interactions_at_the_vascular_wall	0.990851	0.435318	0.805966	-1.63145	0.00475646	0.0467253	-1.43312	0.0371134	0.201232	1.00518	0.420561	0.780983	0.839723	0.763419	0.913519
3	Hemostasis	Hemostasis	1.21936	0.0690423	0.346725	-1.48971	0.00283148	0.0328373	-1.34617	0.0141614	0.0916651	1.09546	0.244108	0.64914	-0.977269	0.473451	0.748735
3	Hemostasis	Platelet_homeostasis	-0.905223	0.602588	0.90845	-1.72408	0.0014761	0.0198797	-1.44844	0.0523013	0.248654	-0.975991	0.464968	0.796025	-1.2735	0.140316	0.427606
4	Phagocytosis	Fcgamma_receptor_FCGR_dependent_phagocytosis	-0.806913	0.82549	0.999348	-1.88674	2.71493e-05	0.000877753	-1.8892	0.000283596	0.00577567	-0.951603	0.552688	0.842143	-1.0867	0.294355	0.612933
4	Phagocytosis	Regulation_of_actin_dynamics_for_phagocytic_cup_formation	-0.877439	0.684512	0.949448	-1.83039	0.00031476	0.00636471	-1.81473	0.00108027	0.0161003	-0.942268	0.545455	0.839729	-1.16494	0.223529	0.522821
5	Extracellular matrix	Extracellular_matrix_organization	1.90842	1.85172e-06	6.44245e-05	-1.78148	3.05029e-05	0.000943332	1.24604	0.0828924	0.298341	1.86595	0.00012391	0.00344884	1.65584	0.00104482	0.0167774
5	Extracellular matrix	Integrin_cell_surface_interactions	2.00918	3.45904e-05	0.000875243	-1.27969	0.149671	0.366497	0.980982	0.479612	0.762802	1.90015	0.00429042	0.0577822	1.44859	0.0509165	0.277878
5	Extracellular matrix	Assembly_of_collagen_fibrils_and_other_multimeric_structures	-1.06655	0.393597	0.7788	-1.86644	0.000248864	0.00532825	-1.6498	0.00933019	0.0701865	0.904983	0.578544	0.861113	0.969993	0.501014	0.770893
5	Extracellular matrix	Collagen_biosynthesis_and_modifying_enzymes	1.41724	0.0555556	0.30519	-1.84043	0.000459492	0.00820034	-1.19974	0.207171	0.486803	1.09707	0.299424	0.704719	1.66782	0.0074781	0.0701597
5	Extracellular matrix	Collagen_chain_trimerization	0.939913	0.518367	0.870899	-1.79745	0.000320141	0.00636471	-1.92266	0.00064689	0.0110235	-1.44243	0.0841487	0.421053	1.33699	0.155789	0.446922
5	Extracellular matrix	Collagen_formation	0.996048	0.444444	0.810666	-1.91574	3.56392e-05	0.00106281	-1.36108	0.0769231	0.294336	1.20174	0.208647	0.62669	1.2851	0.143149	0.430062
6	Carbohydrate metabolism	Carbohydrate_metabolism	-1.26512	0.0740741	0.355319	-1.95027	7.31305e-08	3.39244e-06	-1.51703	0.00252344	0.0304708	-1.34226	0.0264693	0.206559	-1.11268	0.20122	0.503049
6	Carbohydrate metabolism	Chondroitin_sulfatedermatan_sulfate_metabolism	-0.920688	0.580038	0.892475	-1.8052	0.000876635	0.0143528	-0.968419	0.510163	0.786559	1.15899	0.250958	0.655642	1.54414	0.0365112	0.250079
6	Carbohydrate metabolism	Glucose_metabolism	-1.43961	0.0485075	0.291394	-1.85885	0.000140045	0.00334108	-1.75283	0.00292703	0.0334804	-1.6061	0.00717678	0.0809813	-1.76419	0.00121815	0.0184938
6	Carbohydrate metabolism	Glycosaminoglycan_metabolism	1.04218	0.348178	0.745458	-1.87755	2.73312e-05	0.000877753	-1.27634	0.100629	0.332115	0.930503	0.549632	0.839729	1.27729	0.123016	0.398133
6	Carbohydrate metabolism	Gluconeogenesis	-1.35902	0.109804	0.44725	-1.63756	0.0111404	0.079506	-1.68332	0.0134544	0.0891622	-1.51816	0.0366599	0.246863	-1.7806	0.00368796	0.0433725
7	GPCR signaling	Transport_of_small_molecules	-1.58034	2.19313e-05	0.000572269	-1.56674	7.65939e-05	0.00213186	-1.19684	0.09	0.307992	-1.18755	0.0501253	0.317081	-1.32061	0.00604533	0.0623191
7	GPCR signaling	Activation_of_GABAB_receptors	-1.14585	0.301961	0.720392	-1.79944	0.0012557	0.0186385	-1.70053	0.0117985	0.0795942	-1.12447	0.311609	0.712157	-0.942921	0.538023	0.789541
7	GPCR signaling	Adrenalinenoradrenaline_inhibits_insulin_secretion	-1.46968	0.0701754	0.346725	-1.7587	0.00212954	0.0261494	-1.44005	0.0845361	0.302951	-1.17152	0.274472	0.674071	-1.17278	0.226306	0.527836
7	GPCR signaling	Chylomicron_remodeling	-1.39807	0.116	0.461453	-1.72332	0.00296494	0.0339141	-1.01636	0.426195	0.717204	0.679116	0.85	0.976272	-0.869869	0.639053	0.855324
7	GPCR signaling	Class_B2_Secretin_family_receptors	-1.1431	0.303922	0.72095	-1.73968	0.00315891	0.0352906	-1.39169	0.0895833	0.307992	-0.870584	0.653768	0.894185	-0.826254	0.71673	0.894573
7	GPCR signaling	GABA_B_receptor_activation	-1.14585	0.301961	0.720392	-1.79944	0.0012557	0.0186385	-1.70053	0.0117985	0.0795942	-1.12447	0.311609	0.712157	-0.942921	0.538023	0.789541
7	GPCR signaling	GABA_receptor_activation	-1.31169	0.137143	0.49413	-1.81786	0.000955146	0.0153374	-1.61784	0.0157274	0.0976752	-1.38512	0.0861723	0.425763	-1.0891	0.315385	0.624956
7	GPCR signaling	GPCR_downstream_signalling	-0.954537	0.572202	0.892475	-1.5401	0.000461576	0.00820034	-1.29078	0.0296338	0.168328	0.88717	0.747885	0.9529	1.04009	0.329091	0.634896
7	GPCR signaling	G_alpha_i_signalling_events	-1.27831	0.0735294	0.355319	-1.71521	0.000135662	0.00334108	-1.45421	0.00651783	0.0566915	0.949233	0.539711	0.839729	1.08382	0.263261	0.583085
7	GPCR signaling	G_alpha_z_signalling_events	-1.24203	0.201566	0.596067	-1.84563	0.000227523	0.00513464	-1.7331	0.00785629	0.0630769	-1.39508	0.105578	0.476526	-1.33308	0.126923	0.401442
7	GPCR signaling	Glucagon_type_ligand_receptors	-1.17263	0.280702	0.700791	-1.73302	0.00336529	0.0364061	-1.11605	0.331959	0.634292	-0.854778	0.650672	0.893836	-0.837481	0.711799	0.891083
7	GPCR signaling	Opioid_Signalling	-1.07246	0.355513	0.758102	-1.73494	0.00224895	0.0268366	-1.9529	0.00019605	0.00454726	-1.157	0.242678	0.64914	-1.06512	0.340551	0.646273
7	GPCR signaling	Signaling_by_GPCR	-0.968627	0.540835	0.888476	-1.55199	0.000632266	0.0107743	-1.33132	0.0236854	0.138303	0.87391	0.800338	0.960176	1.02371	0.373134	0.683319
7	GPCR signaling	Vasopressin_regulates_renal_water_homeostasis_via_Aquaporins	-1.26807	0.189824	0.58728	-1.66048	0.00521038	0.0494394	-1.3277	0.152083	0.407018	-1.06119	0.376494	0.759062	-1.33698	0.126923	0.401442
7	GPCR signaling	G_protein_mediated_events	-0.672888	0.912548	0.999348	-1.37808	0.0867347	0.25257	-1.81153	0.0018419	0.0240311	-0.691372	0.901031	0.997511	-0.694792	0.923679	0.9772
7	GPCR signaling	PLC_beta_mediated_events	-0.672888	0.912548	0.999348	-1.37808	0.0867347	0.25257	-1.81153	0.0018419	0.0240311	-0.691372	0.901031	0.997511	-0.694792	0.923679	0.9772
7	GPCR signaling	ABC_transporters_in_lipid_homeostasis	-1.5507	0.044	0.278333	-1.65399	0.00821476	0.0692861	-1.19175	0.266112	0.559707	-1.81356	0.0016749	0.0303124	-1.58372	0.0394477	0.258571
7	GPCR signaling	Integration_of_energy_metabolism	-1.33019	0.0874525	0.380327	-1.58528	0.00925469	0.0734109	-1.3229	0.0899582	0.307992	-1.72465	0.00124704	0.0236655	-1.67992	0.00327349	0.0396139
8	Lipid metabolism	Class_I_peroxisomal_membrane_protein_import	-1.9231	0.000193973	0.00429917	-1.71947	0.00423188	0.0430929	-1.31249	0.150215	0.405723	-1.91472	0.000433097	0.0100455	-1.79257	0.00403806	0.0456893
8	Lipid metabolism	Fatty_acid_metabolism	-2.21096	1.38779e-09	1.44851e-07	-1.76888	8.72756e-05	0.00235081	-1.73224	0.000250067	0.00544442	-2.05243	1.74046e-07	2.90656e-05	-2.09625	1.19354e-07	5.86239e-06
8	Lipid metabolism	Glycerophospholipid_biosynthesis	-1.89437	0.000195651	0.00429917	-1.75914	0.000423671	0.00786146	-1.65965	0.00248781	0.0304708	-1.90415	4.65883e-05	0.00134142	-1.79181	0.000468821	0.00910384
8	Lipid metabolism	Metabolism_of_lipids	-1.80397	4.30063e-09	3.59102e-07	-1.46464	0.00049234	0.00856467	-1.4578	0.000442099	0.00858495	-1.6455	8.87572e-07	5.70094e-05	-1.74676	2.15574e-08	1.20003e-06
8	Lipid metabolism	Metabolism_of_steroid_hormones	1.82697	0.00129698	0.0169215	2.14013	1.60926e-05	0.00058423	2.09814	2.27677e-05	0.000826567	2.12595	0.000267251	0.00697358	1.99952	0.000594567	0.0107927
8	Lipid metabolism	Mitochondrial_Fatty_Acid_Beta_Oxidation	-2.15723	5.96179e-07	2.26277e-05	-1.74252	0.00316981	0.0352906	-2.00116	0.00012876	0.00335983	-1.92808	0.000291401	0.00725702	-1.98294	0.000133278	0.00317962
8	Lipid metabolism	Peroxisomal_lipid_metabolism	-1.88297	0.000820073	0.0120134	-1.19391	0.234609	0.492207	-1.42729	0.081761	0.297001	-1.70809	0.00963617	0.103156	-1.49002	0.0419847	0.258571
8	Lipid metabolism	Peroxisomal_protein_import	-2.19142	1.43801e-07	7.50462e-06	-1.37767	0.0482315	0.179792	-1.61498	0.00589567	0.0540976	-1.77367	0.000585318	0.0128616	-1.7286	0.000740795	0.0128331
8	Lipid metabolism	Phospholipid_metabolism	-1.62335	0.00154563	0.0192627	-1.74283	0.000277097	0.0057844	-1.79597	0.000111284	0.00309741	-1.72378	0.000500912	0.0113044	-1.77307	0.000122261	0.00300259
8	Lipid metabolism	Protein_localization	-2.31041	9.53148e-11	1.61138e-08	-1.58631	0.00224978	0.0268366	-1.69516	0.00105977	0.0160892	-1.98439	4.43766e-06	0.000217967	-1.7898	0.000204861	0.00475163
8	Lipid metabolism	Triglyceride_biosynthesis	-1.77312	0.00188638	0.0218279	-1.63551	0.00944338	0.0734109	-1.80397	0.00363072	0.0398902	-1.79754	0.00239348	0.0391855	-1.86052	0.000551287	0.0102294
8	Lipid metabolism	Fatty_acyl_CoA_biosynthesis	-1.05415	0.407843	0.790137	-1.76924	0.00212267	0.0261494	-1.70769	0.0106946	0.0765993	-2.29913	8.67794e-08	1.81152e-05	-2.19837	7.72243e-07	3.07059e-05
8	Lipid metabolism	Metabolism_of_steroids	1.56434	0.00790293	0.0694626	2.16659	2.39872e-07	1.00146e-05	1.98074	9.76101e-06	0.000370475	1.68337	0.00866205	0.0964375	1.70445	0.00466261	0.0512274
8	Lipid metabolism	Triglyceride_metabolism	-1.55333	0.044	0.278333	-1.69195	0.00439919	0.0442569	-1.8795	0.000803252	0.0127064	-1.86935	0.000606515	0.0129856	-1.92232	0.000221331	0.0049949
8	Lipid metabolism	Sphingolipid_metabolism	-1.64365	0.00623472	0.0565868	-1.5607	0.0129817	0.086718	-1.80229	0.000806517	0.0127064	-1.23367	0.161638	0.550888	-1.39044	0.0522088	0.281254
8	Lipid metabolism	Synthesis_of_PIPs_at_the_plasma_membrane	-0.907373	0.612663	0.91321	-1.47182	0.0298507	0.136659	-1.77927	0.00135152	0.0194573	-1.43577	0.0553191	0.32837	-1.70455	0.00687731	0.068147
8	Lipid metabolism	Cholesterol_biosynthesis	0.885851	0.618449	0.917237	-0.940771	0.541176	0.794169	1.38871	0.10338	0.338976	-1.81915	0.00249055	0.0391855	-1.34794	0.107692	0.370136
8	Lipid metabolism	Synthesis_of_PA	-1.68438	0.00811046	0.0705441	-1.57777	0.0225759	0.121437	-1.32548	0.143777	0.393619	-1.78321	0.00253415	0.0391855	-1.52341	0.0403846	0.258571
8	Lipid metabolism	Synthesis_of_very_long_chain_fatty_acyl_CoAs	-1.25643	0.224609	0.636135	-1.51875	0.0418944	0.162706	-1.50817	0.0627615	0.26602	-2.05422	9.71839e-07	5.79633e-05	-2.10146	5.36325e-07	2.23916e-05
9	Kinase signaling	Signaling_by_Receptor_Tyrosine_Kinases	0.965189	0.560268	0.892475	-1.51714	0.000405057	0.00786146	-1.50935	0.000507173	0.00941087	-0.827184	0.950237	0.997511	-1.05744	0.28821	0.606184
9	Kinase signaling	ERKMAPK_targets	-1.08811	0.368209	0.764813	-1.61704	0.0122798	0.0826907	-1.73245	0.0038505	0.0417554	-1.56971	0.0234325	0.184586	-1.53319	0.0458891	0.271755
9	Kinase signaling	Interleukin_17_signaling	-0.948792	0.539773	0.888476	-1.50979	0.0246711	0.12485	-1.70002	0.00345381	0.0384524	-1.5043	0.0290033	0.213039	-1.53634	0.027615	0.209623
9	Kinase signaling	MAPK_targets_Nuclear_events_mediated_by_MAP_kinases	-1.10366	0.347909	0.745458	-1.62219	0.0120478	0.0817882	-1.95551	0.000263721	0.00550517	-1.76328	0.00310891	0.0455429	-1.8134	0.00157138	0.0234304
9	Kinase signaling	MAP_kinase_activation	-0.948792	0.539773	0.888476	-1.50979	0.0246711	0.12485	-1.70002	0.00345381	0.0384524	-1.5043	0.0290033	0.213039	-1.53634	0.027615	0.209623
9	Kinase signaling	Nuclear_Events_kinase_and_transcription_factor_activation	-1.07437	0.382692	0.773915	-1.60897	0.00938493	0.0734109	-1.83913	0.00256465	0.0304708	-1.55318	0.0355831	0.24354	-1.62188	0.0126054	0.10851
9	Kinase signaling	Regulation_of_KIT_signaling	-0.675741	0.876984	0.999348	-1.42682	0.0892857	0.256435	-1.78675	0.00285239	0.0330798	-1.00177	0.470703	0.796025	-1.02638	0.419291	0.724935
10	PI3KAKT regulation	Negative_regulation_of_the_PI3KAKT_network	0.990917	0.453441	0.818436	-1.57838	0.00513693	0.0493027	-1.49688	0.013928	0.0908582	-1.05026	0.357602	0.74278	-1.15211	0.208502	0.513567
10	PI3KAKT regulation	PI5P_PP2A_and_IER3_Regulate_PI3KAKT_Signaling	1.01749	0.400411	0.781175	-1.64193	0.00357788	0.0378168	-1.51584	0.0148743	0.0946507	-1.00305	0.462203	0.796025	-1.1115	0.269841	0.587304
11	Nucleotide metabolism	Interconversion_of_nucleotide_di_and_triphosphates	-1.75732	0.00470309	0.0456637	-0.797191	0.73913	0.921578	-1.07665	0.360587	0.654544	-1.41172	0.0934959	0.443855	-1.00172	0.434034	0.726672
11	Nucleotide metabolism	Nucleobase_catabolism	-1.90054	0.000235441	0.00477881	-1.03977	0.391597	0.668677	-1.12779	0.312625	0.615252	-1.42096	0.0601202	0.343838	-1.46708	0.0519231	0.281254
11	Nucleotide metabolism	Nucleotide_metabolism	-1.78087	0.000240371	0.00477881	-1.04962	0.363495	0.638985	-1.32956	0.0675105	0.27633	-1.67115	0.00170621	0.0303124	-1.57239	0.00747719	0.0701597
12	Mitochondrial respiration	Complex_I_biogenesis	-1.7113	0.00290753	0.0315297	0.984666	0.474359	0.746929	-0.791978	0.831915	0.985213	-1.08278	0.328421	0.723961	-1.13335	0.236473	0.540972
12	Mitochondrial respiration	Pyruvate_metabolism_and_Citric_Acid_TCA_cycle	-1.88393	0.000325296	0.00564268	-1.63526	0.00763246	0.067799	-1.94117	0.00025429	0.00544442	-2.42615	1.01851e-09	4.25226e-07	-2.19137	1.45829e-06	5.53487e-05
12	Mitochondrial respiration	Respiratory_electron_transport	-1.77022	0.00164893	0.0199544	0.958739	0.51145	0.770868	-0.834277	0.762821	0.952636	-1.14315	0.251586	0.655642	-1.22622	0.170588	0.455026
12	Mitochondrial respiration	Respiratory_electron_transport_ATP_synthesis_by_chemiosmotic_coupling_and_heat_production_by_uncoupling_proteins.	-1.78483	0.000286934	0.00557186	0.799423	0.844327	0.967975	-0.726627	0.951782	1	-1.45263	0.029407	0.213039	-1.27097	0.0903614	0.342034
12	Mitochondrial respiration	The_citric_acid_TCA_cycle_and_respiratory_electron_transport	-1.97982	1.01928e-06	3.70043e-05	-1.09124	0.304933	0.575839	-1.56539	0.00522292	0.0535882	-2.32719	8.12659e-11	6.7857e-08	-2.03489	1.86896e-07	8.66988e-06
12	Mitochondrial respiration	Citric_acid_cycle_TCA_cycle	-1.72495	0.00566319	0.0525795	-1.3086	0.156627	0.37772	-1.84394	0.00207779	0.0266916	-2.22502	4.88233e-07	3.96513e-05	-1.92915	0.000291615	0.00608746
12	Mitochondrial respiration	Regulation_of_pyruvate_dehydrogenase_PDH_complex	-1.50063	0.0530612	0.297357	-1.49411	0.0513274	0.183942	-1.85152	0.000940156	0.0145376	-1.94412	0.000187238	0.00504336	-1.80048	0.00221572	0.029367
12	Mitochondrial respiration	Pyruvate_metabolism	-1.46216	0.0663984	0.344364	-1.54508	0.023889	0.123896	-1.52747	0.0461216	0.225371	-1.88164	0.000810348	0.0165034	-1.80033	0.00216205	0.0291179
13	Transcription	Formation_of_RNA_Pol_II_elongation_complex	1.41569	0.0545073	0.301415	1.69506	0.00405734	0.0418256	1.37793	0.0650096	0.270065	1.4185	0.073724	0.382599	1.35129	0.0853659	0.333086
13	Transcription	RNA_Polymerase_II_Pre_transcription_Events	1.39926	0.0506073	0.297357	1.74097	0.00133836	0.0188004	1.30531	0.0943396	0.317635	1.31769	0.115888	0.492277	1.28575	0.120079	0.390139
13	Transcription	RNA_Polymerase_II_Transcription_Elongation	1.41569	0.0545073	0.301415	1.69506	0.00405734	0.0418256	1.37793	0.0650096	0.270065	1.4185	0.073724	0.382599	1.35129	0.0853659	0.333086
14	Cell cycle	Activation_of_ATR_in_response_to_replication_stress	-1.81023	0.00182182	0.0214257	-1.7851	0.0016708	0.0221448	-1.97909	0.000185168	0.00441757	-1.81603	0.00168301	0.0303124	-1.77111	0.00293134	0.0370858
14	Cell cycle	Activation_of_the_pre_replicative_complex	-1.74306	0.00454535	0.0451829	-1.7994	0.00133671	0.0188004	-2.03921	6.72886e-05	0.00208096	-1.90131	0.000631997	0.0131929	-1.7798	0.00475722	0.051588
14	Cell cycle	Assembly_of_the_pre_replicative_complex	-1.76366	0.00158058	0.0194086	-1.50312	0.0175189	0.101585	-1.11367	0.245243	0.531891	-1.0483	0.357143	0.74278	-0.766792	0.873518	0.952203
14	Cell cycle	Cell_Cycle_Checkpoints	-1.53865	0.00361176	0.038175	-1.40254	0.0254958	0.128247	-1.56364	0.00147328	0.0208506	-1.18026	0.155902	0.541136	-1.50252	0.00423729	0.0471752
14	Cell cycle	DNA_Replication	-1.88388	9.25856e-06	0.000297342	-1.29957	0.0717489	0.226414	-1.05933	0.321353	0.621134	-1.19737	0.156701	0.541136	-1.13299	0.207585	0.512821
14	Cell cycle	DNA_Replication_Pre_Initiation	-1.82516	0.000320141	0.00564268	-1.41613	0.0322061	0.142286	-1.12113	0.234409	0.518254	-1.11095	0.274468	0.674071	-0.969345	0.503018	0.770893
14	Cell cycle	G1S_Transition	-1.68862	0.00468413	0.0456637	-1.85835	0.000139658	0.00334108	-1.99034	5.9931e-05	0.00192471	-1.92742	0.000295496	0.00725702	-1.83721	0.000505536	0.0095937
14	Cell cycle	G2M_Checkpoints	-1.63727	0.002774	0.0304775	-1.63702	0.00135093	0.0188004	-1.6035	0.00426355	0.0456419	-1.08099	0.311828	0.712157	-1.46121	0.0202583	0.161101
14	Cell cycle	Synthesis_of_DNA	-1.75879	0.00135148	0.0173613	-1.62459	0.00564717	0.0529819	-1.74073	0.00181283	0.0240311	-1.58404	0.00476587	0.0596777	-1.72486	0.00107412	0.0169225
14	Cell cycle	Mitotic_G1_G1S_phases	-1.24318	0.143689	0.506247	-1.77626	0.000418457	0.00786146	-1.96045	2.38377e-05	0.000829354	-1.81258	0.000310746	0.00741352	-1.76301	0.000764849	0.0128331
14	Cell cycle	Orc1_removal_from_chromatin	-1.77136	0.00528051	0.0501049	-1.79895	0.00127233	0.0186385	-2.01209	0.000122463	0.00329859	-1.65537	0.0167346	0.15526	-1.62342	0.0197295	0.158405
14	Cell cycle	S_Phase	-1.57357	0.009554	0.0797759	-1.67284	0.00111781	0.0176108	-1.75106	0.00035406	0.00703905	-1.72347	0.00116772	0.0226754	-1.88802	8.8203e-05	0.0022318
14	Cell cycle	Autodegradation_of_Cdh1_by_Cdh1:APCC	-1.49334	0.0243984	0.178707	1.0916	0.284211	0.55839	1.73061	0.00250401	0.0304708	1.05874	0.346296	0.733902	1.12248	0.235887	0.540972
14	Cell cycle	CDT1_association_with_the_CDC6:ORC:origin_complex	-1.52184	0.0240645	0.177822	1.16093	0.228947	0.483977	1.7935	0.00156709	0.0214512	0.889588	0.610586	0.865602	1.16562	0.229675	0.532718
14	Cell cycle	Switching_of_origins_to_a_post_replicative_state	-1.57271	0.0231648	0.174258	-1.68135	0.00716705	0.0650487	-1.83153	0.00152089	0.0211657	-1.39459	0.0859539	0.425763	-1.51034	0.0322266	0.238135
14	Cell cycle	UCH_proteinases	-0.976696	0.489642	0.846917	1.24576	0.105114	0.284768	1.93108	4.37291e-05	0.00146055	1.29683	0.120527	0.496445	1.28096	0.114341	0.378083
15	Chromatin organization	Chromatin_modifying_enzymes	1.55103	0.00438264	0.0440905	1.09703	0.245902	0.50182	1.14147	0.209507	0.487294	1.31202	0.0658135	0.358659	1.1067	0.247036	0.557499
15	Chromatin organization	Chromatin_organization	1.55103	0.00438264	0.0440905	1.09703	0.245902	0.50182	1.14147	0.209507	0.487294	1.31202	0.0658135	0.358659	1.1067	0.247036	0.557499
16	Amino acid metabolism	Amino_acid_and_derivative_metabolism	-1.93517	5.4701e-07	2.17502e-05	-1.0181	0.439093	0.72032	-1.32863	0.0453515	0.224074	-1.85153	4.83396e-06	0.000224242	-2.03464	2.47786e-08	1.29314e-06
16	Amino acid metabolism	Branched_chain_amino_acid_catabolism	-1.90215	0.000333948	0.00564268	-1.20395	0.232358	0.488713	-1.93859	0.000506126	0.00941087	-1.79293	0.00537992	0.0641748	-1.87349	0.000768452	0.0128331
16	Amino acid metabolism	Glyoxylate_metabolism_and_glycine_degradation	-1.57997	0.0211884	0.162315	-0.893138	0.605042	0.826858	-1.41996	0.0801603	0.294863	-1.80556	0.00274506	0.0409308	-1.81882	0.00173098	0.0249201
16	Amino acid metabolism	Lysine_catabolism	-1.46911	0.078125	0.360411	0.750336	0.790287	0.940301	-1.6435	0.0252036	0.144144	-1.76293	0.00414961	0.0571647	-1.85495	0.000636756	0.0113126
17	IGF regulation	Post_translational_protein_phosphorylation	1.61379	0.00396017	0.0408239	-1.28064	0.0893683	0.256435	1.2635	0.121324	0.361485	1.72046	0.00215125	0.0374228	1.75284	0.00332148	0.0396205
17	IGF regulation	Regulation_of_IGF_Activity_by_IGFBP	1.64807	0.00251281	0.027976	-1.23752	0.115854	0.30643	1.32613	0.0791897	0.294336	1.71649	0.00442626	0.0586655	1.76475	0.00168365	0.0246641
18	Transport	Membrane_Trafficking	0.821281	0.984615	0.999348	-1.04308	0.32419	0.592716	-1.4159	0.000679017	0.0113396	-0.87682	0.913366	0.997511	-1.45921	0.000282163	0.00604119
18	Transport	Vesicle_mediated_transport	-0.831196	0.967332	0.999348	-1.04217	0.321078	0.591833	-1.39519	0.00109906	0.0161003	0.898697	0.771901	0.957672	-1.35354	0.00201228	0.0280042
18	Transport	Intra_Golgi_and_retrograde_Golgi_to_ER_traffic	0.91436	0.666667	0.947027	-0.865994	0.730548	0.921547	-1.12406	0.205418	0.486803	0.763263	0.917137	0.997511	-1.51138	0.00268911	0.0350844
19	Translation	Activation_of_the_mRNA_upon_binding_of_the_cap_binding_complex_and_eIFs_and_subsequent_binding_to_43S	1.87929	0.000109193	0.00260502	2.06053	8.77094e-06	0.000332897	1.90252	0.000156652	0.00384719	1.80285	0.00248872	0.0391855	2.01966	0.000331207	0.00674531
19	Translation	Cap_dependent_Translation_Initiation	2.1443	9.92099e-09	6.90335e-07	2.41399	2.23001e-11	2.06896e-09	2.36694	2.62178e-11	2.73649e-09	2.19549	5.11309e-07	3.96513e-05	2.48942	1.51729e-11	1.26694e-09
19	Translation	Eukaryotic_Translation_Initiation	2.1443	9.92099e-09	6.90335e-07	2.41399	2.23001e-11	2.06896e-09	2.36694	2.62178e-11	2.73649e-09	2.19549	5.11309e-07	3.96513e-05	2.48942	1.51729e-11	1.26694e-09
19	Translation	Formation_of_a_pool_of_free_40S_subunits	2.10832	9.39281e-08	5.60214e-06	2.38534	6.88316e-10	3.38085e-08	2.44474	2.06101e-11	2.73649e-09	2.25627	3.85315e-07	3.96513e-05	2.6345	3.03395e-14	2.53335e-11
19	Translation	Formation_of_the_ternary_complex_and_subsequently_the_43S_complex	1.81231	0.00105585	0.0146939	2.01257	0.000137291	0.00334108	1.96312	7.5537e-05	0.00225262	1.8571	0.00248872	0.0391855	2.10117	7.08392e-06	0.000236603
19	Translation	GTP_hydrolysis_and_joining_of_the_60S_ribosomal_subunit	2.1244	1.32553e-07	7.37879e-06	2.40718	3.63165e-11	3.03242e-09	2.35073	1.04168e-10	8.49087e-09	2.18835	1.18643e-06	6.60446e-05	2.50651	5.92864e-12	7.07202e-10
19	Translation	L13a_mediated_translational_silencing_of_Ceruloplasmin_expression	2.14311	2.346e-08	1.50686e-06	2.4019	4.49513e-11	3.41221e-09	2.33142	1.11856e-10	8.49087e-09	2.20545	1.39437e-06	7.27686e-05	2.5148	1.31365e-11	1.26694e-09
19	Translation	Major_pathway_of_rRNA_processing_in_the_nucleolus_and_cytosol	2.16253	9.649e-11	1.61138e-08	2.35035	4.39532e-13	9.17523e-11	2.38644	6.21541e-14	1.29747e-11	1.97263	1.6707e-05	0.000558013	2.41956	7.97583e-13	1.33196e-10
19	Translation	Nonsense_Mediated_Decay_NMD	1.97053	1.18218e-05	0.000352542	2.34913	4.64861e-10	2.50775e-08	2.33516	1.74761e-10	1.1225e-08	2.22484	5.22353e-07	3.96513e-05	2.45503	4.70715e-11	3.27539e-09
19	Translation	Nonsense_Mediated_Decay_NMD_enhanced_by_the_Exon_Junction_Complex_EJC	1.97053	1.18218e-05	0.000352542	2.34913	4.64861e-10	2.50775e-08	2.33516	1.74761e-10	1.1225e-08	2.22484	5.22353e-07	3.96513e-05	2.45503	4.70715e-11	3.27539e-09
19	Translation	Nonsense_Mediated_Decay_NMD_independent_of_the_Exon_Junction_Complex_EJC	2.08236	2.92316e-07	1.35602e-05	2.36517	4.80526e-10	2.50775e-08	2.40652	3.48995e-10	2.08151e-08	2.32704	2.2295e-08	6.20545e-06	2.6232	1.27878e-12	1.77963e-10
19	Translation	Ribosomal_scanning_and_start_codon_recognition	1.8549	0.000330801	0.00564268	2.04972	2.32136e-05	0.00080764	1.9544	8.23585e-05	0.00237136	1.80518	0.00262582	0.0398647	2.02397	3.2833e-05	0.000884372
19	Translation	SRP_dependent_cotranslational_protein_targeting_to_membrane	2.09059	5.27938e-07	2.17502e-05	2.36153	4.64237e-10	2.50775e-08	2.4012	6.18016e-11	5.73382e-09	2.18196	5.689e-06	0.000250016	2.5035	6.59112e-11	4.23353e-09
19	Translation	Translation	1.60553	0.000222169	0.00475669	2.24879	9.85965e-13	1.64656e-10	2.23948	4.83583e-12	8.07583e-10	1.97427	6.70393e-06	0.000279889	2.14229	1.51262e-09	9.0217e-08
19	Translation	Translation_initiation_complex_formation	1.88049	0.000229182	0.00477881	2.0526	4.52394e-05	0.00130258	1.91659	0.000221331	0.0049949	1.806	0.00417611	0.0571647	2.0202	2.34631e-05	0.000725617
19	Translation	rRNA_processing	2.16253	9.649e-11	1.61138e-08	2.35035	4.39532e-13	9.17523e-11	2.38644	6.21541e-14	1.29747e-11	1.97263	1.6707e-05	0.000558013	2.41956	7.97583e-13	1.33196e-10
19	Translation	rRNA_processing_in_the_nucleus_and_cytosol	2.16253	9.649e-11	1.61138e-08	2.35035	4.39532e-13	9.17523e-11	2.38644	6.21541e-14	1.29747e-11	1.97263	1.6707e-05	0.000558013	2.41956	7.97583e-13	1.33196e-10
20	DNA repair	Homologous_DNA_Pairing_and_Strand_Exchange	-1.88634	0.000385914	0.00631839	-1.47612	0.0416667	0.162706	-1.6559	0.00754124	0.0617347	-1.60541	0.015033	0.144089	-1.82482	0.00213989	0.0291179
20	DNA repair	Presynaptic_phase_of_homologous_DNA_pairing_and_strand_exchange	-1.87472	0.000773757	0.0115373	-1.44092	0.0487395	0.180077	-1.69274	0.00645855	0.0566915	-1.62123	0.0094878	0.103156	-1.81765	0.00117619	0.0181873
20	DNA repair	Resolution_of_D_loop_Structures_through_Synthesis_Dependent_Strand_Annealing_SDSA	-1.72302	0.00483507	0.0464056	-1.28712	0.165541	0.394366	-1.43105	0.0708155	0.282923	-1.40061	0.0945674	0.446123	-1.52469	0.0384615	0.258571
20	DNA repair	HDR_through_Homologous_Recombination_HRR	-1.63499	0.0117545	0.0952911	-1.37451	0.068254	0.220171	-1.55546	0.00805942	0.0640916	-1.34223	0.0842105	0.421053	-1.71445	0.00404911	0.0456893
20	DNA repair	Recognition_of_DNA_damage_by_PCNA_containing_replication_complex	-1.22239	0.193974	0.588974	-1.4309	0.0568562	0.196998	-1.41384	0.0731707	0.284373	-1.54822	0.0160884	0.150941	-1.8784	0.000280956	0.00604119
20	DNA repair	Resolution_of_AP_sites_via_the_multiple_nucleotide_patch_replacement_pathway	-1.37813	0.104628	0.436821	-1.42123	0.0719064	0.226414	-1.34377	0.115304	0.357914	-1.50406	0.050813	0.319014	-1.75782	0.0038227	0.0443327
21	Biological oxidations	Biological_oxidations	-1.97761	2.07767e-07	1.0205e-05	-1.41748	0.0213371	0.121437	-1.63009	0.000619212	0.0107717	-1.78193	1.9098e-05	0.00061334	-1.97033	2.1186e-07	9.31068e-06
21	Biological oxidations	Glucuronidation	-2.00381	2.0197e-05	0.000544016	-1.578	0.0134859	0.0886669	-2.33676	1.41124e-08	7.85588e-07	-2.21636	6.34243e-07	4.41327e-05	-2.04815	2.89999e-05	0.000807164
21	Biological oxidations	Glutathione_conjugation	-1.72722	0.00370839	0.0387064	-1.48185	0.0487395	0.180077	-1.27127	0.160321	0.424977	-1.565	0.0202211	0.170203	-1.49005	0.0442308	0.263805
21	Biological oxidations	Phase_II_Conjugation_of_compounds	-1.97637	1.72503e-05	0.000480133	-1.44472	0.0273312	0.131916	-1.66519	0.00259093	0.0304708	-2.01885	1.043e-05	0.000414715	-1.9667	2.71273e-05	0.000801996
21	Biological oxidations	Aflatoxin_activation_and_detoxification	-1.64294	0.0121415	0.097482	-1.62181	0.0115566	0.0797498	-1.77704	0.00616864	0.0547959	-1.38461	0.111546	0.490738	-1.84375	0.000790601	0.0129442
21	Biological oxidations	Cytochrome_P450_arranged_by_substrate_type	-1.24351	0.157116	0.533774	-1.16659	0.247947	0.501838	-1.43663	0.0606695	0.264738	-1.08036	0.346072	0.733902	-1.75662	0.00187311	0.0265093
21	Biological oxidations	Phase_I_Functionalization_of_compounds	-1.5727	0.00620656	0.0565868	-1.18965	0.184332	0.425185	-1.33732	0.0699153	0.282025	-1.26239	0.122581	0.499292	-1.6304	0.00286027	0.0367435
22	Complement cascade	Complement_cascade	1.79081	0.00126736	0.0167976	1.79801	0.0020388	0.0260439	1.972	0.000133906	0.00338823	2.19103	1.41895e-05	0.000538557	2.12678	1.83037e-05	0.000587832
22	Complement cascade	Regulation_of_Complement_cascade	1.93351	0.000337885	0.00564268	2.01026	0.000221782	0.00513464	2.13704	8.27426e-06	0.000329	2.22991	3.43181e-05	0.00102341	2.18139	2.78538e-05	0.000801996
23	RNA metabolism	Metabolism_of_RNA	2.12741	1.21476e-18	1.01433e-15	2.30221	1.54571e-22	1.29067e-19	2.10837	2.91899e-17	2.43736e-14	1.63104	2.06324e-05	0.000638077	2.05792	7.44114e-14	3.10667e-11
23	RNA metabolism	Processing_of_Capped_Intron_Containing_Pre_mRNA	2.05837	5.3757e-10	7.48118e-08	2.13346	8.00408e-11	5.5695e-09	1.9546	9.32636e-08	4.58089e-06	1.48854	0.00644566	0.074944	1.76611	5.10673e-05	0.00133254
23	RNA metabolism	RNA_Polymerase_II_Transcription_Termination	1.73658	0.00139659	0.017669	1.74606	0.00231069	0.027175	1.59893	0.0113372	0.0782359	1.35473	0.0981481	0.457842	1.45716	0.0483871	0.276879
23	RNA metabolism	Transport_of_Mature_Transcript_to_Cytoplasm	1.74083	0.00109326	0.0149651	1.47572	0.0405285	0.162699	1.58714	0.00705054	0.0582891	1.01683	0.388994	0.771521	1.1448	0.211462	0.517804
23	RNA metabolism	U12_Dependent_Splicing	1.73087	0.00191625	0.0218279	1.69738	0.00941605	0.0734109	1.62148	0.00680386	0.057238	1.55441	0.0381679	0.251351	1.6625	0.00880856	0.0808258
23	RNA metabolism	mRNA_3'_end_processing	1.76472	0.00193445	0.0218279	1.79042	0.00143227	0.0196057	1.59657	0.01182	0.0795942	1.33308	0.111531	0.490738	1.44572	0.046748	0.272342
23	RNA metabolism	mRNA_Splicing	2.11926	1.72266e-09	1.59825e-07	2.27711	1.0127e-11	1.40934e-09	2.00923	1.45857e-07	6.76613e-06	1.62666	0.00363385	0.0523149	1.94436	2.10227e-06	7.31414e-05
23	RNA metabolism	pre_mRNA_splicing	2.11281	1.14436e-09	1.36506e-07	2.26767	1.18948e-11	1.41888e-09	2.0137	5.58792e-08	2.9162e-06	1.64155	0.00245465	0.0391855	1.95441	1.58325e-06	5.74788e-05
24	Adaptive immune system	Adaptive_Immune_System	-1.04665	0.290614	0.710166	-1.38689	0.00174699	0.0227928	-1.24631	0.0122473	0.0818119	-0.964979	0.60401	0.865489	-1.36052	0.00320957	0.0394116
24	Adaptive immune system	DAP12_interactions	-0.540696	0.996255	0.999348	-1.80866	0.000862463	0.0143528	-1.02002	0.420319	0.712091	-1.10222	0.322245	0.721984	-1.01477	0.42607	0.726672
24	Adaptive immune system	DAP12_signaling	0.560462	0.985201	0.999348	-1.78266	0.00205856	0.0260439	-1.0088	0.43487	0.724036	-1.10272	0.322515	0.721984	-1.00928	0.451677	0.73951
24	Adaptive immune system	EndosomalVacuolar_pathway	-0.856411	0.664062	0.947027	-1.69185	0.00340081	0.0364061	-0.867409	0.644491	0.86104	-1.30203	0.163743	0.55138	-1.01432	0.414397	0.722881
24	Adaptive immune system	Immunoregulatory_interactions_between_a_Lymphoid_and_a_non_Lymphoid_cell	-1.07414	0.340824	0.740889	-1.71517	0.00495746	0.0481335	-0.78521	0.799172	0.975597	-0.989082	0.467505	0.796025	-0.950884	0.532039	0.786287

## Sheet: geneSet_intersections
pathway_cluster	pathway_cluster_name	total_genes	total_genes_in_background	non_reverted	reverted	DPN_DIP	E2_PPT
1	Vitamin metabolism	157	128	3	5	4	6
2	Development	374	202	4	6	8	7
3	Hemostasis	520	351	10	13	10	12
4	Phagocytosis	77	67	0	2	1	2
5	Extracellular matrix	247	139	6	7	25	7
6	Carbohydrate metabolism	207	156	0	4	11	6
7	GPCR signaling	1560	614	20	29	16	27
8	Lipid metabolism	600	487	24	37	9	19
9	Kinase signaling	392	308	2	6	9	11
10	PI3KAKT regulation	106	72	1	2	2	3
11	Nucleotide metabolism	87	75	3	2	2	2
12	Mitochondrial respiration	128	109	0	0	1	3
13	Transcription	75	72	0	0	0	0
14	Cell cycle	382	302	3	4	5	6
15	Chromatin organization	177	137	0	1	1	1
16	Amino acid metabolism	190	152	6	3	0	8
17	IGF regulation	116	87	3	2	10	6
18	Transport	530	440	8	5	4	13
19	Translation	332	320	0	0	0	3
20	DNA repair	75	64	6	1	1	0
21	Biological oxidations	186	151	11	18	1	14
22	Complement cascade	48	40	2	3	4	1
23	RNA metabolism	503	487	1	0	0	4
24	Adaptive immune system	563	427	5	3	5	14
