# Supplementary material for: Estrogen receptor activation remodels TEAD1 gene expression to alleviate hepatic steatosis
Source: Mol Syst Biol. 2024 Mar 8;20(4):374–402. doi: 10.1038/s44320-024-00024-x (PMC10987545; doi:10.1038/s44320-024-00024-x)
Supplement: Supplementary file 11 — Dataset EV7 [file 44320_2024_24_MOESM11_ESM.xlsx]

## Sheet: info
This dataset shows data and intermediate files for estrogen-sensitive enhancer-gene (ESEG) pair identification
Tab	Comment
DAc_enhancer_counts	Raw counts of differentially acetylated enhancers
ESEG_H3K27ac_counts_norm	TPM-normalized gene expression of paired genes and CPM-normalized H3K27ac signal of paired enhancers in individual mouse replicates. One row corresponds to one enhance-gene pair
Step1_ESEG_corr	Contains TPM-normalized gene expression and CPM-normalized H3K27ac of all gene-enhancer pairs as well as their pearson correlation and significance across the 18 replicates. Enhancer center location (locID), information whether the gene was upstream or downstream of the paired enhancer (queryID) are also provided. Each 18 rows correspond to one enhancer-gene pair (1 row for 1 individual mouse)
Step2_ESEG_corr_filt_pval<0.01	Contains TPM-normalized gene expression and CPM-normalized H3K27ac of gene-enhancer pairs as well as their pearson correlation and significance across the 18 replicates. Only Enhancer-gene pairs with pvalue<0.01 are shown. Enhancer center location (locID), information whether the gene was upstream or downstream of the paired enhancer (queryID) are also provided. Each 18 rows correspond to one enh…
Step3_ESEG_corr_filt_reverted	Contains TPM-normalized gene expression and CPM-normalized H3K27ac of gene-enhancer pairs as well as their pearson correlation and significance across the 18 replicates. Only Enhancer-gene pairs with pvalue<0.01 where the gene is also part of the reverted gene set (Fig. 2B) are shown. Enhancer center location (locID), information whether the gene was upstream or downstream of the paired enhancer …
Step4_ESEG_corr_filt_rev_CTCF	Contains TPM-normalized gene expression and CPM-normalized H3K27ac of gene-enhancer pairs as well as their pearson correlation and significance across the 18 replicates. Only Enhancer-gene pairs with pvalue<0.01 where the gene is also part of the reverted gene set (Fig. 2B) and where the enhancer-gene-pair has CTCF peak in the vicinity are shown. Enhancer center location (locID), information whet…

## Sheet: DAc_enhancer_counts
Geneid	CD6_H3K27ac_S2_R1_001	CK0744_H3K27ac_CD2	CK0745_H3K27ac_CD9	CK0746_H3K27ac_HFD3	CK0747_H3K27ac_HFD4	CK0748_H3K27ac_DPN2	CK0749_H3K27ac_DPN3	CK0750_H3K27ac_E2_8	CK0751_H3K27ac_E2_9	DIP10_H3K27ac_S11_R1_001	DIP3_H3K27ac_S9_R1_001	DIP6_H3K27ac_S10_R1_001	DPN6_H3K27ac_S15_R1_001	E2_2_H3K27ac_S16_R1_001	HFD6_H3K27ac_S8_R1_001	PPT1_H3K27ac_S12_R1_001	PPT2_H3K27ac_S13_R1_001	PPT3_H3K27ac_S14_R1_001
chr1.3477320.3477720	0	3	4	15	19	10	9	3	9	2	3	7	2	4	11	1	5	2
chr1.4661455.4661855	8	29	27	59	62	34	39	47	40	13	27	38	36	35	37	36	29	28
chr1.5311844.5312244	6	21	22	42	38	34	31	27	29	16	11	20	37	18	26	26	15	32
chr1.7121365.7121765	35	64	41	23	32	35	42	34	47	19	26	17	24	22	15	20	24	22
chr1.9630792.9631192	31	47	54	81	91	82	69	50	60	39	38	47	53	61	87	32	33	31
chr1.9638940.9639340	14	26	32	55	79	56	46	22	30	26	23	33	28	39	48	23	15	29
chr1.9985632.9986032	1	6	1	14	21	10	17	17	20	9	4	8	11	10	10	8	11	5
chr1.9988652.9989052	17	17	9	32	54	37	50	29	50	16	26	29	42	27	54	36	26	20
chr1.10156075.10156475	3	37	15	2	3	5	6	24	5	0	5	1	5	2	3	9	8	4
chr1.10603807.10604207	4	15	10	35	38	18	23	22	20	3	5	5	9	18	9	5	8	4
chr1.13575546.13575946	72	91	99	56	51	58	66	75	61	36	43	46	49	17	35	41	56	33
chr1.15615330.15615730	15	12	21	57	50	37	38	28	32	20	22	27	24	20	28	15	13	10
chr1.15817016.15817416	3	14	11	27	34	20	35	16	23	7	5	15	11	15	13	11	12	10
chr1.16113665.16114065	10	17	12	37	31	20	15	13	10	12	18	15	15	14	22	11	17	16
chr1.18969905.18970305	21	19	31	53	51	40	47	39	46	28	27	24	22	29	35	23	15	22
chr1.21333639.21334039	7	32	15	8	7	12	18	33	20	8	9	11	9	9	2	9	8	5
chr1.23146136.23146536	34	57	49	11	14	28	56	32	59	15	9	22	29	21	23	15	15	12
chr1.30810224.30810624	8	9	8	37	30	11	10	18	16	12	11	12	11	12	15	5	10	13
chr1.31113141.31113541	0	6	1	41	41	8	12	6	6	4	9	8	6	2	13	10	5	11
chr1.35766058.35766458	5	10	5	20	21	14	18	11	13	10	10	15	12	4	21	7	10	11
chr1.35926217.35926617	24	71	42	11	27	28	57	55	46	22	21	27	41	20	22	33	19	21
chr1.38175909.38176309	22	23	22	51	60	31	47	38	35	16	19	27	22	33	27	25	15	28
chr1.39695641.39696041	8	20	10	31	29	23	26	26	14	12	17	20	17	14	26	18	10	18
chr1.40187952.40188352	22	72	35	24	12	48	33	48	45	11	23	15	23	31	17	35	25	30
chr1.42533018.42533418	11	17	24	46	45	23	35	26	44	14	23	24	21	20	27	17	10	21
chr1.44576014.44576414	5	97	22	2	3	16	17	52	10	5	18	7	23	7	2	15	12	25
chr1.45876696.45877096	8	24	18	50	45	18	31	24	52	18	18	21	14	19	23	19	12	19
chr1.52434310.52434710	43	63	54	33	24	50	66	44	76	35	24	30	37	26	18	36	31	19
chr1.54853633.54854033	17	19	12	53	49	28	26	34	20	20	27	27	28	28	18	17	13	23
chr1.54860213.54860613	6	6	7	26	27	15	15	11	8	8	8	5	9	3	16	3	6	11
chr1.55007247.55007647	15	20	23	55	48	30	24	29	15	15	22	20	14	23	22	18	19	16
chr1.57273162.57273562	3	11	16	37	36	10	28	30	28	15	17	22	10	24	36	14	13	6
chr1.57340897.57341297	27	29	29	80	78	53	80	35	59	28	27	42	32	40	36	28	19	28
chr1.58092172.58092572	42	82	79	22	29	74	94	84	75	28	28	41	36	42	24	35	47	35
chr1.59418393.59418793	17	30	39	7	6	3	21	17	22	3	6	14	9	3	7	9	3	18
chr1.59423416.59423816	70	149	92	70	72	68	80	109	87	46	59	69	86	59	40	71	59	76
chr1.60597890.60598290	11	50	59	14	12	25	28	37	30	9	12	9	18	13	12	8	13	10
chr1.62465987.62466387	16	12	21	43	50	37	30	17	36	11	24	29	10	26	33	13	20	9
chr1.62747958.62748358	24	31	33	65	65	52	67	47	40	25	34	33	31	43	33	24	29	30
chr1.62823290.62823690	18	36	43	89	116	56	57	52	63	39	59	40	61	39	48	34	33	36
chr1.62827400.62827800	18	22	21	60	71	40	37	28	34	20	26	21	14	36	27	14	20	18
chr1.64907932.64908332	3	6	2	16	17	14	3	8	20	6	6	8	8	6	10	8	5	4
chr1.66825526.66825926	4	23	14	3	4	15	15	7	18	5	8	4	4	4	0	5	1	4
chr1.67001946.67002346	17	25	28	58	57	34	41	22	24	19	26	25	27	14	29	15	13	16
chr1.67055809.67056209	13	61	21	13	11	15	29	47	16	14	25	16	25	8	5	11	14	15
chr1.67061670.67062070	52	100	102	51	49	81	100	94	70	36	52	48	82	35	31	47	45	44
chr1.67067454.67067854	43	83	78	23	27	67	63	39	57	36	34	31	58	44	31	24	31	32
chr1.71230901.71231301	43	81	61	124	151	76	96	80	91	52	78	49	57	57	67	42	56	48
chr1.73630629.73631029	22	33	21	62	69	22	48	33	44	28	23	26	23	19	28	21	21	21
chr1.73671963.73672363	4	7	5	17	30	13	13	11	16	6	12	18	11	7	13	7	9	7
chr1.73929892.73930292	86	240	174	84	89	112	138	161	100	57	112	101	143	89	89	79	84	112
chr1.74074543.74074943	30	36	55	109	111	70	69	59	75	30	53	37	48	34	48	37	41	46
chr1.74082538.74082938	65	99	91	160	176	114	105	102	90	73	94	91	84	91	105	72	58	91
chr1.74106095.74106495	3	10	14	54	64	13	16	7	17	6	14	11	10	18	24	9	7	15
chr1.74109378.74109778	22	47	40	84	121	37	56	25	44	27	38	25	27	37	67	21	14	25
chr1.74110024.74110424	6	14	12	41	40	16	19	12	17	10	12	5	10	6	25	7	7	12
chr1.74111416.74111816	9	8	13	30	51	10	15	11	15	3	7	5	14	4	30	4	2	10
chr1.74112825.74113225	6	25	7	43	48	12	28	5	18	7	18	9	9	10	16	15	12	22
chr1.74190651.74191051	51	61	52	141	128	104	100	58	86	51	48	61	59	55	63	58	39	54
chr1.75014788.75015188	64	142	77	54	58	72	63	89	63	51	37	34	70	34	44	47	40	28
chr1.77965075.77965475	3	8	6	26	19	11	15	5	13	4	9	3	8	7	15	8	4	5
chr1.78510598.78510998	30	22	33	114	119	73	66	78	68	33	80	72	58	56	64	41	53	49
chr1.79814609.79815009	14	53	49	14	10	28	61	33	29	13	11	8	20	13	4	8	20	12
chr1.81744817.81745217	8	3	9	48	66	28	36	19	17	18	13	20	10	23	28	11	9	8
chr1.86485188.86485588	11	43	33	14	11	26	34	26	29	6	14	10	20	12	7	16	9	16
chr1.86633054.86633454	84	63	49	170	157	129	103	124	90	71	78	112	92	91	96	89	63	108
chr1.87798150.87798550	17	21	27	90	66	32	41	43	46	29	35	30	41	22	31	31	20	31
chr1.87846650.87847050	11	11	15	36	38	13	16	16	23	18	16	15	19	13	21	9	6	14
chr1.87847472.87847872	5	13	7	19	33	20	21	17	15	10	10	17	18	14	21	11	12	10
chr1.88760830.88761230	30	34	31	4	6	40	49	31	52	13	14	8	24	8	10	20	12	18
chr1.88763878.88764278	69	90	47	3	8	58	84	45	69	33	16	23	44	31	17	20	30	36
chr1.89104067.89104467	13	40	22	11	13	26	31	25	10	11	14	11	17	8	7	8	12	11
chr1.89107872.89108272	7	52	21	7	10	9	14	24	9	5	11	4	10	7	4	12	6	10
chr1.89670062.89670462	66	134	83	46	46	91	91	110	83	66	60	72	110	76	43	57	84	92
chr1.91245176.91245576	6	26	10	0	3	6	4	16	6	6	8	2	8	4	4	8	11	8
chr1.91420429.91420829	69	150	103	67	55	107	130	114	99	52	84	87	99	84	59	68	72	96
chr1.104605135.104605535	7	9	12	27	30	32	23	21	24	6	12	8	15	12	22	6	5	20
chr1.105105356.105105756	12	12	14	69	46	43	33	19	30	18	23	18	24	11	24	11	8	13
chr1.118349616.118350016	4	7	3	30	28	16	9	13	13	9	8	16	13	13	19	9	10	15
chr1.118681655.118682055	6	4	7	52	36	13	15	14	5	10	14	16	13	18	16	2	6	7
chr1.118812399.118812799	24	50	36	9	3	22	27	42	11	11	12	10	19	9	3	23	9	16
chr1.127045899.127046299	30	51	35	13	17	35	45	41	33	27	27	16	30	42	14	18	27	30
chr1.127755920.127756320	29	53	73	26	23	54	68	38	53	28	23	32	30	19	25	19	28	18
chr1.131049409.131049809	22	18	23	59	60	37	29	24	27	8	20	30	18	26	20	17	14	12
chr1.131511819.131512219	25	51	55	93	106	75	63	48	64	32	44	55	50	58	70	42	37	33
chr1.131613093.131613493	22	18	20	67	68	43	44	27	58	21	31	38	30	54	35	51	34	31
chr1.131619656.131620056	27	13	19	133	127	56	49	50	80	31	40	45	44	75	70	78	34	80
chr1.131623612.131624012	40	42	34	112	100	64	66	63	84	39	51	52	58	99	60	63	39	58
chr1.131638200.131638600	30	23	31	63	68	47	54	37	69	38	34	35	36	86	44	72	44	57
chr1.131991416.131991816	68	159	122	71	76	87	111	122	77	37	73	43	72	49	34	70	66	75
chr1.133507941.133508341	13	24	14	3	1	8	29	20	9	4	6	3	9	0	2	6	10	4
chr1.134105578.134105978	6	8	7	22	29	12	15	6	22	5	12	4	10	7	16	3	4	6
chr1.134163907.134164307	3	5	10	47	46	12	6	3	8	4	8	13	2	5	14	4	1	3
chr1.134172932.134173332	6	5	4	37	40	12	15	16	9	10	10	20	8	6	11	3	9	7
chr1.134241982.134242382	29	51	57	100	99	53	55	56	82	35	47	43	59	50	47	34	46	52
chr1.136842431.136842831	29	84	72	34	33	40	58	52	42	23	28	21	32	38	22	30	45	16
chr1.154077872.154078272	6	48	23	3	5	20	25	41	4	3	11	7	9	6	1	13	10	16
chr1.155322874.155323274	12	4	9	33	41	12	21	18	24	10	16	18	15	13	15	17	11	10
chr1.157073573.157073973	7	4	7	34	35	21	12	15	15	15	15	11	6	20	28	15	12	10
chr1.157198341.157198741	12	39	28	4	8	10	32	24	12	7	5	7	8	8	7	5	6	12
chr1.158932202.158932602	10	114	27	10	8	15	28	63	26	8	18	6	22	9	3	16	8	19
chr1.160374005.160374405	5	11	13	33	38	7	29	14	22	2	9	11	20	9	15	4	9	13
chr1.161378325.161378725	3	12	18	38	60	21	35	30	27	9	22	13	18	11	12	12	14	15
chr1.162037306.162037706	20	38	38	75	67	40	51	28	27	22	21	29	40	33	40	39	24	32
chr1.165506092.165506492	4	7	11	28	28	15	16	20	12	6	14	13	12	16	10	4	6	3
chr1.167374891.167375291	51	72	67	121	125	95	105	62	98	57	71	93	68	103	79	53	50	48
chr1.167386989.167387389	35	50	52	119	142	72	106	31	74	41	52	52	34	86	58	24	41	20
chr1.168345208.168345608	8	23	13	74	63	38	42	27	24	8	21	17	33	29	30	23	19	38
chr1.168472941.168473341	8	5	12	35	31	25	19	23	22	11	11	10	20	12	18	14	15	15
chr1.168475885.168476285	8	8	5	41	32	20	23	10	12	4	6	19	13	10	13	14	8	2
chr1.168502389.168502789	6	9	6	19	20	19	14	13	12	12	15	8	13	11	20	12	9	12
chr1.169921843.169922243	15	44	28	13	14	31	35	20	29	13	11	18	19	18	9	10	8	10
chr1.172274357.172274757	12	12	5	52	49	19	29	16	15	15	23	17	24	15	43	16	7	18
chr1.172643158.172643558	2	0	4	30	34	12	17	4	9	8	8	5	2	20	13	5	3	7
chr1.174568942.174569342	15	30	36	10	5	11	18	11	12	4	3	5	6	5	4	7	1	0
chr1.174766102.174766502	24	155	56	4	4	25	27	104	15	13	18	19	43	8	2	32	18	32
chr1.174771703.174772103	26	72	59	17	16	27	57	48	26	13	21	12	20	14	15	15	12	16
chr1.174800184.174800584	18	43	41	13	18	27	48	37	31	12	18	23	22	10	11	12	21	12
chr1.176724091.176724491	10	17	14	46	46	10	14	23	28	11	20	11	15	6	13	20	13	13
chr1.176982854.176983254	33	57	35	86	93	54	83	51	54	26	39	61	43	51	46	40	33	41
chr1.177008712.177009112	24	24	13	55	73	34	52	44	32	34	55	53	23	26	53	18	22	26
chr1.177013145.177013545	30	43	25	95	111	60	63	56	69	40	45	62	32	45	60	39	33	53
chr1.177045686.177046086	13	21	17	63	67	27	31	26	41	22	27	20	22	21	26	13	13	18
chr1.179568978.179569378	9	5	15	36	38	27	35	6	17	11	8	13	7	13	11	9	9	8
chr1.179586658.179587058	12	26	30	49	58	37	33	19	19	11	20	20	13	22	29	21	14	20
chr1.179593160.179593560	12	8	8	29	37	13	14	10	14	6	6	11	10	12	11	4	6	6
chr1.180021520.180021920	6	9	10	19	33	31	23	12	18	11	16	19	6	21	21	9	11	10
chr1.180023617.180024017	14	18	17	46	40	40	31	17	21	11	20	26	11	47	30	13	25	17
chr1.181035964.181036364	111	131	121	207	223	155	162	101	116	97	138	122	104	161	173	99	80	120
chr1.181047203.181047603	4	11	7	27	16	8	13	6	9	5	3	9	9	9	23	3	2	3
chr1.182563413.182563813	133	202	177	78	74	180	234	196	180	115	140	124	151	207	36	129	136	117
chr1.182574439.182574839	13	27	9	5	8	20	35	20	27	11	4	7	17	6	3	9	12	9
chr1.182584641.182585041	29	77	82	17	32	64	118	100	85	33	59	46	49	60	4	45	47	42
chr1.182602496.182602896	21	33	28	8	7	44	78	49	51	17	13	23	27	30	1	15	25	20
chr1.182609692.182610092	53	83	73	51	43	85	93	67	68	57	59	70	74	59	22	54	45	46
chr1.185298787.185299187	11	3	15	61	45	24	25	27	21	9	28	24	18	26	27	17	15	10
chr1.186263415.186263815	19	68	49	13	17	7	26	45	44	11	15	14	17	14	5	18	28	14
chr1.186373808.186374208	21	35	31	10	10	16	14	31	20	10	12	10	7	13	11	14	15	7
chr1.187743422.187743822	11	11	18	38	46	31	56	21	24	11	14	20	17	17	16	15	7	7
chr1.187759205.187759605	15	12	34	85	64	70	78	34	35	26	23	44	25	30	27	20	23	14
chr1.187896531.187896931	11	15	11	35	41	39	34	16	15	15	9	26	23	24	20	14	9	14
chr1.188077896.188078296	10	6	6	47	40	19	22	21	12	15	18	19	17	16	14	16	13	25
chr1.188118287.188118687	15	15	15	45	43	33	31	21	21	12	12	20	18	24	14	12	15	19
chr1.188139966.188140366	3	2	4	27	23	4	10	8	10	9	14	7	4	13	9	5	4	6
chr1.190076325.190076725	29	28	37	7	10	23	39	10	32	8	12	12	15	13	14	9	8	9
chr1.191230534.191230934	16	9	14	51	44	29	25	31	20	20	24	31	17	32	29	33	16	25
chr1.191663318.191663718	44	43	53	108	98	77	84	67	62	51	67	60	37	87	54	42	44	36
chr1.191681321.191681721	14	11	11	76	83	29	32	14	36	17	23	28	24	44	37	17	17	22
chr1.191687830.191688230	1	3	4	20	15	15	11	13	17	5	4	7	8	19	7	7	6	7
chr1.191692902.191693302	20	42	38	69	92	50	58	52	46	30	45	37	33	55	42	23	36	31
chr1.193011233.193011633	5	2	4	11	22	10	14	5	15	4	12	11	3	5	15	3	5	5
chr1.193934115.193934515	24	77	41	22	12	33	58	68	43	15	24	20	33	27	13	19	30	19
chr1.195038164.195038564	7	5	17	34	30	15	13	13	16	4	7	8	13	15	17	8	5	5
chr10.3978685.3979085	22	46	42	77	106	23	21	42	76	17	31	30	36	23	72	33	24	31
chr10.8947400.8947800	26	66	43	18	21	41	36	46	36	13	16	24	29	34	17	19	21	22
chr10.8983110.8983510	20	75	46	24	17	33	36	39	26	12	20	9	25	21	13	22	18	20
chr10.10425410.10425810	13	34	23	8	11	22	26	20	33	9	12	11	20	10	5	8	11	12
chr10.13838479.13838879	4	3	13	28	21	13	20	10	17	7	13	18	11	15	14	5	6	11
chr10.17355253.17355653	3	3	7	25	26	20	25	10	13	9	10	10	8	7	8	10	5	11
chr10.17362891.17363291	13	18	17	51	45	39	34	24	31	15	24	19	24	27	20	16	12	11
chr10.18004697.18005097	19	90	43	19	20	23	29	68	36	19	36	26	35	35	20	32	24	36
chr10.18363827.18364227	13	51	10	2	3	13	24	44	7	9	16	7	27	12	4	17	8	20
chr10.18369800.18370200	70	166	118	61	54	87	100	118	72	52	75	49	104	66	53	93	57	98
chr10.19443431.19443831	8	6	7	31	18	20	10	13	24	6	13	11	13	6	19	7	8	7
chr10.19464025.19464425	3	22	21	49	53	51	35	46	54	25	19	25	39	18	47	18	19	14
chr10.21605305.21605705	20	43	35	65	63	37	44	49	56	25	26	38	27	33	46	19	28	36
chr10.21685621.21686021	31	33	45	81	90	41	41	27	32	15	33	33	37	22	39	26	20	23
chr10.23753855.23754255	7	60	25	6	10	39	29	35	22	22	30	20	35	35	5	23	20	27
chr10.23864356.23864756	31	73	70	35	39	47	73	56	64	29	32	26	38	41	21	49	30	36
chr10.24238226.24238626	9	34	17	1	0	5	21	12	17	4	3	0	4	2	0	1	7	3
chr10.24246433.24246833	16	144	88	3	2	25	49	91	64	19	20	16	31	14	4	25	29	25
chr10.24254917.24255317	18	88	43	2	1	22	37	39	25	12	11	8	28	17	2	16	24	30
chr10.24637814.24638214	9	13	19	52	45	33	18	20	37	9	14	20	17	18	28	17	12	9
chr10.24942962.24943362	13	53	50	20	10	34	29	40	26	8	36	11	24	20	11	21	22	12
chr10.29019054.29019454	8	26	30	3	4	13	24	28	16	4	6	9	6	10	4	12	13	11
chr10.29044472.29044872	73	123	114	39	38	69	102	100	100	42	68	61	37	47	40	34	56	39
chr10.29050495.29050895	11	18	15	1	3	5	15	11	25	2	2	3	6	4	2	1	3	2
chr10.29058556.29058956	55	102	99	22	35	77	102	81	98	32	45	40	37	40	44	32	52	39
chr10.37480168.37480568	11	15	18	56	44	27	24	12	22	10	22	12	16	15	22	17	13	13
chr10.42081987.42082387	2	2	13	31	20	9	7	9	13	6	6	3	2	5	15	5	2	6
chr10.42082582.42082982	5	10	14	42	41	15	10	9	14	4	9	6	9	9	9	4	3	4
chr10.42115596.42115996	6	3	10	27	18	14	9	4	14	4	6	7	6	4	16	7	1	8
chr10.42708930.42709330	10	35	21	10	4	10	16	18	14	6	11	3	10	17	3	10	4	9
chr10.43707821.43708221	14	15	15	36	48	32	42	32	23	24	21	29	26	41	29	11	18	20
chr10.43742587.43742987	41	47	43	110	108	71	85	64	54	37	51	58	68	72	44	31	43	46
chr10.44008671.44009071	11	11	15	42	62	33	27	38	27	17	23	22	17	13	32	14	12	16
chr10.60820790.60821190	16	24	26	53	88	27	44	36	26	28	41	31	38	24	40	32	29	31
chr10.61466556.61466956	9	13	17	48	37	11	15	10	22	8	10	10	13	9	17	9	4	11
chr10.68179661.68180061	29	27	41	87	78	63	59	52	55	23	29	43	35	45	43	52	29	31
chr10.68328219.68328619	24	30	11	57	75	46	52	42	33	28	40	44	42	46	18	36	22	35
chr10.68536511.68536911	12	23	11	6	4	17	20	21	11	13	8	9	11	6	4	9	7	8
chr10.69126242.69126642	13	8	7	30	32	12	25	15	23	8	9	15	8	12	22	12	7	11
chr10.71252089.71252489	15	18	15	49	54	36	44	39	33	28	18	44	30	43	25	18	36	32
chr10.75046132.75046532	75	93	82	36	40	72	111	83	59	31	27	43	44	60	36	36	39	32
chr10.77377821.77378221	36	63	57	21	25	49	46	40	59	26	25	27	38	20	16	21	23	18
chr10.77572480.77572880	45	54	44	112	128	74	98	65	66	67	45	69	74	57	74	50	42	49
chr10.78197834.78198234	10	13	8	41	34	26	20	19	17	9	18	13	13	16	14	9	11	14
chr10.79595816.79596216	32	33	34	77	73	46	69	70	76	26	41	49	34	49	50	34	39	35
chr10.79695885.79696285	15	32	19	54	54	35	32	27	31	30	28	35	29	44	33	26	22	28
chr10.80024491.80024891	17	18	12	27	40	24	40	17	26	29	19	25	17	21	32	20	20	15
chr10.86397826.86398226	24	35	25	71	60	39	45	49	53	23	30	37	47	44	43	28	27	26
chr10.87032379.87032779	63	161	127	62	71	86	125	99	75	34	35	35	73	37	52	37	38	37
chr10.87704777.87705177	6	59	21	4	7	21	41	68	18	12	20	13	22	27	4	42	15	27
chr10.87827746.87828146	12	24	25	6	7	11	25	27	19	8	10	10	10	21	6	14	11	11
chr10.88510922.88511322	14	18	17	78	73	42	44	33	41	27	35	15	31	37	37	29	14	28
chr10.88514625.88515025	46	63	74	131	139	57	94	50	86	30	76	66	52	68	59	59	54	51
chr10.89838646.89839046	6	1	2	17	16	18	15	8	6	2	2	13	10	7	9	6	9	5
chr10.92082317.92082717	24	14	23	64	61	45	32	19	23	27	42	22	20	24	24	12	14	13
chr10.93144712.93145112	10	5	13	30	32	20	33	19	23	12	14	15	10	8	16	9	18	11
chr10.95695642.95696042	49	42	62	129	110	77	89	51	72	48	66	44	35	71	64	48	43	39
chr10.106937307.106937707	4	15	27	76	81	43	52	32	29	30	43	52	26	28	25	12	18	13
chr10.106941144.106941544	0	7	13	39	37	15	20	13	9	15	17	17	8	10	14	3	6	4
chr10.106957031.106957431	10	4	13	54	47	22	38	19	20	17	24	28	14	13	16	12	13	17
chr10.107039939.107040339	33	45	67	161	143	92	93	71	57	56	66	107	67	45	65	49	37	41
chr10.107116772.107117172	18	30	48	99	72	76	59	42	42	35	53	66	39	38	37	30	31	27
chr10.107345373.107345773	12	65	22	8	7	8	34	42	25	8	14	3	33	13	1	40	9	22
chr10.111522013.111522413	17	32	22	9	15	22	28	35	23	11	17	21	18	16	6	10	18	21
chr10.112973571.112973971	15	18	20	61	45	25	35	19	20	11	27	26	17	23	29	20	14	22
chr10.115032104.115032504	11	28	20	5	14	15	25	28	18	9	12	18	8	15	3	20	13	18
chr10.117185420.117185820	7	36	16	4	5	7	7	14	14	3	12	4	12	6	4	7	7	7
chr10.118706076.118706476	27	54	58	22	24	49	61	52	61	22	28	25	29	36	22	38	26	28
chr10.120986399.120986799	1	6	12	17	35	13	12	13	17	8	8	11	12	11	22	8	3	13
chr10.121515946.121516346	43	67	94	37	44	71	83	38	68	28	30	32	48	38	28	26	41	28
chr10.123536724.123537124	1	4	5	21	22	9	7	4	15	5	5	2	1	1	24	0	2	3
chr10.125265958.125266358	17	28	41	62	60	36	48	32	30	35	37	28	27	34	35	16	19	25
chr10.127492418.127492818	16	18	20	63	56	34	24	34	35	9	28	17	31	13	15	18	14	18
chr10.127847708.127848108	15	14	20	53	54	29	22	16	22	18	15	19	11	17	18	12	12	14
chr11.3813003.3813403	2	3	3	24	17	7	16	8	12	5	2	3	4	8	13	3	5	2
chr11.3937560.3937960	19	34	40	106	96	67	55	50	42	51	46	50	33	44	55	35	25	41
chr11.4393878.4394278	4	3	8	39	19	17	12	11	9	2	7	5	9	2	12	10	5	4
chr11.4394544.4394944	2	2	4	31	22	9	7	9	9	4	4	3	13	3	8	6	3	3
chr11.4905991.4906391	48	42	49	163	195	63	73	52	91	36	79	62	101	48	83	76	64	70
chr11.5139608.5140008	19	28	29	11	15	26	35	23	27	8	14	8	28	12	8	11	10	7
chr11.5499409.5499809	92	234	131	99	74	102	125	174	127	82	91	93	153	114	48	118	87	131
chr11.11922269.11922669	18	42	34	13	18	29	36	45	22	12	21	10	18	22	5	22	8	24
chr11.11946224.11946624	2	78	11	1	0	5	4	39	8	3	8	0	9	2	0	9	4	11
chr11.16525167.16525567	8	56	20	6	2	7	9	28	10	5	12	5	27	8	1	14	5	15
chr11.16529078.16529478	6	46	24	2	1	10	9	45	8	3	11	1	16	7	3	8	10	4
chr11.16702515.16702915	132	468	319	135	165	197	286	377	214	133	240	179	334	206	112	290	225	328
chr11.16800607.16801007	40	28	41	91	96	87	87	44	64	62	35	73	41	56	55	59	37	34
chr11.20370123.20370523	3	4	3	22	29	16	27	11	8	12	8	11	11	13	16	5	3	6
chr11.20370887.20371287	5	11	9	21	31	14	21	9	20	1	13	24	6	12	20	6	7	5
chr11.20990383.20990783	11	15	16	45	48	26	22	27	19	11	17	9	10	8	23	11	7	15
chr11.21422087.21422487	8	7	20	38	60	17	24	16	27	5	4	15	9	7	32	9	7	9
chr11.23148460.23148860	94	180	166	90	114	93	118	144	89	57	84	59	102	90	54	82	65	82
chr11.25838734.25839134	13	7	4	58	35	15	9	8	22	3	15	14	14	7	12	9	4	7
chr11.26444057.26444457	9	16	20	62	64	30	36	25	38	10	20	16	18	10	21	18	16	13
chr11.26572954.26573354	13	21	15	39	46	22	23	19	21	17	26	18	29	18	21	15	16	10
chr11.29532497.29532897	34	32	38	9	15	35	42	22	40	12	20	21	23	23	14	17	33	21
chr11.29607772.29608172	2	4	2	17	9	9	5	5	12	4	3	10	3	14	29	7	3	11
chr11.29612742.29613142	20	22	19	45	54	45	35	26	58	20	27	32	16	23	50	27	18	31
chr11.29613900.29614300	19	21	23	40	65	42	44	29	48	29	36	27	24	45	72	23	28	24
chr11.29762508.29762908	1	9	7	21	25	7	17	10	17	6	5	8	5	11	19	6	6	7
chr11.32150956.32151356	56	88	48	14	19	46	63	41	40	22	17	29	30	38	16	22	29	25
chr11.32605130.32605530	30	55	40	74	91	50	56	36	45	35	32	37	23	44	65	31	38	39
chr11.35750132.35750532	6	6	9	42	51	11	18	13	17	11	8	11	15	7	10	13	9	2
chr11.36632036.36632436	16	17	20	51	57	19	33	26	26	8	16	19	21	31	21	25	16	17
chr11.37143682.37144082	13	15	14	36	43	28	40	23	34	14	11	18	12	24	27	6	15	14
chr11.37150143.37150543	4	23	20	60	68	51	55	31	48	20	38	31	22	27	20	19	23	18
chr11.43147838.43148238	27	81	61	128	123	71	60	89	59	29	59	43	60	42	84	57	36	66
chr11.43154600.43155000	1	2	3	28	29	4	6	5	5	3	4	5	3	4	8	5	3	6
chr11.43186095.43186495	3	8	3	31	54	10	14	7	17	1	8	7	2	10	13	6	5	7
chr11.43622165.43622565	24	62	48	16	27	21	37	36	26	11	23	19	21	11	15	13	12	18
chr11.43638214.43638614	7	125	65	3	5	12	15	70	11	7	31	3	40	6	4	18	12	26
chr11.45158008.45158408	4	4	8	32	40	24	24	14	17	13	12	19	16	13	15	13	5	16
chr11.45533449.45533849	3	4	1	28	24	5	7	6	5	1	3	4	4	7	8	2	5	5
chr11.49840974.49841374	17	32	35	67	63	37	57	27	46	23	20	23	29	14	58	28	14	19
chr11.50266197.50266597	51	39	40	91	103	74	75	52	52	55	67	60	50	63	49	46	61	59
chr11.52094819.52095219	61	91	115	179	194	132	120	101	93	75	84	95	94	85	92	85	64	95
chr11.53314766.53315166	7	17	9	31	31	11	16	29	50	21	11	19	8	43	16	15	16	22
chr11.53883099.53883499	9	6	12	45	43	24	30	9	29	7	20	18	12	20	15	11	12	12
chr11.54056431.54056831	17	20	12	46	40	20	42	32	32	13	16	26	14	25	23	16	17	14
chr11.59513374.59513774	9	9	18	29	38	21	28	17	23	16	15	14	7	9	19	6	9	15
chr11.59814593.59814993	80	157	132	83	74	82	126	99	93	57	60	60	78	53	56	67	69	83
chr11.60314354.60314754	42	49	53	19	15	31	48	57	44	20	30	27	26	19	18	15	27	22
chr11.60837840.60838240	31	42	33	85	111	61	57	50	53	54	53	40	36	45	48	43	24	46
chr11.60845163.60845563	43	41	37	130	97	69	68	52	41	55	64	66	42	53	66	31	41	57
chr11.61355519.61355919	24	19	34	77	84	55	64	35	60	25	42	42	32	45	43	36	26	31
chr11.62500411.62500811	36	42	46	101	94	64	75	62	47	43	57	41	39	54	42	42	40	27
chr11.64187709.64188109	16	15	7	40	44	20	15	23	25	16	13	32	21	18	18	17	14	13
chr11.64588620.64589020	26	59	47	15	15	26	54	78	39	21	30	22	48	56	26	46	31	51
chr11.69114486.69114886	12	22	19	54	62	32	17	26	38	16	18	10	14	34	22	14	13	23
chr11.70218434.70218834	7	11	9	39	42	21	33	18	8	8	10	19	14	13	6	7	13	12
chr11.74756838.74757238	7	14	16	50	47	23	53	26	26	8	12	29	22	16	28	10	13	12
chr11.74867548.74867948	26	34	44	64	77	87	88	68	67	34	56	74	47	65	51	37	40	37
chr11.74954900.74955300	15	31	18	48	55	29	42	23	32	21	28	21	21	35	33	17	19	19
chr11.75608564.75608964	9	9	11	31	33	19	29	10	13	10	9	7	4	17	24	6	9	13
chr11.75659327.75659727	14	20	20	47	45	26	37	17	29	15	18	20	24	27	36	17	22	24
chr11.75661115.75661515	25	38	38	74	88	49	50	40	38	31	36	41	23	61	43	15	22	29
chr11.76749160.76749560	17	28	24	10	4	16	31	23	13	6	8	5	8	8	4	11	16	9
chr11.77199811.77200211	23	52	35	88	77	67	72	46	66	35	37	31	43	47	38	25	30	31
chr11.79763551.79763951	89	164	129	56	64	159	162	155	129	73	95	122	101	144	56	63	108	84
chr11.83896693.83897093	30	50	59	28	12	46	54	28	31	6	23	7	23	22	19	16	14	11
chr11.84176396.84176796	11	27	14	3	7	7	9	6	8	1	2	2	4	3	2	0	4	2
chr11.86381941.86382341	36	56	49	20	20	40	65	53	55	22	18	32	23	30	28	26	38	28
chr11.86859983.86860383	60	79	78	123	150	83	95	81	92	54	68	54	54	81	106	69	47	46
chr11.88909462.88909862	58	65	51	153	132	103	87	110	75	68	78	80	74	98	73	59	66	90
chr11.89734103.89734503	5	5	4	25	29	15	9	12	7	12	10	17	9	8	6	0	6	6
chr11.90025866.90026266	5	14	9	29	41	14	23	14	16	8	19	15	21	11	18	11	12	13
chr11.90196060.90196460	16	17	23	51	49	34	47	31	23	19	20	25	22	25	34	15	18	24
chr11.90231524.90231924	17	21	16	56	44	23	37	20	22	10	15	24	24	21	19	17	16	14
chr11.90240844.90241244	41	55	54	116	99	88	80	61	86	39	49	59	81	72	65	52	44	39
chr11.94182894.94183294	4	9	7	25	20	13	11	4	10	2	9	5	6	8	23	7	4	6
chr11.94273822.94274222	117	200	163	280	303	216	187	187	188	139	156	165	143	171	206	139	127	161
chr11.94281551.94281951	32	30	59	88	85	46	44	68	32	45	31	45	41	50	68	46	32	54
chr11.94346891.94347291	64	40	64	132	130	105	109	71	107	72	73	76	68	117	86	66	80	75
chr11.94361800.94362200	78	41	71	163	186	124	131	103	172	77	92	101	86	137	56	86	75	88
chr11.94370351.94370751	33	33	32	94	103	66	66	58	71	44	46	39	32	58	60	40	35	38
chr11.94379476.94379876	9	15	16	42	43	45	43	24	34	18	19	28	18	35	21	15	19	22
chr11.94401423.94401823	17	22	17	73	61	48	52	45	59	26	26	37	29	49	45	40	28	34
chr11.94404479.94404879	77	99	68	185	189	139	137	123	172	98	101	118	113	118	106	93	91	117
chr11.95178915.95179315	3	4	18	36	29	15	11	18	14	9	7	8	13	10	10	11	12	9
chr11.95251824.95252224	15	13	11	65	59	14	17	9	18	8	13	5	11	10	35	6	7	13
chr11.95439018.95439418	7	40	14	3	9	11	12	18	10	3	8	4	8	3	4	7	4	11
chr11.97321351.97321751	4	1	3	45	49	9	5	10	8	7	16	7	12	5	20	8	5	8
chr11.97594236.97594636	6	9	6	17	27	19	22	14	12	15	9	11	13	10	19	7	6	11
chr11.97974493.97974893	7	6	10	31	25	25	20	22	19	5	16	14	9	12	22	13	10	16
chr11.99441196.99441596	2	3	3	21	30	6	1	3	6	5	4	5	1	2	12	3	1	0
chr11.100486125.100486525	13	18	19	66	54	24	42	24	23	16	25	28	24	29	25	21	14	19
chr11.100490469.100490869	29	26	31	99	79	36	51	38	41	26	27	25	30	45	44	30	33	41
chr11.101163154.101163554	11	12	12	104	72	30	30	32	32	18	31	32	25	35	33	33	24	33
chr11.102263669.102264069	50	51	44	114	99	78	74	82	109	55	56	70	63	88	47	62	54	54
chr11.104525684.104526084	8	4	7	30	24	19	13	15	12	15	15	12	15	18	12	8	7	10
chr11.106057775.106058175	35	31	27	73	71	76	57	57	46	42	46	54	45	53	38	33	29	32
chr11.106102877.106103277	13	8	6	29	22	15	13	18	13	11	13	9	11	18	18	8	10	14
chr11.107055122.107055522	15	16	10	38	37	23	22	21	19	18	15	14	27	11	21	16	14	19
chr11.107110000.107110400	10	46	44	11	13	19	19	28	17	10	5	22	22	17	8	18	27	31
chr11.107403173.107403573	29	67	68	37	31	36	51	40	41	22	35	30	39	31	22	23	19	25
chr11.107849825.107850225	6	30	19	6	4	7	6	20	2	7	8	0	8	8	1	9	5	16
chr11.108003047.108003447	8	3	10	76	71	10	11	15	14	11	16	18	9	12	40	13	10	16
chr11.111242376.111242776	9	24	16	5	5	14	15	23	9	7	4	8	11	8	2	12	6	12
chr11.111996585.111996985	4	11	12	38	27	15	16	10	23	5	8	7	16	3	20	17	3	5
chr11.113101226.113101626	73	102	77	43	52	84	88	77	93	61	57	50	66	49	40	44	51	55
chr11.113126282.113126682	34	52	36	24	15	46	51	59	41	22	21	15	28	42	16	32	24	44
chr11.113132759.113133159	82	126	101	62	44	100	119	104	92	43	57	53	78	80	55	49	64	65
chr11.113147901.113148301	78	87	80	45	39	82	85	75	62	35	42	64	51	72	39	41	51	54
chr11.113194791.113195191	46	90	74	13	10	32	46	21	52	13	17	15	33	5	22	15	7	4
chr11.115433069.115433469	71	81	96	177	174	120	116	50	93	70	85	82	70	118	111	47	64	60
chr11.115457617.115458017	11	13	10	40	45	14	23	6	21	17	12	13	7	11	22	7	8	14
chr11.115777854.115778254	32	48	38	94	77	46	65	78	101	45	47	44	44	46	40	37	50	46
chr11.116682204.116682604	54	81	81	161	172	125	125	93	137	76	99	77	77	91	89	80	69	75
chr11.117595845.117596245	9	21	14	44	43	14	30	15	35	6	17	8	11	16	22	13	12	9
chr11.119192141.119192541	11	9	12	43	39	25	26	21	22	13	15	18	26	22	21	16	18	18
chr11.119562506.119562906	43	43	32	83	93	63	67	65	76	45	44	40	57	44	41	34	33	43
chr11.119577290.119577690	76	58	70	172	153	113	99	80	109	71	102	89	75	87	117	52	56	72
chr11.120135425.120135825	3	15	17	25	37	17	27	14	17	11	13	8	9	15	28	8	7	11
chr11.120510168.120510568	60	92	78	167	152	78	102	47	80	59	74	91	74	86	106	68	59	66
chr11.120898280.120898680	19	32	20	58	57	24	30	33	36	21	23	27	30	30	37	16	21	28
chr12.8089850.8090250	24	88	46	20	19	30	37	68	52	33	35	19	54	50	14	50	30	55
chr12.8563290.8563690	38	47	44	16	16	37	46	47	44	21	35	28	22	28	13	22	18	22
chr12.11609033.11609433	2	1	3	14	14	16	16	13	7	6	7	7	5	8	15	6	5	11
chr12.12787797.12788197	39	84	55	27	27	41	42	53	59	21	21	26	41	25	7	13	23	17
chr12.15850039.15850439	35	43	62	130	143	67	80	36	56	43	69	65	75	64	72	22	36	44
chr12.25239935.25240335	43	61	41	85	112	84	91	60	77	42	55	47	46	70	68	59	49	58
chr12.25794627.25795027	67	151	106	58	67	90	119	154	78	49	69	60	91	79	36	93	46	98
chr12.27941204.27941604	5	12	7	33	35	23	16	16	14	11	12	14	7	11	24	8	9	10
chr12.30215093.30215493	28	66	44	103	98	61	83	53	59	23	42	56	52	62	67	40	34	37
chr12.30226178.30226578	6	6	8	27	25	20	15	18	19	7	19	9	7	13	20	11	13	5
chr12.30246441.30246841	18	14	14	41	52	37	29	24	28	18	22	33	22	33	34	25	19	22
chr12.30341529.30341929	33	63	42	7	12	46	83	45	69	13	18	24	30	47	17	31	26	26
chr12.31401618.31402018	6	16	18	50	51	10	13	14	21	12	14	6	11	7	26	11	8	11
chr12.31539383.31539783	4	3	4	23	18	10	18	12	10	9	10	12	3	10	12	7	6	11
chr12.32306539.32306939	20	25	24	56	66	23	20	34	50	14	29	36	23	36	33	24	12	25
chr12.32919398.32919798	15	33	23	53	69	30	28	28	34	22	19	30	34	25	41	24	24	15
chr12.32929891.32930291	39	61	54	119	120	62	70	84	60	41	60	65	53	63	59	36	43	58
chr12.34238600.34239000	9	30	16	6	5	15	24	16	25	8	12	12	7	8	5	9	5	7
chr12.40027328.40027728	41	33	49	98	98	77	87	43	57	39	42	68	34	55	41	45	38	30
chr12.41084645.41085045	27	50	29	77	75	39	39	44	32	15	30	37	31	34	60	39	20	54
chr12.44245593.44245993	19	40	30	65	70	48	57	51	54	25	31	44	23	49	39	27	20	27
chr12.51105395.51105795	12	23	16	5	6	14	15	16	16	11	6	8	9	8	2	10	14	7
chr12.51471104.51471504	19	35	47	90	80	69	55	67	45	23	39	36	45	51	45	38	19	37
chr12.51475727.51476127	5	4	10	25	33	20	10	12	14	6	4	5	5	8	14	10	4	4
chr12.51492652.51493052	1	3	4	34	26	8	12	13	6	4	3	3	8	10	10	8	6	7
chr12.55054749.55055149	7	4	4	28	30	20	20	12	10	4	3	10	7	9	9	7	0	3
chr12.55059498.55059898	15	16	24	71	64	33	24	15	35	11	12	25	15	16	30	10	8	7
chr12.55062401.55062801	11	17	14	65	67	25	35	16	27	15	9	27	11	15	42	8	5	6
chr12.56952191.56952591	27	20	29	76	70	46	46	29	33	17	19	39	23	24	33	26	12	13
chr12.57399514.57399914	12	75	44	21	23	24	36	49	17	16	20	10	35	21	8	21	16	26
chr12.57650390.57650790	22	108	54	14	13	26	43	110	32	23	49	28	62	47	6	52	20	50
chr12.57898135.57898535	13	16	17	42	51	33	27	13	29	13	19	25	15	17	24	9	12	8
chr12.69995394.69995794	6	10	11	20	28	11	26	14	21	12	10	19	11	9	22	10	6	13
chr12.70633603.70634003	7	12	8	27	24	9	12	5	7	14	12	8	11	6	17	5	6	4
chr12.70707180.70707580	36	82	51	105	110	65	72	53	61	42	58	35	33	48	78	41	36	49
chr12.70757917.70758317	11	15	10	65	63	28	22	22	25	18	25	26	18	20	30	11	13	30
chr12.70850558.70850958	0	5	4	19	24	9	7	4	12	5	5	4	4	3	12	2	7	4
chr12.71429586.71429986	60	108	94	50	58	80	112	108	94	45	41	63	58	51	46	42	59	56
chr12.72671770.72672170	12	8	14	29	41	25	24	22	15	11	15	21	9	17	17	4	10	12
chr12.73352885.73353285	9	12	10	32	31	18	18	16	20	10	18	11	18	9	21	2	5	4
chr12.73481400.73481800	18	42	22	91	74	44	46	31	44	29	34	26	31	29	46	16	14	21
chr12.76099355.76099755	9	4	10	32	29	17	23	19	12	12	23	16	11	17	17	15	11	27
chr12.76289178.76289578	44	57	63	31	32	32	70	34	55	18	36	35	42	37	23	24	39	25
chr12.76303899.76304299	10	39	30	4	10	23	31	17	17	8	8	12	11	9	9	13	13	14
chr12.76512420.76512820	6	5	5	26	28	11	6	8	12	5	5	8	3	5	7	10	11	3
chr12.77095282.77095682	8	25	24	42	39	23	27	27	34	20	17	17	21	21	30	13	9	17
chr12.77208644.77209044	8	5	5	24	20	12	20	12	12	15	11	13	11	15	10	8	8	8
chr12.77292576.77292976	14	13	12	28	49	32	26	17	24	11	15	20	17	28	19	16	12	14
chr12.78174161.78174561	9	9	5	22	27	15	23	21	13	10	7	22	20	21	19	6	10	7
chr12.79767338.79767738	0	6	3	19	22	8	4	9	9	4	8	2	6	9	14	1	4	4
chr12.79798850.79799250	3	1	5	23	23	4	5	7	15	3	4	8	5	7	9	5	5	6
chr12.80654229.80654629	55	58	63	127	95	77	92	72	68	51	40	64	57	86	83	55	50	65
chr12.81173572.81173972	23	37	25	77	52	50	58	44	30	23	33	38	38	30	33	11	28	26
chr12.81883669.81884069	31	32	15	60	76	45	43	30	52	31	37	37	27	35	32	24	23	22
chr12.83412011.83412411	35	27	34	96	96	57	72	27	31	40	46	35	38	45	53	18	27	28
chr12.83981287.83981687	2	4	6	21	19	17	10	10	12	1	6	4	7	11	8	0	1	5
chr12.83998833.83999233	11	11	13	60	55	21	21	14	18	12	21	16	8	21	18	9	16	16
chr12.84020127.84020527	10	24	20	66	54	25	34	31	37	23	25	17	13	31	25	13	21	15
chr12.84032496.84032896	2	3	8	49	43	4	9	3	8	3	9	5	11	4	8	4	3	6
chr12.84033189.84033589	6	6	6	134	115	18	34	10	25	8	18	25	18	29	35	22	18	11
chr12.84034582.84034982	1	5	3	75	72	9	5	5	10	4	10	11	8	16	9	11	4	9
chr12.84198565.84198965	37	55	51	20	32	48	56	50	45	27	36	27	45	55	26	29	36	32
chr12.84201675.84202075	49	87	101	51	53	98	97	72	75	37	51	64	47	44	31	44	72	50
chr12.84273714.84274114	22	38	38	11	14	43	58	32	46	7	9	20	14	40	8	12	22	12
chr12.84308072.84308472	10	14	21	49	39	22	33	15	23	10	16	16	20	27	29	14	17	18
chr12.84929412.84929812	6	8	10	59	37	27	31	11	25	11	6	9	8	26	38	11	15	14
chr12.84943160.84943560	38	34	41	109	109	74	74	39	72	43	53	49	34	80	61	56	41	40
chr12.84979263.84979663	9	13	13	44	52	30	30	16	18	12	13	16	23	27	26	21	9	16
chr12.85006656.85007056	11	42	29	81	73	34	47	41	23	23	28	34	28	27	30	42	27	29
chr12.85010300.85010700	3	5	8	31	18	10	15	3	10	5	9	5	6	6	11	6	5	2
chr12.85818038.85818438	23	19	16	60	53	27	28	27	16	10	18	15	16	20	43	12	9	10
chr12.86250394.86250794	17	14	14	60	69	49	44	24	22	18	19	38	22	30	38	25	20	17
chr12.86915644.86916044	8	37	13	3	9	12	13	25	9	7	9	10	12	14	4	4	4	14
chr12.87348238.87348638	4	4	8	21	28	7	6	8	8	4	3	4	4	5	12	6	6	7
chr12.99188023.99188423	10	17	17	56	43	29	31	16	32	12	13	15	21	16	18	18	8	13
chr12.99227293.99227693	7	7	15	57	65	19	17	12	17	11	14	22	9	13	14	7	9	8
chr12.99247396.99247796	11	22	25	80	72	20	28	26	32	20	31	15	34	12	17	22	9	12
chr12.99370365.99370765	17	41	48	18	19	27	28	42	24	14	29	12	28	21	5	24	12	19
chr12.99386058.99386458	10	28	43	13	15	26	35	23	21	8	17	19	28	19	5	15	19	10
chr12.99429397.99429797	27	34	36	13	17	42	54	25	26	10	11	22	23	26	15	13	21	16
chr12.99447288.99447688	21	25	33	14	10	28	35	24	30	6	17	20	18	19	7	11	13	16
chr12.103395603.103396003	14	30	16	61	49	28	26	29	23	15	20	19	14	16	24	11	19	26
chr12.103477791.103478191	5	4	4	26	31	13	18	11	14	4	13	13	6	18	17	13	7	7
chr12.103481808.103482208	12	11	9	54	67	27	28	17	24	11	23	15	15	43	45	10	15	15
chr12.103484209.103484609	6	9	11	43	50	23	21	10	18	12	16	20	8	36	38	19	14	17
chr12.103487128.103487528	18	24	16	40	58	25	31	18	25	20	18	19	18	29	31	18	17	26
chr12.103608853.103609253	21	12	7	46	43	22	25	24	19	31	27	18	24	35	32	17	18	24
chr12.103705697.103706097	6	17	22	42	39	18	21	7	27	15	21	27	19	12	26	15	16	8
chr12.103992421.103992821	49	243	144	25	19	65	90	212	86	55	129	33	147	92	16	148	90	150
chr12.104026070.104026470	6	39	11	0	0	3	7	37	1	8	13	6	7	12	0	11	8	19
chr12.104029651.104030051	5	42	16	0	1	4	7	32	5	0	11	5	8	5	3	10	8	12
chr12.104089789.104090189	13	45	31	10	12	6	24	34	20	7	15	9	11	18	9	6	14	13
chr12.104152897.104153297	5	40	20	3	7	10	7	10	6	3	4	7	4	2	5	4	6	3
chr12.108705690.108706090	10	21	14	41	37	21	25	29	27	12	22	12	11	12	29	13	9	10
chr12.110044668.110045068	6	9	17	65	43	14	21	14	14	12	9	3	10	16	14	18	11	21
chr12.110871429.110871829	30	57	59	20	29	42	60	47	48	20	34	29	27	50	26	18	27	16
chr12.111911540.111911940	56	75	66	17	45	61	66	51	78	28	33	34	25	28	36	26	36	33
chr12.112217417.112217817	10	12	17	27	47	15	15	33	21	15	15	21	16	11	21	12	5	14
chr12.115252936.115253336	22	70	56	28	13	34	46	53	45	12	29	30	31	36	11	24	34	38
chr12.116772404.116772804	46	65	51	138	173	109	126	102	95	47	79	74	81	87	78	71	66	71
chr12.117725098.117725498	3	8	9	28	41	12	8	7	16	10	8	9	9	13	15	7	6	3
chr12.117728390.117728790	14	26	17	62	63	24	27	21	39	22	26	31	20	25	59	25	21	18
chr12.119070979.119071379	8	12	16	19	28	16	24	22	24	18	11	13	4	21	46	7	9	13
chr13.3669906.3670306	11	17	8	36	46	28	28	16	24	10	14	16	21	24	49	11	11	23
chr13.4384339.4384739	67	148	119	80	72	122	144	119	123	53	80	88	71	91	54	78	68	84
chr13.4714338.4714738	1	1	7	26	19	11	9	7	13	2	1	3	2	7	24	10	3	2
chr13.4715070.4715470	3	11	11	40	25	14	17	9	19	6	7	5	8	15	15	7	4	3
chr13.7348679.7349079	17	16	18	53	35	48	36	21	41	19	24	18	15	36	30	14	16	17
chr13.8699211.8699611	98	248	169	93	113	144	165	211	149	111	138	78	152	152	80	134	89	137
chr13.12550858.12551258	25	39	43	16	19	30	38	25	36	15	10	17	24	34	13	19	13	14
chr13.13503856.13504256	27	33	21	73	73	40	51	42	29	28	27	29	25	41	63	23	29	37
chr13.13994912.13995312	21	38	29	13	4	23	38	20	24	8	20	14	14	27	13	9	11	13
chr13.16702591.16702991	15	64	24	16	15	16	36	38	27	8	17	14	33	13	6	21	12	23
chr13.18088808.18089208	32	49	49	12	8	50	58	31	51	17	27	32	19	33	26	21	28	13
chr13.18124030.18124430	14	15	13	3	2	8	13	14	22	4	4	4	8	12	6	7	10	8
chr13.18172627.18173027	28	40	38	8	16	24	26	25	27	12	14	12	18	15	12	12	17	12
chr13.20660649.20661049	19	113	59	14	10	32	49	84	33	15	39	10	47	39	10	43	46	45
chr13.24363947.24364347	138	338	317	147	105	231	242	313	182	120	201	128	274	226	59	217	202	201
chr13.24409946.24410346	12	31	36	13	10	22	24	27	17	15	17	8	23	14	8	18	15	6
chr13.28108403.28108803	53	79	69	19	22	76	97	69	65	36	38	47	43	49	34	48	34	32
chr13.31504275.31504675	5	31	16	5	2	9	19	19	18	6	3	8	10	3	3	7	5	3
chr13.31506491.31506891	8	43	17	9	4	7	8	23	9	6	2	0	12	4	3	5	5	4
chr13.31531103.31531503	29	115	65	34	33	39	55	85	46	39	36	35	51	35	25	53	33	54
chr13.31540614.31541014	18	45	31	8	8	8	19	32	18	8	14	8	20	7	4	16	5	22
chr13.31769131.31769531	50	67	53	28	26	54	85	73	45	30	23	40	31	31	11	33	24	22
chr13.31772605.31773005	24	27	31	9	17	17	34	29	25	10	12	7	10	11	4	21	14	8
chr13.32519377.32519777	31	31	37	79	77	56	66	34	60	27	24	35	24	35	60	25	13	17
chr13.32764504.32764904	12	18	18	72	51	26	41	24	28	18	20	15	23	27	11	14	23	12
chr13.32849231.32849631	14	13	15	38	41	33	34	18	23	13	17	16	14	28	27	14	14	12
chr13.35067162.35067562	8	13	9	29	26	20	21	17	24	12	12	15	9	23	17	11	22	13
chr13.37645067.37645467	44	97	72	30	33	77	88	74	70	35	38	38	55	49	35	40	58	45
chr13.38312079.38312479	19	25	41	84	77	48	43	35	51	22	34	29	32	24	50	24	31	21
chr13.39664187.39664587	46	45	65	95	127	85	83	81	64	59	68	58	50	64	62	48	36	36
chr13.39681749.39682149	6	11	25	52	55	25	37	30	26	13	23	30	16	25	26	26	14	19
chr13.39702604.39703004	6	2	5	26	21	14	13	10	8	6	10	10	9	10	22	7	4	4
chr13.40821995.40822395	4	8	5	26	24	9	11	18	16	7	6	8	5	9	5	6	6	6
chr13.40882245.40882645	41	53	57	37	20	37	58	41	40	22	28	24	23	20	17	28	36	27
chr13.40887753.40888153	14	57	14	9	15	17	16	47	16	10	21	17	21	18	6	17	15	26
chr13.40890498.40890898	28	60	31	28	22	23	28	36	31	13	16	16	19	29	11	15	20	17
chr13.43420262.43420662	8	23	9	5	4	10	12	20	9	2	11	3	8	12	1	8	6	8
chr13.43861350.43861750	55	61	48	125	126	75	76	73	67	47	74	74	53	55	69	43	53	36
chr13.46051741.46052141	4	55	5	0	1	4	7	36	3	2	8	1	10	4	1	8	3	9
chr13.46294607.46295007	11	15	7	73	85	38	37	20	16	11	19	33	12	27	40	10	6	16
chr13.46297862.46298262	4	6	3	30	37	13	23	10	13	6	12	16	10	12	17	8	7	9
chr13.46892989.46893389	6	24	12	4	4	9	12	23	17	5	10	4	8	7	0	5	8	11
chr13.47038255.47038655	16	18	27	53	51	28	36	40	37	18	28	25	17	26	20	22	34	28
chr13.47050161.47050561	14	8	12	34	50	23	38	10	12	12	21	19	17	26	33	13	17	21
chr13.49178987.49179387	58	103	76	49	46	51	77	59	63	24	35	42	41	32	31	26	28	36
chr13.51856932.51857332	6	41	13	4	3	9	7	27	3	6	8	4	10	12	1	8	11	17
chr13.51902627.51903027	28	64	36	22	24	31	41	36	15	18	23	25	35	37	12	18	30	35
chr13.51991707.51992107	13	78	50	17	8	21	36	43	11	10	24	10	17	37	11	26	22	20
chr13.52176719.52177119	5	22	21	7	5	7	8	22	14	3	9	3	5	5	0	7	7	4
chr13.52186818.52187218	4	30	38	9	5	5	9	31	25	4	9	3	3	15	3	11	15	13
chr13.52836015.52836415	7	5	14	39	36	9	21	6	14	5	7	12	4	15	10	18	12	5
chr13.53017704.53018104	6	0	12	19	31	16	15	14	18	11	9	23	11	20	13	9	10	7
chr13.54067916.54068316	35	59	72	145	117	79	61	66	96	28	60	34	54	34	51	38	35	43
chr13.54670245.54670645	6	10	5	20	28	16	33	10	22	6	9	14	10	19	18	9	11	10
chr13.54670911.54671311	18	31	30	50	59	41	50	37	46	21	27	19	21	37	37	30	23	19
chr13.56630462.56630862	17	31	30	62	63	30	39	48	40	28	35	48	33	31	43	26	18	19
chr13.57308214.57308614	15	29	17	6	4	14	15	24	17	8	3	14	11	6	9	9	4	15
chr13.57366925.57367325	29	46	23	8	9	48	42	45	36	28	22	19	23	24	12	16	22	25
chr13.58765258.58765658	27	21	33	4	1	14	28	25	55	9	16	13	14	20	3	12	23	18
chr13.59949925.59950325	1	2	3	72	72	21	17	7	12	9	15	13	5	12	22	16	5	7
chr13.59956113.59956513	3	9	5	38	39	22	16	11	13	4	5	10	8	10	9	9	7	6
chr13.60655809.60656209	10	14	14	33	42	13	22	12	10	8	17	15	7	9	17	9	7	7
chr13.64078644.64079044	10	31	27	61	60	19	34	24	25	9	14	17	18	27	39	19	11	14
chr13.67003066.67003466	29	18	23	59	61	45	41	35	33	17	25	27	33	30	30	24	20	31
chr13.69002435.69002835	21	48	35	68	66	56	51	31	35	28	31	33	41	23	46	29	26	20
chr13.69006496.69006896	23	50	43	88	79	47	57	32	59	20	36	30	38	34	46	22	18	15
chr13.69701133.69701533	29	68	54	24	17	19	28	29	42	17	17	17	34	11	11	17	16	14
chr13.70866720.70867120	9	10	13	36	38	19	26	15	25	3	18	16	14	7	17	2	13	6
chr13.73720469.73720869	5	7	3	17	29	14	13	14	6	4	9	3	9	6	19	5	6	5
chr13.74451922.74452322	20	33	45	54	58	42	51	41	53	16	41	33	24	43	21	25	23	37
chr13.74505849.74506249	8	32	20	4	1	6	10	11	9	5	14	4	17	13	5	13	5	11
chr13.85767279.85767679	8	10	9	40	48	12	13	11	12	9	7	17	8	18	16	3	6	5
chr13.88995720.88996120	4	8	8	27	19	8	12	14	14	7	12	2	9	3	13	8	10	10
chr13.88996423.88996823	2	15	11	29	26	7	17	12	16	7	15	11	12	8	16	7	8	8
chr13.90371547.90371947	12	10	23	49	42	32	32	22	23	19	11	31	14	20	28	12	11	8
chr13.92296768.92297168	2	8	11	31	32	14	20	14	9	13	8	16	8	16	15	13	8	6
chr13.93908147.93908547	12	9	13	55	48	18	34	20	19	13	20	26	15	22	24	15	19	15
chr13.93911055.93911455	50	51	51	108	110	76	81	58	64	55	63	72	47	74	66	58	45	48
chr13.93915516.93915916	8	11	12	31	37	9	27	20	19	13	12	22	10	9	13	7	11	11
chr13.96963016.96963416	70	145	116	59	70	76	101	133	113	48	64	58	93	61	48	76	71	66
chr13.97252014.97252414	4	3	3	31	36	12	13	10	12	3	10	8	4	7	14	7	2	9
chr13.97253598.97253998	4	11	7	43	42	10	24	11	14	10	15	10	8	14	16	9	6	14
chr13.97260264.97260664	2	3	1	29	26	3	8	4	2	5	10	3	2	6	11	1	5	10
chr13.97260785.97261185	2	2	1	28	31	11	4	5	5	0	5	5	1	7	25	9	2	4
chr13.97375824.97376224	25	31	38	94	91	73	74	52	65	28	43	49	37	48	71	25	33	26
chr13.97407800.97408200	2	6	5	13	22	20	15	9	7	6	9	9	6	13	12	9	8	13
chr13.97452878.97453278	12	2	11	46	38	18	16	18	24	14	16	11	11	16	28	16	17	7
chr13.100005807.100006207	9	18	13	53	38	27	27	15	26	12	21	23	18	46	32	16	15	15
chr13.101016046.101016446	20	26	29	90	64	32	36	23	36	12	28	29	47	20	31	26	12	27
chr13.101142824.101143224	10	20	11	57	45	35	27	23	29	24	23	21	25	26	37	17	12	19
chr13.101215680.101216080	11	32	14	49	64	55	48	45	52	33	44	72	40	36	31	24	32	38
chr13.101274621.101275021	24	37	49	134	133	69	74	62	70	55	56	89	54	51	85	34	33	47
chr13.101350662.101351062	16	38	32	84	96	69	80	50	64	21	36	52	48	47	72	34	24	30
chr13.101373143.101373543	37	49	45	145	132	74	139	78	96	41	67	65	79	68	81	39	36	61
chr13.101504097.101504497	7	11	8	28	28	23	31	14	13	9	10	20	11	11	11	4	8	7
chr13.101513543.101513943	5	13	11	24	31	22	22	16	15	8	12	11	19	22	32	9	13	17
chr13.101876770.101877170	39	83	52	18	27	51	74	55	60	17	23	26	50	38	18	25	30	38
chr13.101967930.101968330	13	45	35	7	16	18	34	27	44	10	12	17	17	10	8	15	18	14
chr13.102022609.102023009	97	234	144	80	81	144	168	185	165	77	115	75	140	135	67	107	116	131
chr13.103493890.103494290	9	77	41	19	16	38	35	57	30	15	17	21	32	25	10	24	19	24
chr13.104029413.104029813	6	12	8	20	29	15	19	12	23	8	10	8	13	8	18	14	11	8
chr13.104616712.104617112	7	17	14	53	43	26	30	17	20	16	20	17	9	28	19	14	14	13
chr13.107642136.107642536	27	53	31	24	13	21	44	39	26	12	23	12	36	20	10	21	34	11
chr13.108449078.108449478	8	19	8	28	31	14	12	9	9	3	6	9	16	4	32	7	1	8
chr13.109275209.109275609	3	6	6	14	19	8	4	7	13	2	4	8	4	13	24	5	9	4
chr13.109443581.109443981	5	5	6	38	47	13	14	11	15	9	7	8	5	7	26	6	7	10
chr13.109555543.109555943	3	2	5	18	14	6	14	3	4	4	4	7	5	6	17	2	3	1
chr13.109559235.109559635	3	6	12	34	31	27	42	13	15	8	7	25	5	21	32	6	14	10
chr13.109588686.109589086	80	53	76	176	193	151	168	82	118	62	97	113	77	113	102	84	80	60
chr13.109610433.109610833	2	8	5	16	21	11	15	6	13	5	5	9	2	6	25	8	3	6
chr13.109837723.109838123	8	6	14	24	36	17	22	16	15	10	11	23	10	13	17	8	10	6
chr13.112192621.112193021	17	38	50	8	9	19	38	22	29	13	13	20	12	11	20	14	17	14
chr13.112196478.112196878	37	71	64	27	29	41	63	34	56	21	23	32	31	28	31	19	25	18
chr13.112282844.112283244	4	119	19	2	2	2	11	54	9	6	14	1	32	8	2	22	6	27
chr13.113549050.113549450	21	30	19	3	12	14	17	21	19	11	13	5	15	6	11	13	9	7
chr13.114033787.114034187	24	69	48	18	31	74	66	61	68	21	24	31	50	29	17	43	37	40
chr13.114761154.114761554	11	19	27	62	61	38	46	29	27	20	19	21	27	14	23	13	16	10
chr13.114809464.114809864	16	14	16	36	51	40	33	25	23	12	13	23	18	30	24	11	23	15
chr13.117509074.117509474	8	18	15	45	29	18	22	8	22	10	15	8	9	14	20	6	7	6
chr13.119708550.119708950	26	40	28	91	85	86	84	52	50	35	45	52	32	102	40	43	36	32
chr14.7933727.7934127	11	28	13	57	61	43	53	44	58	34	39	42	34	40	30	48	31	48
chr14.8046637.8047037	2	4	4	13	23	4	8	10	5	2	7	5	7	4	7	4	0	3
chr14.8264049.8264449	9	38	32	8	13	17	38	19	24	9	13	12	17	12	9	14	11	17
chr14.8267390.8267790	5	52	20	7	5	12	13	19	9	3	3	3	6	5	3	12	3	13
chr14.8665891.8666291	19	63	22	7	16	11	9	28	8	11	15	10	9	11	7	14	10	25
chr14.10750526.10750926	4	70	18	3	3	9	13	46	12	7	14	9	10	17	5	13	8	22
chr14.11132778.11133178	17	75	42	0	5	18	41	79	36	9	16	15	22	12	4	21	18	27
chr14.11138565.11138965	16	34	14	1	2	22	26	37	36	8	7	13	14	12	4	14	13	13
chr14.11775434.11775834	22	32	42	67	64	45	72	42	47	24	39	42	38	38	42	30	31	29
chr14.12076929.12077329	12	30	21	50	48	31	51	22	35	21	24	23	19	19	27	14	13	18
chr14.16479133.16479533	16	25	26	63	47	29	39	47	25	20	38	53	17	23	45	16	25	17
chr14.17120343.17120743	3	4	7	35	48	12	13	10	21	6	8	5	7	11	14	8	13	10
chr14.17802368.17802768	19	31	21	10	13	14	18	22	22	8	11	7	7	5	8	12	9	12
chr14.18720963.18721363	7	12	2	30	24	20	26	17	27	3	10	16	7	10	11	10	3	8
chr14.18797121.18797521	3	19	17	41	37	24	32	16	17	15	17	8	10	11	16	7	6	15
chr14.18820361.18820761	9	21	20	47	55	28	30	26	19	10	14	15	18	18	13	8	12	27
chr14.18826545.18826945	4	4	3	26	16	3	9	2	6	4	4	2	11	0	8	2	4	5
chr14.19807380.19807780	14	40	29	8	15	11	6	39	12	6	20	8	14	29	5	19	10	28
chr14.20245478.20245878	17	32	27	60	53	39	43	39	42	18	18	18	27	22	36	14	14	10
chr14.22421321.22421721	9	9	13	22	28	14	24	18	18	8	8	10	9	6	29	5	11	8
chr14.22783338.22783738	14	24	9	49	53	43	38	24	17	23	8	16	23	28	18	23	13	9
chr14.22800582.22800982	42	73	56	121	122	97	97	78	62	64	52	85	57	90	79	52	38	40
chr14.25640609.25641009	57	58	85	127	141	71	115	77	69	44	65	61	45	79	92	28	59	51
chr14.25686877.25687277	41	42	39	192	163	55	47	50	69	40	57	56	49	36	74	57	48	47
chr14.25867709.25868109	16	14	19	41	52	41	44	17	33	21	25	27	19	23	24	21	16	16
chr14.28450927.28451327	27	28	23	96	76	36	56	42	50	30	45	47	32	57	55	30	26	47
chr14.28649672.28650072	53	149	68	56	44	83	95	153	76	69	98	62	105	96	39	98	65	99
chr14.28996244.28996644	31	68	59	96	112	79	78	91	107	38	48	60	57	58	63	34	45	37
chr14.29107570.29107970	5	16	4	27	28	22	33	17	22	17	14	13	16	10	14	12	9	20
chr14.30676042.30676442	40	84	53	16	20	40	48	79	47	26	25	23	36	34	14	31	25	65
chr14.31191648.31192048	16	28	35	12	16	22	26	15	24	5	14	4	17	12	4	7	9	17
chr14.32073674.32074074	10	21	23	71	64	40	42	32	22	29	48	31	32	38	37	21	22	25
chr14.32152850.32153250	22	31	35	70	59	35	40	28	30	21	22	30	20	27	31	17	29	22
chr14.33078805.33079205	8	9	9	36	30	22	37	10	7	10	12	22	7	19	25	7	3	3
chr14.33082659.33083059	76	70	92	219	201	164	163	104	115	88	86	126	68	139	121	80	72	82
chr14.34553672.34554072	13	17	17	27	42	23	18	11	20	16	14	16	10	18	33	14	10	17
chr14.35167609.35168009	4	9	8	22	30	16	9	8	11	6	7	7	7	9	16	13	2	7
chr14.35173647.35174047	8	11	10	43	54	22	37	23	31	10	15	11	12	25	33	6	10	9
chr14.46220255.46220655	17	51	29	9	4	26	18	39	15	5	16	7	15	13	6	22	10	23
chr14.47503959.47504359	31	72	49	33	30	36	37	34	32	17	29	24	30	21	17	16	36	31
chr14.48507990.48508390	6	18	14	36	40	34	26	11	28	15	10	22	17	16	17	12	20	12
chr14.51376504.51376904	18	54	37	6	2	29	45	25	21	19	12	18	15	21	5	7	13	15
chr14.52124305.52124705	23	21	23	92	72	38	49	33	52	30	30	44	36	36	39	25	29	29
chr14.54381959.54382359	61	144	82	53	47	80	87	76	91	33	52	63	47	60	51	58	46	65
chr14.54417441.54417841	28	50	27	9	16	17	21	19	49	12	10	13	11	23	13	14	19	13
chr14.61327628.61328028	6	0	4	20	26	9	6	6	11	3	8	13	6	10	21	7	1	7
chr14.62248710.62249110	19	34	35	67	65	53	37	35	39	18	36	41	32	47	47	27	18	31
chr14.63183880.63184280	6	16	15	37	34	19	30	22	21	10	19	18	11	6	18	16	9	11
chr14.63287020.63287420	9	5	7	36	44	16	19	16	18	15	8	9	14	5	16	4	8	10
chr14.63838406.63838806	11	26	16	5	7	9	24	19	26	8	9	10	9	3	3	6	1	5
chr14.64146520.64146920	86	142	100	71	64	106	163	86	76	49	71	94	81	90	52	44	49	36
chr14.64725094.64725494	10	16	15	42	54	24	26	23	35	21	22	26	15	24	30	16	20	27
chr14.64725746.64726146	2	8	3	20	12	15	15	11	4	10	15	15	7	2	12	7	8	8
chr14.64842100.64842500	38	83	59	29	33	43	68	63	50	26	43	25	41	42	32	32	33	35
chr14.65717947.65718347	42	203	135	48	59	64	92	174	116	29	86	32	99	65	20	102	65	95
chr14.65772850.65773250	42	109	106	45	55	66	70	116	89	28	68	38	69	69	29	60	61	73
chr14.65785271.65785671	30	89	76	20	25	45	77	58	72	24	26	29	27	36	43	25	28	27
chr14.66133002.66133402	10	49	25	11	8	19	16	27	20	4	17	3	23	6	9	12	9	13
chr14.66672739.66673139	36	17	19	68	80	50	61	41	59	34	37	49	51	49	53	26	39	31
chr14.66784533.66784933	5	4	8	39	52	12	12	8	9	6	8	6	15	7	10	10	6	7
chr14.67574457.67574857	23	28	28	53	49	30	27	30	37	30	34	26	29	32	42	33	30	27
chr14.67770173.67770573	13	9	9	47	37	19	19	19	23	14	13	11	12	9	15	12	10	13
chr14.73176740.73177140	26	49	43	72	85	54	64	54	54	27	28	41	34	48	57	31	30	26
chr14.73445701.73446101	26	42	28	74	90	62	54	47	53	31	38	39	35	46	46	33	29	35
chr14.74794750.74795150	19	113	26	3	2	13	23	68	14	13	12	8	42	12	5	28	12	35
chr14.78323685.78324085	5	9	6	20	31	22	10	16	16	6	11	13	5	11	20	8	12	12
chr14.79569000.79569400	23	34	38	9	6	14	30	15	32	8	15	12	15	10	5	16	16	6
chr14.89677428.89677828	3	65	24	4	7	10	19	29	24	7	5	6	17	4	1	18	7	14
chr14.103463928.103464328	7	48	17	1	3	8	9	22	7	5	21	4	15	7	2	9	7	20
chr14.105124789.105125189	11	13	25	48	36	24	29	14	23	15	18	15	21	16	29	13	14	9
chr14.105158907.105159307	3	7	10	22	29	19	29	22	24	13	13	6	14	17	13	11	7	10
chr14.114090019.114090419	5	5	5	24	17	11	16	7	10	6	8	14	6	13	12	6	7	7
chr14.121072862.121073262	31	98	48	33	25	41	45	59	28	19	36	25	50	34	11	29	27	57
chr14.121093510.121093910	53	95	77	38	34	51	74	69	55	31	44	45	52	31	31	39	37	44
chr14.121238553.121238953	34	122	55	5	10	35	48	65	41	14	22	14	32	41	15	27	27	49
chr14.121252252.121252652	98	272	177	87	77	146	184	231	143	77	115	101	168	134	82	100	128	142
chr14.121663667.121664067	26	40	40	117	122	51	54	52	53	20	42	39	53	19	54	35	18	23
chr14.121706655.121707055	5	4	7	67	61	13	19	7	13	7	10	14	12	6	33	8	11	10
chr14.121711200.121711600	35	25	35	151	129	60	75	45	48	35	49	53	61	30	68	45	25	28
chr14.121719772.121720172	33	22	35	112	103	30	44	35	54	22	28	45	42	28	38	25	23	21
chr14.121724238.121724638	20	27	28	92	88	46	42	29	40	21	23	28	41	16	33	31	15	25
chr15.4561417.4561817	23	34	24	3	7	19	39	24	21	11	18	14	15	16	7	18	16	19
chr15.4678264.4678664	28	120	87	39	27	41	74	104	82	25	34	10	58	32	17	57	44	52
chr15.6224980.6225380	59	178	139	45	54	140	158	130	119	51	67	59	86	107	59	51	70	59
chr15.6231056.6231456	39	132	87	31	37	71	113	100	96	26	53	43	45	65	24	41	39	44
chr15.8324310.8324710	20	45	48	22	20	34	47	41	33	32	21	19	29	34	12	30	23	24
chr15.10210620.10211020	8	30	23	71	58	43	43	64	41	16	46	25	41	94	32	62	31	40
chr15.10276721.10277121	1	5	7	31	20	11	21	10	17	2	4	10	3	12	8	6	5	2
chr15.10283866.10284266	36	48	44	80	96	73	101	50	54	31	41	54	44	52	51	38	25	27
chr15.10298319.10298719	44	81	53	89	104	82	113	71	81	58	67	59	51	80	89	61	47	61
chr15.25670587.25670987	22	28	36	11	13	23	32	12	20	11	11	18	14	10	8	10	8	7
chr15.26779438.26779838	8	12	11	28	27	9	18	15	17	10	11	15	7	14	19	11	9	11
chr15.27560514.27560914	77	182	128	86	67	132	143	136	99	76	88	97	68	105	51	76	97	109
chr15.28645259.28645659	2	5	12	32	56	13	17	11	10	11	13	7	9	13	38	10	11	7
chr15.31062841.31063241	19	53	38	10	16	42	42	40	32	22	21	21	21	40	20	12	14	10
chr15.31108234.31108634	21	64	19	7	6	27	53	43	29	10	15	12	14	38	11	16	18	20
chr15.31110747.31111147	2	21	11	0	1	6	14	9	10	5	1	4	10	7	1	8	6	4
chr15.31449960.31450360	10	9	5	28	33	9	11	6	12	5	9	10	11	2	19	10	4	4
chr15.36644782.36645182	30	32	27	80	116	38	62	43	47	18	33	33	36	45	46	36	21	44
chr15.38433065.38433465	5	10	6	30	37	9	16	6	14	6	9	7	10	11	12	15	10	3
chr15.38440379.38440779	8	19	20	53	60	28	37	18	38	16	21	27	21	49	40	19	23	25
chr15.38446788.38447188	2	1	1	14	12	12	8	8	7	3	5	7	7	10	17	4	7	12
chr15.39869375.39869775	17	22	31	62	68	48	55	33	54	26	23	36	27	41	28	30	25	36
chr15.39998307.39998707	17	9	11	58	63	43	29	34	37	11	28	32	26	25	37	11	19	24
chr15.42587838.42588238	9	10	12	45	38	15	16	14	14	11	8	11	17	22	20	4	8	14
chr15.42628591.42628991	9	19	7	37	37	20	24	31	26	9	12	19	9	24	14	16	9	14
chr15.42719373.42719773	8	23	11	40	49	27	33	24	21	17	19	38	22	26	26	13	28	16
chr15.52302904.52303304	25	37	50	112	95	76	93	59	73	25	38	40	31	41	39	29	37	31
chr15.55272331.55272731	11	22	32	43	58	28	31	30	30	23	20	26	16	25	26	17	18	12
chr15.56278821.56279221	6	47	15	4	6	7	7	23	16	4	9	3	12	8	5	6	12	15
chr15.57218354.57218754	11	12	7	44	46	19	17	25	25	9	18	10	24	5	9	21	8	11
chr15.57465459.57465859	52	46	77	212	183	85	97	65	96	56	68	61	70	76	81	78	51	43
chr15.57719011.57719411	25	21	22	69	66	42	43	17	27	20	32	25	21	39	21	15	22	19
chr15.57875222.57875622	9	17	18	59	42	39	38	28	33	16	20	17	31	30	22	23	17	31
chr15.59319465.59319865	14	40	25	13	4	11	16	12	9	3	8	17	13	2	4	9	10	6
chr15.59492560.59492960	3	19	15	2	0	2	5	13	5	1	4	1	5	2	0	8	0	2
chr15.62017377.62017777	12	64	30	12	16	18	31	32	11	11	15	17	19	30	4	14	15	20
chr15.62121197.62121597	13	84	18	9	12	25	29	39	18	11	22	7	21	10	6	23	15	25
chr15.62302648.62303048	18	22	34	59	58	31	34	56	37	18	32	25	24	35	24	37	36	32
chr15.64471061.64471461	52	42	67	132	137	105	72	67	64	76	47	79	55	71	79	64	44	47
chr15.68245343.68245743	2	7	1	34	27	12	13	9	4	9	6	6	4	5	12	8	4	9
chr15.73395020.73395420	3	7	9	37	30	19	19	13	16	14	9	13	7	16	18	7	10	10
chr15.74762494.74762894	13	20	18	47	73	24	25	18	16	16	25	35	14	36	55	16	16	24
chr15.75110857.75111257	7	7	5	30	28	24	16	20	20	11	9	13	8	21	19	14	11	10
chr15.75376904.75377304	14	51	28	77	98	31	38	36	18	17	37	17	22	31	26	39	19	27
chr15.76559343.76559743	8	29	33	9	8	13	23	36	24	5	10	10	14	17	6	20	6	18
chr15.78422316.78422716	34	98	45	40	30	39	38	46	40	15	27	12	48	26	18	27	24	36
chr15.79381914.79382314	25	17	15	62	40	30	27	23	29	17	18	25	25	20	29	18	16	19
chr15.79383414.79383814	9	2	9	31	29	18	15	9	17	10	11	8	12	18	10	7	6	4
chr15.81168969.81169369	14	36	27	8	13	13	30	21	12	6	3	10	14	14	7	7	12	6
chr15.81298506.81298906	11	66	27	13	15	20	29	52	33	10	19	10	23	11	7	13	17	12
chr15.81300368.81300768	21	69	31	11	13	24	24	54	20	13	12	11	33	19	3	14	13	33
chr15.82443451.82443851	149	206	209	154	139	221	225	201	192	117	161	137	161	145	76	116	145	106
chr15.84114421.84114821	86	248	227	54	115	36	27	37	25	18	53	26	36	10	48	23	15	22
chr15.84120652.84121052	9	32	44	5	8	3	4	4	3	2	5	3	5	2	11	1	4	4
chr15.84131401.84131801	24	69	67	18	34	18	22	11	22	13	17	17	18	7	21	9	10	13
chr15.84973466.84973866	19	12	13	39	43	18	28	18	24	19	11	22	10	24	31	13	15	18
chr15.84978070.84978470	11	5	1	25	36	20	20	9	16	8	10	21	17	15	26	10	10	15
chr15.85232441.85232841	31	33	37	78	67	55	60	40	63	31	47	48	62	45	55	37	26	35
chr15.86102487.86102887	42	44	35	17	7	22	27	28	28	17	22	18	32	20	12	19	17	23
chr15.91179428.91179828	15	30	44	143	160	77	75	53	94	35	46	71	18	82	84	38	42	44
chr15.91203379.91203779	10	13	11	42	34	32	22	17	27	17	17	18	17	20	17	12	11	10
chr15.91268855.91269255	1	5	5	31	38	12	20	2	12	5	5	7	5	20	10	1	8	4
chr15.91275646.91276046	35	30	42	76	90	71	71	48	71	30	52	39	25	66	54	24	36	30
chr15.94582038.94582438	39	30	33	83	68	49	43	41	42	32	26	36	38	41	42	36	22	40
chr15.96857475.96857875	19	25	31	65	69	44	72	32	40	20	28	23	38	28	19	31	17	30
chr15.97205294.97205694	7	7	18	33	35	20	21	18	15	12	16	19	7	22	18	12	3	10
chr15.101922513.101922913	12	12	7	25	29	24	18	18	9	14	13	16	9	13	25	11	12	10
chr15.103090460.103090860	80	130	112	57	61	99	115	115	97	62	61	77	106	66	65	49	55	59
chr16.4031946.4032346	22	26	32	66	57	66	59	38	26	21	24	31	24	39	42	22	26	27
chr16.5029533.5029933	19	14	14	44	52	29	40	26	29	15	25	25	31	30	27	32	15	15
chr16.9567443.9567843	5	9	8	18	28	21	20	14	15	7	8	13	6	7	14	8	11	12
chr16.9587983.9588383	2	8	9	25	28	23	20	16	18	11	4	13	7	14	18	5	8	7
chr16.9804738.9805138	23	9	12	1	4	9	18	13	15	3	5	10	6	2	1	7	3	3
chr16.10464964.10465364	54	54	70	127	114	81	91	69	67	47	65	54	49	81	78	45	46	40
chr16.11407553.11407953	28	115	50	17	16	49	77	103	49	24	44	42	42	55	14	62	39	36
chr16.12209190.12209590	0	1	1	17	16	5	3	6	3	3	3	2	4	1	5	6	3	7
chr16.13411374.13411774	5	7	7	21	39	13	21	11	9	6	10	10	14	11	15	7	7	5
chr16.13412383.13412783	34	29	41	78	90	64	73	60	53	35	47	66	28	46	41	32	30	37
chr16.13678790.13679190	23	34	33	81	79	61	62	50	37	28	37	45	43	46	33	32	39	21
chr16.13774664.13775064	17	65	34	9	16	26	30	33	26	14	14	19	29	13	5	24	14	19
chr16.13807280.13807680	8	4	6	29	26	12	19	4	9	8	9	9	8	11	6	11	10	9
chr16.14949918.14950318	1	46	7	0	0	4	4	14	2	1	1	1	3	1	1	4	3	4
chr16.16088671.16089071	5	11	14	26	36	22	25	17	33	6	25	17	5	10	20	8	7	14
chr16.16224722.16225122	29	55	37	85	86	69	65	43	61	41	46	55	35	58	50	50	35	36
chr16.20169231.20169631	45	72	65	159	137	89	117	108	99	67	73	79	88	95	67	68	48	93
chr16.24961969.24962369	3	9	12	29	31	18	28	21	33	11	14	2	20	8	14	11	11	14
chr16.26377574.26377974	4	24	18	0	6	8	8	9	9	2	5	5	4	1	2	5	4	3
chr16.26384184.26384584	29	89	70	29	27	56	57	66	65	30	44	29	22	35	35	30	29	31
chr16.28829965.28830365	5	12	18	47	45	19	14	12	28	8	22	11	12	2	12	12	11	7
chr16.31918080.31918480	7	6	4	27	29	10	19	17	9	9	10	11	14	12	20	11	9	7
chr16.34104229.34104629	13	13	10	31	41	21	34	20	23	14	19	21	16	23	12	18	15	25
chr16.35478902.35479302	8	20	21	0	13	21	18	13	11	6	10	5	16	11	2	12	7	8
chr16.35495795.35496195	3	49	30	3	0	11	11	16	11	4	2	3	9	11	2	13	8	10
chr16.35634715.35635115	38	29	30	181	200	105	105	92	88	70	97	129	67	109	85	80	58	97
chr16.36319514.36319914	12	17	16	48	47	22	28	19	35	16	15	14	15	23	50	15	11	13
chr16.36545679.36546079	9	12	13	31	37	13	11	16	22	14	10	9	3	16	16	7	10	12
chr16.36930965.36931365	16	28	22	48	49	24	28	21	29	26	26	24	16	16	31	13	16	12
chr16.36944214.36944614	52	85	137	239	242	125	157	140	189	63	128	107	109	82	103	80	69	81
chr16.38079961.38080361	27	32	27	77	99	47	54	42	57	27	37	60	38	50	39	33	29	41
chr16.42836487.42836887	8	45	20	6	12	12	10	28	12	1	4	5	18	5	2	10	3	3
chr16.46429670.46430070	1	9	8	29	19	13	14	4	7	10	7	4	9	4	13	7	3	6
chr16.46825272.46825672	5	8	7	33	22	16	20	18	11	7	8	10	23	8	11	11	5	2
chr16.47171392.47171792	14	28	26	69	46	30	45	43	44	26	19	26	29	25	26	20	14	22
chr16.48811562.48811962	4	40	13	4	5	7	7	24	5	1	2	7	3	8	0	7	2	11
chr16.52145492.52145892	4	6	6	19	26	24	19	12	16	11	13	9	6	15	10	7	5	3
chr16.55831325.55831725	11	15	9	29	36	22	25	11	19	9	15	20	9	13	21	11	11	3
chr16.55841140.55841540	5	8	8	26	37	16	18	9	12	5	12	14	10	11	13	9	12	6
chr16.56528024.56528424	16	20	13	52	45	46	34	34	30	20	23	24	16	28	16	20	18	12
chr16.56544840.56545240	14	14	14	43	29	44	30	25	23	17	17	18	18	24	19	17	13	20
chr16.56549067.56549467	61	45	61	136	133	87	114	80	100	58	72	86	79	78	68	53	61	64
chr16.59411612.59412012	2	4	2	25	21	14	17	12	11	12	14	14	14	12	8	14	6	7
chr16.65718710.65719110	8	16	17	36	31	32	36	18	18	8	15	13	13	19	25	14	9	6
chr16.65977432.65977832	13	28	29	61	61	38	45	27	41	22	19	35	20	30	36	24	18	13
chr16.76198710.76199110	3	2	1	27	24	8	5	3	6	4	5	10	3	13	16	7	6	9
chr16.76242456.76242856	4	11	11	20	34	16	23	9	10	7	13	10	3	23	24	5	4	4
chr16.88634946.88635346	6	13	2	31	27	10	17	10	13	6	12	4	7	5	17	4	6	7
chr16.88701176.88701576	3	6	5	27	31	8	15	9	11	9	12	9	11	17	11	10	6	5
chr16.88703040.88703440	8	11	12	59	56	19	16	18	23	8	17	20	9	19	24	16	16	15
chr16.88710878.88711278	5	6	5	47	35	11	11	8	12	6	13	11	8	7	12	13	9	6
chr16.89501621.89502021	2	25	11	0	2	7	18	25	7	1	5	3	3	5	0	3	3	6
chr16.90785570.90785970	3	5	4	22	18	11	3	8	9	6	4	5	7	3	7	9	6	7
chr16.91276919.91277319	5	3	4	21	20	7	10	9	15	6	9	3	4	3	9	2	8	5
chr16.92158177.92158577	53	102	48	24	28	27	25	36	57	21	35	24	37	46	34	38	26	48
chr16.93354035.93354435	22	42	60	108	87	64	61	41	66	29	36	38	35	40	59	30	35	20
chr16.93721529.93721929	16	20	21	73	76	50	55	32	49	14	44	30	44	33	42	29	28	27
chr16.93725895.93726295	84	89	105	216	205	160	184	119	176	102	127	142	142	133	123	101	81	114
chr16.93743207.93743607	30	40	41	124	97	70	75	51	77	15	57	53	60	60	73	51	37	43
chr16.93770290.93770690	21	32	27	81	91	57	46	57	75	45	54	47	38	53	46	41	28	50
chr16.94347395.94347795	34	37	41	71	84	46	67	53	53	34	36	39	39	57	43	35	40	39
chr16.94387772.94388172	4	8	7	25	35	10	20	4	7	7	10	16	7	12	19	8	0	7
chr16.96944023.96944423	9	25	16	40	44	40	38	13	39	27	15	17	13	31	37	17	10	10
chr16.96946530.96946930	8	13	7	34	24	17	21	7	16	11	8	5	7	17	15	8	2	9
chr16.96987098.96987498	9	20	17	62	49	30	28	15	26	17	13	12	13	28	29	20	6	14
chr16.97549138.97549538	36	70	52	31	18	46	56	39	33	21	18	25	32	15	10	22	23	18
chr16.97752094.97752494	16	30	40	70	53	41	49	29	47	21	23	32	29	25	44	23	24	14
chr16.97792978.97793378	4	47	20	4	7	15	18	27	19	1	13	5	14	8	6	16	7	17
chr16.97814929.97815329	1	9	8	22	23	4	10	8	7	2	4	5	1	10	19	2	5	3
chr16.97815574.97815974	3	3	5	29	38	8	13	6	18	5	5	11	4	6	25	5	2	5
chr17.3239843.3240243	10	61	36	13	13	24	34	29	16	15	16	10	14	16	3	13	10	10
chr17.3369978.3370378	1	4	3	19	18	7	7	5	6	2	4	3	1	1	5	5	2	2
chr17.5215107.5215507	49	105	85	56	52	51	54	73	50	33	44	36	52	46	31	38	50	59
chr17.5568664.5569064	19	52	55	10	11	27	34	37	60	6	8	10	11	9	13	11	10	17
chr17.5750253.5750653	61	68	68	5	15	46	90	53	66	22	12	26	29	29	8	21	29	25
chr17.5752827.5753227	39	42	25	10	20	31	42	20	42	18	12	15	11	15	10	9	20	12
chr17.5755656.5756056	36	61	36	15	6	29	53	21	41	15	12	17	15	20	11	12	10	18
chr17.6197575.6197975	8	12	10	34	45	20	15	12	12	16	25	15	15	21	28	17	15	14
chr17.8276086.8276486	13	15	16	52	64	29	37	25	27	12	19	12	21	18	20	21	14	11
chr17.10326296.10326696	26	44	38	76	69	49	43	58	58	36	31	36	37	24	45	26	29	35
chr17.10408663.10409063	11	12	10	41	39	24	31	23	16	18	21	33	10	26	19	16	21	9
chr17.10414928.10415328	5	3	7	19	28	13	14	11	19	10	7	16	13	20	15	3	5	7
chr17.10495822.10496222	3	6	3	49	62	22	19	11	14	20	17	21	15	34	54	11	17	16
chr17.10501062.10501462	48	63	43	117	117	98	82	57	72	40	63	62	51	69	76	36	39	45
chr17.10695318.10695718	5	11	12	41	54	28	24	20	30	17	17	16	9	13	27	11	19	11
chr17.10702792.10703192	7	7	8	44	49	14	19	14	30	11	13	21	9	20	30	14	7	12
chr17.10734594.10734994	4	11	7	34	36	17	9	13	32	9	14	15	7	25	17	5	6	10
chr17.10737983.10738383	19	33	11	53	67	30	33	33	35	10	26	35	19	27	50	14	13	11
chr17.12299836.12300236	7	37	11	3	5	9	13	22	7	4	11	5	17	6	2	12	5	10
chr17.12895943.12896343	18	11	22	111	140	58	61	51	41	32	43	61	32	37	53	37	32	42
chr17.13581877.13582277	20	25	20	46	54	36	45	25	38	19	33	50	30	35	34	20	26	31
chr17.13705633.13706033	44	43	44	100	96	62	75	37	55	32	36	54	24	39	58	40	34	17
chr17.14166056.14166456	68	76	98	46	26	83	109	57	68	41	31	62	46	56	41	29	35	26
chr17.21438716.21439116	4	8	8	25	36	15	22	17	14	7	16	12	6	14	36	8	3	16
chr17.25445452.25445852	21	40	37	19	17	36	37	19	36	10	14	9	22	16	5	7	11	14
chr17.26606124.26606524	57	75	75	158	132	99	104	84	87	58	93	74	71	73	64	48	59	55
chr17.27850799.27851199	19	27	37	74	64	38	53	41	52	25	34	37	23	33	74	26	21	34
chr17.28021327.28021727	45	96	87	35	41	55	71	66	45	16	36	69	35	33	25	22	34	33
chr17.28244359.28244759	12	31	41	9	8	13	5	5	13	4	6	2	4	5	3	2	6	4
chr17.28885482.28885882	18	14	20	56	42	28	33	17	23	17	18	26	6	27	35	10	12	13
chr17.29123073.29123473	15	11	17	43	53	11	25	13	26	7	22	13	12	34	35	11	22	12
chr17.29382258.29382658	27	43	41	11	10	43	43	28	49	9	15	24	27	17	22	29	34	14
chr17.31260781.31261181	71	134	113	72	75	106	120	94	113	63	74	90	103	78	44	60	71	69
chr17.31444758.31445158	158	274	196	97	94	171	217	197	162	98	133	125	135	153	79	85	112	131
chr17.31479605.31480005	110	149	154	94	91	112	151	104	100	50	103	72	74	99	66	77	63	63
chr17.32935026.32935426	46	171	113	69	65	84	102	125	83	52	93	48	100	61	29	72	71	80
chr17.33802630.33803030	15	30	51	89	80	45	63	40	46	29	32	23	24	43	34	18	27	14
chr17.34180557.34180957	31	56	57	90	95	76	97	94	93	32	58	49	48	53	65	47	62	71
chr17.34886554.34886954	37	66	58	34	25	30	35	37	35	21	28	27	40	13	19	30	20	37
chr17.35485398.35485798	9	32	21	6	2	18	19	14	24	5	4	7	3	5	4	8	5	7
chr17.36430034.36430434	6	1	3	15	24	16	15	6	8	8	2	15	5	7	8	3	3	4
chr17.37217643.37218043	4	5	7	16	27	12	19	11	10	4	10	3	6	5	14	8	2	4
chr17.40806713.40807113	21	25	32	62	68	38	54	46	61	26	33	35	26	56	44	25	19	44
chr17.40821127.40821527	14	39	28	55	61	43	45	37	55	22	23	30	25	26	37	23	20	26
chr17.43106208.43106608	5	10	11	43	54	16	19	8	23	5	13	14	13	7	18	13	9	4
chr17.43270353.43270753	66	125	91	17	12	46	52	51	38	31	48	17	52	29	16	47	25	32
chr17.43275566.43275966	41	223	76	13	15	39	60	109	31	28	42	8	74	14	18	63	21	66
chr17.43279466.43279866	31	87	53	10	13	12	19	29	15	6	9	7	21	7	9	13	12	9
chr17.43282133.43282533	5	50	12	1	1	1	2	21	2	1	2	1	4	1	2	2	1	1
chr17.43310466.43310866	14	46	24	6	7	16	19	31	13	11	14	7	19	1	5	23	17	20
chr17.44943264.44943664	8	17	15	44	55	31	33	26	36	5	14	23	14	17	27	23	20	19
chr17.45766955.45767355	61	92	98	37	41	48	75	68	98	36	46	43	57	38	37	31	27	30
chr17.46130217.46130617	13	49	18	8	9	12	18	38	15	6	11	13	19	8	6	21	7	25
chr17.46437918.46438318	167	304	213	149	155	193	254	277	191	138	190	226	238	154	67	149	142	162
chr17.46448011.46448411	26	55	34	16	14	38	37	39	36	18	21	28	22	14	9	14	21	16
chr17.47059708.47060108	40	22	37	97	92	49	53	32	31	31	41	37	25	44	43	30	30	20
chr17.49349659.49350059	90	117	130	67	49	125	155	113	127	58	54	79	67	117	34	57	76	76
chr17.50557728.50558128	35	64	55	130	117	58	84	54	71	41	58	58	64	59	54	46	45	42
chr17.50685286.50685686	28	25	28	69	68	47	54	38	41	27	28	36	32	29	35	20	19	26
chr17.50687905.50688305	24	28	32	84	65	46	78	36	50	26	34	47	30	33	38	12	22	17
chr17.50991008.50991408	3	24	12	1	2	4	6	13	5	1	5	3	8	8	2	9	9	11
chr17.53488299.53488699	9	7	5	25	19	8	18	13	11	6	10	12	17	15	22	8	11	15
chr17.62789644.62790044	12	18	16	49	53	32	42	32	32	11	25	19	43	24	21	23	12	23
chr17.64644848.64645248	99	146	161	95	78	94	115	155	110	53	93	82	99	66	44	81	87	88
chr17.65577235.65577635	9	19	18	4	4	8	18	13	10	4	10	5	18	5	5	8	5	8
chr17.72956787.72957187	4	11	4	20	23	17	13	18	13	8	8	6	8	8	17	8	5	6
chr17.72957358.72957758	16	21	21	35	54	32	37	34	32	19	26	18	10	27	28	17	15	18
chr17.73034703.73035103	68	71	77	129	141	99	128	100	112	64	75	77	72	68	90	66	58	63
chr17.74057269.74057669	34	40	23	9	8	28	44	18	32	12	15	20	10	21	10	13	22	16
chr17.74089038.74089438	7	13	3	21	32	15	17	10	14	10	4	9	10	10	16	7	1	15
chr17.79596060.79596460	24	30	30	71	73	57	69	39	36	20	32	39	31	44	30	23	26	24
chr17.79926079.79926479	16	24	29	80	84	49	43	35	47	17	35	26	15	29	32	26	22	25
chr17.80008500.80008900	24	34	51	86	78	41	60	52	50	31	38	48	53	36	38	36	26	25
chr17.80325829.80326229	15	14	11	2	2	9	19	15	9	7	3	3	8	6	2	4	10	5
chr17.80698207.80698607	37	63	65	41	24	48	53	40	36	30	28	37	44	36	21	30	38	32
chr17.83248296.83248696	5	36	14	8	4	8	14	24	20	6	5	5	11	9	2	8	4	7
chr17.83308042.83308442	26	37	36	82	72	45	69	53	40	32	47	29	34	54	58	36	33	44
chr17.83567235.83567635	69	91	77	51	52	70	70	58	76	33	42	48	41	64	35	47	53	44
chr17.83572287.83572687	60	98	72	37	39	77	84	77	95	25	29	33	56	33	29	24	24	24
chr17.84038044.84038444	27	48	51	93	104	65	65	50	58	31	35	54	43	45	85	31	37	34
chr17.84084070.84084470	31	42	38	69	90	56	53	60	53	38	44	48	36	44	64	30	42	48
chr17.84224817.84225217	4	42	23	6	3	11	17	14	8	3	8	3	7	3	2	6	6	5
chr17.84278340.84278740	17	31	17	64	57	42	47	48	34	21	36	26	38	45	38	46	19	39
chr17.84298292.84298692	7	46	18	4	8	11	21	23	16	5	13	8	8	7	5	7	4	16
chr17.86198608.86199008	3	7	13	55	64	22	17	11	23	7	13	6	14	17	27	12	11	19
chr17.86203202.86203602	18	21	19	51	68	32	16	27	34	12	33	21	28	21	25	15	29	22
chr17.86397939.86398339	31	50	55	114	117	53	83	30	55	35	48	47	54	46	59	33	36	33
chr17.86615658.86616058	44	63	38	27	29	52	68	41	42	22	19	20	37	21	21	17	20	15
chr17.88297171.88297571	8	13	12	37	38	27	20	15	11	6	17	16	7	16	21	12	13	17
chr18.3269032.3269432	17	85	55	21	22	43	48	59	40	32	31	22	42	41	13	31	22	37
chr18.3423498.3423898	15	44	51	13	21	32	48	32	29	20	14	20	17	24	15	14	17	16
chr18.5319855.5320255	7	11	7	33	43	22	26	22	21	11	16	20	15	20	21	16	13	21
chr18.5816431.5816831	9	10	8	36	68	47	28	23	32	21	21	34	19	10	18	13	11	23
chr18.9490418.9490818	50	136	96	58	58	68	94	96	84	35	51	28	60	48	36	39	49	44
chr18.9503484.9503884	38	99	57	16	26	32	86	49	56	10	22	9	37	18	15	19	21	33
chr18.9670679.9671079	31	43	50	108	94	79	101	64	74	49	54	51	41	75	44	43	44	38
chr18.10461437.10461837	22	40	21	54	77	52	38	26	34	18	39	21	20	42	37	21	16	10
chr18.10886410.10886810	9	9	15	38	46	17	14	14	28	9	14	11	14	18	27	9	15	10
chr18.10898608.10899008	6	7	9	34	43	16	18	12	18	12	12	14	10	24	31	8	9	6
chr18.10904884.10905284	11	4	5	33	26	19	11	14	28	7	11	12	5	23	15	8	13	11
chr18.10936017.10936417	6	18	17	25	36	24	37	11	16	6	18	21	12	35	40	15	10	15
chr18.11145123.11145523	1	7	12	66	69	14	13	7	14	9	16	6	4	6	7	7	6	6
chr18.11160725.11161125	4	6	17	98	79	18	18	14	14	12	13	12	3	18	18	7	4	3
chr18.11205192.11205592	4	11	8	30	33	12	25	18	28	6	15	8	18	10	15	9	4	8
chr18.11496730.11497130	6	17	10	33	29	24	27	10	25	9	12	25	9	22	26	7	10	11
chr18.11915856.11916256	11	14	26	31	44	25	37	10	24	14	15	16	8	9	39	7	14	6
chr18.12109774.12110174	47	62	61	119	108	87	86	63	63	51	49	71	56	65	75	39	31	50
chr18.12256664.12257064	44	70	62	39	38	46	61	61	47	30	39	38	39	36	24	24	30	47
chr18.14944120.14944520	8	7	8	31	34	14	10	11	14	8	15	14	13	8	11	7	7	5
chr18.17623802.17624202	9	11	19	82	75	41	50	32	40	29	33	32	24	26	31	26	27	16
chr18.21073003.21073403	29	30	62	8	13	35	47	23	50	8	10	21	23	28	8	23	26	12
chr18.21372929.21373329	19	34	22	72	54	48	54	26	57	30	33	25	26	29	92	40	22	24
chr18.21466958.21467358	11	24	20	39	48	28	32	21	27	18	19	15	13	30	34	10	18	16
chr18.25326668.25327068	4	7	6	20	20	8	16	12	17	8	11	11	10	4	15	5	3	9
chr18.33190217.33190617	18	33	30	7	9	12	28	16	30	7	11	19	27	16	6	22	14	17
chr18.33192860.33193260	10	33	32	7	7	12	23	26	18	12	17	9	25	8	3	26	8	18
chr18.33803694.33804094	6	13	12	33	33	18	26	22	15	11	13	6	11	10	13	8	5	11
chr18.34522841.34523241	5	14	23	35	48	23	18	17	19	8	7	15	8	10	20	10	7	14
chr18.35278265.35278665	48	108	93	29	34	94	105	69	85	32	31	37	46	39	31	16	39	20
chr18.35418571.35418971	12	21	22	6	7	7	19	17	9	8	8	7	7	8	5	6	10	9
chr18.35788981.35789381	3	4	2	14	29	8	8	2	5	3	5	2	3	6	13	2	5	6
chr18.38407257.38407657	34	107	43	30	28	50	60	87	64	41	47	46	69	53	24	39	41	49
chr18.42790803.42791203	7	9	9	32	23	14	18	12	11	9	13	7	9	10	15	8	10	16
chr18.43060814.43061214	1	6	9	39	22	12	10	11	24	10	6	9	6	15	19	7	6	6
chr18.45472405.45472805	13	54	27	4	2	14	31	35	32	6	5	3	17	11	5	14	6	12
chr18.45481109.45481509	17	88	34	2	3	23	28	67	53	9	12	8	11	19	4	27	17	20
chr18.46455505.46455905	13	61	20	11	16	27	34	33	36	13	9	11	16	18	7	11	18	13
chr18.50718030.50718430	2	4	3	19	20	3	7	8	9	3	4	7	3	7	3	8	3	7
chr18.52479345.52479745	21	11	20	66	58	44	49	34	40	17	36	40	26	24	34	24	19	21
chr18.53286943.53287343	3	8	4	28	19	9	10	8	5	5	11	8	6	4	6	6	0	7
chr18.54969609.54970009	6	5	7	16	27	6	19	4	18	1	4	3	8	11	20	2	4	6
chr18.55073723.55074123	42	41	43	101	90	55	68	70	59	26	60	50	50	53	46	35	46	48
chr18.55731040.55731440	2	4	1	16	16	7	12	18	13	3	6	10	6	6	6	7	4	7
chr18.55786536.55786936	7	14	4	44	38	32	25	33	34	9	15	23	16	21	22	11	12	15
chr18.55793796.55794196	6	24	13	34	42	32	19	54	32	32	31	24	37	41	21	40	28	47
chr18.55815848.55816248	3	3	5	19	17	8	11	12	12	7	9	15	7	12	17	7	8	14
chr18.56607133.56607533	29	37	43	98	84	64	60	64	63	38	56	43	49	64	45	38	30	33
chr18.58299192.58299592	3	18	17	26	43	25	21	24	10	11	16	14	15	13	23	11	7	10
chr18.59058035.59058435	9	13	25	45	55	22	34	17	24	16	24	10	16	21	34	4	29	11
chr18.59122965.59123365	16	52	42	15	20	16	41	54	43	14	14	14	27	21	7	23	21	29
chr18.60519907.60520307	11	17	13	31	41	15	21	18	24	9	9	18	15	20	26	11	7	19
chr18.64599588.64599988	31	110	80	20	29	54	71	65	71	21	28	30	50	23	20	33	27	35
chr18.64608286.64608686	66	159	104	44	43	87	110	99	103	54	44	62	72	59	35	66	52	67
chr18.64957327.64957727	15	29	23	49	52	40	44	21	43	25	34	31	24	30	40	23	25	27
chr18.65120036.65120436	13	17	29	4	7	12	18	13	13	6	4	11	8	4	1	2	12	3
chr18.67278675.67279075	27	51	26	90	84	67	60	46	38	32	44	35	37	77	37	29	35	36
chr18.68266711.68267111	9	14	22	51	34	29	33	26	33	23	15	22	10	23	19	20	9	10
chr18.68497286.68497686	4	15	13	24	29	15	18	15	24	8	17	6	12	15	29	6	11	4
chr18.74940272.74940672	7	19	23	39	52	26	35	22	28	10	16	20	19	15	20	11	13	16
chr18.75039070.75039470	32	30	28	84	90	56	56	46	59	36	40	38	38	52	51	40	22	40
chr18.75117904.75118304	66	80	68	162	164	138	154	126	94	86	100	98	109	102	60	107	82	95
chr18.76305515.76305915	4	16	12	31	25	17	28	19	18	16	14	24	13	18	20	6	5	18
chr18.79035472.79035872	12	15	16	68	59	37	31	26	34	16	18	34	19	8	44	18	7	5
chr18.80236898.80237298	66	81	86	36	36	78	80	34	38	25	15	32	30	41	23	29	57	30
chr18.81263567.81263967	6	25	11	5	4	5	6	32	10	1	6	5	7	5	0	8	6	10
chr18.81321985.81322385	4	35	17	3	7	7	5	37	12	4	15	9	6	4	3	7	10	21
chr18.82469654.82470054	4	7	6	23	35	8	13	19	8	8	12	14	12	15	21	15	12	10
chr18.84036854.84037254	35	37	36	13	11	22	28	23	34	19	10	15	15	14	10	10	21	13
chr19.3610204.3610604	15	24	35	72	66	44	45	31	35	26	21	30	37	34	20	23	16	26
chr19.3950033.3950433	11	21	23	58	58	28	39	19	25	24	25	27	22	14	30	21	14	14
chr19.3958688.3959088	5	9	3	28	30	8	6	4	9	4	11	10	3	6	9	7	6	6
chr19.4582166.4582566	23	24	25	13	10	19	28	10	8	2	6	3	13	8	6	1	8	11
chr19.4800442.4800842	21	24	23	10	11	26	33	23	22	19	14	14	25	19	8	11	18	10
chr19.7302267.7302667	20	50	28	78	88	37	48	42	43	40	52	40	31	45	53	32	27	26
chr19.7794978.7795378	0	3	0	19	19	7	4	5	6	2	3	1	5	1	5	2	1	1
chr19.7966290.7966690	6	8	2	69	64	17	27	22	18	16	20	21	22	19	38	20	7	11
chr19.8132331.8132731	63	154	82	64	50	102	118	120	73	47	55	50	96	61	46	69	45	71
chr19.9120143.9120543	19	32	23	47	52	33	31	42	49	14	21	26	19	36	36	26	23	31
chr19.10116072.10116472	9	13	19	29	42	11	25	16	21	11	12	17	13	10	33	8	13	8
chr19.10822816.10823216	26	23	17	61	54	50	26	31	44	15	24	35	29	36	35	26	20	25
chr19.15904207.15904607	6	8	8	22	30	23	26	16	24	10	15	16	12	18	18	7	9	4
chr19.15905031.15905431	8	9	6	30	43	17	17	10	21	4	6	13	10	15	9	7	11	10
chr19.16325557.16325957	43	74	62	135	156	80	83	76	85	67	63	68	86	60	93	56	47	63
chr19.16491070.16491470	46	89	65	36	40	88	81	78	47	42	50	48	73	58	12	43	35	31
chr19.17498712.17499112	24	46	40	85	64	29	43	40	48	16	39	34	32	32	46	25	22	29
chr19.17553942.17554342	1	15	6	22	29	8	7	6	16	6	6	9	10	12	18	13	6	8
chr19.20450189.20450589	3	7	10	26	20	23	37	11	22	4	8	7	18	20	14	9	3	9
chr19.20467839.20468239	23	47	36	62	67	71	78	44	43	27	28	51	43	39	56	35	30	19
chr19.20484104.20484504	30	53	67	110	103	101	130	75	104	44	73	71	60	72	60	49	38	42
chr19.20515865.20516265	37	30	45	104	95	82	107	54	67	35	43	70	59	71	64	50	43	41
chr19.20540114.20540514	28	30	32	83	92	76	77	53	50	31	46	67	47	70	59	46	29	36
chr19.20545084.20545484	16	29	32	83	79	75	91	58	57	29	41	36	53	40	46	41	32	33
chr19.20555819.20556219	15	30	20	67	55	48	67	38	27	18	25	29	41	53	31	40	25	27
chr19.20653842.20654242	51	80	78	134	122	107	107	86	92	53	77	62	65	93	90	58	50	55
chr19.21029213.21029613	34	42	45	116	100	62	72	48	57	38	43	51	53	62	60	34	35	43
chr19.21159543.21159943	37	29	25	66	63	47	59	35	35	23	36	40	29	38	50	37	27	38
chr19.21297828.21298228	3	9	5	20	23	17	15	14	15	14	5	11	13	15	12	13	4	8
chr19.21504665.21505065	5	6	4	19	17	13	15	16	13	10	11	7	11	7	13	9	1	11
chr19.21507671.21508071	14	23	15	56	48	34	48	37	36	21	23	25	33	25	25	20	23	24
chr19.26731361.26731761	33	81	48	26	21	41	44	47	51	30	36	24	24	32	28	24	27	46
chr19.26778306.26778706	21	74	35	9	11	29	32	58	40	24	24	17	40	21	9	20	19	35
chr19.27394732.27395132	34	33	60	106	104	112	101	43	62	43	46	53	28	72	67	28	39	29
chr19.27410894.27411294	43	31	53	142	138	93	104	61	71	58	60	73	59	98	72	50	52	45
chr19.28191955.28192355	11	11	8	26	26	23	30	28	38	11	19	12	6	26	45	6	21	11
chr19.29119610.29120010	36	116	97	21	24	42	45	114	41	24	71	35	79	37	11	50	48	52
chr19.29390350.29390750	2	5	3	37	39	6	14	7	10	7	8	9	6	6	24	5	7	13
chr19.29396137.29396537	15	17	21	46	45	29	34	18	30	17	17	18	12	19	28	18	17	21
chr19.29512072.29512472	30	23	18	69	48	24	33	27	30	38	30	27	24	22	30	25	17	22
chr19.29667470.29667870	12	24	16	46	33	24	19	25	29	9	18	10	12	15	35	19	10	16
chr19.29675955.29676355	25	44	62	156	151	78	84	85	84	32	53	58	52	69	102	53	42	59
chr19.29878357.29878757	30	87	70	149	129	83	100	56	71	65	65	59	81	51	87	82	36	49
chr19.30010592.30010992	43	83	41	128	107	76	79	85	91	54	65	55	67	66	68	51	59	56
chr19.31099554.31099954	10	13	5	47	45	23	19	18	15	16	18	10	19	16	20	15	8	11
chr19.32196070.32196470	15	11	19	42	51	23	30	28	26	19	13	23	24	21	33	13	10	7
chr19.32202428.32202828	25	37	38	69	74	73	63	30	41	31	27	27	35	57	47	20	29	25
chr19.32276564.32276964	37	51	47	101	95	98	90	45	70	58	57	59	40	52	62	36	29	37
chr19.32322277.32322677	30	42	41	72	89	59	87	37	46	38	37	51	23	54	66	32	43	29
chr19.32344174.32344574	10	20	22	40	51	25	31	16	17	11	12	25	16	12	28	18	22	12
chr19.32346560.32346960	28	45	40	68	117	45	56	43	53	32	26	33	14	27	65	16	21	13
chr19.32506352.32506752	45	40	63	134	118	73	85	41	93	52	67	70	76	59	44	52	56	39
chr19.36476672.36477072	12	22	15	35	33	26	22	20	34	16	11	13	16	21	31	16	12	14
chr19.38087010.38087410	10	14	5	35	22	24	20	20	14	14	11	13	15	14	17	15	13	18
chr19.38211255.38211655	18	23	20	56	43	47	52	41	42	16	22	22	27	33	29	20	24	17
chr19.38339899.38340299	6	10	9	23	28	19	15	16	20	6	14	9	11	10	21	8	6	14
chr19.39501887.39502287	2	8	4	37	45	16	24	20	23	11	15	25	7	13	13	15	8	15
chr19.39510387.39510787	5	11	15	68	52	17	16	12	18	13	24	16	8	33	22	11	9	3
chr19.40356339.40356739	15	26	20	51	71	34	40	25	23	14	21	24	18	23	24	10	14	23
chr19.40523356.40523756	12	37	37	9	10	22	14	18	26	11	11	10	7	17	8	14	16	18
chr19.41047855.41048255	67	96	121	199	182	105	93	105	123	89	108	88	66	103	98	78	85	71
chr19.42135972.42136372	13	39	16	7	6	14	17	18	17	11	13	13	15	8	9	12	10	10
chr19.42487639.42488039	5	2	8	24	27	12	16	11	16	14	9	10	7	4	7	4	3	6
chr19.43468822.43469222	2	4	11	28	21	18	22	14	17	8	9	9	7	16	9	14	6	7
chr19.46979482.46979882	85	94	116	220	222	169	172	133	161	104	145	152	110	172	130	97	100	124
chr19.46988528.46988928	16	24	24	58	53	37	40	21	31	17	21	29	13	33	42	14	6	17
chr19.49360379.49360779	18	91	56	41	28	46	49	40	41	23	25	28	40	35	8	29	26	46
chr19.53564361.53564761	4	9	7	19	25	9	16	9	20	10	15	7	9	9	26	12	5	9
chr19.53786437.53786837	5	6	9	28	37	2	11	12	22	3	2	8	8	6	8	14	6	8
chr19.55276241.55276641	85	66	104	49	51	57	61	62	83	44	42	48	28	42	35	37	26	20
chr19.55423668.55424068	11	25	35	51	51	34	39	22	38	16	23	20	31	27	36	17	10	16
chr19.55719959.55720359	31	52	32	18	8	34	31	35	50	20	25	21	30	34	10	15	19	35
chr19.57257983.57258383	16	62	27	13	18	7	15	23	17	10	22	7	23	12	5	16	12	16
chr19.57266537.57266937	6	13	10	33	27	16	17	19	21	12	14	10	19	10	14	21	12	5
chr19.57546322.57546722	71	91	75	23	28	62	87	90	76	37	36	48	66	43	33	50	42	44
chr19.58091116.58091516	20	32	36	15	11	35	51	28	34	15	11	14	18	23	9	12	18	10
chr19.58440027.58440427	22	49	59	30	25	31	53	43	40	14	22	15	28	19	10	23	31	24
chr19.58555086.58555486	47	89	92	41	30	53	86	67	76	49	38	37	52	33	24	43	51	36
chr19.58853430.58853830	22	47	23	50	72	53	62	26	43	24	20	29	26	37	46	29	22	25
chr19.59066126.59066526	35	79	105	44	39	51	92	85	75	46	34	43	51	57	31	48	58	40
chr19.60531952.60532352	8	20	9	39	50	16	25	16	17	17	13	17	22	13	28	14	11	19
chr2.3570725.3571125	26	37	25	114	86	89	100	94	58	54	60	86	88	79	45	55	45	64
chr2.3579314.3579714	10	8	10	25	33	16	28	20	21	13	10	17	22	18	11	17	16	19
chr2.3672556.3672956	44	56	61	113	124	82	130	92	114	56	57	76	82	67	53	62	35	40
chr2.3748892.3749292	21	31	19	70	62	46	39	37	36	19	44	37	41	31	36	31	30	27
chr2.3752635.3753035	12	20	22	42	40	27	33	23	23	13	20	19	22	22	28	14	12	12
chr2.4895527.4895927	27	77	59	18	18	32	58	70	31	16	30	11	41	43	8	43	46	39
chr2.5591724.5592124	15	65	29	8	9	15	16	20	12	0	4	6	12	2	2	16	7	12
chr2.5610620.5611020	23	108	55	30	18	34	58	43	41	16	27	17	38	31	15	33	34	33
chr2.5612348.5612748	13	26	26	12	8	7	7	6	6	3	3	4	8	7	4	6	9	7
chr2.9989945.9990345	5	13	6	20	27	13	23	19	15	9	10	15	20	10	14	19	17	11
chr2.11448169.11448569	57	280	211	59	71	121	138	165	121	36	79	36	105	64	45	90	88	88
chr2.15112480.15112880	72	69	80	184	153	153	152	112	91	57	95	99	83	140	110	89	62	55
chr2.17341965.17342365	3	4	7	28	31	4	12	12	17	4	12	11	5	11	12	10	7	11
chr2.17740248.17740648	18	26	26	58	57	42	49	29	36	25	43	35	24	32	40	25	22	21
chr2.21116929.21117329	0	2	7	20	34	5	14	5	13	3	7	5	2	7	22	4	1	6
chr2.21122116.21122516	14	23	25	50	58	30	41	41	45	17	23	20	20	32	35	28	23	17
chr2.21245589.21245989	23	22	10	65	43	45	35	29	34	21	19	20	25	11	33	22	14	13
chr2.24421339.24421739	10	9	7	38	35	20	15	12	12	8	8	7	9	10	22	8	7	7
chr2.24478521.24478921	11	14	18	57	45	23	37	23	21	21	18	19	32	18	22	26	14	23
chr2.25155987.25156387	23	39	37	84	104	43	55	60	49	40	44	39	35	31	45	11	27	31
chr2.25452824.25453224	52	53	71	7	14	49	69	29	43	19	16	31	27	31	21	20	26	19
chr2.25472885.25473285	92	137	130	37	45	110	130	60	73	49	58	85	51	78	50	37	72	46
chr2.25478392.25478792	48	70	64	28	26	68	76	39	38	24	32	41	29	73	25	22	35	23
chr2.26429490.26429890	12	7	5	28	37	22	21	14	17	7	14	26	7	27	22	9	13	14
chr2.26430113.26430513	3	8	9	48	35	21	30	15	14	16	16	25	19	18	22	12	16	19
chr2.26549498.26549898	42	41	38	90	97	72	67	59	51	41	49	50	43	48	42	38	30	31
chr2.26553874.26554274	16	27	21	54	53	24	39	29	36	19	14	22	22	20	28	13	15	12
chr2.26556879.26557279	30	33	36	69	67	41	43	41	45	24	37	27	28	27	45	30	26	18
chr2.26609542.26609942	19	19	26	71	71	48	35	26	46	27	46	39	30	30	47	30	18	41
chr2.26615346.26615746	3	10	4	67	65	16	20	16	15	8	19	22	10	22	31	12	18	28
chr2.27046015.27046415	16	30	24	58	61	34	33	32	30	24	22	17	26	28	19	20	27	26
chr2.29006983.29007383	25	38	19	12	6	17	31	26	30	9	16	7	20	14	1	14	8	10
chr2.29737546.29737946	106	173	144	111	73	77	79	74	71	54	83	82	77	32	34	28	49	35
chr2.29772038.29772438	10	14	14	49	55	28	45	28	25	13	26	38	25	34	34	18	27	19
chr2.29915242.29915642	13	12	14	72	53	39	42	14	16	21	23	23	17	14	18	15	8	15
chr2.29948531.29948931	12	12	7	40	36	11	20	5	18	8	11	9	13	21	22	16	7	16
chr2.30368958.30369358	21	22	24	60	64	31	23	32	36	21	27	34	15	24	38	21	20	18
chr2.30369608.30370008	17	16	17	51	47	17	28	25	28	15	20	23	16	17	21	18	23	19
chr2.30378498.30378898	43	61	60	164	204	83	90	69	92	63	98	106	85	73	85	63	64	80
chr2.32248697.32249097	18	21	16	41	56	52	45	30	21	29	18	38	19	40	27	20	33	25
chr2.32251510.32251910	12	9	13	73	66	41	46	30	19	11	32	46	15	38	26	16	22	25
chr2.32252175.32252575	29	29	25	134	137	80	80	55	45	39	57	64	40	53	44	25	44	48
chr2.32282483.32282883	14	24	25	49	55	29	20	30	21	13	26	30	24	18	27	16	19	29
chr2.32521249.32521649	4	3	9	25	21	6	24	12	16	5	8	7	14	5	14	9	3	12
chr2.33445990.33446390	10	11	12	40	30	27	16	16	15	10	18	13	14	9	17	10	9	9
chr2.34902843.34903243	35	78	41	103	104	52	66	58	74	44	64	64	72	58	56	48	43	50
chr2.35076950.35077350	20	39	29	6	11	23	34	17	48	7	14	8	21	15	5	26	15	15
chr2.35184532.35184932	10	25	18	5	5	9	13	18	13	3	11	5	10	5	4	12	8	6
chr2.35278017.35278417	49	56	56	144	135	83	87	57	82	62	47	65	52	70	62	52	46	44
chr2.38585979.38586379	11	16	13	42	39	22	27	24	20	9	15	15	8	8	22	13	4	14
chr2.39117594.39117994	59	60	49	13	22	50	72	50	80	23	19	23	37	40	18	36	26	35
chr2.42039525.42039925	5	88	25	2	1	5	12	47	11	5	12	2	21	14	4	22	10	16
chr2.43415637.43416037	6	15	17	2	1	17	30	13	6	4	3	1	4	8	5	7	7	7
chr2.43509669.43510069	2	25	12	3	0	5	14	30	7	3	3	2	10	2	0	14	7	6
chr2.45435093.45435493	8	10	16	43	34	19	30	31	21	19	14	15	19	23	22	17	7	29
chr2.45464060.45464460	6	18	14	46	39	19	31	21	23	10	19	18	20	19	21	15	15	14
chr2.50881404.50881804	0	6	5	16	23	12	12	11	11	4	7	7	9	10	16	6	2	4
chr2.51022435.51022835	5	11	4	17	21	7	8	9	14	3	7	9	2	9	35	9	6	4
chr2.51629881.51630281	9	2	2	22	11	8	11	13	7	10	5	11	6	8	19	1	5	5
chr2.60270103.60270503	51	169	124	57	74	80	98	109	69	67	109	63	102	115	42	97	73	85
chr2.64078971.64079371	20	30	39	84	60	42	60	22	49	14	38	34	25	36	37	14	27	28
chr2.65334328.65334728	28	47	27	90	83	63	76	70	41	41	61	37	69	63	43	64	37	49
chr2.67887772.67888172	5	31	13	6	6	13	19	36	18	7	9	6	10	8	2	12	6	5
chr2.68793693.68794093	3	4	11	21	21	16	20	15	22	11	2	10	8	13	11	7	7	9
chr2.68796271.68796671	42	49	72	122	119	67	85	53	77	55	63	68	65	81	66	53	46	48
chr2.68822353.68822753	1	10	8	21	25	7	5	7	8	5	4	3	3	7	13	6	4	2
chr2.68871315.68871715	35	82	75	136	160	75	71	86	96	67	67	78	63	93	88	58	50	63
chr2.68900684.68901084	7	17	15	63	61	16	24	12	27	10	15	9	4	16	37	30	11	9
chr2.68902859.68903259	8	13	14	44	44	20	28	14	15	11	10	9	11	14	17	5	9	11
chr2.68932554.68932954	6	7	21	42	47	9	6	13	12	8	14	8	13	12	12	12	4	6
chr2.68935331.68935731	15	29	35	111	91	24	36	16	36	8	33	16	18	27	50	16	14	29
chr2.68945664.68946064	8	15	18	61	56	19	19	18	39	4	12	13	15	14	18	21	12	5
chr2.69049411.69049811	11	20	9	36	41	16	23	11	19	15	9	11	11	16	24	13	5	12
chr2.69051741.69052141	11	12	23	65	46	24	26	19	35	15	22	16	14	22	28	22	18	14
chr2.69061999.69062399	36	40	64	143	99	56	74	32	95	45	50	47	43	47	62	47	32	47
chr2.69424806.69425206	16	28	25	6	5	16	28	18	17	3	11	8	5	13	8	7	8	9
chr2.69466428.69466828	24	42	44	7	7	30	55	39	55	15	12	29	17	28	10	10	21	12
chr2.70696169.70696569	17	24	24	55	56	33	25	29	27	13	21	15	11	19	23	7	13	8
chr2.70771719.70772119	7	15	21	33	43	32	23	20	22	11	13	21	15	11	21	12	15	6
chr2.72945042.72945442	17	35	46	21	17	24	35	19	27	7	13	12	16	18	6	11	15	9
chr2.73600533.73600933	20	19	15	54	52	34	54	35	20	22	25	48	27	32	18	19	17	21
chr2.73983438.73983838	5	34	15	0	0	3	4	25	6	0	6	3	10	2	0	11	4	7
chr2.80300530.80300930	18	22	25	66	55	29	26	33	46	22	17	18	13	11	29	16	15	18
chr2.82446105.82446505	5	4	5	21	20	9	14	11	13	7	7	5	8	7	9	11	7	8
chr2.91110090.91110490	19	27	21	123	110	32	39	38	55	22	50	39	61	25	48	43	22	35
chr2.91811584.91811984	24	47	37	85	91	37	40	44	42	24	37	32	34	22	56	23	22	40
chr2.91832596.91832996	48	82	71	160	166	121	106	122	91	74	93	78	93	105	73	91	66	77
chr2.92380064.92380464	19	19	18	77	84	32	31	37	53	34	45	33	34	17	38	22	28	30
chr2.92380696.92381096	13	9	2	37	41	18	23	27	20	7	26	19	29	9	25	19	8	19
chr2.93416722.93417122	93	101	112	51	74	107	107	83	108	51	63	86	47	76	54	52	60	54
chr2.94042742.94043142	36	63	61	142	116	76	87	86	63	67	67	67	78	56	64	69	32	51
chr2.94162179.94162579	14	13	14	43	54	28	35	41	26	18	24	26	14	31	33	28	28	27
chr2.97127130.97127530	9	10	11	40	43	33	37	18	27	17	19	18	13	36	28	25	15	18
chr2.101966153.101966553	10	15	15	52	45	21	23	8	31	11	17	22	9	16	40	11	13	12
chr2.102009465.102009865	4	7	4	28	33	12	16	10	10	4	6	10	7	7	13	10	5	4
chr2.103208180.103208580	11	13	22	44	56	24	35	27	22	25	31	21	24	31	25	25	20	21
chr2.105896891.105897291	4	7	11	22	25	17	9	13	15	10	5	8	6	12	17	7	5	10
chr2.105951355.105951755	15	20	21	51	51	31	34	21	22	16	14	20	18	24	23	10	12	9
chr2.106601774.106602174	3	4	0	21	18	6	10	10	8	13	4	15	4	9	5	3	6	6
chr2.107965210.107965610	35	58	56	77	114	85	82	51	76	51	46	61	37	54	89	47	28	42
chr2.112594366.112594766	0	43	8	1	1	7	2	12	1	2	3	3	4	2	2	2	0	4
chr2.114099333.114099733	48	58	57	135	129	94	97	72	86	46	60	53	37	79	68	34	53	43
chr2.117087120.117087520	5	13	21	63	61	14	23	29	27	13	19	8	22	9	17	22	9	10
chr2.117804152.117804552	2	4	2	24	19	3	9	5	2	1	1	5	2	4	18	2	3	3
chr2.117804865.117805265	1	6	6	22	24	9	14	1	8	5	7	15	5	3	19	7	1	4
chr2.117806811.117807211	4	4	7	34	39	12	19	6	11	7	9	14	5	13	20	8	6	4
chr2.119602396.119602796	10	19	8	27	31	18	30	25	30	11	13	23	18	16	26	13	16	17
chr2.120059177.120059577	8	22	16	62	75	32	25	23	34	26	26	26	23	26	34	16	12	19
chr2.121884994.121885394	7	5	9	33	36	23	30	20	19	7	8	16	15	14	19	18	13	14
chr2.122205663.122206063	2	36	12	1	2	7	11	19	10	5	7	2	13	6	2	10	14	9
chr2.122887139.122887539	11	14	10	41	33	37	36	16	22	20	12	8	11	16	15	11	13	12
chr2.128731620.128732020	8	15	17	44	43	18	21	12	25	8	8	14	16	17	22	17	10	14
chr2.128833172.128833572	4	14	12	36	36	13	17	12	18	11	13	10	9	20	25	7	7	9
chr2.129817505.129817905	16	26	21	49	75	47	19	28	26	21	23	17	21	22	37	10	6	26
chr2.132084558.132084958	3	6	5	16	25	12	9	12	10	10	7	8	2	13	16	7	7	6
chr2.132877233.132877633	2	8	6	26	30	6	16	7	11	5	7	3	5	3	10	4	2	2
chr2.132923796.132924196	28	40	39	77	98	41	58	30	38	36	39	35	21	49	43	23	19	28
chr2.133452512.133452912	2	5	8	18	26	5	9	9	10	3	2	2	3	4	9	3	1	5
chr2.133481004.133481404	34	47	37	82	115	32	62	53	56	33	35	35	26	46	79	31	42	40
chr2.133498819.133499219	63	124	88	168	165	89	132	111	116	70	85	101	97	100	114	99	91	128
chr2.134559547.134559947	24	41	31	83	71	39	52	40	45	28	31	24	25	35	34	27	23	26
chr2.135854546.135854946	19	24	26	47	45	42	44	39	40	18	24	34	38	24	37	30	20	26
chr2.137165362.137165762	1	3	2	14	16	3	3	10	1	4	1	3	2	4	12	7	3	7
chr2.140763247.140763647	5	11	10	43	32	20	28	7	13	11	19	17	7	26	28	11	9	7
chr2.140772810.140773210	7	14	9	39	39	21	13	13	10	13	19	13	11	23	28	11	10	14
chr2.140847616.140848016	2	2	3	21	25	11	9	7	7	5	2	3	2	4	18	4	3	4
chr2.142693963.142694363	22	68	51	93	115	49	87	52	78	36	51	43	36	46	52	53	30	56
chr2.144177163.144177563	155	275	190	119	129	150	195	176	146	92	114	117	124	165	97	104	103	154
chr2.144182807.144183207	19	139	51	10	10	28	34	47	19	11	22	14	25	12	14	24	17	39
chr2.144196242.144196642	22	140	58	26	27	30	48	62	39	18	38	20	28	32	26	27	21	48
chr2.144198582.144198982	66	191	109	41	60	69	97	111	98	44	53	45	60	51	59	47	51	73
chr2.144224573.144224973	45	152	73	40	44	65	66	63	61	18	40	41	53	44	34	48	50	102
chr2.145685689.145686089	13	21	36	78	89	45	65	45	61	29	28	26	33	31	44	33	19	30
chr2.147528871.147529271	13	40	23	11	6	21	20	23	15	12	16	3	17	15	5	15	14	10
chr2.149612834.149613234	25	90	66	24	34	70	101	81	76	18	31	35	27	72	30	32	31	40
chr2.150600117.150600517	9	6	6	25	28	14	21	7	8	8	7	12	5	26	20	6	2	6
chr2.151562992.151563392	7	7	8	14	27	7	9	18	9	1	14	12	8	4	30	9	6	9
chr2.154347851.154348251	22	33	42	63	71	59	78	49	65	38	39	44	37	45	40	35	22	34
chr2.155266669.155267069	5	11	9	35	31	17	21	17	19	9	17	18	13	21	19	11	12	17
chr2.155695775.155696175	21	56	33	17	14	30	27	38	29	25	24	16	27	20	14	35	14	29
chr2.155804972.155805372	9	16	13	22	30	16	25	19	23	8	11	21	19	25	42	10	6	12
chr2.157873597.157873997	11	16	16	63	33	34	57	36	24	13	14	26	18	20	23	14	15	19
chr2.157877090.157877490	5	9	2	30	33	25	27	18	16	13	11	9	7	11	20	4	6	13
chr2.158058316.158058716	15	47	25	13	14	15	33	42	27	12	27	15	36	27	9	20	17	21
chr2.158341100.158341500	28	21	24	67	66	51	39	37	30	25	24	29	24	26	33	36	25	23
chr2.158365193.158365593	46	49	41	92	90	77	102	76	55	49	50	72	62	60	68	43	48	43
chr2.159725231.159725631	16	22	27	75	100	54	51	37	39	23	39	38	39	40	61	39	23	27
chr2.159732118.159732518	75	81	96	224	236	140	173	115	133	98	107	148	118	140	145	131	108	116
chr2.165007097.165007497	54	108	73	33	40	78	104	61	47	28	30	49	31	90	41	30	38	20
chr2.166080266.166080666	46	39	31	87	93	45	50	37	54	48	39	50	40	50	58	33	41	58
chr2.166098515.166098915	37	19	28	75	88	56	32	29	47	38	37	53	21	46	46	26	30	30
chr2.166125347.166125747	34	21	36	76	82	53	59	33	72	26	27	38	25	63	48	17	30	22
chr2.166676838.166677238	36	23	28	62	78	73	80	63	59	64	58	69	48	55	35	45	45	38
chr2.167641673.167642073	16	32	26	92	99	46	56	36	34	30	37	41	29	38	50	23	28	35
chr2.167722255.167722655	67	83	73	179	163	127	137	135	96	65	106	98	134	110	80	111	67	89
chr2.170343887.170344287	34	49	35	63	77	62	55	47	51	31	32	33	44	35	77	47	26	32
chr2.170345075.170345475	21	25	14	44	41	25	29	30	30	15	15	20	16	26	46	15	22	33
chr2.172466329.172466729	41	50	65	124	118	76	74	65	76	43	66	70	40	92	51	41	66	73
chr2.172476934.172477334	20	27	31	61	70	62	37	33	56	27	27	32	14	47	34	25	30	44
chr2.172580711.172581111	12	7	15	50	62	42	30	41	21	23	28	37	23	56	33	21	21	34
chr2.172974312.172974712	11	11	12	31	33	18	13	32	44	11	24	19	12	32	18	23	25	19
chr2.172982689.172983089	3	5	5	24	20	11	11	15	19	5	4	15	8	20	21	13	15	12
chr2.173044381.173044781	23	43	28	56	92	50	66	50	45	26	41	31	41	32	33	27	30	36
chr2.173170107.173170507	37	40	60	102	109	68	89	47	57	37	50	48	42	72	45	33	44	34
chr2.173187466.173187866	23	22	24	61	71	44	37	51	45	19	52	23	41	41	30	35	12	31
chr2.174517300.174517700	28	46	38	69	72	62	69	53	64	33	36	41	27	38	52	27	22	19
chr2.174547916.174548316	7	4	9	27	53	22	21	8	8	7	10	19	11	12	28	10	9	6
chr2.180576330.180576730	7	12	13	38	38	18	25	11	21	10	14	15	16	10	15	11	12	12
chr2.181616510.181616910	26	121	50	30	31	45	58	101	52	40	52	32	47	53	25	69	37	50
chr2.181621482.181621882	15	48	24	9	8	23	37	50	29	13	18	14	27	24	6	15	20	20
chr3.9523350.9523750	1	4	6	17	23	6	12	8	7	4	6	6	6	6	19	3	3	3
chr3.10022724.10023124	13	50	49	8	15	6	10	12	9	4	8	6	8	8	11	5	9	3
chr3.10123548.10123948	14	90	31	6	14	16	35	37	21	17	16	16	15	27	12	26	18	19
chr3.10127772.10128172	45	209	116	35	24	64	87	138	65	52	83	43	66	88	32	82	52	76
chr3.10285585.10285985	41	108	67	25	27	43	65	74	41	29	36	49	55	82	32	55	58	63
chr3.10305312.10305712	53	197	122	63	78	113	132	127	84	50	91	88	73	147	48	91	90	83
chr3.14957084.14957484	4	7	3	15	22	11	6	7	12	4	4	12	4	6	13	6	3	6
chr3.18168845.18169245	33	44	20	80	77	82	104	34	75	37	43	67	57	37	60	49	20	30
chr3.18428488.18428888	28	120	68	31	28	42	68	127	71	27	31	26	69	45	14	66	24	52
chr3.21762232.21762632	16	20	21	47	70	38	27	30	29	21	21	28	13	23	26	12	17	20
chr3.21791825.21792225	8	27	25	56	61	37	38	23	31	14	23	14	22	32	26	21	18	28
chr3.25146922.25147322	4	9	3	20	28	17	20	7	17	4	12	6	6	7	11	11	5	6
chr3.25147525.25147925	5	5	9	26	19	14	19	13	12	6	13	14	7	10	16	9	4	7
chr3.27786314.27786714	4	46	9	2	4	4	6	14	8	4	2	0	4	3	2	4	1	2
chr3.32492653.32493053	28	20	16	72	81	50	54	41	45	27	51	51	33	54	50	27	33	36
chr3.32494847.32495247	22	22	21	72	80	54	41	36	48	23	39	59	23	64	36	27	27	24
chr3.32563193.32563593	27	99	57	26	36	47	63	93	46	13	45	26	54	33	22	35	38	54
chr3.32567078.32567478	13	54	30	10	12	29	36	46	16	11	13	9	21	12	4	16	16	21
chr3.34120161.34120561	27	45	29	105	110	77	82	67	88	35	46	69	27	69	81	28	37	39
chr3.35948958.35949358	12	17	17	5	3	8	17	8	12	2	7	2	8	9	5	6	4	3
chr3.36044331.36044731	2	4	6	16	16	14	14	13	16	10	10	10	8	11	8	12	4	12
chr3.41061705.41062105	29	16	19	65	67	30	32	19	39	13	28	27	22	34	45	14	13	18
chr3.41092376.41092776	9	18	15	42	58	21	13	14	10	11	16	17	17	8	21	8	6	16
chr3.41101495.41101895	43	43	64	136	147	63	24	30	53	25	51	50	30	32	84	23	9	23
chr3.41509285.41509685	9	14	15	26	44	20	22	20	26	12	16	17	8	24	22	14	19	11
chr3.49738938.49739338	3	5	4	32	30	5	7	3	10	8	5	9	2	8	12	5	0	9
chr3.51888752.51889152	24	67	28	18	12	26	46	33	22	26	18	22	30	5	16	19	10	17
chr3.52012182.52012582	35	168	77	26	17	51	69	70	44	22	19	13	49	20	27	36	25	23
chr3.52029630.52030030	30	72	32	21	27	39	51	36	39	16	24	19	19	15	15	23	23	18
chr3.54766634.54767034	29	84	50	25	16	36	36	64	42	20	58	36	46	29	13	40	47	37
chr3.57474233.57474633	8	8	8	19	38	23	10	7	13	6	10	9	9	5	15	4	5	5
chr3.57595198.57595598	25	29	22	138	140	79	73	71	71	40	62	65	44	87	81	47	50	50
chr3.57603772.57604172	20	22	14	58	58	46	39	49	32	28	26	46	32	48	51	28	21	38
chr3.61091726.61092126	12	10	4	46	40	25	31	17	18	15	16	9	26	18	11	15	9	14
chr3.63194372.63194772	7	17	12	28	39	23	22	14	20	6	12	19	11	12	30	9	10	9
chr3.63227651.63228051	13	13	19	32	40	26	26	24	33	10	13	13	12	23	29	13	14	16
chr3.65346676.65347076	1	6	5	17	19	12	12	3	3	1	2	5	3	7	14	3	4	2
chr3.66122525.66122925	4	5	2	21	25	3	5	7	9	3	6	8	4	8	14	1	3	4
chr3.67671620.67672020	15	59	20	7	7	12	27	60	28	7	16	12	22	21	6	24	18	29
chr3.67676801.67677201	7	84	22	6	6	9	12	60	29	15	15	9	27	21	2	33	19	34
chr3.68560298.68560698	5	5	6	21	26	13	21	10	8	2	3	1	8	4	8	7	1	3
chr3.68593356.68593756	50	57	40	115	111	55	72	68	58	45	44	51	43	47	69	33	34	42
chr3.68600566.68600966	2	12	6	25	26	18	11	13	7	6	6	12	8	10	16	9	1	6
chr3.68765181.68765581	19	17	20	67	59	38	40	22	30	25	20	20	15	28	34	22	21	18
chr3.69324315.69324715	6	7	8	28	19	18	19	9	12	5	8	11	7	12	11	5	14	5
chr3.69778948.69779348	11	31	15	7	9	15	14	16	21	7	5	6	7	13	3	9	6	5
chr3.73725848.73726248	5	7	8	22	31	11	15	10	7	6	12	14	6	6	15	3	7	5
chr3.79549814.79550214	20	39	37	14	16	33	44	23	28	12	14	13	13	8	7	17	14	12
chr3.79726768.79727168	33	49	28	8	9	33	25	39	31	18	12	18	13	16	10	23	12	25
chr3.82290580.82290980	53	51	83	136	143	97	99	82	91	58	74	89	83	87	70	84	76	56
chr3.82333357.82333757	54	40	54	123	121	69	78	74	78	52	53	76	68	73	54	42	51	46
chr3.83080617.83081017	10	30	13	3	6	13	13	15	14	2	5	6	8	2	6	8	8	7
chr3.83900098.83900498	18	68	30	18	17	25	24	50	26	16	23	26	28	25	15	31	17	37
chr3.84640322.84640722	45	43	78	95	135	96	113	57	104	51	82	86	59	99	81	84	46	56
chr3.85786803.85787203	30	27	27	83	65	64	58	65	59	42	37	42	33	48	30	28	42	43
chr3.85805679.85806079	6	4	4	24	27	20	19	8	19	5	7	9	5	5	13	17	4	3
chr3.87770826.87771226	12	6	13	43	59	23	18	20	27	10	13	12	14	13	29	8	12	15
chr3.88563702.88564102	4	5	19	22	45	21	33	11	22	11	21	21	16	29	20	5	15	14
chr3.90240976.90241376	8	12	16	39	36	18	21	27	27	7	18	21	9	11	19	15	7	18
chr3.93469337.93469737	15	57	39	82	72	49	69	59	55	29	41	25	50	41	46	30	43	49
chr3.93597461.93597861	15	34	28	73	81	63	73	30	34	27	38	25	39	37	46	29	27	24
chr3.93601558.93601958	29	54	83	128	136	113	128	88	82	45	66	74	59	89	66	34	61	54
chr3.95267561.95267961	38	34	36	87	91	53	69	41	68	38	53	58	31	81	65	36	38	29
chr3.95887788.95888188	5	6	9	31	35	14	9	10	15	7	5	8	13	5	11	9	6	12
chr3.96093974.96094374	18	36	27	77	65	41	52	29	49	24	40	32	30	31	51	22	25	21
chr3.97064240.97064640	8	13	14	42	31	26	27	25	21	8	14	14	20	23	15	11	12	17
chr3.97275162.97275562	15	35	32	83	95	51	40	61	40	29	38	49	36	41	54	28	22	28
chr3.98623132.98623532	16	34	21	2	2	16	24	20	18	4	14	11	25	8	6	13	10	11
chr3.98670819.98671219	11	196	28	3	2	16	32	147	13	5	40	4	85	17	2	48	11	67
chr3.98678279.98678679	133	295	186	35	27	174	237	270	173	72	111	82	168	127	42	130	94	132
chr3.98917074.98917474	3	13	7	43	45	24	15	10	11	10	19	14	5	14	27	7	19	14
chr3.98932924.98933324	5	14	12	52	71	29	32	14	21	10	12	16	11	18	35	12	8	12
chr3.101571841.101572241	11	51	13	5	7	9	13	30	8	5	6	4	14	5	5	9	8	10
chr3.101831554.101831954	21	39	20	59	57	57	49	24	35	26	33	21	30	35	48	31	26	28
chr3.101835804.101836204	8	11	10	21	25	11	19	15	14	8	10	11	7	20	27	8	11	12
chr3.101915482.101915882	55	56	78	139	119	109	84	64	65	60	72	66	52	72	76	52	59	47
chr3.102409705.102410105	32	62	48	26	28	26	36	61	49	21	25	24	32	24	14	24	14	20
chr3.105890032.105890432	9	10	13	43	39	20	20	17	11	15	11	15	9	8	22	17	9	8
chr3.106495692.106496092	70	91	68	174	152	80	89	86	109	55	86	72	81	68	85	79	61	56
chr3.108298447.108298847	61	62	58	20	33	81	78	48	69	32	27	59	35	41	39	28	32	35
chr3.108357677.108358077	16	13	16	34	43	48	50	36	38	33	20	30	28	15	20	31	20	23
chr3.108770845.108771245	29	66	47	19	31	44	53	32	41	16	21	26	19	34	18	12	26	26
chr3.116237100.116237500	10	16	10	36	36	23	23	20	20	10	16	16	13	28	32	16	11	13
chr3.116846527.116846927	33	59	46	26	29	26	43	42	38	17	21	19	33	23	19	22	22	26
chr3.118275703.118276103	2	9	10	29	39	19	23	15	17	9	12	16	5	11	16	7	12	9
chr3.121267067.121267467	5	11	14	36	34	18	22	23	18	12	14	19	11	22	19	14	11	13
chr3.121646209.121646609	69	115	66	28	33	62	71	66	57	36	35	46	53	43	24	30	43	47
chr3.121649967.121650367	64	105	74	27	49	57	55	47	29	24	34	31	46	29	35	26	30	28
chr3.122659801.122660201	8	14	15	30	34	23	31	24	21	13	14	20	20	24	23	14	13	13
chr3.126734988.126735388	1	3	6	20	25	6	11	11	7	3	2	4	3	9	15	3	7	4
chr3.127127963.127128363	11	26	27	44	52	29	25	26	31	16	25	18	13	25	34	25	15	25
chr3.127930044.127930444	18	27	27	41	64	23	30	24	35	18	34	24	38	19	36	22	18	15
chr3.129551910.129552310	30	37	19	12	12	13	20	17	14	6	12	9	14	16	9	9	8	12
chr3.129606965.129607365	14	29	21	3	11	12	14	15	11	9	10	9	18	11	4	9	5	18
chr3.130327361.130327761	6	6	6	31	20	14	20	18	13	11	13	19	10	6	11	15	7	5
chr3.130649842.130650242	29	29	45	83	80	43	46	37	63	26	27	45	28	39	46	38	38	33
chr3.135343677.135344077	10	20	17	1	5	10	14	28	23	6	6	6	9	7	4	16	6	10
chr3.136836367.136836767	18	26	17	67	56	42	35	24	38	22	26	24	33	16	38	24	18	15
chr3.138425717.138426117	18	28	20	12	8	18	25	27	23	9	15	12	13	12	4	14	11	16
chr3.142374895.142375295	20	31	22	45	49	40	44	29	35	29	35	31	32	40	42	19	17	25
chr3.143002241.143002641	4	3	2	20	24	4	5	7	2	4	3	5	6	7	17	3	3	3
chr3.145780902.145781302	13	25	19	39	44	39	36	36	30	36	35	35	27	30	36	24	21	21
chr3.145906304.145906704	9	12	25	61	43	39	51	28	23	19	19	25	14	31	27	12	12	21
chr3.145912680.145913080	6	9	10	30	27	21	16	9	8	8	9	6	6	21	22	10	4	5
chr3.145916701.145917101	5	9	3	26	19	9	9	11	11	5	9	5	6	5	16	3	5	3
chr3.145923619.145924019	47	61	45	107	102	66	77	67	77	36	50	56	52	64	54	56	47	48
chr3.145963769.145964169	23	26	34	75	71	50	49	50	55	22	36	35	28	32	31	26	29	31
chr3.146250159.146250559	30	19	30	70	75	77	55	46	51	29	34	33	38	43	39	28	39	38
chr3.146778730.146779130	31	27	30	67	75	42	46	43	46	31	31	59	32	27	37	31	23	32
chr3.148761885.148762285	15	61	77	121	148	65	70	59	45	42	62	42	51	75	47	34	34	40
chr3.149239659.149240059	4	27	12	5	5	8	12	15	11	2	8	7	10	11	3	7	2	7
chr3.149437403.149437803	31	31	35	96	89	28	51	34	36	27	41	28	29	42	26	49	26	27
chr3.151844289.151844689	9	8	10	29	33	19	13	5	18	7	5	7	3	7	19	9	6	4
chr3.151846566.151846966	16	26	37	64	59	42	41	17	28	19	25	23	25	19	27	12	21	14
chr3.151883756.151884156	10	16	16	73	50	34	24	16	32	19	25	20	22	35	24	21	8	12
chr3.151891868.151892268	58	73	67	155	161	92	100	61	97	60	86	93	82	95	83	56	66	63
chr3.151899382.151899782	2	4	10	45	43	25	17	13	25	9	15	7	11	4	23	8	4	9
chr3.152238602.152239002	8	7	15	35	25	17	29	10	14	11	14	12	5	9	18	9	10	4
chr3.152753246.152753646	6	2	14	34	28	17	13	10	16	8	13	7	7	10	13	4	4	5
chr3.152754163.152754563	10	18	16	69	58	25	23	29	21	20	20	18	13	26	22	17	11	11
chr3.152799761.152800161	14	25	30	46	63	41	37	28	33	16	30	23	22	42	29	13	17	14
chr3.153947902.153948302	27	62	42	144	118	93	95	85	65	54	61	61	58	84	62	51	60	70
chr3.156913159.156913559	4	4	8	20	32	8	9	12	4	6	5	8	4	3	8	8	2	5
chr4.3343047.3343447	17	37	33	61	71	44	47	30	37	10	37	14	19	27	41	20	32	30
chr4.6908817.6909217	6	15	17	48	35	21	23	27	15	8	19	12	23	18	18	18	12	13
chr4.6913873.6914273	31	63	51	130	105	81	78	87	60	43	76	58	78	61	53	68	46	68
chr4.6924675.6925075	11	27	20	61	58	25	44	42	29	15	22	17	23	28	30	20	16	23
chr4.6937199.6937599	3	9	5	57	47	10	25	14	10	6	8	6	9	14	10	13	4	9
chr4.6945647.6946047	3	22	15	65	49	37	40	30	25	18	23	29	21	32	8	24	15	16
chr4.6958990.6959390	5	3	5	23	23	12	9	3	8	2	5	7	3	11	10	10	4	7
chr4.7144022.7144422	44	58	50	97	104	90	92	76	65	49	43	71	43	50	65	39	45	44
chr4.7196052.7196452	16	40	45	89	79	52	81	58	62	24	39	28	51	29	46	38	32	27
chr4.9081813.9082213	52	77	79	128	161	91	112	97	84	48	77	76	65	114	85	55	76	78
chr4.11609415.11609815	25	37	27	71	71	59	55	40	47	22	24	38	29	45	33	22	24	22
chr4.11612908.11613308	30	13	20	59	60	46	53	36	48	25	29	36	24	55	28	24	24	27
chr4.12147419.12147819	13	24	28	70	45	29	44	33	33	16	31	26	19	28	22	26	19	27
chr4.15213481.15213881	9	19	20	28	37	27	34	31	24	15	22	19	13	29	35	12	12	15
chr4.15315761.15316161	7	22	21	41	45	41	44	18	18	17	28	14	12	25	35	13	10	25
chr4.32607344.32607744	18	30	21	7	8	27	26	13	23	16	19	11	10	20	10	11	12	12
chr4.34177244.34177644	4	4	5	26	41	22	13	17	15	9	16	12	8	19	19	14	10	16
chr4.35049725.35050125	63	176	131	67	82	91	101	113	79	44	50	56	71	61	41	67	69	61
chr4.35113950.35114350	101	153	151	90	77	131	136	109	106	85	95	93	99	109	72	70	89	86
chr4.35121051.35121451	44	67	50	18	31	43	58	43	34	30	22	32	28	36	34	22	31	22
chr4.35305009.35305409	9	22	23	51	48	40	48	30	32	17	31	29	22	29	22	13	22	27
chr4.40676327.40676727	5	40	29	2	12	8	19	16	21	6	21	5	6	11	7	8	9	10
chr4.41630459.41630859	10	35	27	8	10	22	27	22	34	8	5	13	11	3	4	4	8	2
chr4.43502917.43503317	13	11	6	39	45	29	19	21	21	14	21	14	14	28	21	18	14	18
chr4.43519775.43520175	16	12	14	47	35	23	23	22	17	16	25	27	29	26	24	25	11	20
chr4.43522315.43522715	11	13	8	85	68	41	39	27	26	23	25	28	29	33	28	20	18	33
chr4.43890816.43891216	16	50	44	13	10	15	7	8	9	7	9	5	17	4	4	4	6	7
chr4.46864105.46864505	36	129	81	36	29	26	48	52	37	23	36	25	45	22	17	33	31	36
chr4.46949343.46949743	57	72	76	21	36	50	72	45	60	30	23	28	26	26	19	33	28	23
chr4.53277881.53278281	16	15	16	42	53	31	37	28	23	20	24	21	35	25	45	22	13	31
chr4.57064939.57065339	65	138	115	62	43	88	113	90	75	47	46	59	59	68	17	51	65	54
chr4.57071224.57071624	93	195	136	94	79	119	134	119	89	52	62	74	73	71	61	50	90	87
chr4.57112668.57113068	216	346	254	184	186	234	286	289	238	141	182	193	206	208	115	181	186	213
chr4.57318590.57318990	65	90	69	53	36	58	65	87	74	58	54	56	60	37	31	64	46	61
chr4.57773224.57773624	5	7	6	22	31	14	8	13	8	5	4	10	4	15	22	12	4	7
chr4.57886406.57886806	27	34	17	75	62	36	48	36	51	17	25	34	43	51	51	37	21	30
chr4.59108792.59109192	6	20	16	3	3	9	9	19	4	1	6	1	15	4	2	16	5	9
chr4.59471189.59471589	2	6	6	18	23	14	9	6	17	8	7	7	10	7	11	4	5	7
chr4.62063309.62063709	49	106	92	50	55	80	112	117	64	49	41	45	72	44	34	62	53	67
chr4.62440943.62441343	7	18	9	52	37	17	21	11	17	8	12	10	10	14	13	4	5	7
chr4.63252016.63252416	58	97	63	43	42	60	66	63	63	32	47	34	56	44	29	25	39	52
chr4.67124554.67124954	1	80	18	2	1	7	9	46	11	8	22	3	27	12	1	27	9	31
chr4.67129802.67130202	34	80	71	28	30	77	88	88	63	29	52	44	47	61	30	52	45	45
chr4.71839113.71839513	11	25	27	59	37	42	64	38	31	30	19	25	38	38	28	14	13	23
chr4.71843749.71844149	5	2	4	31	23	11	12	12	14	4	12	7	10	15	7	11	6	8
chr4.76289760.76290160	15	30	28	13	11	20	24	22	14	11	13	10	14	26	7	15	17	15
chr4.76424834.76425234	51	91	91	167	157	91	104	91	99	56	79	66	123	73	76	65	49	63
chr4.80931511.80931911	23	39	71	13	22	43	51	43	34	15	12	16	25	21	11	30	25	11
chr4.80949804.80950204	39	93	100	40	37	57	79	73	47	26	48	28	48	39	41	36	39	37
chr4.81514648.81515048	11	7	13	27	35	24	24	9	32	12	17	12	16	20	18	13	11	7
chr4.84068924.84069324	17	10	8	22	38	26	32	22	29	14	9	14	15	21	28	13	14	16
chr4.84103017.84103417	16	18	18	60	52	19	40	26	26	18	19	29	16	19	34	23	16	24
chr4.84108324.84108724	10	11	14	94	81	39	30	29	33	14	12	36	22	33	38	19	17	12
chr4.85594523.85594923	0	3	4	10	20	5	4	3	6	0	5	3	0	2	12	2	0	2
chr4.86694720.86695120	32	28	34	89	89	64	59	53	65	26	38	60	39	36	40	33	38	52
chr4.90492920.90493320	14	50	42	12	23	40	34	37	44	14	15	10	16	17	10	10	21	12
chr4.90496657.90497057	50	124	95	72	53	110	133	107	99	61	46	49	59	67	27	42	59	51
chr4.92827439.92827839	2	7	4	29	16	13	17	11	17	3	10	16	6	21	11	0	5	10
chr4.95143533.95143933	13	21	15	54	45	37	25	18	23	19	29	18	22	14	16	13	6	9
chr4.95283450.95283850	11	14	20	77	75	17	18	23	23	17	15	8	23	21	20	23	10	14
chr4.95625356.95625756	23	43	53	93	77	57	59	48	55	27	48	38	42	40	45	32	21	22
chr4.97001733.97002133	3	6	7	19	20	11	13	5	17	4	7	2	3	20	19	8	5	9
chr4.97008280.97008680	3	6	4	22	17	18	18	17	32	11	9	13	4	42	32	15	26	17
chr4.97025811.97026211	17	36	39	69	63	56	52	39	49	21	62	33	39	41	38	37	24	34
chr4.97101049.97101449	4	10	10	31	19	17	27	9	23	3	16	17	12	19	24	10	10	14
chr4.97885982.97886382	22	35	59	92	101	61	97	44	60	33	61	38	40	50	36	31	45	27
chr4.97960408.97960808	20	43	38	82	66	61	63	38	40	20	32	40	41	40	33	26	28	28
chr4.98508802.98509202	92	99	104	228	200	118	131	120	140	97	130	116	129	105	103	108	81	104
chr4.100048364.100048764	19	32	15	53	67	51	57	49	26	28	40	38	31	23	24	28	21	36
chr4.101742025.101742425	40	98	87	36	41	26	42	43	43	27	60	20	32	21	23	28	27	29
chr4.101745964.101746364	7	24	38	8	6	4	10	9	9	4	14	3	5	0	3	8	2	1
chr4.102819863.102820263	19	30	25	11	10	27	32	27	31	19	15	12	19	17	6	19	15	17
chr4.104484272.104484672	6	18	13	48	41	26	33	22	13	10	12	13	6	15	18	15	10	6
chr4.106354359.106354759	14	41	31	14	13	19	20	21	23	18	9	12	18	15	8	20	12	22
chr4.106847926.106848326	38	151	44	29	39	43	45	97	49	26	36	36	43	52	23	40	42	66
chr4.107387426.107387826	40	49	38	121	96	58	61	61	67	34	51	58	43	45	39	43	40	28
chr4.109402841.109403241	4	3	7	35	26	4	13	11	18	5	6	2	12	4	14	10	2	5
chr4.109419389.109419789	12	20	31	52	63	31	21	29	38	15	34	31	10	30	52	14	18	24
chr4.113009925.113010325	12	23	3	43	35	36	23	10	20	22	17	17	6	10	28	9	11	19
chr4.115280475.115280875	36	64	39	38	24	48	47	40	39	24	26	15	26	31	12	32	24	32
chr4.115514130.115514530	35	41	46	105	98	51	81	38	53	29	44	42	29	68	49	22	26	25
chr4.115575626.115576026	7	9	17	39	38	35	40	19	23	18	21	21	10	35	20	12	17	9
chr4.117605631.117606031	3	9	4	37	26	32	23	12	5	10	10	22	7	16	13	9	16	10
chr4.117829743.117830143	35	41	27	79	80	48	45	41	55	30	48	43	43	40	39	30	25	40
chr4.117831859.117832259	6	12	11	40	50	17	23	26	14	11	17	15	15	23	21	16	10	10
chr4.117972969.117973369	45	113	57	30	33	32	44	45	35	23	38	24	44	27	28	18	36	46
chr4.118008711.118009111	8	25	22	5	7	16	9	15	10	5	11	4	5	8	3	5	5	9
chr4.118500474.118500874	14	67	17	8	6	22	23	40	21	9	12	14	23	12	10	20	14	25
chr4.119125180.119125580	36	50	44	97	83	67	73	61	67	49	55	51	37	33	65	22	34	28
chr4.120781593.120781993	10	38	20	9	9	7	18	15	18	6	3	3	10	7	5	12	13	5
chr4.122971517.122971917	48	82	85	257	248	166	129	138	130	96	143	146	155	128	144	102	98	132
chr4.122979203.122979603	70	103	141	344	344	215	181	220	188	155	206	141	167	180	185	120	119	164
chr4.123712828.123713228	22	33	40	63	56	46	59	35	29	33	24	29	27	34	43	34	21	25
chr4.129011640.129012040	55	91	74	41	60	75	83	63	78	35	52	51	60	51	27	33	51	58
chr4.129102448.129102848	39	69	57	36	28	38	41	39	44	20	29	33	29	23	26	13	17	25
chr4.129108796.129109196	17	61	39	18	17	20	24	16	22	16	11	10	11	11	16	12	11	14
chr4.129342062.129342462	15	28	22	8	7	15	26	18	10	10	2	8	11	10	4	13	14	13
chr4.129854801.129855201	19	20	23	51	58	27	28	20	32	14	18	20	23	25	27	20	24	16
chr4.130267185.130267585	38	50	49	101	102	74	85	68	64	54	52	54	47	62	45	44	32	51
chr4.132470019.132470419	23	21	27	66	100	45	35	18	40	16	20	19	25	27	38	11	13	7
chr4.132736304.132736704	8	6	6	39	29	11	19	12	29	9	13	13	11	6	23	12	5	8
chr4.134896876.134897276	43	116	55	36	27	59	83	87	75	48	49	41	74	47	11	54	56	60
chr4.134994925.134995325	51	80	67	38	28	39	42	38	51	27	28	34	27	27	17	12	21	12
chr4.135755528.135755928	20	37	31	11	13	19	28	23	23	7	9	8	7	19	7	9	7	3
chr4.137645208.137645608	12	8	9	28	34	14	20	12	19	14	2	12	11	4	22	17	6	6
chr4.137824696.137825096	29	49	45	85	107	75	60	63	51	38	48	39	43	36	38	39	32	32
chr4.138427041.138427441	29	38	42	12	19	25	44	27	22	13	17	16	11	22	8	6	12	8
chr4.139111246.139111646	24	29	29	82	63	36	38	30	46	22	27	34	43	27	27	35	17	24
chr4.139344047.139344447	74	92	67	156	154	141	124	119	118	67	78	96	80	99	86	65	58	74
chr4.139423413.139423813	22	29	28	66	51	36	34	51	40	28	20	30	34	25	34	25	21	29
chr4.139790771.139791171	12	49	29	13	8	8	21	25	23	8	4	4	12	4	6	12	9	8
chr4.140858036.140858436	10	27	17	63	49	32	24	17	33	14	20	17	30	14	19	20	15	16
chr4.141347313.141347713	20	36	24	61	65	57	62	37	46	14	32	33	26	52	47	19	25	29
chr4.141822620.141823020	93	80	77	43	45	76	100	86	105	35	45	56	71	25	27	42	32	23
chr4.141942587.141942987	62	139	121	73	84	68	83	138	103	39	83	53	109	67	22	64	61	68
chr4.143173711.143174111	10	42	37	8	11	17	18	25	19	8	9	12	27	22	6	21	16	14
chr4.143206531.143206931	11	41	27	11	11	25	8	38	15	9	17	9	14	10	4	14	13	10
chr4.145087544.145087944	25	28	44	21	14	32	33	28	31	11	23	16	9	15	3	15	18	13
chr4.148464027.148464427	5	3	10	64	78	28	40	19	25	24	30	43	16	42	44	10	18	21
chr4.148464685.148465085	5	2	4	24	54	16	23	11	6	8	10	17	7	21	22	6	7	13
chr4.148472884.148473284	22	31	27	92	105	48	61	46	32	29	47	50	45	64	49	53	27	44
chr4.149395065.149395465	24	24	28	92	70	39	53	30	29	21	25	21	55	30	35	41	20	16
chr4.149400913.149401313	9	21	21	57	46	34	36	22	17	10	25	20	28	21	20	11	21	15
chr4.149407165.149407565	28	30	26	124	114	45	63	58	44	37	41	46	58	38	40	44	31	33
chr4.150306898.150307298	13	23	22	61	46	18	27	29	21	14	23	25	29	18	21	11	17	22
chr4.150660384.150660784	14	82	54	13	21	26	35	54	33	11	30	8	43	19	10	22	17	18
chr4.150732874.150733274	17	42	47	11	8	24	26	28	33	3	8	6	16	5	3	7	12	3
chr4.150734916.150735316	27	69	51	25	25	50	58	49	71	19	17	24	40	29	24	29	24	22
chr4.150740431.150740831	32	73	72	29	40	65	68	57	53	21	28	28	33	28	27	25	26	28
chr4.150874966.150875366	20	37	22	7	14	23	20	21	27	4	21	15	11	14	9	7	10	14
chr4.155015873.155016273	24	40	31	72	74	53	46	28	38	22	38	41	13	30	39	24	18	31
chr4.155635913.155636313	8	13	9	41	34	22	27	11	14	16	17	13	9	15	39	13	17	14
chr4.155643555.155643955	9	8	5	32	31	14	16	13	19	7	15	8	13	15	28	9	6	16
chr4.155645831.155646231	12	13	18	39	56	27	27	18	16	17	25	16	20	23	41	14	7	17
chr4.156093745.156094145	41	47	49	79	79	69	84	74	67	33	53	58	50	55	80	39	33	45
chr5.3407918.3408318	48	35	37	18	18	20	37	32	24	14	24	15	17	25	18	13	15	10
chr5.3454293.3454693	33	45	48	103	97	55	65	57	39	34	32	43	33	45	40	30	21	37
chr5.3464925.3465325	21	22	30	102	103	50	66	34	44	29	30	33	33	50	48	23	23	27
chr5.4019195.4019595	18	26	24	58	63	40	46	44	36	24	21	27	35	36	27	31	33	24
chr5.4089170.4089570	6	67	35	5	9	10	21	40	17	3	9	9	23	11	5	22	8	19
chr5.4594689.4595089	17	24	23	65	47	34	37	16	34	21	21	26	20	33	33	18	17	15
chr5.8063871.8064271	16	33	27	7	10	13	31	30	16	5	15	11	11	16	6	14	7	7
chr5.8668138.8668538	3	7	6	35	29	11	10	14	16	5	5	7	8	12	16	7	3	3
chr5.8686272.8686672	8	14	10	59	53	17	15	17	36	11	20	12	18	12	30	10	6	11
chr5.17280591.17280991	1	9	8	47	30	4	20	11	14	4	6	6	21	4	12	5	3	11
chr5.17419469.17419869	13	22	20	31	45	26	34	29	36	22	27	19	18	30	41	22	20	23
chr5.17814933.17815333	6	8	2	26	28	7	23	4	18	7	6	4	4	14	23	3	8	6
chr5.17820450.17820850	6	5	5	22	19	10	11	5	12	9	6	9	6	5	11	7	4	3
chr5.17824412.17824812	7	7	8	59	86	30	40	19	37	19	18	16	14	34	39	17	14	12
chr5.17829458.17829858	1	7	4	33	32	14	20	5	22	9	11	8	3	12	23	11	10	6
chr5.17843721.17844121	8	11	11	43	42	23	35	17	27	8	17	19	5	21	37	10	14	7
chr5.17862843.17863243	3	8	5	31	39	21	22	15	27	7	20	16	10	15	26	15	8	13
chr5.17876931.17877331	18	45	35	121	132	55	66	67	75	55	53	56	35	71	98	46	29	62
chr5.17881128.17881528	4	6	6	108	67	40	41	17	35	25	15	24	17	38	54	15	11	14
chr5.17924657.17925057	42	56	53	107	127	92	123	70	103	63	48	67	52	88	94	70	71	74
chr5.17963600.17964000	8	10	9	42	38	28	33	20	42	13	15	23	19	20	23	17	15	24
chr5.18000432.18000832	23	30	36	73	79	44	61	45	65	39	34	53	36	41	54	32	30	35
chr5.18006439.18006839	15	22	22	75	63	45	43	32	54	19	19	39	13	37	48	22	26	24
chr5.20320451.20320851	3	17	6	45	31	10	15	23	9	14	25	7	15	9	16	11	15	7
chr5.20858155.20858555	5	8	6	34	36	14	13	17	9	3	5	7	18	9	9	13	9	4
chr5.22589198.22589598	9	28	25	36	54	33	40	26	19	16	15	28	24	22	31	10	19	18
chr5.23995732.23996132	8	4	11	24	30	11	6	11	10	11	12	8	7	10	15	5	2	4
chr5.24043629.24044029	2	3	1	20	19	2	0	1	1	2	4	1	0	3	4	3	1	3
chr5.24383671.24384071	56	113	84	32	47	65	66	66	55	35	49	39	46	46	31	33	48	43
chr5.24979531.24979931	7	19	23	79	64	30	30	23	27	15	14	20	10	10	25	14	12	19
chr5.25252205.25252605	36	59	67	144	136	69	86	83	85	40	62	41	66	60	61	51	43	61
chr5.28302952.28303352	52	89	64	43	38	52	85	55	58	36	39	42	34	35	31	24	30	23
chr5.28374227.28374627	7	8	8	28	23	10	15	7	19	11	15	11	11	8	19	9	11	12
chr5.30825755.30826155	22	16	11	50	39	29	24	12	23	9	18	27	18	31	32	20	12	21
chr5.30855409.30855809	11	15	8	26	30	24	30	21	25	22	12	12	15	16	26	10	16	12
chr5.31036219.31036619	4	6	6	17	24	4	14	10	9	2	6	4	5	4	18	7	6	4
chr5.32441676.32442076	5	10	3	37	28	14	15	12	14	10	17	10	8	12	23	6	12	12
chr5.32446234.32446634	6	23	19	42	37	12	20	10	12	11	13	16	12	17	26	5	8	17
chr5.32717520.32717920	39	122	57	34	38	48	50	81	75	41	51	45	69	48	21	59	42	55
chr5.33007512.33007912	4	10	9	31	26	12	7	8	15	10	13	8	8	6	12	6	7	7
chr5.33210776.33211176	16	23	28	53	50	33	34	30	42	18	25	29	20	26	26	25	10	18
chr5.34294674.34295074	8	18	8	40	28	19	28	22	16	12	8	17	11	23	26	15	16	14
chr5.34976938.34977338	6	19	12	42	41	17	29	26	16	15	19	13	10	14	19	9	10	18
chr5.36176571.36176971	53	61	64	138	131	50	59	36	37	38	65	55	54	33	65	45	20	51
chr5.36186963.36187363	16	30	17	62	75	24	17	14	16	16	14	16	13	14	38	15	11	15
chr5.37910581.37910981	29	42	25	22	14	25	33	44	40	23	21	25	29	12	5	13	11	11
chr5.43384382.43384782	23	49	44	95	113	68	78	86	46	49	70	80	45	70	43	49	44	49
chr5.43904996.43905396	14	23	25	71	55	50	46	35	30	19	34	32	31	29	32	18	18	17
chr5.44248799.44249199	3	7	12	34	40	11	19	22	12	5	4	8	4	15	18	13	7	9
chr5.44249649.44250049	6	15	17	34	38	12	14	18	11	5	12	13	14	23	19	14	7	15
chr5.46836838.46837238	4	9	3	20	27	15	19	10	15	7	13	15	10	17	21	6	6	11
chr5.49327005.49327405	5	9	14	36	36	12	20	5	22	8	5	13	6	12	15	7	4	6
chr5.49328774.49329174	15	22	21	63	62	36	40	15	33	19	19	29	22	24	38	17	8	3
chr5.49344297.49344697	1	4	4	20	14	14	14	10	8	8	5	11	7	11	16	5	4	5
chr5.49349689.49350089	2	4	2	24	21	3	9	4	3	3	3	4	3	8	10	1	2	3
chr5.49350330.49350730	7	9	7	55	50	18	16	14	19	9	12	20	15	22	32	10	6	11
chr5.51596094.51596494	4	6	9	26	31	18	11	7	16	6	9	5	17	10	16	12	0	12
chr5.62044635.62045035	5	12	5	25	20	15	15	11	25	12	20	11	11	13	22	7	7	10
chr5.63898051.63898451	127	178	193	80	128	173	228	158	118	93	74	115	88	124	61	85	121	87
chr5.63928675.63929075	23	44	50	17	18	51	51	49	22	23	15	24	23	25	18	24	29	25
chr5.63952161.63952561	75	162	73	60	54	76	88	113	60	54	55	56	87	58	51	83	73	88
chr5.64254008.64254408	4	0	7	20	26	10	18	13	16	5	10	6	6	12	15	6	5	3
chr5.64254803.64255203	10	17	24	42	40	19	22	21	23	11	11	13	12	21	27	11	12	11
chr5.64314280.64314680	13	17	12	45	45	31	23	19	21	7	15	32	16	21	21	13	16	18
chr5.64323255.64323655	1	14	7	26	39	10	17	11	23	6	3	5	6	9	23	10	10	8
chr5.64326187.64326587	46	64	52	116	115	85	86	62	64	38	63	49	53	63	86	53	45	68
chr5.64975359.64975759	76	127	110	74	73	103	127	112	112	52	77	72	74	80	48	45	52	67
chr5.65325598.65325998	34	33	50	77	101	72	83	53	63	36	60	55	50	48	47	68	44	39
chr5.65449049.65449449	14	19	16	74	62	54	46	26	49	25	30	50	28	58	33	36	33	34
chr5.65999591.65999991	11	9	10	38	36	6	12	16	10	7	15	11	21	6	16	8	3	8
chr5.66329208.66329608	34	42	59	82	91	65	77	57	55	27	40	46	36	43	65	28	22	24
chr5.66541617.66542017	32	53	55	21	18	41	47	37	47	19	21	14	19	19	22	16	19	18
chr5.72384115.72384515	13	16	14	63	54	40	35	23	36	17	18	32	6	37	40	15	21	15
chr5.72410953.72411353	35	44	36	115	101	60	62	59	78	43	59	63	37	76	44	56	55	59
chr5.72498396.72498796	30	24	26	63	88	45	67	44	49	30	33	56	23	89	50	53	48	38
chr5.72652771.72653171	25	26	44	88	68	32	30	13	20	10	6	17	8	11	51	16	11	8
chr5.74644286.74644686	19	36	29	5	8	16	22	16	22	7	5	12	11	6	2	7	12	8
chr5.81566306.81566706	2	3	4	28	23	6	12	7	10	3	6	7	5	1	14	1	6	4
chr5.86084291.86084691	8	18	15	99	102	41	37	38	49	27	45	29	31	48	59	18	24	37
chr5.86575418.86575818	2	12	10	62	43	16	23	18	30	1	17	8	14	17	34	9	6	16
chr5.86886164.86886564	7	23	23	34	47	24	38	30	41	10	23	22	28	18	38	18	9	16
chr5.87019011.87019411	40	115	46	42	30	51	55	70	70	48	52	38	76	35	26	48	26	46
chr5.88834817.88835217	6	8	7	31	22	13	19	11	12	12	3	6	6	9	18	7	4	6
chr5.88928902.88929302	36	57	51	102	106	84	102	60	90	54	42	66	52	102	65	46	51	39
chr5.88961209.88961609	44	55	65	128	128	86	87	58	63	55	52	63	34	68	62	48	43	31
chr5.89067157.89067557	5	5	11	43	43	11	15	7	8	6	5	10	5	10	6	9	4	11
chr5.89069879.89070279	3	6	8	35	23	11	10	8	8	6	5	16	6	8	5	6	0	7
chr5.90588607.90589007	10	25	15	8	5	12	17	5	16	8	7	4	11	6	3	8	4	8
chr5.92121827.92122227	16	28	30	10	12	21	27	23	22	10	15	16	19	15	10	14	17	15
chr5.92752377.92752777	24	74	46	15	11	29	49	36	53	14	19	23	19	23	16	14	17	13
chr5.93008019.93008419	33	90	55	20	23	42	81	69	67	23	26	36	28	45	23	30	42	30
chr5.96455414.96455814	15	11	13	5	0	8	16	7	16	1	6	3	2	7	1	3	4	6
chr5.97834574.97834974	17	73	48	21	23	27	41	49	43	11	19	18	21	14	14	20	21	25
chr5.97996522.97996922	20	49	37	73	63	51	62	42	60	25	33	47	21	32	54	30	25	23
chr5.99354852.99355252	8	11	15	38	46	20	28	12	32	4	9	7	13	5	11	13	11	7
chr5.99994397.99994797	26	67	34	112	101	47	64	35	47	34	42	43	42	43	35	45	20	34
chr5.100860899.100861299	34	33	38	112	121	72	67	57	102	43	60	67	35	90	52	42	52	45
chr5.100864414.100864814	5	11	11	44	63	18	25	16	44	14	14	20	15	47	23	25	15	14
chr5.100895830.100896230	17	11	20	146	168	68	105	71	138	58	75	86	40	100	73	60	60	47
chr5.100899633.100900033	16	6	10	95	136	67	72	61	109	46	59	67	38	82	53	71	38	51
chr5.103737301.103737701	36	66	49	27	25	56	71	66	35	31	36	33	45	40	20	33	30	35
chr5.103856575.103856975	15	23	13	37	48	23	31	15	17	17	20	17	16	26	27	18	11	16
chr5.103999338.103999738	55	91	130	207	176	113	126	121	120	91	110	92	125	87	103	119	80	94
chr5.104332841.104333241	5	12	9	33	29	13	17	5	11	8	11	13	18	16	22	11	6	9
chr5.104333573.104333973	9	10	8	35	33	20	19	10	19	15	16	13	12	20	13	8	8	15
chr5.104436226.104436626	19	59	33	82	79	48	63	65	49	33	46	35	46	34	46	40	32	53
chr5.106318074.106318474	9	16	18	46	57	15	21	14	24	4	14	8	14	9	18	16	4	5
chr5.107183904.107184304	28	48	48	21	20	40	64	53	25	28	20	26	27	18	6	17	27	21
chr5.107231107.107231507	41	56	58	32	31	55	80	61	33	25	22	34	37	31	13	38	37	30
chr5.107260877.107261277	23	35	17	8	7	21	23	33	22	12	9	17	17	11	7	9	15	20
chr5.107272167.107272567	29	59	54	28	31	45	62	52	25	23	29	35	37	31	17	25	25	33
chr5.107283768.107284168	20	30	23	9	8	15	22	27	11	8	11	10	18	4	6	17	11	12
chr5.108708465.108708865	40	73	47	109	105	79	74	83	59	61	58	58	64	64	65	52	48	64
chr5.108768241.108768641	3	4	7	19	29	13	10	7	5	7	9	11	4	5	11	4	3	8
chr5.110431362.110431762	29	50	29	10	15	29	21	24	38	16	22	32	23	24	15	13	17	20
chr5.110664530.110664930	15	9	19	46	45	32	18	25	14	18	21	26	14	27	26	9	15	21
chr5.111475933.111476333	51	116	53	27	33	52	62	102	56	51	44	42	71	49	32	47	49	79
chr5.112957026.112957426	42	83	68	28	16	46	52	38	83	32	25	22	26	27	30	38	37	23
chr5.112958621.112959021	36	54	35	18	11	26	28	31	35	11	9	11	16	15	18	18	21	15
chr5.113147687.113148087	190	253	271	160	154	198	246	218	185	124	177	183	157	151	84	95	159	140
chr5.114421720.114422120	56	82	53	39	38	50	57	72	52	39	48	39	57	39	18	34	33	41
chr5.114552492.114552892	74	73	74	18	17	64	84	54	47	30	23	48	48	22	23	30	16	22
chr5.114556973.114557373	14	20	16	4	4	12	14	17	14	6	6	8	7	7	6	4	2	3
chr5.114558214.114558614	101	95	70	39	46	91	106	79	80	70	68	62	74	54	44	42	40	48
chr5.114887233.114887633	7	9	5	55	41	25	22	14	6	6	25	10	14	16	13	11	10	8
chr5.120698554.120698954	23	24	12	7	4	34	16	21	23	17	15	19	15	15	10	13	8	9
chr5.122026590.122026990	3	5	4	25	27	4	8	3	7	3	8	4	1	9	3	3	2	2
chr5.122319851.122320251	38	41	40	106	84	62	85	56	61	45	50	57	60	42	37	51	42	46
chr5.122475374.122475774	13	16	31	126	75	36	40	17	28	8	17	16	26	36	20	27	15	15
chr5.122698727.122699127	53	60	54	30	26	50	89	58	73	15	26	27	38	31	24	28	31	19
chr5.123083601.123084001	3	38	13	3	8	10	11	25	5	4	7	5	15	4	1	9	9	11
chr5.123090989.123091389	7	60	20	7	8	13	18	35	13	5	11	3	15	9	3	6	10	17
chr5.123694818.123695218	7	9	12	24	32	22	27	18	21	15	22	14	7	8	22	14	12	10
chr5.124189378.124189778	21	20	32	55	58	61	49	30	36	24	23	27	30	49	35	17	20	17
chr5.125021658.125022058	51	142	88	43	47	75	88	110	63	58	56	48	92	55	23	59	64	90
chr5.125057938.125058338	85	200	145	79	97	87	118	137	117	63	129	77	123	118	62	93	106	119
chr5.125159645.125160045	55	156	71	44	48	49	82	78	48	30	54	53	71	48	36	32	44	52
chr5.125285673.125286073	41	115	109	51	44	88	93	102	56	33	47	42	34	92	35	35	68	71
chr5.125297305.125297705	21	58	38	12	21	36	36	23	36	14	14	15	17	31	17	15	34	20
chr5.129703042.129703442	25	24	25	85	98	52	49	52	37	34	44	45	32	41	44	19	29	37
chr5.130238958.130239358	9	35	17	70	62	47	45	33	25	25	27	35	44	39	30	22	27	24
chr5.130264998.130265398	2	15	8	18	21	12	18	11	16	8	10	17	10	13	33	5	7	18
chr5.134155880.134156280	24	83	48	15	21	47	57	33	23	20	20	22	18	16	15	21	28	19
chr5.134591738.134592138	13	25	27	51	62	40	47	20	39	24	24	24	16	26	36	18	18	17
chr5.135233040.135233440	7	4	9	24	23	20	20	15	16	13	9	15	12	18	12	14	5	12
chr5.135762152.135762552	2	4	10	47	48	15	11	4	6	3	13	9	7	18	23	5	6	11
chr5.136469509.136469909	14	28	19	8	8	10	14	17	8	5	5	9	12	11	4	5	5	9
chr5.137653029.137653429	22	68	26	5	15	26	24	43	29	12	19	11	24	24	11	10	17	22
chr5.137653664.137654064	43	100	59	23	21	33	38	47	26	22	25	22	33	35	8	24	27	44
chr5.138801893.138802293	28	73	43	20	28	31	43	53	25	22	41	22	40	24	10	21	22	42
chr5.138824712.138825112	98	208	137	84	66	118	147	154	66	77	90	82	104	98	51	73	86	118
chr5.139499279.139499679	15	14	21	61	59	28	39	35	38	19	25	26	23	35	40	22	29	30
chr5.140024657.140025057	20	15	22	95	76	43	59	30	24	24	39	42	27	33	44	24	16	20
chr5.142604550.142604950	8	16	4	33	29	16	20	34	62	12	22	40	23	45	37	39	18	36
chr5.143397381.143397781	43	43	59	29	27	38	79	45	42	16	27	32	29	33	16	32	23	20
chr5.143506857.143507257	14	28	28	7	14	22	34	28	20	13	14	20	20	18	8	18	29	15
chr5.144905094.144905494	19	13	24	65	64	34	29	17	32	18	23	28	22	29	35	17	19	29
chr5.145799841.145800241	2	4	7	19	26	14	13	11	5	4	21	4	3	8	8	6	2	5
chr5.145800605.145801005	2	11	9	28	48	13	15	14	9	8	13	17	9	27	9	11	7	10
chr5.146189844.146190244	14	23	24	56	59	21	46	27	36	17	20	24	26	19	22	19	16	15
chr5.146705768.146706168	12	57	26	12	15	19	17	34	14	9	29	19	25	20	10	17	19	20
chr5.149157127.149157527	6	5	5	32	31	10	15	3	7	3	8	10	5	10	10	2	3	2
chr5.149158733.149159133	3	2	10	29	21	14	17	4	9	3	7	14	4	11	14	4	9	3
chr5.149171037.149171437	7	4	11	29	31	23	21	8	18	2	5	5	5	17	10	3	5	3
chr5.150180152.150180552	2	4	7	13	17	9	14	5	17	6	5	7	4	7	17	6	3	3
chr5.151045813.151046213	11	56	23	10	11	10	15	34	18	7	19	16	20	11	5	13	13	15
chr6.4090146.4090546	21	12	16	60	52	31	31	26	23	16	20	20	16	23	31	12	11	14
chr6.4926882.4927282	20	18	15	9	6	23	22	17	15	4	14	13	11	13	2	11	10	8
chr6.6243611.6244011	25	57	55	15	18	36	44	32	38	14	26	19	38	16	7	17	21	23
chr6.6248164.6248564	71	102	136	72	76	101	131	98	96	57	67	50	77	58	38	44	63	45
chr6.8416849.8417249	23	27	29	57	53	50	44	31	48	22	28	29	26	38	35	24	20	25
chr6.9062011.9062411	42	40	47	127	137	104	127	68	86	54	56	48	56	69	51	57	29	37
chr6.9066335.9066735	10	4	14	44	41	36	40	13	25	20	15	11	13	17	22	20	14	16
chr6.9078010.9078410	21	16	22	81	49	60	49	30	36	37	21	29	31	35	26	23	24	22
chr6.9107677.9108077	27	16	31	80	80	54	52	44	46	30	31	52	23	29	44	25	16	24
chr6.13288097.13288497	73	74	106	195	148	129	121	100	130	87	83	116	91	119	100	82	74	86
chr6.13294206.13294606	31	29	37	79	79	62	68	48	54	38	48	53	37	50	58	35	31	20
chr6.15751706.15752106	8	20	13	35	25	28	27	30	23	8	21	14	16	24	29	9	10	12
chr6.15893872.15894272	86	249	143	117	81	151	159	252	143	98	136	69	175	139	53	129	92	133
chr6.15929909.15930309	28	107	54	32	34	56	48	110	47	25	28	29	43	28	20	34	34	44
chr6.17223793.17224193	6	5	2	23	24	6	10	8	7	5	3	5	8	11	18	8	3	12
chr6.17251612.17252012	91	212	130	109	93	125	163	202	131	89	104	71	131	100	41	95	70	91
chr6.23115179.23115579	52	113	173	73	82	101	109	121	87	47	80	54	62	73	28	50	84	65
chr6.23644640.23645040	7	31	8	0	2	11	8	32	8	2	4	2	3	5	0	4	6	9
chr6.24348308.24348708	40	156	78	58	50	63	81	110	74	48	55	33	80	46	32	54	59	64
chr6.26490647.26491047	1	9	9	24	28	10	24	10	13	9	6	9	9	20	16	12	8	8
chr6.28067392.28067792	4	56	8	0	1	9	6	20	8	3	9	1	5	4	3	10	2	10
chr6.29073202.29073602	6	3	14	34	44	9	9	9	11	9	20	2	3	9	19	6	9	15
chr6.29074284.29074684	1	5	2	30	28	7	2	7	2	2	3	2	4	4	14	6	2	2
chr6.29814949.29815349	7	76	24	8	8	11	18	39	17	7	13	8	23	12	6	21	13	27
chr6.29833284.29833684	8	40	18	3	5	12	22	24	14	7	9	4	16	15	4	12	5	12
chr6.30356444.30356844	32	24	35	69	65	40	45	44	38	37	40	40	31	44	48	23	32	31
chr6.31140262.31140662	51	68	91	42	55	80	78	63	54	25	28	36	52	46	25	24	39	31
chr6.31339712.31340112	18	61	53	16	18	33	35	35	61	13	9	16	22	12	20	16	14	18
chr6.34178599.34178999	19	16	24	37	67	23	43	29	40	16	23	25	21	28	32	12	9	13
chr6.34181607.34182007	3	9	10	29	33	27	14	10	9	9	12	17	4	12	10	7	4	6
chr6.34187567.34187967	15	16	13	67	68	44	49	44	35	28	28	40	12	31	37	12	27	19
chr6.35516395.35516795	8	21	19	2	3	15	16	10	18	6	4	4	11	4	4	6	5	3
chr6.35864601.35865001	7	21	4	1	1	8	10	14	11	4	2	1	1	9	2	4	3	4
chr6.37592630.37593030	27	39	51	127	119	59	70	57	73	42	56	57	45	41	49	42	31	22
chr6.37670419.37670819	1	9	16	32	49	13	18	6	11	4	12	7	7	5	7	4	12	4
chr6.37784833.37785233	10	13	13	44	52	18	26	15	22	9	25	8	15	12	9	10	11	7
chr6.37829398.37829798	5	12	20	80	61	19	18	14	17	6	19	13	11	19	18	17	10	6
chr6.37874012.37874412	4	4	8	46	36	7	14	10	8	3	11	8	9	5	9	8	3	6
chr6.37902061.37902461	19	13	31	110	78	46	42	26	29	33	38	26	26	23	42	17	13	17
chr6.37926518.37926918	25	45	56	117	109	56	68	62	48	22	53	39	35	43	51	42	23	27
chr6.38481871.38482271	15	13	14	39	42	26	35	22	20	13	23	17	17	29	26	17	18	18
chr6.38881690.38882090	16	26	30	69	84	44	37	40	48	30	37	26	42	35	36	22	17	40
chr6.48451814.48452214	11	34	17	4	7	15	40	20	18	7	5	11	10	2	3	8	10	7
chr6.48452426.48452826	53	64	50	13	19	50	94	59	53	26	21	39	34	12	14	21	19	17
chr6.48547916.48548316	104	107	166	91	80	110	148	96	102	67	82	100	105	71	57	69	65	75
chr6.48804371.48804771	5	6	9	22	36	15	11	13	15	5	13	10	11	8	9	7	9	7
chr6.48895436.48895836	20	23	14	103	130	44	34	30	50	20	41	40	36	38	23	43	21	23
chr6.50358112.50358512	22	21	25	47	53	44	51	51	75	23	29	36	21	76	77	27	41	42
chr6.50438135.50438535	9	13	18	56	47	18	20	29	73	11	29	12	7	67	36	25	32	38
chr6.51391648.51392048	68	103	93	65	53	67	72	72	80	35	36	48	46	38	30	44	48	32
chr6.54214993.54215393	5	14	23	39	45	30	35	29	29	9	16	11	20	17	21	10	18	16
chr6.54226805.54227205	11	17	24	38	49	28	32	16	26	9	22	21	27	8	24	17	8	13
chr6.54228512.54228912	11	13	12	40	44	34	36	22	20	13	19	21	17	6	18	13	14	13
chr6.54410027.54410427	36	77	67	149	123	84	97	92	96	67	42	62	57	50	58	61	46	56
chr6.54463428.54463828	10	16	30	57	59	25	24	26	28	14	20	12	23	5	24	15	23	12
chr6.54502389.54502789	28	42	40	122	85	64	80	58	53	26	56	36	53	58	35	39	48	53
chr6.55299587.55299987	8	16	13	38	33	25	30	19	21	7	18	11	15	18	17	19	11	11
chr6.55324643.55325043	21	37	32	70	71	51	68	34	67	27	29	33	22	31	42	24	21	28
chr6.58734180.58734580	15	19	20	61	29	33	59	28	29	16	28	17	31	13	29	21	11	17
chr6.58928153.58928553	18	28	24	62	60	34	42	32	39	20	26	31	22	39	39	16	16	16
chr6.58930267.58930667	26	23	35	97	68	51	50	28	34	24	47	34	28	44	51	21	23	27
chr6.66924131.66924531	40	73	52	32	41	26	65	44	46	20	17	27	26	35	15	28	25	32
chr6.71161455.71161855	18	27	34	12	14	21	33	23	19	9	7	14	11	13	7	8	9	16
chr6.71261063.71261463	18	69	30	19	9	17	44	38	32	15	20	14	39	23	11	28	24	27
chr6.71554804.71555204	12	51	16	11	12	19	22	26	13	14	15	10	11	17	5	13	15	17
chr6.72576331.72576731	7	6	8	47	43	20	23	7	10	8	7	13	4	27	14	8	9	11
chr6.81652213.81652613	26	43	53	103	82	59	67	53	55	29	42	43	54	27	39	52	25	24
chr6.81655336.81655736	16	17	22	58	49	32	43	22	24	16	17	17	32	27	19	21	13	10
chr6.84043022.84043422	31	51	37	69	72	63	69	48	68	38	54	38	54	49	88	42	37	44
chr6.84224454.84224854	3	5	9	33	36	11	10	14	12	3	3	5	9	9	14	5	7	3
chr6.84225310.84225710	49	50	37	145	165	88	76	67	66	55	96	55	85	83	89	49	54	87
chr6.84234135.84234535	17	11	10	56	58	26	29	23	28	13	22	21	20	27	24	7	13	19
chr6.86188939.86189339	62	120	65	45	44	64	72	76	63	32	31	39	44	57	25	42	31	54
chr6.86200698.86201098	23	40	35	16	21	41	54	54	34	12	24	26	31	17	8	14	23	14
chr6.88889658.88890058	7	3	4	28	30	10	10	4	8	6	4	5	7	14	22	3	7	6
chr6.89296586.89296986	21	40	28	71	67	61	71	52	36	24	38	35	30	55	53	22	21	23
chr6.90582628.90583028	14	30	36	65	57	33	46	40	35	18	24	19	34	24	31	20	21	22
chr6.90796622.90797022	9	36	25	54	50	26	32	32	21	20	24	20	16	18	51	25	16	21
chr6.91295224.91295624	20	43	54	12	17	28	43	21	35	17	11	15	18	36	22	14	21	22
chr6.91588944.91589344	3	10	7	25	27	14	14	13	17	6	11	11	11	6	9	7	5	6
chr6.91728877.91729277	13	21	19	74	55	23	24	14	15	20	24	27	27	16	23	18	17	24
chr6.92221246.92221646	8	14	6	57	54	16	15	18	18	17	8	12	10	8	30	9	4	15
chr6.94793248.94793648	14	46	35	19	14	28	34	28	23	10	11	19	20	17	8	11	14	11
chr6.95003617.95004017	14	13	9	28	30	28	33	26	31	15	12	10	14	16	23	17	12	12
chr6.95180287.95180687	3	8	8	27	23	20	16	21	11	6	13	16	9	5	17	9	5	4
chr6.95373231.95373631	3	2	6	25	22	11	8	9	8	7	4	12	4	9	9	6	6	4
chr6.98405650.98406050	7	13	16	31	31	23	18	10	12	7	7	16	5	14	30	7	7	8
chr6.98980423.98980823	3	4	3	24	25	5	8	8	9	3	2	2	3	5	10	5	9	5
chr6.99153979.99154379	31	84	104	26	21	51	63	70	54	29	30	19	38	30	21	37	30	28
chr6.99206636.99207036	70	98	94	63	43	78	95	62	83	44	62	57	47	66	47	58	64	49
chr6.99302389.99302789	21	198	27	9	12	30	17	127	23	15	33	15	61	14	8	38	27	66
chr6.100301549.100301949	14	57	35	12	19	31	34	42	26	15	19	17	13	33	7	22	29	40
chr6.100331426.100331826	13	68	11	4	6	10	24	32	20	3	12	5	12	12	2	24	5	22
chr6.100357073.100357473	73	129	84	62	68	84	106	102	115	47	57	75	74	83	36	51	61	76
chr6.100581436.100581836	10	7	8	26	28	11	20	9	12	5	6	13	6	9	17	9	3	4
chr6.100582206.100582606	7	14	17	36	28	25	19	21	17	10	11	19	13	20	23	16	12	13
chr6.101215486.101215886	15	16	26	60	54	32	41	31	19	20	18	30	24	23	16	22	24	18
chr6.101218563.101218963	21	16	34	76	77	37	54	34	36	26	33	48	36	41	24	23	28	30
chr6.101326344.101326744	8	14	12	28	38	29	41	17	18	13	17	31	24	28	20	6	17	14
chr6.101367373.101367773	23	45	33	101	80	71	91	63	34	35	39	62	61	57	23	41	43	55
chr6.111372469.111372869	18	17	11	54	42	37	24	15	32	13	22	28	13	27	30	16	17	8
chr6.112553847.112554247	14	31	29	53	69	36	47	21	35	18	19	20	27	22	39	17	20	27
chr6.113062131.113062531	9	22	13	33	40	24	32	27	25	13	14	23	17	23	34	15	20	17
chr6.113064952.113065352	25	19	29	72	72	39	51	38	44	22	32	37	34	30	37	22	30	33
chr6.115434685.115435085	3	21	16	40	53	29	45	42	28	28	23	22	27	21	32	25	12	40
chr6.115465788.115466188	40	69	39	195	196	130	140	146	130	104	100	120	95	125	124	110	51	116
chr6.115480110.115480510	28	62	46	97	88	59	66	52	77	39	59	59	35	69	96	61	34	59
chr6.115493656.115494056	12	10	9	40	56	18	25	19	26	15	17	18	11	16	41	14	14	16
chr6.115511836.115512236	1	3	6	33	29	17	21	10	17	9	10	11	6	7	12	7	4	11
chr6.115539024.115539424	13	25	18	35	48	32	31	40	33	24	27	25	22	30	27	27	22	24
chr6.116935028.116935428	37	116	102	20	31	57	71	66	51	32	57	40	49	43	9	46	37	42
chr6.117060993.117061393	6	31	25	6	8	11	12	20	12	7	12	6	13	8	3	10	8	12
chr6.118955435.118955835	5	18	19	0	4	11	18	20	7	4	3	5	8	6	3	3	12	3
chr6.120576519.120576919	9	12	17	50	53	19	16	10	20	9	10	19	14	14	10	13	12	13
chr6.121064053.121064453	63	58	57	127	133	80	103	96	64	55	61	84	87	71	76	66	48	73
chr6.121815023.121815423	7	18	23	2	2	6	16	12	18	1	2	3	3	5	0	5	6	4
chr6.124719250.124719650	19	23	14	49	49	37	33	28	35	15	27	19	28	32	26	15	19	17
chr6.127461707.127462107	4	7	4	19	26	7	6	11	11	10	18	7	8	10	10	9	4	4
chr6.128277778.128278178	54	72	65	32	34	49	69	46	75	29	33	41	38	26	34	32	15	26
chr6.128662356.128662756	33	91	60	35	24	58	78	70	58	32	38	38	51	29	33	31	25	50
chr6.134207970.134208370	40	153	75	35	38	57	89	102	64	34	52	59	88	73	40	44	65	85
chr6.134601447.134601847	36	47	53	100	103	68	77	56	66	41	71	61	63	42	42	52	32	37
chr6.134802806.134803206	14	40	29	71	67	59	60	35	52	19	43	27	37	34	44	23	28	29
chr6.135544257.135544657	10	18	10	41	42	27	27	11	22	11	8	21	18	18	31	9	16	18
chr6.135560027.135560427	4	11	8	23	24	18	20	19	18	5	8	16	12	21	23	6	6	5
chr6.135574954.135575354	4	10	8	43	35	25	35	22	30	6	12	16	12	15	20	8	9	18
chr6.136955095.136955495	4	42	16	5	4	19	9	24	14	3	5	6	25	3	4	11	12	9
chr6.137465877.137466277	25	32	44	125	128	80	73	44	60	38	47	45	21	85	66	45	49	39
chr6.138464823.138465223	14	51	21	5	5	10	21	25	25	10	4	1	11	10	5	8	6	15
chr6.139947725.139948125	60	183	114	71	67	88	89	136	68	48	82	43	55	87	46	76	68	87
chr6.141625420.141625820	20	28	28	12	12	27	42	31	27	16	9	12	20	23	10	14	15	9
chr6.142614184.142614584	20	39	41	22	21	20	24	24	28	8	14	9	10	15	4	19	17	26
chr6.142748143.142748543	18	30	26	59	50	28	36	20	30	24	35	26	17	38	36	27	28	30
chr6.142814292.142814692	57	84	59	29	29	58	67	63	58	30	30	31	44	39	8	29	39	30
chr6.142895066.142895466	9	5	7	22	20	15	23	8	18	6	8	13	11	8	21	9	1	5
chr6.143494683.143495083	9	13	23	49	60	38	41	27	23	13	20	28	16	27	25	20	13	11
chr6.143857816.143858216	1	82	11	1	2	2	3	38	6	1	10	1	11	3	1	7	6	9
chr6.144056814.144057214	28	29	21	60	69	57	48	32	42	17	35	35	44	30	28	36	30	19
chr6.145788292.145788692	24	27	31	15	16	16	29	20	23	6	8	15	19	11	6	17	8	13
chr6.145801869.145802269	78	117	91	54	56	79	82	73	63	38	52	43	55	47	37	49	51	49
chr6.145829291.145829691	126	228	154	115	109	139	164	168	143	109	152	128	152	146	73	124	92	150
chr6.145918399.145918799	10	45	15	2	5	5	11	30	17	9	9	2	24	7	3	12	10	12
chr6.146760897.146761297	4	3	8	14	30	7	7	7	7	4	11	3	6	2	11	5	3	8
chr6.146945072.146945472	24	46	39	66	80	53	43	34	57	28	32	28	30	45	56	26	28	19
chr6.147064499.147064899	9	11	8	56	52	30	32	28	18	18	22	23	16	33	12	18	19	26
chr7.10248864.10249264	17	23	30	62	43	53	66	55	36	21	29	35	41	46	43	34	26	32
chr7.13271487.13271887	2	4	11	29	19	11	10	10	14	2	6	6	4	4	17	5	6	2
chr7.14308114.14308514	8	17	29	56	70	30	24	19	25	18	17	20	14	15	10	16	9	4
chr7.17009657.17010057	19	11	23	51	49	25	27	23	49	13	17	17	20	19	24	15	13	29
chr7.18715750.18716150	2	6	5	14	19	12	9	8	18	5	7	12	7	6	13	5	11	4
chr7.24474808.24475208	32	109	74	24	20	32	59	66	32	24	57	33	55	60	10	40	53	61
chr7.25052265.25052665	14	15	17	34	39	21	22	22	28	10	16	24	10	24	24	12	8	11
chr7.25067694.25068094	6	7	3	23	36	10	23	10	15	9	17	21	10	21	31	7	6	13
chr7.25831980.25832380	13	21	17	39	56	27	31	20	33	23	25	33	21	24	23	26	18	26
chr7.25889102.25889502	12	4	15	51	56	43	39	22	18	19	21	28	15	51	17	14	15	12
chr7.25893791.25894191	6	3	4	45	35	22	18	18	18	8	15	24	3	41	14	8	11	13
chr7.25897114.25897514	1	0	4	28	22	14	13	7	6	4	10	10	5	41	3	10	7	4
chr7.25902437.25902837	3	3	0	20	20	19	14	13	9	7	14	7	5	21	7	4	5	4
chr7.25919884.25920284	0	1	2	19	18	3	4	1	2	1	2	3	4	6	1	1	3	0
chr7.26020115.26020515	22	13	17	100	82	81	62	49	58	35	46	65	34	42	42	27	36	23
chr7.26082355.26082755	2	1	7	35	37	22	19	11	15	14	11	22	6	15	13	6	5	8
chr7.26087955.26088355	2	1	0	36	34	24	32	5	20	9	10	20	7	22	15	8	7	3
chr7.26120086.26120486	9	6	3	59	76	52	44	24	39	20	22	40	27	58	37	22	22	24
chr7.26139880.26140280	22	12	30	115	95	82	89	42	75	49	53	66	36	48	50	25	29	34
chr7.26169075.26169475	11	8	14	111	78	59	56	34	62	24	33	42	34	45	44	27	18	23
chr7.26304586.26304986	4	3	8	32	35	8	16	7	18	7	7	5	5	8	13	2	5	8
chr7.26315533.26315933	9	14	16	88	97	38	48	26	37	30	40	42	30	41	58	18	16	19
chr7.26352545.26352945	18	32	22	62	89	29	38	22	31	19	29	29	27	47	38	19	25	39
chr7.26781280.26781680	7	6	12	39	44	32	37	19	31	19	25	12	13	14	29	17	18	11
chr7.26782859.26783259	22	34	46	121	88	62	64	68	54	34	40	46	37	35	44	41	33	37
chr7.26783574.26783974	13	27	28	80	91	39	58	33	42	17	30	21	29	29	29	16	15	28
chr7.26800722.26801122	25	28	43	92	112	61	71	50	58	30	52	46	35	43	61	42	38	28
chr7.26829291.26829691	4	10	6	36	52	19	17	11	20	10	14	18	22	12	19	8	6	10
chr7.26832876.26833276	18	28	31	64	71	29	42	29	37	20	24	24	26	15	28	18	24	20
chr7.26843393.26843793	12	20	13	53	59	36	27	30	10	23	34	19	20	36	28	17	14	15
chr7.26849835.26850235	5	6	10	42	44	21	16	6	12	6	11	4	7	7	7	7	4	9
chr7.26880647.26881047	4	9	12	94	88	31	44	18	28	10	23	14	11	28	31	15	17	9
chr7.26916430.26916830	27	48	41	143	129	57	77	49	76	40	50	58	71	79	70	48	33	39
chr7.26946126.26946526	3	1	4	28	22	6	12	7	5	5	4	5	11	5	6	4	2	1
chr7.26952871.26953271	29	34	32	140	127	71	81	48	49	29	46	57	56	60	59	38	26	45
chr7.28645750.28646150	41	60	76	115	128	63	64	47	42	37	59	49	59	47	60	34	34	34
chr7.28762217.28762617	11	23	10	38	38	42	41	28	27	18	20	20	17	43	23	16	14	33
chr7.30923763.30924163	11	20	9	64	56	11	6	6	8	9	18	10	9	5	10	11	3	6
chr7.30986581.30986981	44	104	118	41	59	46	72	88	82	30	49	44	46	62	44	40	43	57
chr7.31362459.31362859	4	19	20	61	66	39	38	35	27	32	21	17	21	33	38	25	15	27
chr7.35107891.35108291	18	59	28	6	15	16	15	45	12	4	14	9	20	12	11	23	10	16
chr7.37202666.37203066	5	16	14	2	2	9	11	10	7	2	2	0	7	2	1	6	2	0
chr7.37204704.37205104	69	107	96	34	25	63	78	69	74	29	46	28	61	32	32	40	27	42
chr7.37208133.37208533	7	30	37	7	4	20	33	15	23	6	7	9	13	8	6	8	11	6
chr7.39809620.39810020	33	52	47	119	109	96	86	58	94	35	53	49	69	56	72	54	24	46
chr7.39977942.39978342	18	11	25	68	64	33	48	17	37	26	21	24	31	16	21	30	17	12
chr7.39981572.39981972	11	14	22	64	42	20	31	8	31	16	27	29	26	17	29	22	14	13
chr7.42491253.42491653	7	36	16	2	6	6	10	19	10	1	3	1	15	5	2	11	8	7
chr7.42496465.42496865	29	70	66	22	26	43	61	46	56	21	28	24	42	45	17	23	31	38
chr7.45597268.45597668	7	24	21	39	46	19	24	18	28	11	18	14	11	12	23	6	9	16
chr7.46616234.46616634	27	41	45	96	88	39	54	39	67	15	32	36	50	27	52	29	20	17
chr7.47042535.47042935	12	14	27	32	36	15	21	22	37	21	17	17	6	35	57	13	12	17
chr7.49429399.49429799	36	72	54	22	30	35	66	50	50	21	29	31	33	40	24	20	42	35
chr7.49430455.49430855	37	84	61	28	31	54	74	54	51	29	29	37	30	56	31	25	33	38
chr7.61657734.61658134	1	6	5	14	17	10	5	11	7	9	5	10	7	9	20	3	1	5
chr7.63321602.63322002	36	135	62	45	41	60	75	80	55	34	39	54	55	59	30	34	55	78
chr7.63680241.63680641	5	8	4	32	38	12	14	11	8	6	15	12	8	9	6	12	2	12
chr7.64058098.64058498	16	41	23	65	65	36	31	40	30	25	33	21	28	19	34	16	25	21
chr7.64327272.64327672	9	11	15	26	54	32	23	19	14	14	11	16	13	12	28	5	10	8
chr7.64347633.64348033	4	10	8	33	31	8	9	10	10	5	9	6	14	2	9	7	10	7
chr7.65869542.65869942	19	16	19	61	83	48	65	65	54	39	43	56	45	62	16	52	49	46
chr7.65873490.65873890	23	32	30	64	72	49	60	54	55	38	39	54	52	48	37	40	32	31
chr7.66655448.66655848	26	81	34	16	18	21	26	55	33	15	26	20	30	25	13	18	21	32
chr7.68311059.68311459	38	137	86	20	20	40	54	80	38	21	41	19	54	49	18	49	39	40
chr7.68313441.68313841	16	54	44	21	13	31	33	37	31	17	19	7	33	24	12	19	22	11
chr7.68682629.68683029	34	55	86	153	126	78	81	61	87	57	58	81	65	59	67	59	48	31
chr7.68686898.68687298	24	35	49	105	91	72	72	37	74	35	25	46	30	41	45	37	26	22
chr7.70483799.70484199	28	31	39	91	69	73	67	51	65	35	46	47	49	48	65	53	37	31
chr7.71198014.71198414	11	27	11	6	4	15	20	18	12	6	8	7	10	10	6	11	5	8
chr7.72209739.72210139	22	20	35	87	90	62	61	29	38	17	18	25	21	39	39	21	36	30
chr7.73372137.73372537	9	6	3	32	34	11	19	15	14	16	15	27	13	25	14	7	9	16
chr7.73425087.73425487	3	10	12	52	61	17	24	19	23	15	22	18	10	28	35	10	15	23
chr7.75532854.75533254	17	25	18	5	16	22	19	20	13	4	9	11	12	8	2	9	8	9
chr7.76489586.76489986	4	25	5	2	1	2	7	17	5	2	3	1	7	7	0	5	5	4
chr7.78827745.78828145	9	5	4	32	40	13	23	11	6	5	9	11	16	20	13	6	5	8
chr7.78835411.78835811	7	12	13	47	49	12	19	4	8	2	11	27	10	13	21	8	8	13
chr7.79735099.79735499	23	14	35	99	87	41	36	45	39	30	45	41	31	39	30	32	26	31
chr7.79773752.79774152	7	13	13	44	35	18	12	14	26	15	14	13	9	9	17	10	8	18
chr7.79803687.79804087	7	12	10	46	33	13	16	12	23	10	14	16	19	12	12	11	15	6
chr7.79883372.79883772	27	40	43	71	86	48	49	56	51	36	35	34	23	28	47	27	25	27
chr7.80121353.80121753	25	29	27	78	70	29	45	34	26	21	22	19	24	23	52	27	17	17
chr7.80134654.80135054	14	42	37	68	77	56	67	51	55	20	28	28	39	37	39	27	33	31
chr7.80897604.80898004	38	27	31	122	131	73	70	78	64	55	77	72	53	87	70	60	43	67
chr7.81110850.81111250	29	47	50	118	118	78	68	62	46	48	43	48	50	78	69	36	42	49
chr7.81256510.81256910	9	27	29	86	68	38	50	33	40	19	23	25	30	23	33	18	22	19
chr7.81541582.81541982	2	6	10	53	60	14	11	20	15	9	10	10	6	14	11	10	12	17
chr7.82723456.82723856	10	13	24	53	56	28	40	14	23	11	15	10	12	18	23	11	9	6
chr7.84486671.84487071	1	4	1	20	20	5	3	5	11	4	4	4	4	7	11	6	3	7
chr7.89326375.89326775	36	67	106	153	154	116	134	72	83	61	63	87	50	97	91	66	47	43
chr7.89391511.89391911	63	93	76	168	155	78	99	81	88	54	62	78	95	77	88	96	54	63
chr7.89423393.89423793	47	38	45	100	99	55	61	46	54	44	37	57	35	52	56	33	32	37
chr7.89434559.89434959	6	12	6	28	26	13	11	10	9	5	4	9	3	7	21	7	7	9
chr7.92834683.92835083	3	6	11	24	26	19	24	23	16	6	7	12	4	20	9	8	15	7
chr7.96143384.96143784	5	6	4	30	21	4	10	5	1	8	5	7	4	6	9	2	3	4
chr7.96981611.96982011	2	2	2	19	19	7	8	9	9	10	11	7	5	4	14	2	3	9
chr7.97569835.97570235	52	103	90	54	26	45	59	44	59	22	37	23	38	33	18	30	29	43
chr7.98904245.98904645	11	9	14	36	40	15	24	18	20	14	12	16	21	22	31	18	10	17
chr7.99007307.99007707	11	61	33	6	4	10	13	42	12	7	19	7	23	10	3	18	10	22
chr7.99215105.99215505	12	26	18	38	43	16	27	10	31	6	12	11	20	29	39	12	6	10
chr7.100474878.100475278	20	26	32	58	77	51	73	49	50	24	34	30	33	30	37	21	13	19
chr7.102183958.102184358	7	25	23	4	5	10	10	25	11	7	11	3	11	9	6	13	10	13
chr7.110881486.110881886	49	85	81	147	134	135	126	81	101	54	69	66	60	58	93	42	46	43
chr7.111091407.111091807	5	7	8	34	56	22	21	11	21	8	7	12	10	18	30	11	7	13
chr7.112466653.112467053	22	36	47	61	86	61	51	37	56	27	51	43	37	33	46	33	30	25
chr7.112469918.112470318	8	14	11	37	33	22	26	18	10	12	12	10	11	16	16	8	12	9
chr7.112496803.112497203	7	16	20	65	63	34	36	25	17	21	29	21	23	32	34	17	30	12
chr7.112688504.112688904	20	23	30	70	75	27	27	18	23	13	22	22	25	15	27	19	23	15
chr7.112807189.112807589	12	11	11	39	28	17	12	18	17	8	14	14	9	8	25	10	5	14
chr7.113909522.113909922	5	50	10	2	6	11	16	29	10	7	6	5	9	22	7	13	8	16
chr7.113913488.113913888	7	62	22	2	7	7	15	40	17	10	22	6	10	24	4	23	20	27
chr7.113961592.113961992	20	144	79	26	33	42	36	122	67	21	49	20	65	69	16	59	46	60
chr7.118265713.118266113	15	30	32	76	74	30	21	26	44	17	29	21	22	34	25	15	20	17
chr7.118935369.118935769	7	9	8	34	45	9	12	9	14	10	9	12	8	11	32	12	7	8
chr7.118982351.118982751	3	4	1	34	47	2	7	4	9	7	6	6	6	9	30	4	4	2
chr7.119559281.119559681	40	128	82	30	18	57	108	129	54	30	58	40	64	83	19	64	59	68
chr7.119847596.119847996	5	24	18	62	51	22	34	22	22	12	21	19	36	24	16	13	16	25
chr7.119941178.119941578	17	50	58	136	135	61	80	73	52	30	53	30	45	56	44	41	41	32
chr7.121003610.121004010	12	11	9	58	53	22	25	19	26	17	16	13	15	19	22	15	17	18
chr7.121797881.121798281	5	7	4	29	29	4	9	6	7	5	9	7	14	8	19	4	2	9
chr7.121802695.121803095	27	54	47	107	110	53	58	51	43	24	48	46	30	35	52	33	29	32
chr7.121805722.121806122	2	2	4	20	17	5	4	3	7	5	7	7	4	2	17	8	4	7
chr7.122533997.122534397	8	5	10	55	43	24	25	10	22	13	14	16	10	19	32	16	10	11
chr7.122565598.122565998	12	13	18	50	57	37	45	22	18	14	17	21	7	35	32	14	10	10
chr7.122579782.122580182	18	12	14	74	75	54	59	30	46	29	41	33	33	51	41	34	21	28
chr7.122604403.122604803	3	4	2	21	16	17	26	8	18	8	4	6	9	7	13	9	2	8
chr7.122610204.122610604	5	7	11	52	40	32	22	19	23	20	25	19	12	24	20	25	16	21
chr7.122657134.122657534	28	27	46	121	99	77	93	40	60	40	41	56	41	79	66	41	31	30
chr7.122665125.122665525	6	5	7	19	22	18	19	8	22	3	4	3	9	13	15	4	8	4
chr7.122665909.122666309	5	7	7	31	25	25	18	9	17	7	10	11	7	15	17	7	8	9
chr7.123643443.123643843	0	33	13	2	0	4	4	9	1	1	4	0	7	3	0	7	4	3
chr7.126175391.126175791	13	17	14	32	48	27	39	25	35	17	29	26	19	25	20	20	11	16
chr7.126181252.126181652	43	41	54	102	119	49	77	48	66	35	35	51	28	56	56	45	41	35
chr7.127662612.127663012	6	6	15	30	36	25	22	11	19	15	17	14	23	16	19	10	11	14
chr7.127663400.127663800	11	7	9	27	28	25	20	4	11	9	10	11	7	10	17	7	7	7
chr7.130831309.130831709	5	17	7	38	50	11	27	8	14	9	6	9	4	8	39	0	8	7
chr7.131450494.131450894	12	142	46	2	4	12	25	94	26	22	32	10	62	18	1	50	27	39
chr7.132703911.132704311	84	89	73	177	187	154	152	136	103	100	84	96	96	132	114	64	76	90
chr7.132728265.132728665	12	12	3	63	76	32	24	16	21	21	19	19	14	17	40	13	10	12
chr7.134175678.134176078	0	2	2	20	17	13	14	5	4	1	2	5	3	2	9	3	1	3
chr7.134192498.134192898	4	15	16	28	40	13	23	11	18	3	7	3	8	10	19	7	8	9
chr7.134366830.134367230	5	3	1	35	43	16	16	12	11	13	11	11	10	14	17	7	5	16
chr7.134372043.134372443	4	1	3	24	30	9	8	7	9	5	7	16	2	13	6	6	2	10
chr7.134740585.134740985	8	65	59	7	5	11	26	52	14	10	24	8	34	24	8	33	24	29
chr7.135044104.135044504	23	36	45	15	13	25	32	16	27	9	19	6	21	7	15	11	16	18
chr7.136406356.136406756	15	25	8	46	60	18	29	18	18	13	23	20	23	28	25	17	14	20
chr7.136814018.136814418	11	10	17	73	67	47	55	16	23	16	29	30	13	27	51	18	15	16
chr7.136913139.136913539	64	76	70	158	163	116	109	101	97	81	83	99	78	71	79	69	69	80
chr7.137222813.137223213	6	4	12	49	49	9	11	6	9	5	10	8	9	9	14	5	4	6
chr7.137407610.137408010	13	14	11	56	40	19	9	18	22	19	15	11	16	13	19	17	14	10
chr7.140001357.140001757	4	2	4	20	27	17	15	14	10	10	14	23	11	18	27	6	2	11
chr7.141520938.141521338	16	21	21	6	8	24	24	11	25	6	8	11	8	13	7	7	11	6
chr7.143066006.143066406	5	10	9	48	35	19	15	19	13	8	15	15	12	14	24	9	5	10
chr7.143587985.143588385	5	4	7	26	35	12	5	10	5	6	14	9	11	8	23	4	8	10
chr7.143748179.143748579	23	42	23	63	67	33	33	28	31	22	20	15	42	23	37	22	15	33
chr7.143757065.143757465	44	86	57	181	144	75	82	68	82	44	59	45	114	44	65	59	33	75
chr8.3609374.3609774	40	36	40	129	109	50	60	56	73	34	56	38	64	34	54	40	39	52
chr8.10865640.10866040	83	124	140	60	59	59	96	75	60	32	39	34	51	41	36	60	40	25
chr8.10882081.10882481	10	26	24	4	4	7	11	20	11	2	8	2	6	3	4	3	6	3
chr8.10891772.10892172	90	104	132	71	77	81	92	85	57	48	45	32	46	49	24	50	39	34
chr8.10936555.10936955	22	77	64	31	32	43	46	70	40	35	32	23	52	65	15	47	29	26
chr8.10946387.10946787	18	31	31	5	14	29	29	20	13	7	18	10	19	25	8	14	12	14
chr8.11220792.11221192	1	17	11	55	52	20	21	21	18	9	23	11	19	25	35	11	15	11
chr8.13462064.13462464	28	49	46	100	78	46	68	42	58	31	55	53	33	53	52	34	34	35
chr8.13506754.13507154	23	32	32	65	66	36	54	30	49	27	34	37	17	44	39	33	39	38
chr8.14245172.14245572	31	35	43	80	83	76	82	81	47	39	56	55	35	76	44	44	47	47
chr8.17602874.17603274	11	8	5	42	27	27	28	17	9	12	10	18	22	7	9	15	12	16
chr8.17603524.17603924	6	1	1	13	28	15	16	12	5	9	8	6	8	11	6	8	7	12
chr8.18606509.18606909	7	12	5	22	23	20	22	13	12	5	10	16	8	11	19	7	13	10
chr8.24412391.24412791	9	23	23	60	78	34	23	27	32	13	21	21	16	37	41	15	21	16
chr8.25513712.25514112	28	105	58	7	11	34	47	93	44	29	49	17	68	30	17	42	29	48
chr8.25769181.25769581	61	62	68	119	127	98	102	89	72	65	71	83	73	92	76	63	71	72
chr8.34622395.34622795	11	31	32	7	9	11	20	25	19	15	17	15	19	13	13	16	11	19
chr8.35432214.35432614	7	31	23	5	7	10	17	15	21	3	6	3	9	4	4	7	10	7
chr8.35581879.35582279	18	72	31	13	13	25	35	46	33	11	13	20	20	18	5	22	18	16
chr8.36617703.36618103	7	9	11	39	44	25	24	17	19	15	19	15	16	18	25	9	18	20
chr8.37422982.37423382	5	9	6	23	16	11	13	10	11	7	4	10	15	5	16	12	10	12
chr8.45070205.45070605	29	30	44	75	85	104	82	88	105	56	56	87	49	98	64	56	73	71
chr8.46358249.46358649	16	39	29	8	19	28	26	27	21	10	20	26	19	26	8	15	11	19
chr8.46696806.46697206	9	24	17	2	5	12	8	12	15	3	6	2	8	3	4	7	5	5
chr8.46904483.46904883	17	66	36	12	17	23	20	32	22	7	26	10	21	11	16	19	18	17
chr8.48222022.48222422	16	36	17	58	63	35	36	39	28	13	20	32	22	21	26	23	19	16
chr8.48531085.48531485	5	5	6	29	16	10	16	9	13	3	7	8	13	12	8	7	4	4
chr8.48536059.48536459	11	30	30	72	70	56	53	42	42	28	23	16	21	29	29	27	13	30
chr8.48540998.48541398	4	5	14	30	28	20	28	14	12	5	14	17	11	16	18	6	6	9
chr8.48545989.48546389	45	41	53	128	114	86	88	75	71	51	57	81	54	80	48	48	43	46
chr8.48688420.48688820	32	38	36	108	71	60	64	39	65	31	46	38	31	52	41	31	41	28
chr8.48865312.48865712	17	29	34	55	58	42	38	43	53	22	31	21	22	31	33	19	15	25
chr8.56238583.56238983	9	6	15	55	41	28	19	12	22	9	12	20	8	20	24	10	10	9
chr8.56345625.56346025	10	19	31	71	65	32	44	34	38	18	20	24	29	34	22	42	23	18
chr8.56407649.56408049	20	26	37	81	58	37	45	34	42	17	26	23	28	33	30	13	26	23
chr8.56434685.56435085	0	13	6	21	24	12	21	10	19	3	9	7	8	9	15	10	7	4
chr8.60566529.60566929	7	91	36	4	7	15	46	68	31	17	24	7	20	12	4	26	19	29
chr8.61569582.61569982	43	111	62	42	53	54	70	71	58	29	51	48	46	49	24	35	38	45
chr8.61632382.61632782	14	27	18	5	4	18	29	24	27	5	7	13	9	14	2	3	11	5
chr8.62182008.62182408	21	78	37	9	4	38	46	71	35	24	29	21	40	21	6	23	20	27
chr8.64785545.64785945	14	23	26	9	13	19	29	18	28	10	11	9	15	17	4	13	14	7
chr8.66326616.66327016	5	9	11	25	19	13	9	12	17	7	8	8	10	10	20	6	5	9
chr8.68092536.68092936	9	17	12	42	35	21	33	16	23	12	21	15	17	14	36	19	11	13
chr8.70026457.70026857	16	12	27	49	46	36	35	20	26	11	25	26	24	26	32	12	14	21
chr8.72210199.72210599	36	45	49	13	14	33	40	22	42	12	22	23	15	17	21	15	20	7
chr8.73187542.73187942	10	10	9	29	29	19	22	15	16	16	11	8	7	7	23	6	7	5
chr8.75077899.75078299	17	20	30	72	53	35	46	23	53	20	23	26	25	18	34	21	11	13
chr8.75103376.75103776	26	43	49	97	129	73	51	48	69	50	49	52	50	33	57	37	26	29
chr8.75105731.75106131	3	4	8	47	33	22	13	13	18	4	13	8	13	9	18	7	8	6
chr8.76535851.76536251	11	26	22	7	4	15	23	18	18	10	10	9	7	4	8	2	4	3
chr8.79346254.79346654	36	56	67	16	16	35	25	16	27	19	16	17	23	12	14	23	19	26
chr8.82416713.82417113	13	45	24	64	65	53	51	21	38	28	32	26	30	32	43	21	22	15
chr8.84082422.84082822	4	7	6	33	38	14	15	13	8	12	13	16	9	30	17	5	7	17
chr8.84716507.84716907	29	34	30	12	14	10	37	24	35	17	15	13	23	11	14	14	12	14
chr8.87967109.87967509	3	3	0	21	24	3	11	3	4	2	4	3	4	5	8	7	1	2
chr8.88869510.88869910	37	81	112	218	223	125	123	98	133	66	107	106	70	155	87	54	80	65
chr8.89207617.89208017	12	23	62	120	101	68	71	39	67	25	29	49	29	30	39	23	28	15
chr8.89210499.89210899	1	2	3	22	22	7	8	6	6	1	2	5	2	6	5	2	2	1
chr8.89212428.89212828	0	1	4	18	32	14	12	5	7	7	1	6	3	3	4	3	3	3
chr8.89317718.89318118	30	95	134	211	185	134	132	98	126	63	119	107	74	87	80	37	77	43
chr8.90944760.90945160	16	35	40	79	74	48	61	57	54	39	38	39	49	27	32	41	17	36
chr8.91227606.91228006	10	10	12	55	49	14	25	10	23	9	9	14	18	5	23	13	3	10
chr8.93029443.93029843	6	9	11	28	30	19	16	9	14	5	10	7	7	22	17	7	6	9
chr8.93042830.93043230	17	11	6	39	35	34	21	26	34	12	28	12	12	18	32	13	12	15
chr8.93283109.93283509	11	5	10	37	29	14	21	14	12	6	16	10	11	19	15	10	11	13
chr8.93478401.93478801	22	28	22	63	42	33	45	27	39	28	27	27	31	29	34	21	17	17
chr8.94470533.94470933	41	50	51	132	109	77	58	47	75	31	39	34	51	24	53	41	30	33
chr8.95377720.95378120	62	97	110	47	60	72	77	67	89	41	44	54	60	55	47	38	56	42
chr8.100855879.100856279	17	53	51	9	8	33	44	41	42	8	25	25	7	34	14	12	32	21
chr8.103955764.103956164	18	18	13	30	44	33	36	14	22	22	17	20	19	10	32	11	8	14
chr8.104478809.104479209	3	6	7	22	27	14	14	11	13	6	9	3	6	9	18	5	12	6
chr8.104584919.104585319	20	23	36	18	6	27	31	24	17	14	17	7	13	8	5	15	11	9
chr8.106610784.106611184	41	90	78	31	33	53	63	60	70	28	42	36	33	58	30	32	34	31
chr8.108584279.108584679	16	21	13	34	46	28	26	23	32	19	34	23	30	15	27	17	13	26
chr8.110615925.110616325	2	5	3	46	39	16	16	13	15	16	23	16	10	20	16	17	2	11
chr8.110616610.110617010	1	4	3	50	42	15	6	11	9	7	14	21	7	9	19	7	4	9
[truncated: 182 more rows]

## Sheet: ESEG_H3K27ac_counts_norm
loc_ID	seqnames	start	end	enha.ID	query_ID	symbol	ensembl_gene_id	CDm2	CDm6	CDm9	HFDm3	HFDm4	HFDm6	DPN2	DPN3	DPN6	DIP3	DIP6	DIP10	E2_2	E2_8	E2_9	PPT1	PPT2	PPT3	CDm2_K27	CDm6_K27	CDm9_K27	HFDm3_K27	HFDm4_K27	HFDm6_K27	DPN2_K27	DPN3_K27	DPN6_K27	DIP3_K27	DIP6_K27	DIP10_K27	E2_2_K27	E2_8_K27	E2_9_K27	PPT1_K27	PPT2_K27	PPT3_K27
chr1.4661455.4661855	chr1	4495855	4496290	2	closest_left1	Gm37587	ENSMUSG00000104238	0	0	0	0	0	0	0	0.0295255	0	0	0.0312378	0	0	0	0	0	0	0	337.049	172.719	381.588	554.188	577.62	598.183	419.872	414.365	589.459	455.512	644.789	285.985	529.429	576.242	496.247	692.068	605.997	513.027
chr1.5311844.5312244	chr1	5082882	5084019	3	closest_left1	Rgs20	ENSMUSG00000002459	0	0	0	0	0	0	0	0	0	0	0	0	0	0	0	0	0	0	244.07	129.539	310.923	394.507	354.025	420.345	419.872	329.367	605.832	185.579	339.363	351.981	272.278	331.032	359.779	499.827	313.447	586.317
chr1.7121365.7121765	chr1	7089029	7090640	4	closest_left1	Pcmtd1	ENSMUSG00000051285	12.2439	22.7128	15.5491	17.7501	28.5541	26.9442	19.828	17.5902	17.0319	24.5536	11.4894	14.4568	12.6317	13.5378	15.3221	17.3652	13.761	13.995	743.831	755.646	579.448	216.04	298.126	242.507	432.221	446.239	392.972	438.641	288.458	417.977	332.784	416.856	583.09	384.482	501.515	403.093
chr1.9630792.9631192	chr1	9548026	9549020	5	closest_left1	Adhfe1	ENSMUSG00000025911	21.1635	22.7678	19.4306	38.3455	40.846	46.901	27.0087	24.5163	28.2043	33.9936	18.2965	21.8867	26.3248	20.1885	22.0371	21.1517	26.2194	28.9849	546.251	669.286	763.175	760.835	847.797	1406.54	1012.63	733.107	867.814	641.091	797.502	857.954	922.719	613.023	744.371	615.172	689.583	567.994
chr1.9638940.9639340	chr1	9548026	9549020	6	closest_left1	Adhfe1	ENSMUSG00000025911	21.1635	22.7678	19.4306	38.3455	40.846	46.901	27.0087	24.5163	28.2043	33.9936	18.2965	21.8867	26.3248	20.1885	22.0371	21.1517	26.2194	28.9849	302.182	302.258	452.252	516.616	736	776.021	691.554	488.738	458.468	388.028	559.948	571.969	589.935	269.73	372.185	442.155	313.447	531.35
chr1.9985632.9986032	chr1	9967456	9968310	7	closest_left1	E330040D14Rik	ENSMUSG00000104025	0	0	0	0	0	0.161792	0	0	0	0	0	0	0	0	0	0	0	0	69.7342	21.5899	14.1329	131.502	195.645	161.671	123.492	180.62	180.112	67.4832	135.745	197.989	151.265	208.428	248.124	153.793	229.861	91.612
chr1.9988652.9989052	chr1	9967456	9968310	8	closest_left1	E330040D14Rik	ENSMUSG00000104025	0	0	0	0	0	0.161792	0	0	0	0	0	0	0	0	0	0	0	0	197.58	367.028	127.196	300.577	503.088	873.024	456.92	531.237	687.702	438.641	492.076	351.981	408.416	355.553	620.309	692.068	543.308	366.448
chr1.10156075.10156475	chr1	10039646	10040485	9	closest_left1	Cops5	ENSMUSG00000025917	11.5237	16.4303	12.4685	16.0707	19.3048	18.8301	15.505	13.1727	13.9902	17.06	9.89601	11.3169	14.3497	10.7978	13.013	14.0769	14.5494	14.5308	430.028	64.7696	211.993	18.786	27.9494	48.5013	61.7459	63.7484	81.8692	84.354	16.9681	0	30.2531	294.251	62.0309	173.017	167.172	73.2896
chr1.10603807.10604207	chr1	10231678	10233880	10	closest_left1	Arfgef1	ENSMUSG00000067851	4.49522	7.27861	5.05293	6.85411	11.8317	8.26905	7.2245	5.49416	5.74086	7.31521	3.74369	4.82395	6.29994	4.71509	4.82135	5.24801	4.81345	4.73127	174.335	86.3595	141.329	328.756	354.025	145.504	222.285	244.369	147.365	84.354	84.8407	65.9964	272.278	269.73	248.124	96.1206	167.172	73.2896
chr1.13575546.13575946	chr1	13426293	13426970	11	closest_left1	Gm7593	ENSMUSG00000101171	0.351899	0.190638	0	0.217041	0	0	0.286931	0.133736	0.274538	0	0	0	0.350375	0.165731	0	0.167999	0	0.364692	1057.64	1554.47	1399.15	526.009	475.139	565.849	716.253	701.232	802.319	725.445	780.534	791.957	257.151	919.535	756.777	788.189	1170.2	604.639
chr1.15615330.15615730	chr1	15609901	15610749	12	closest_left1	Gm37138	ENSMUSG00000104149	0	0	0	0	0	0	0	0	0	0	0	0	0	0	0	0	0	0	139.468	323.848	296.79	535.402	465.823	452.679	456.92	403.74	392.972	371.158	458.14	439.976	302.531	343.293	396.998	288.362	271.654	183.224
chr1.15817016.15817416	chr1	15805289	15806602	13	closest_left1	Terf1	ENSMUSG00000025925	1.64754	2.58437	1.70248	2.18397	2.25003	2.58098	2.02508	2.11203	2.28294	1.96443	1.48308	2.31729	2.13008	1.96877	1.93596	2.18355	2.18264	1.96228	162.713	64.7696	155.462	253.612	316.759	210.172	246.984	371.866	180.112	84.354	254.522	153.992	226.898	196.167	285.342	211.465	250.757	183.224
chr1.16113665.16114065	chr1	16104561	16106835	14	closest_left1	Rpl7	ENSMUSG00000043716	83.5393	99.8342	82.088	101.228	112.319	95.1836	78.638	73.4009	84.1902	82.9477	61.0749	83.8336	88.8458	69.1545	86.7948	88.1796	96.1887	82.9053	197.58	215.899	169.595	347.542	288.81	355.676	246.984	159.371	245.608	303.674	254.522	263.986	211.771	159.386	124.062	211.465	355.24	293.158
chr1.18969905.18970305	chr1	17096887	17097912	15	closest_left1	Jph1	ENSMUSG00000042686	0.272057	0.0982561	0.341225	0.307627	0.399895	0.222391	0.110915	0.103392	0.0707494	0.552178	0.145851	0.09289	0.112866	0.128128	0.0927217	0.129881	0.146732	0.0704868	220.825	453.387	438.119	497.83	475.139	565.849	493.967	499.363	360.225	455.512	407.235	615.967	438.669	478.158	570.684	442.155	313.447	403.093
chr1.21333639.21334039	chr1	21299053	21299996	16	closest_left1	Gm4956	ENSMUSG00000025936	7.5541	11.3327	5.3308	7.06552	9.51751	11.7258	13.1312	9.02271	7.96584	5.90372	3.87179	8.7751	4.13263	7.8191	11.7978	6.4994	6.37042	7.57064	371.916	151.129	211.993	75.1442	65.2152	32.3342	148.19	191.245	147.365	151.837	186.649	175.99	136.139	404.595	248.124	173.017	167.172	91.612
chr1.23146136.23146536	chr1	21960836	21961911	17	closest_left1	Kcnq5	ENSMUSG00000028033	0.0147368	0	0.0147868	0	0.0162462	0.0144558	0	0	0	0.0287141	0	0.0120761	0	0.013881	0.0301354	0.0140709	0.027251	0	662.475	734.056	692.511	103.323	130.43	371.843	345.777	594.985	474.842	151.837	373.299	329.982	317.657	392.335	731.965	288.362	313.447	219.869
chr1.30810224.30810624	chr1	29737240	29737492	18	closest_left1	AC125120.1	ENSMUSG00000118548	0	0	0	0	0	0	0	0	0	0	0	0	0	0	0	0	0	0	104.601	172.719	113.063	347.542	279.494	242.507	135.841	106.247	180.112	185.579	203.618	263.986	181.518	220.688	198.499	96.1206	208.965	238.191
chr1.31113141.31113541	chr1	31096014	31096427	19	closest_left1	Gm27362	ENSMUSG00000098529	0	0	0	0	0	0	0	0	0	0	0	0	0	0	0	0	0	0	69.7342	0	14.1329	385.114	381.975	210.172	98.7935	127.497	98.2431	151.837	135.745	87.9952	30.2531	73.5628	74.4371	192.241	104.482	201.546
chr1.35766058.35766458	chr1	34849831	34850615	20	closest_left1	Plekhb2	ENSMUSG00000026123	2.22736	2.13662	2.22068	2.45003	3.67542	3.31212	1.87398	1.50966	1.22857	2.44639	1.25495	2.19722	2.28834	2.16481	1.87121	1.53069	2.41355	1.83785	116.224	107.949	70.6644	187.86	195.645	339.509	172.889	191.245	196.486	168.708	254.522	219.988	60.5061	134.865	161.28	134.569	208.965	201.546
chr1.35926217.35926617	chr1	34849831	34850615	21	closest_left1	Plekhb2	ENSMUSG00000026123	2.22736	2.13662	2.22068	2.45003	3.67542	3.31212	1.87398	1.50966	1.22857	2.44639	1.25495	2.19722	2.28834	2.16481	1.87121	1.53069	2.41355	1.83785	825.188	518.157	593.581	103.323	251.544	355.676	345.777	605.61	671.328	354.287	458.14	483.974	302.531	674.325	570.684	634.396	397.033	384.77
chr1.38175909.38176309	chr1	38128384	38130163	22	closest_left1	Rev1	ENSMUSG00000026082	2.0208	2.24921	1.75116	2.60604	2.87585	2.57694	2.27684	1.88505	2.85212	2.39826	1.61027	1.73121	1.49989	1.81691	2.38549	2.28029	1.91936	1.90387	267.314	474.977	310.923	479.044	558.987	436.512	382.825	499.363	360.225	320.545	458.14	351.981	499.176	465.898	434.216	480.603	313.447	513.027
chr1.39695641.39696041	chr1	39592414	39593170	23	closest_left1	Gm5100	ENSMUSG00000102471	0	0	0	0	0	0	0	0	0	0.187422	0	0.31529	0.191546	0.362413	0.196699	0	0	0.199373	232.447	172.719	141.329	291.184	270.177	420.345	284.031	276.243	278.355	286.804	339.363	263.986	211.771	318.772	173.686	346.034	208.965	329.803
chr1.40187952.40188352	chr1	39900320	39902583	24	closest_left1	Map4k4	ENSMUSG00000026074	1.10011	0.743367	1.03263	1.67805	1.26495	2.54119	1.13814	0.458547	0.701379	0.93347	0.789541	1.10504	0.954012	0.935941	1.07643	1.16335	1.61869	0.882663	836.81	474.977	494.651	225.433	111.797	274.841	592.761	350.616	376.598	388.028	254.522	241.987	468.923	588.502	558.278	672.844	522.411	549.672
chr1.42533018.42533418	chr1	40790001	40791165	25	closest_left1	Mfsd9	ENSMUSG00000041945	0.464301	0.622838	0.53243	0.845464	0.804346	1.27959	0.757163	0.487347	0.620966	0.624654	0.568949	0.416705	0.902566	0.478987	0.723392	0.548872	0.654152	1.00819	197.58	237.489	339.189	432.079	419.24	436.512	284.031	371.866	343.851	388.028	407.235	307.983	302.531	318.772	545.872	326.81	208.965	384.77
chr1.44576014.44576414	chr1	44551560	44552591	26	closest_left1	Gulp1	ENSMUSG00000056870	0.422129	0.359362	0.151272	0.148775	0.132961	0.118309	0.0737562	0.275016	0.164665	0.1175	0.0727414	0.172956	0.060043	0.0568019	0.0924873	0.143948	0.0836348	0.156241	1127.37	107.949	310.923	18.786	27.9494	32.3342	197.587	180.62	376.598	303.674	118.777	109.994	105.886	637.544	124.062	288.362	250.757	458.06
chr1.45876696.45877096	chr1	45794771	45796329	27	closest_left1	Wdr75	ENSMUSG00000025995	2.12748	3.80841	2.20431	2.36761	3.13568	3.31184	2.56435	2.2674	2.07473	2.56829	1.76663	1.9518	2.16432	1.61185	1.9861	2.27422	2.37328	1.89327	278.937	172.719	254.392	469.651	419.24	371.843	222.285	329.367	229.234	303.674	356.331	395.979	287.404	294.251	645.121	365.258	250.757	348.126
chr1.52434310.52434710	chr1	52231716	52233264	28	closest_left1	Gls	ENSMUSG00000026103	0.255867	0.358765	0.203878	0.371321	0.464592	0.531505	0.227037	0.16016	0.270071	0.46922	0.127086	0.154169	0.23228	0.22683	0.261612	0.165265	0.368774	0.187178	732.209	928.365	763.175	309.97	223.595	291.008	617.459	701.232	605.832	404.899	509.044	769.958	393.29	539.46	942.87	692.068	647.79	348.126
chr1.54853633.54854033	chr1	54556643	54558255	29	closest_left1	Pgap1	ENSMUSG00000073678	0.60029	1.32298	0.739219	0.723653	1.50403	1.50557	1.16804	0.969571	1.07502	1.43547	0.707638	0.69873	1.00521	0.873841	0.850906	0.931391	0.725312	0.834197	220.825	367.028	169.595	497.83	456.506	291.008	345.777	276.243	458.468	455.512	458.14	439.976	423.543	416.856	248.124	326.81	271.654	421.415
chr1.54860213.54860613	chr1	54556643	54558255	30	closest_left1	Pgap1	ENSMUSG00000073678	0.60029	1.32298	0.739219	0.723653	1.50403	1.50557	1.16804	0.969571	1.07502	1.43547	0.707638	0.69873	1.00521	0.873841	0.850906	0.931391	0.725312	0.834197	69.7342	129.539	98.9301	244.219	251.544	258.674	185.238	159.371	147.365	134.966	84.8407	175.99	45.3796	134.865	99.2494	57.6723	125.379	201.546
chr1.55007247.55007647	chr1	54924943	54926616	31	closest_left1	Ankrd44	ENSMUSG00000052331	0.175863	0.294477	0.200522	0.364843	0.440625	0.619465	0.241164	0.23696	0.293112	0.210269	0.269987	0.275119	0.246733	0.286121	0.220678	0.259506	0.295638	0.182256	232.447	323.848	325.056	516.616	447.19	355.676	370.476	254.994	229.234	371.158	339.363	329.982	347.91	355.553	186.093	346.034	397.033	293.158
chr1.57273162.57273562	chr1	56971968	56973912	32	closest_left1	9130024F11Rik	ENSMUSG00000087022	0	0.0212443	0	0	0	0	0.0159875	0	0.015297	0	0.0157676	0	0.0195225	0	0.0200477	0.0187214	0	0.0203203	127.846	64.7696	226.126	347.542	335.392	582.016	123.492	297.493	163.738	286.804	373.299	329.982	363.037	367.814	347.373	269.138	271.654	109.934
chr1.57340897.57341297	chr1	56971968	56973912	33	closest_left1	9130024F11Rik	ENSMUSG00000087022	0	0.0212443	0	0	0	0	0.0159875	0	0.015297	0	0.0157676	0	0.0195225	0	0.0200477	0.0187214	0	0.0203203	337.049	582.927	409.853	751.442	726.683	582.016	654.507	849.979	523.963	455.512	712.662	615.967	605.061	429.116	731.965	538.275	397.033	513.027
chr1.58092172.58092572	chr1	58029844	58031420	34	closest_left1	Aox1	ENSMUSG00000063558	6.20671	8.30717	5.50817	14.8138	18.2129	20.2348	15.023	8.54321	11.1087	15.2947	8.1369	10.108	12.9049	7.19726	9.93239	11.4167	10.0065	13.3917	953.034	906.775	1116.5	206.647	270.177	388.01	913.84	998.725	589.459	472.382	695.693	615.967	635.314	1029.88	930.463	672.844	982.134	641.284
chr1.59418393.59418793	chr1	59388010	59389273	35	closest_left1	Gm29016	ENSMUSG00000099922	0.111857	0	0.224474	0	0.123314	0	0	0	0.0872669	0	0	0	0	0	0	0	0	0	348.671	367.028	551.182	65.7512	55.8987	113.17	37.0476	223.119	147.365	101.225	237.554	65.9964	45.3796	208.428	272.936	173.017	62.6894	329.803
chr1.59423416.59423816	chr1	59388010	59389273	36	closest_left1	Gm29016	ENSMUSG00000099922	0.111857	0	0.224474	0	0.123314	0	0	0	0.0872669	0	0	0	0	0	0	0	0	0	1731.73	1511.29	1300.22	657.512	670.785	646.684	839.745	849.979	1408.15	995.377	1170.8	1011.95	892.465	1336.39	1079.34	1364.91	1232.89	1392.5
chr1.60597890.60598290	chr1	60563514	60567649	37	closest_left1	Raph1	ENSMUSG00000026014	3.43837	4.03087	4.86445	3.12989	5.33236	4.54408	3.56983	3.84033	3.1267	5.50934	2.06264	3.15277	2.26214	2.93668	4.25034	3.44134	3.29152	2.84726	581.118	237.489	833.84	131.502	111.797	194.005	308.73	297.493	294.729	202.45	152.713	197.989	196.645	453.637	372.185	153.793	271.654	183.224
chr1.62465987.62466387	chr1	61638413	61639782	38	closest_left1	Pard3b	ENSMUSG00000052062	0.525508	0.653385	0.803903	0.637608	0.674305	0.811259	0.540879	0.510744	0.698985	0.856073	0.464159	0.698885	0.754826	0.632935	0.722281	0.76498	0.669079	0.758886	139.468	345.438	296.79	403.9	465.823	533.514	456.92	318.742	163.738	404.899	492.076	241.987	393.29	208.428	446.622	249.913	417.929	164.902
chr1.62747958.62748358	chr1	62702801	62707743	39	closest_left1	Nrp2	ENSMUSG00000025969	1.20565	0.518371	1.20014	1.86492	2.28906	1.68951	0.507133	0.581833	1.00778	1.35169	0.746386	0.760574	1.35286	1.34292	0.870728	2.18356	1.59247	1.26931	360.293	518.157	466.385	610.546	605.569	533.514	642.158	711.857	507.589	573.607	559.948	549.97	650.441	576.242	496.247	461.379	605.997	549.672
chr1.62823290.62823690	chr1	62702801	62707743	40	closest_left1	Nrp2	ENSMUSG00000025969	1.20565	0.518371	1.20014	1.86492	2.28906	1.68951	0.507133	0.581833	1.00778	1.35169	0.746386	0.760574	1.35286	1.34292	0.870728	2.18356	1.59247	1.26931	418.405	388.618	607.714	835.979	1080.71	776.021	691.554	605.61	998.805	995.377	678.725	857.954	589.935	637.544	781.589	653.62	689.583	659.606
chr1.62827400.62827800	chr1	62702801	62707743	41	closest_left1	Nrp2	ENSMUSG00000025969	1.20565	0.518371	1.20014	1.86492	2.28906	1.68951	0.507133	0.581833	1.00778	1.35169	0.746386	0.760574	1.35286	1.34292	0.870728	2.18356	1.59247	1.26931	255.692	388.618	296.79	563.581	661.468	436.512	493.967	393.115	229.234	438.641	356.331	439.976	544.555	343.293	421.81	269.138	417.929	329.803
chr1.64907932.64908332	chr1	64738527	64738852	42	closest_left1	Fzd5	ENSMUSG00000045005	1.32729	2.11276	1.36468	1.41492	1.24646	1.59131	1.36283	1.08358	1.2017	1.59641	0.67204	0.966797	1.10944	0.910645	1.45762	1.25167	1.18175	1.44348	69.7342	64.7696	28.2658	150.288	158.38	161.671	172.889	31.8742	130.991	101.225	135.745	131.993	90.7592	98.0837	248.124	153.793	104.482	73.2896
chr1.66825526.66825926	chr1	66815640	66818175	43	closest_left1	Kansl1l	ENSMUSG00000026004	1.17324	1.28961	1.48433	1.00678	2.08071	2.11827	1.84396	1.3441	1.59186	2.00441	0.929803	1.33762	1.10044	0.864865	1.21697	1.13646	1.22626	1.4626	267.314	86.3595	197.86	28.1791	37.2658	0	185.238	159.371	65.4954	134.966	67.8725	109.994	60.5061	85.8232	223.311	96.1206	20.8965	73.2896
chr1.67001946.67002346	chr1	66861691	66864255	44	closest_left1	Acadl	ENSMUSG00000026003	68.1565	104.891	70.2591	139.844	179.557	149.901	98.8432	91.1517	99.6885	128.175	69.8971	76.9683	111.133	68.2438	72.3448	92.9203	92.1737	105.366	290.559	367.028	395.721	544.795	531.038	468.846	419.872	435.614	442.094	438.641	424.203	417.977	211.771	269.73	297.748	288.362	271.654	293.158
chr1.67055809.67056209	chr1	67038178	67039327	45	closest_left1	Lancl1	ENSMUSG00000026000	2.97189	2.96954	3.18077	2.99386	3.40369	2.94761	2.26167	2.45966	2.78227	2.91139	1.87207	2.40825	3.40287	2.87705	3.0555	3.011	2.94623	3.06282	708.964	280.668	296.79	122.109	102.481	80.8355	185.238	308.117	409.346	421.77	271.49	307.983	121.012	576.242	198.499	211.465	292.55	274.836
chr1.67061670.67062070	chr1	67038178	67039327	46	closest_left1	Lancl1	ENSMUSG00000026000	2.97189	2.96954	3.18077	2.99386	3.40369	2.94761	2.26167	2.45966	2.78227	2.91139	1.87207	2.40825	3.40287	2.87705	3.0555	3.011	2.94623	3.06282	1162.24	1122.67	1441.55	479.044	456.506	501.18	1000.28	1062.47	1342.66	877.282	814.47	791.957	529.429	1152.48	868.432	903.533	940.341	806.186
chr1.67067454.67067854	chr1	67038178	67039327	47	closest_left1	Lancl1	ENSMUSG00000026000	2.97189	2.96954	3.18077	2.99386	3.40369	2.94761	2.26167	2.45966	2.78227	2.91139	1.87207	2.40825	3.40287	2.87705	3.0555	3.011	2.94623	3.06282	964.656	928.365	1102.36	216.04	251.544	501.18	827.395	669.358	949.683	573.607	526.012	791.957	665.567	478.158	707.152	461.379	647.79	586.317
chr1.71230901.71231301	chr1	71102166	71103753	48	closest_left1	Bard1	ENSMUSG00000026196	0	0.0216948	0.0401824	0.123497	0.0441482	0.0196414	0.0326531	0.0152193	0	0.0195072	0.0161019	0.032816	0.039873	0.0188603	0.0818913	0	0.0740531	0.0415024	941.412	928.365	862.106	1164.73	1406.78	1083.2	938.538	1019.97	933.309	1315.92	831.439	1143.94	862.212	980.837	1128.96	807.413	1170.2	879.475
chr1.73630629.73631029	chr1	72824475	72826493	49	closest_left1	Igfbp2	ENSMUSG00000039323	249.138	382.671	316.773	207.429	83.8643	153.577	181.482	195.38	169.288	117.623	102.517	164.39	146.05	159.72	98.4805	156.868	112.424	120.737	383.538	474.977	296.79	582.367	642.835	452.679	271.682	509.987	376.598	388.028	441.171	615.967	287.404	404.595	545.872	403.706	438.826	384.77
chr1.73671963.73672363	chr1	72824475	72826493	50	closest_left1	Igfbp2	ENSMUSG00000039323	249.138	382.671	316.773	207.429	83.8643	153.577	181.482	195.38	169.288	117.623	102.517	164.39	146.05	159.72	98.4805	156.868	112.424	120.737	81.3566	86.3595	70.6644	159.681	279.494	210.172	160.539	138.122	180.112	202.45	305.426	131.993	105.886	134.865	198.499	134.569	188.068	128.257
chr1.73929892.73930292	chr1	72824475	72826493	51	closest_left1	Igfbp2	ENSMUSG00000039323	249.138	382.671	316.773	207.429	83.8643	153.577	181.482	195.38	169.288	117.623	102.517	164.39	146.05	159.72	98.4805	156.868	112.424	120.737	2789.37	1856.73	2459.12	789.014	829.164	1438.87	1383.11	1466.21	2341.46	1889.53	1713.78	1253.93	1346.26	1973.93	1240.62	1518.71	1755.3	2052.11
chr1.74074543.74074943	chr1	72824475	72826493	52	closest_left1	Igfbp2	ENSMUSG00000039323	249.138	382.671	316.773	207.429	83.8643	153.577	181.482	195.38	169.288	117.623	102.517	164.39	146.05	159.72	98.4805	156.868	112.424	120.737	418.405	647.696	777.308	1023.84	1034.13	776.021	864.443	733.107	785.945	894.153	627.821	659.964	514.302	723.367	930.463	711.292	856.755	842.83
chr1.74082538.74082938	chr1	72824475	72826493	53	closest_left1	Igfbp2	ENSMUSG00000039323	249.138	382.671	316.773	207.429	83.8643	153.577	181.482	195.38	169.288	117.623	102.517	164.39	146.05	159.72	98.4805	156.868	112.424	120.737	1150.61	1403.34	1286.09	1502.88	1639.7	1697.55	1407.81	1115.6	1375.4	1585.86	1544.1	1605.91	1376.51	1250.57	1116.56	1384.14	1211.99	1667.34
chr1.74106095.74106495	chr1	72824475	72826493	54	closest_left1	Igfbp2	ENSMUSG00000039323	249.138	382.671	316.773	207.429	83.8643	153.577	181.482	195.38	169.288	117.623	102.517	164.39	146.05	159.72	98.4805	156.868	112.424	120.737	116.224	64.7696	197.86	507.223	596.253	388.01	160.539	169.996	163.738	236.191	186.649	131.993	272.278	85.8232	210.905	173.017	146.275	274.836
chr1.74109378.74109778	chr1	72824475	72826493	55	closest_left1	Igfbp2	ENSMUSG00000039323	249.138	382.671	316.773	207.429	83.8643	153.577	181.482	195.38	169.288	117.623	102.517	164.39	146.05	159.72	98.4805	156.868	112.424	120.737	546.251	474.977	565.315	789.014	1127.29	1083.2	456.92	594.985	442.094	641.091	424.203	593.968	559.682	306.512	545.872	403.706	292.55	458.06
chr1.74110024.74110424	chr1	72824475	72826493	56	closest_left1	Igfbp2	ENSMUSG00000039323	249.138	382.671	316.773	207.429	83.8643	153.577	181.482	195.38	169.288	117.623	102.517	164.39	146.05	159.72	98.4805	156.868	112.424	120.737	162.713	129.539	169.595	385.114	372.658	404.178	197.587	201.87	163.738	202.45	84.8407	219.988	90.7592	147.126	210.905	134.569	146.275	219.869
chr1.74111416.74111816	chr1	72824475	72826493	57	closest_left1	Igfbp2	ENSMUSG00000039323	249.138	382.671	316.773	207.429	83.8643	153.577	181.482	195.38	169.288	117.623	102.517	164.39	146.05	159.72	98.4805	156.868	112.424	120.737	92.9789	194.309	183.727	281.791	475.139	485.013	123.492	159.371	229.234	118.096	84.8407	65.9964	60.5061	134.865	186.093	76.8965	41.7929	183.224
chr1.74112825.74113225	chr1	72824475	72826493	58	closest_left1	Igfbp2	ENSMUSG00000039323	249.138	382.671	316.773	207.429	83.8643	153.577	181.482	195.38	169.288	117.623	102.517	164.39	146.05	159.72	98.4805	156.868	112.424	120.737	290.559	129.539	98.9301	403.9	447.19	258.674	148.19	297.493	147.365	303.674	152.713	153.992	151.265	61.3023	223.311	288.362	250.757	403.093
chr1.74190651.74191051	chr1	74124067	74125162	59	closest_left1	Tns1	ENSMUSG00000055322	13.4049	8.01347	9.88538	14.1695	10.4163	9.24753	6.65383	5.51937	6.11245	10.9771	5.06542	6.74502	9.29485	7.40648	8.78506	9.83249	11.9686	11.0903	708.964	1101.08	734.91	1324.42	1192.51	1018.53	1284.32	1062.47	966.057	809.799	1035.06	1121.94	831.959	711.107	1066.93	1115	814.962	989.41
chr1.75014788.75015188	chr1	74949378	74951748	60	closest_left1	Ihh	ENSMUSG00000006538	3.01123	1.81256	1.977	0.59615	0.409834	0.474069	0.575934	0.819439	1.07311	0.796789	0.149476	0.761588	0.666264	1.6808	1.33036	0.958386	1.78736	2.08047	1650.38	1381.75	1088.23	507.223	540.354	711.353	889.141	669.358	1146.17	624.22	576.917	1121.94	514.302	1091.18	781.589	903.533	835.858	513.027
chr1.77965075.77965475	chr1	77514203	77515102	61	closest_left1	Epha4	ENSMUSG00000026235	0.0703449	0.030487	0.0141167	0.0173546	0.01551	0.0414021	0.0229431	0.0213871	0.0329283	0.0548257	0.0226274	0.0230576	0.0420241	0.0265038	0	0.0134332	0.0520321	0	92.9789	64.7696	84.7973	244.219	177.013	242.507	135.841	159.371	130.991	151.837	50.9044	87.9952	105.886	61.3023	161.28	153.793	83.5858	91.612
chr1.78510598.78510998	chr1	78488081	78489785	62	closest_left1	Farsb	ENSMUSG00000026245	11.9799	15.6041	9.59039	13.1772	20.311	16.7151	12.3424	12.0642	12.9903	14.9998	8.59038	10.8092	14.2102	10.4286	10.9223	10.9017	11.7962	12.2361	255.692	647.696	466.385	1070.8	1108.66	1034.69	901.491	701.232	949.683	1349.66	1221.71	725.961	847.086	956.316	843.62	788.189	1107.51	897.798
chr1.79814609.79815009	chr1	79775985	79776915	63	closest_left1	Mrpl44	ENSMUSG00000026248	11.855	14.9356	12.3793	18.1094	16.4885	18.4575	12.8697	11.8397	12.0987	13.7654	11.2515	13.1598	17.0192	10.9717	13.4601	11.1218	14.2748	14.7146	615.985	302.258	692.511	131.502	93.1645	64.6684	345.777	648.109	327.477	185.579	135.745	285.985	196.645	404.595	359.779	153.793	417.929	219.869
chr1.81744817.81745217	chr1	80757836	80758786	64	closest_left1	Dock10	ENSMUSG00000038608	0.142671	0.208348	0.149379	0.191294	0.321405	0.578055	0.202314	0.103726	0.193576	0.211513	0.129695	0.243988	0.216167	0.128542	0.304433	0.260602	0.349853	0.160715	34.8671	172.719	127.196	450.865	614.886	452.679	345.777	382.49	163.738	219.32	339.363	395.979	347.91	232.949	210.905	211.465	188.068	146.579
chr1.86485188.86485588	chr1	86441896	86443175	65	closest_left1	Tex44	ENSMUSG00000036574	0	0	0	0	0	0	0	0	0	0	0	0	0	0	0	0	0	0	499.762	237.489	466.385	131.502	102.481	113.17	321.079	361.241	327.477	236.191	169.681	131.993	181.518	318.772	359.779	307.586	188.068	293.158
chr1.86633054.86633454	chr1	86586847	86587845	66	closest_left1	Cops7b	ENSMUSG00000026240	2.91754	3.0498	2.39143	3.09202	2.71806	2.51929	2.14436	2.6236	2.741	2.18181	2.19747	2.79484	3.06856	2.61263	2.45786	3.27614	2.50756	2.72551	732.209	1813.55	692.511	1596.81	1462.68	1552.04	1593.04	1094.35	1506.39	1315.92	1900.43	1561.92	1376.51	1520.3	1116.56	1710.95	1316.48	1978.82
chr1.87798150.87798550	chr1	87755499	87757291	67	closest_left1	Atg16l1	ENSMUSG00000026289	3.20116	4.3865	4.26301	5.86506	4.69672	4.50237	3.73291	3.8465	4.26031	4.37989	3.17995	4.31089	4.52314	3.49192	3.74233	4.00042	5.05987	3.79321	244.07	367.028	381.588	845.372	614.886	501.18	395.174	435.614	671.328	590.478	509.044	637.966	332.784	527.2	570.684	595.948	417.929	567.994
chr1.87846650.87847050	chr1	87755499	87757291	68	closest_left1	Atg16l1	ENSMUSG00000026289	3.20116	4.3865	4.26301	5.86506	4.69672	4.50237	3.73291	3.8465	4.26031	4.37989	3.17995	4.31089	4.52314	3.49192	3.74233	4.00042	5.05987	3.79321	127.846	237.489	211.993	338.149	354.025	339.509	160.539	169.996	311.103	269.933	254.522	395.979	196.645	196.167	285.342	173.017	125.379	256.514
chr1.87847472.87847872	chr1	87755499	87757291	69	closest_left1	Atg16l1	ENSMUSG00000026289	3.20116	4.3865	4.26301	5.86506	4.69672	4.50237	3.73291	3.8465	4.26031	4.37989	3.17995	4.31089	4.52314	3.49192	3.74233	4.00042	5.05987	3.79321	151.091	107.949	98.9301	178.467	307.443	339.509	246.984	223.119	294.729	168.708	288.458	219.988	211.771	208.428	186.093	211.465	250.757	183.224
chr1.88760830.88761230	chr1	88699850	88702536	70	closest_left1	Arl4c	ENSMUSG00000049866	0.433274	0.335318	0.476149	0.381758	0.68236	0.870264	0.269168	0.235231	0.257542	0.321607	0.282056	0.388859	0.267056	0.291508	0.464098	0.512194	0.534134	0.342115	395.16	647.696	438.119	37.5721	55.8987	161.671	493.967	520.612	392.972	236.191	135.745	285.985	121.012	380.074	645.121	384.482	250.757	329.803
chr1.88763878.88764278	chr1	88699850	88702536	71	closest_left1	Arl4c	ENSMUSG00000049866	0.433274	0.335318	0.476149	0.381758	0.68236	0.870264	0.269168	0.235231	0.257542	0.321607	0.282056	0.388859	0.267056	0.291508	0.464098	0.512194	0.534134	0.342115	1046.01	1489.7	664.245	28.1791	74.5316	274.841	716.253	892.478	720.449	269.933	390.267	725.961	468.923	551.721	856.026	384.482	626.894	659.606
chr1.89104067.89104467	chr1	89070294	89071332	72	closest_left1	Sh3bp4	ENSMUSG00000036206	0.975295	0.168114	0.867399	0.437478	0.293233	0.34789	0.325324	0.488586	0.380444	0.323919	0.267373	0.34511	0.463465	0.292298	0.362616	0.359791	0.840264	0.367546	464.895	280.668	310.923	103.323	121.114	113.17	321.079	329.367	278.355	236.191	186.649	241.987	121.012	306.512	124.062	153.793	250.757	201.546
chr1.89107872.89108272	chr1	89070294	89071332	73	closest_left1	Sh3bp4	ENSMUSG00000036206	0.975295	0.168114	0.867399	0.437478	0.293233	0.34789	0.325324	0.488586	0.380444	0.323919	0.267373	0.34511	0.463465	0.292298	0.362616	0.359791	0.840264	0.367546	604.363	151.129	296.79	65.7512	93.1645	64.6684	111.143	148.746	163.738	185.579	67.8725	109.994	105.886	294.251	111.656	230.689	125.379	183.224
chr1.89670062.89670462	chr1	89580120	89581348	74	closest_left1	Gm28499	ENSMUSG00000101662	0	0	0	0	0	0	0	0	0	0	0	0	0	0	0	0	0	0	1557.4	1424.93	1173.03	432.079	428.557	695.185	1123.78	966.851	1801.12	1012.25	1221.71	1451.92	1149.62	1348.65	1029.71	1095.77	1755.3	1685.66
chr1.91245176.91245576	chr1	91179991	91180897	75	closest_left1	Ramp1	ENSMUSG00000034353	1.12487	0.771889	0.639587	1.89634	0.950727	1.17698	0.672608	0.455994	0.877578	0.547939	0.572896	1.41338	1.41866	0.812312	0.920098	1.07404	1.56006	1.51549	302.182	129.539	141.329	0	27.9494	64.6684	74.0951	42.4989	130.991	134.966	33.9363	131.993	60.5061	196.167	74.4371	153.793	229.861	146.579
chr1.91420429.91420829	chr1	91411987	91413332	76	closest_left1	Hes6	ENSMUSG00000067071	80.2832	33.2731	63.3881	62.7748	35.513	31.9067	29.6901	37.0608	59.6514	46.4645	27.064	46.6318	35.5685	48.2295	46.1372	81.1434	47.8055	38.7106	1743.35	1489.7	1455.69	629.333	512.405	953.859	1321.36	1381.22	1621.01	1417.15	1476.23	1143.94	1270.63	1397.69	1228.21	1307.24	1504.54	1758.95
chr1.104605135.104605535	chr1	98094729	98096108	77	closest_left1	Pam	ENSMUSG00000026335	1.4769	1.35242	2.48579	2.9149	3.26684	2.81336	0.947848	0.724234	1.24886	1.61521	0.850521	1.45229	1.30922	0.98725	0.974232	2.05611	2.2377	1.63921	104.601	151.129	169.595	253.612	279.494	355.676	395.174	244.369	245.608	202.45	135.745	131.993	181.518	257.47	297.748	115.345	104.482	366.448
chr1.105105356.105105756	chr1	98094729	98096108	78	closest_left1	Pam	ENSMUSG00000026335	1.4769	1.35242	2.48579	2.9149	3.26684	2.81336	0.947848	0.724234	1.24886	1.61521	0.850521	1.45229	1.30922	0.98725	0.974232	2.05611	2.2377	1.63921	139.468	259.079	197.86	648.119	428.557	388.01	531.015	350.616	392.972	388.028	305.426	395.979	166.392	232.949	372.185	211.465	167.172	238.191
chr1.118349616.118350016	chr1	118321744	118322848	79	closest_left1	Nifk	ENSMUSG00000026377	12.225	16.2445	10.5306	12.1636	14.6214	16.0646	11.3315	10.3877	11.5619	13.4829	8.20782	8.60011	12.5739	8.14738	11.1434	13.8749	11.9429	10.6973	81.3566	86.3595	42.3986	281.791	260.861	307.175	197.587	95.6226	212.86	134.966	271.49	197.989	196.645	159.386	161.28	173.017	208.965	274.836
chr1.118681655.118682055	chr1	118627939	118628466	80	closest_left1	Tfcp2l1	ENSMUSG00000026380	0.480235	0.70244	0.373445	0.829346	1.08532	1.0717	0.655887	0.538401	0.711857	0.807058	0.550316	0.511586	0.633556	0.644591	0.54012	0.630485	0.388518	0.410598	46.4895	129.539	98.9301	488.437	335.392	258.674	160.539	159.371	212.86	236.191	271.49	219.988	272.278	171.646	62.0309	38.4482	125.379	128.257
chr1.118812399.118812799	chr1	118627939	118628466	81	closest_left1	Tfcp2l1	ENSMUSG00000026380	0.480235	0.70244	0.373445	0.829346	1.08532	1.0717	0.655887	0.538401	0.711857	0.807058	0.550316	0.511586	0.633556	0.644591	0.54012	0.630485	0.388518	0.410598	581.118	518.157	508.784	84.5372	27.9494	48.5013	271.682	286.868	311.103	202.45	169.681	241.987	136.139	514.939	136.468	442.155	188.068	293.158
chr1.127045899.127046299	chr1	126492488	126492872	82	closest_left1	Gm38177	ENSMUSG00000103824	0	0	0	0	0	0	0	0	0	0	0	0	0	0	0	0	0	0	592.741	647.696	494.651	122.109	158.38	226.339	432.221	478.113	491.215	455.512	271.49	593.968	635.314	502.679	409.404	346.034	564.204	549.672
chr1.127755920.127756320	chr1	127730428	127732653	83	closest_left1	Acmsd	ENSMUSG00000026348	6.28397	5.55093	8.39367	2.32052	3.44173	12.7994	5.41754	4.68505	3.9345	5.10819	1.19091	2.72228	3.42726	2.48825	4.62441	2.5223	2.77552	2.48882	615.985	626.106	1031.7	244.219	214.278	404.178	666.856	722.482	491.215	388.028	542.98	615.967	287.404	465.898	657.527	365.258	585.101	329.803
chr1.131049409.131049809	chr1	130826643	130828281	84	closest_left1	Pigr	ENSMUSG00000026417	378.221	386.828	379.42	477.039	424.284	391.306	413.617	299.354	415.058	396.422	286.492	379.855	383.17	374.897	325.029	436.125	379.32	383.015	209.203	474.977	325.056	554.188	558.987	323.342	456.92	308.117	294.729	337.416	509.044	175.99	393.29	294.251	334.967	326.81	292.55	219.869
chr1.131511819.131512219	chr1	131279113	131279551	85	closest_left1	Ikbke	ENSMUSG00000042349	4.73702	4.83297	4.23618	3.0069	3.85085	3.78391	2.56132	2.49267	2.93103	3.4153	1.74805	3.08892	3.51548	3.76362	3.71283	3.45521	3.28775	4.47951	592.741	539.747	777.308	873.551	987.544	1131.7	926.189	669.358	818.692	742.315	933.247	703.962	877.339	588.502	793.995	807.413	773.169	604.639
chr1.131613093.131613493	chr1	131527871	131528797	86	closest_left1	Fam72a	ENSMUSG00000055184	0.362018	0.784479	0.363246	0.574153	0.74118	0.558037	0.506026	0.393089	0.48417	0.352688	0.332709	0.720446	0.308957	0.389706	0.52878	0.493798	0.239084	0.375179	209.203	474.977	282.658	629.333	633.519	565.849	531.015	467.488	491.215	522.995	644.789	461.975	816.833	331.032	719.558	980.43	710.48	567.994
chr1.131619656.131620056	chr1	131527871	131528797	87	closest_left1	Fam72a	ENSMUSG00000055184	0.362018	0.784479	0.363246	0.574153	0.74118	0.558037	0.506026	0.393089	0.48417	0.352688	0.332709	0.720446	0.308957	0.389706	0.52878	0.493798	0.239084	0.375179	151.091	582.927	268.525	1249.27	1183.19	1131.7	691.554	520.612	720.449	674.832	763.566	681.963	1134.49	613.023	992.494	1499.48	710.48	1465.79
chr1.131623612.131624012	chr1	131527871	131528797	88	closest_left1	Fam72a	ENSMUSG00000055184	0.362018	0.784479	0.363246	0.574153	0.74118	0.558037	0.506026	0.393089	0.48417	0.352688	0.332709	0.720446	0.308957	0.389706	0.52878	0.493798	0.239084	0.375179	488.139	863.595	480.518	1052.02	931.645	970.026	790.348	701.232	949.683	860.411	882.343	857.954	1497.53	772.409	1042.12	1211.12	814.962	1062.7
chr1.131638200.131638600	chr1	131527871	131528797	89	closest_left1	Fam72a	ENSMUSG00000055184	0.362018	0.784479	0.363246	0.574153	0.74118	0.558037	0.506026	0.393089	0.48417	0.352688	0.332709	0.720446	0.308957	0.389706	0.52878	0.493798	0.239084	0.375179	267.314	647.696	438.119	591.76	633.519	711.353	580.412	573.736	589.459	573.607	593.885	835.955	1300.88	453.637	856.026	1384.14	919.444	1044.38
chr1.131991416.131991816	chr1	131970491	131973199	90	closest_left1	Slc45a3	ENSMUSG00000026435	11.7668	9.85476	9.41351	13.4949	12.1657	11.0433	12.1616	9.81395	5.50803	9.79054	8.3116	10.5023	20.2336	8.74694	8.71438	8.65408	15.937	11.7662	1847.96	1468.11	1724.21	666.905	708.05	549.682	1074.38	1179.35	1178.92	1231.57	729.63	813.956	741.2	1495.78	955.276	1345.69	1379.17	1374.18
chr1.133507941.133508341	chr1	133422800	133424470	91	closest_left1	Sox13	ENSMUSG00000070643	3.67895	2.67636	3.66506	3.07944	1.82509	2.73237	1.32846	1.67778	2.13213	2.5857	1.73281	1.72269	3.34904	2.49995	2.65995	1.70617	3.01277	2.96845	278.937	280.668	197.86	28.1791	9.31645	32.3342	98.7935	308.117	147.365	101.225	50.9044	87.9952	0	245.209	111.656	115.345	208.965	73.2896
chr1.134105578.134105978	chr1	134077419	134079161	92	closest_left1	Btg2	ENSMUSG00000020423	7.93139	3.0883	8.08266	5.70716	7.19538	12.7643	1.85255	1.44433	2.67492	7.00259	1.56131	2.74192	2.42669	3.34628	4.09698	4.25981	5.99648	3.33927	92.9789	129.539	98.9301	206.647	270.177	258.674	148.19	159.371	163.738	202.45	67.8725	109.994	105.886	73.5628	272.936	57.6723	83.5858	109.934
chr1.134163907.134164307	chr1	134077419	134079161	93	closest_left1	Btg2	ENSMUSG00000020423	7.93139	3.0883	8.08266	5.70716	7.19538	12.7643	1.85255	1.44433	2.67492	7.00259	1.56131	2.74192	2.42669	3.34628	4.09698	4.25981	5.99648	3.33927	58.1118	64.7696	141.329	441.472	428.557	226.339	148.19	63.7484	32.7477	134.966	220.586	87.9952	75.6327	36.7814	99.2494	76.8965	20.8965	54.9672
chr1.134172932.134173332	chr1	134077419	134079161	94	closest_left1	Btg2	ENSMUSG00000020423	7.93139	3.0883	8.08266	5.70716	7.19538	12.7643	1.85255	1.44433	2.67492	7.00259	1.56131	2.74192	2.42669	3.34628	4.09698	4.25981	5.99648	3.33927	58.1118	129.539	56.5315	347.542	372.658	177.838	148.19	159.371	130.991	168.708	339.363	219.988	90.7592	196.167	111.656	57.6723	188.068	128.257
chr1.134241982.134242382	chr1	134233284	134235620	95	closest_left1	Adora1	ENSMUSG00000042429	6.93384	3.84124	5.30647	18.0003	11.9627	14.9482	4.77531	3.48374	9.82577	10.3236	5.84369	6.11528	8.5615	5.64556	7.22972	8.60293	7.78732	10.9007	592.741	626.106	805.574	939.302	922.329	759.854	654.507	584.36	966.057	792.928	729.63	769.958	756.327	686.586	1017.31	653.62	961.237	952.765
chr1.136842431.136842831	chr1	136692947	136694230	96	closest_left1	Platr22	ENSMUSG00000097448	1.05113	0.835177	0.562504	0.345762	0.231758	0.824868	0.514241	0.426102	0.32802	0.546154	0.33811	0.344537	0.209315	0.462038	0.50154	0.669086	0.583116	0.435736	976.279	626.106	1017.57	319.363	307.443	355.676	493.967	616.235	523.963	472.382	356.331	505.973	574.808	637.544	521.059	576.723	940.341	293.158
chr1.154077872.154078272	chr1	153899309	153902000	97	closest_left1	Mir8114	ENSMUSG00000099227	789.097	470.069	814.31	827.313	692.109	472.642	422.839	321.226	529.612	503.226	491.723	389.815	697.252	479.807	347.567	400.6	716.377	758.541	557.874	129.539	325.056	28.1791	46.5823	16.1671	246.984	265.618	147.365	185.579	118.777	65.9964	90.7592	502.679	49.6247	249.913	208.965	293.158
chr1.155322874.155323274	chr1	155243950	155245084	98	closest_left1	BC034090	ENSMUSG00000033722	0.137815	0.059728	0.0967979	0.0850002	0	0.0540749	0.0337115	0.0104751	0.0322554	0.0402791	0.0221651	0.0564661	0.0137218	0.0129811	0.0704547	0.0131587	0.11468	0.0856952	46.4895	259.079	127.196	309.97	381.975	242.507	148.19	223.119	245.608	269.933	305.426	219.988	196.645	220.688	297.748	326.81	229.861	183.224
chr1.157073573.157073973	chr1	156938469	156940289	99	closest_left1	Ralgps2	ENSMUSG00000026594	1.66897	1.7575	1.88161	2.52137	3.35938	3.40305	1.64371	1.42534	1.20697	2.35672	1.3195	1.26775	2.0445	1.64269	1.62975	1.56669	1.56911	1.67134	46.4895	151.129	98.9301	319.363	326.076	452.679	259.333	127.497	98.2431	253.062	186.649	329.982	302.531	183.907	186.093	288.362	250.757	183.224
chr1.157198341.157198741	chr1	156938469	156940289	100	closest_left1	Ralgps2	ENSMUSG00000026594	1.66897	1.7575	1.88161	2.52137	3.35938	3.40305	1.64371	1.42534	1.20697	2.35672	1.3195	1.26775	2.0445	1.64269	1.62975	1.56669	1.56911	1.67134	453.272	259.079	395.721	37.5721	74.5316	113.17	123.492	339.992	130.991	84.354	118.777	153.992	121.012	294.251	148.874	96.1206	125.379	219.869
chr1.158932202.158932602	chr1	157526018	157526812	101	closest_left1	Gm15486	ENSMUSG00000087093	0	0	0	0	0	0	0	0	0	0	0	0	0	0	0	0	0	0	1324.95	215.899	381.588	93.9302	74.5316	48.5013	185.238	297.493	360.225	303.674	101.809	175.99	136.139	772.409	322.561	307.586	167.172	348.126
chr1.160374005.160374405	chr1	160213044	160213883	102	closest_left1	4933417C20Rik	ENSMUSG00000103006	0	0	0	0.0745861	0.199974	0.118624	0.098604	0	0	0	0.0486236	0.0495479	0.240813	0.0569534	0	0.115466	0	0	127.846	107.949	183.727	309.97	354.025	242.507	86.4443	308.117	327.477	151.837	186.649	43.9976	136.139	171.646	272.936	76.8965	188.068	238.191
chr1.161378325.161378725	chr1	161247538	161251275	103	closest_left1	Prdx6	ENSMUSG00000026701	75.9499	94.506	76.6809	157.144	155.497	143.959	102.085	91.1816	126.309	131.21	81.0678	108.354	148.635	94.7779	109.465	171.746	118.942	133.882	139.468	64.7696	254.392	356.935	558.987	194.005	259.333	371.866	294.729	371.158	220.586	197.989	166.392	367.814	334.967	230.689	292.55	274.836
chr1.162037306.162037706	chr1	161969034	161970044	104	closest_left1	Pigc	ENSMUSG00000026698	2.39954	2.19543	2.48794	3.45325	3.26255	3.63529	2.78263	2.43179	3.18245	2.59745	2.25122	2.00999	2.28296	1.83326	1.88095	2.49476	2.88416	2.40388	441.65	431.798	537.049	704.477	624.202	646.684	493.967	541.861	654.954	354.287	492.076	483.974	499.176	343.293	334.967	749.74	501.515	586.317
chr1.165506092.165506492	chr1	165461175	165463740	105	closest_left1	Mpc2	ENSMUSG00000026568	13.4079	21.8326	13.3296	26.3599	29.3753	22.7175	21.6638	18.9045	19.4883	21.6003	16.7377	16.2594	20.0324	14.9254	20.0823	24.455	17.7749	18.3246	81.3566	86.3595	155.462	263.005	260.861	161.671	185.238	169.996	196.486	236.191	220.586	131.993	242.025	245.209	148.874	76.8965	125.379	54.9672
chr1.167374891.167375291	chr1	167349858	167351247	106	closest_left1	Aldh9a1	ENSMUSG00000026687	69.4674	82.4522	72.2573	111.225	112.437	100.341	78.9551	74.5678	81.4244	99.2968	61.196	65.7078	83.1065	62.8774	62.8765	87.9793	84.3273	96.8467	836.81	1101.08	946.903	1136.56	1164.56	1277.2	1173.17	1115.6	1113.42	1197.83	1578.04	1253.93	1558.03	760.149	1215.81	1018.88	1044.82	879.475
chr1.167386989.167387389	chr1	167349858	167351247	107	closest_left1	Aldh9a1	ENSMUSG00000026687	69.4674	82.4522	72.2573	111.225	112.437	100.341	78.9551	74.5678	81.4244	99.2968	61.196	65.7078	83.1065	62.8774	62.8765	87.9793	84.3273	96.8467	581.118	755.646	734.91	1117.77	1322.94	937.692	889.141	1126.22	556.711	877.282	882.343	901.951	1300.88	380.074	918.057	461.379	856.755	366.448
chr1.168345208.168345608	chr1	167618267	167618825	108	closest_left1	Rxrg	ENSMUSG00000015843	3.30513	3.04656	1.58392	4.92892	3.4805	4.83896	2.85582	2.9621	3.38673	3.02772	2.89587	2.82965	4.76431	2.50912	2.52189	2.77896	2.18929	3.73202	267.314	172.719	183.727	695.084	586.936	485.013	469.269	446.239	540.337	354.287	288.458	175.99	438.669	331.032	297.748	442.155	397.033	696.251
chr1.168472941.168473341	chr1	168429742	168432267	109	closest_left1	Pbx1	ENSMUSG00000052534	0.965816	1.09965	1.01016	2.04957	2.54454	2.32033	1.42152	0.90207	1.37928	1.65061	0.829327	0.985941	1.07572	0.840338	0.820129	1.23477	1.15028	0.950034	58.1118	172.719	169.595	328.756	288.81	291.008	308.73	201.87	327.477	185.579	169.681	241.987	181.518	281.991	272.936	269.138	313.447	274.836
chr1.168475885.168476285	chr1	168429742	168432267	110	closest_left1	Pbx1	ENSMUSG00000052534	0.965816	1.09965	1.01016	2.04957	2.54454	2.32033	1.42152	0.90207	1.37928	1.65061	0.829327	0.985941	1.07572	0.840338	0.820129	1.23477	1.15028	0.950034	92.9789	172.719	70.6644	385.114	298.126	210.172	246.984	244.369	212.86	101.225	322.395	87.9952	151.265	122.605	148.874	269.138	167.172	36.6448
chr1.168502389.168502789	chr1	168429742	168432267	111	closest_left1	Pbx1	ENSMUSG00000052534	0.965816	1.09965	1.01016	2.04957	2.54454	2.32033	1.42152	0.90207	1.37928	1.65061	0.829327	0.985941	1.07572	0.840338	0.820129	1.23477	1.15028	0.950034	104.601	129.539	84.7973	178.467	186.329	323.342	234.635	148.746	212.86	253.062	135.745	263.986	166.392	159.386	148.874	230.689	188.068	219.869
chr1.169921843.169922243	chr1	169746080	169747542	112	closest_left1	Rgs4	ENSMUSG00000038530	0.146303	0.0396291	0.110099	0.360941	0.887082	0.753444	0.268408	0.0834014	0.28535	0.249432	0.0882382	0.299719	0.509842	0.447869	0.411366	0.453998	0.507262	0.303243	511.384	323.848	395.721	122.109	130.43	145.504	382.825	371.866	311.103	185.579	305.426	285.985	272.278	245.209	359.779	192.241	167.172	183.224
chr1.172274357.172274757	chr1	172205978	172206813	113	closest_left1	Pea15a	ENSMUSG00000013698	4.93042	3.14797	4.47599	7.27652	6.79426	7.05309	3.39799	2.3645	3.20544	4.11716	2.73763	3.91997	5.93178	2.98547	4.92109	4.79168	6.05101	4.16681	139.468	259.079	70.6644	488.437	456.506	695.185	234.635	308.117	392.972	388.028	288.458	329.982	226.898	196.167	186.093	307.586	146.275	329.803
chr1.172643158.172643558	chr1	172632280	172633079	114	closest_left1	Dusp23	ENSMUSG00000026544	9.48281	11.7547	11.2083	23.7914	12.4031	15.0566	10.1566	8.49042	9.84327	9.47331	10.0168	13.4999	15.2828	11.6571	16.1869	12.3537	13.3002	11.9097	0	43.1798	56.5315	281.791	316.759	210.172	148.19	180.62	32.7477	134.966	84.8407	175.99	302.531	49.0418	111.656	96.1206	62.6894	128.257
chr1.174568942.174569342	chr1	173940307	173942556	115	closest_left1	Ifi203	ENSMUSG00000039997	1.90937	2.14199	1.78021	2.20938	3.05494	4.01111	2.09418	1.46411	1.54234	2.00831	1.22291	2.11847	1.71603	1.65523	2.31504	2.19415	2.68712	1.68109	348.671	323.848	508.784	93.9302	46.5823	64.6684	135.841	191.245	98.2431	50.6124	84.8407	87.9952	75.6327	134.865	148.874	134.569	20.8965	0
chr1.174766102.174766502	chr1	173940307	173942556	116	closest_left1	Ifi203	ENSMUSG00000039997	1.90937	2.14199	1.78021	2.20938	3.05494	4.01111	2.09418	1.46411	1.54234	2.00831	1.22291	2.11847	1.71603	1.65523	2.31504	2.19415	2.68712	1.68109	1801.47	518.157	791.441	37.5721	37.2658	32.3342	308.73	286.868	704.075	303.674	322.395	285.985	121.012	1275.09	186.093	615.172	376.136	586.317
chr1.174771703.174772103	chr1	173940307	173942556	117	closest_left1	Ifi203	ENSMUSG00000039997	1.90937	2.14199	1.78021	2.20938	3.05494	4.01111	2.09418	1.46411	1.54234	2.00831	1.22291	2.11847	1.71603	1.65523	2.31504	2.19415	2.68712	1.68109	836.81	561.337	833.84	159.681	149.063	242.507	333.428	605.61	327.477	354.287	203.618	285.985	211.771	588.502	322.561	288.362	250.757	293.158
chr1.174800184.174800584	chr1	173940307	173942556	118	closest_left1	Ifi203	ENSMUSG00000039997	1.90937	2.14199	1.78021	2.20938	3.05494	4.01111	2.09418	1.46411	1.54234	2.00831	1.22291	2.11847	1.71603	1.65523	2.31504	2.19415	2.68712	1.68109	499.762	388.618	579.448	122.109	167.696	177.838	333.428	509.987	360.225	303.674	390.267	263.986	151.265	453.637	384.592	230.689	438.826	219.869
chr1.176724091.176724491	chr1	175880442	175881252	119	closest_left1	Exo1	ENSMUSG00000039748	0.0134542	0	0.0134999	0.0331927	0.0444968	0.0395931	0.0109703	0.0204526	0	0	0	0.011025	0.0267919	0.0126728	0	0	0.0248793	0.0139434	197.58	215.899	197.86	432.079	428.557	210.172	123.492	148.746	245.608	337.416	186.649	241.987	90.7592	281.991	347.373	384.482	271.654	238.191
chr1.176982854.176983254	chr1	176835519	176836075	120	closest_left1	Gm38158	ENSMUSG00000103367	0	0	0	0	0	0	0	0	0	0	0	0	0	0	0	0	0	0	662.475	712.466	494.651	807.8	866.43	743.687	666.856	881.853	704.075	657.961	1035.06	571.969	771.453	625.284	669.934	768.965	689.583	751.218
chr1.177008712.177009112	chr1	176835519	176836075	121	closest_left1	Gm38158	ENSMUSG00000103367	0	0	0	0	0	0	0	0	0	0	0	0	0	0	0	0	0	0	278.937	518.157	183.727	516.616	680.101	856.856	419.872	552.486	376.598	927.894	899.311	747.96	393.29	539.46	396.998	346.034	459.722	476.382
chr1.177013145.177013545	chr1	176835519	176836075	122	closest_left1	Gm38158	ENSMUSG00000103367	0	0	0	0	0	0	0	0	0	0	0	0	0	0	0	0	0	0	499.762	647.696	353.322	892.337	1034.13	970.026	740.951	669.358	523.963	759.186	1052.02	879.952	680.694	686.586	856.026	749.74	689.583	971.087
chr1.177045686.177046086	chr1	176835519	176836075	123	closest_left1	Gm38158	ENSMUSG00000103367	0	0	0	0	0	0	0	0	0	0	0	0	0	0	0	0	0	0	244.07	280.668	240.259	591.76	624.202	420.345	333.428	329.367	360.225	455.512	339.363	483.974	317.657	318.772	508.653	249.913	271.654	329.803
chr1.179568978.179569378	chr1	179545355	179547372	124	closest_left1	Tfb2m	ENSMUSG00000026492	7.03146	10.1579	7.78518	8.3745	14.5677	12.2092	9.22601	8.23172	7.81867	10.7872	4.80951	6.29174	7.32289	5.32892	5.16475	6.86806	6.9122	7.16145	58.1118	194.309	211.993	338.149	354.025	177.838	333.428	371.866	114.617	134.966	220.586	241.987	196.645	73.5628	210.905	173.017	188.068	146.579
chr1.179586658.179587058	chr1	179545355	179547372	125	closest_left1	Tfb2m	ENSMUSG00000026492	7.03146	10.1579	7.78518	8.3745	14.5677	12.2092	9.22601	8.23172	7.81867	10.7872	4.80951	6.29174	7.32289	5.32892	5.16475	6.86806	6.9122	7.16145	302.182	259.079	423.986	460.258	540.354	468.846	456.92	350.616	212.86	337.416	339.363	241.987	332.784	232.949	235.717	403.706	292.55	366.448
chr1.179593160.179593560	chr1	179545355	179547372	126	closest_left1	Tfb2m	ENSMUSG00000026492	7.03146	10.1579	7.78518	8.3745	14.5677	12.2092	9.22601	8.23172	7.81867	10.7872	4.80951	6.29174	7.32289	5.32892	5.16475	6.86806	6.9122	7.16145	92.9789	259.079	113.063	272.398	344.709	177.838	160.539	148.746	163.738	101.225	186.649	131.993	181.518	122.605	173.686	76.8965	125.379	109.934
chr1.180021520.180021920	chr1	179959175	179961618	127	closest_left1	Cdc42bpa	ENSMUSG00000026490	1.23726	1.55731	1.43163	1.73403	2.57705	2.36535	1.58837	1.3726	1.31029	1.83114	1.17701	1.26841	1.55166	1.36376	1.38885	1.2467	1.17803	1.48958	104.601	129.539	141.329	178.467	307.443	339.509	382.825	244.369	98.2431	269.933	322.395	241.987	317.657	147.126	223.311	173.017	229.861	183.224
chr1.180023617.180024017	chr1	179959175	179961618	128	closest_left1	Cdc42bpa	ENSMUSG00000026490	1.23726	1.55731	1.43163	1.73403	2.57705	2.36535	1.58837	1.3726	1.31029	1.83114	1.17701	1.26841	1.55166	1.36376	1.38885	1.2467	1.17803	1.48958	209.203	302.258	240.259	432.079	372.658	485.013	493.967	329.367	180.112	337.416	441.171	241.987	710.947	208.428	260.53	249.913	522.411	311.481
chr1.181035964.181036364	chr1	181016119	181017560	129	closest_left1	Ephx1	ENSMUSG00000038776	84.5478	106.087	88.7412	269.442	235.037	271.265	166.921	110.241	124.397	197.629	117.849	147.326	264.81	107.223	159.406	167.558	201.313	243.835	1522.53	2396.48	1710.08	1944.36	2077.57	2796.91	1914.12	1721.21	1702.88	2328.17	2070.11	2133.88	2435.37	1238.31	1439.12	1903.19	1671.72	2198.69
chr1.181047203.181047603	chr1	181016119	181017560	130	closest_left1	Ephx1	ENSMUSG00000038776	84.5478	106.087	88.7412	269.442	235.037	271.265	166.921	110.241	124.397	197.629	117.849	147.326	264.81	107.223	159.406	167.558	201.313	243.835	127.846	86.3595	98.9301	253.612	149.063	371.843	98.7935	138.122	147.365	50.6124	152.713	109.994	136.139	73.5628	111.656	57.6723	41.7929	54.9672
chr1.182563413.182563813	chr1	182516381	182517784	131	closest_left1	Capn2	ENSMUSG00000026509	9.48281	8.90065	7.59766	10.1995	12.9741	13.2435	9.01349	7.70993	8.63812	11.1174	6.5199	8.29749	11.2198	7.60319	8.36279	8.47455	11.4426	11.5303	2347.72	2871.45	2501.52	732.656	689.417	582.016	2222.85	2486.19	2472.45	2361.91	2104.05	2529.86	3131.19	2403.05	2233.11	2479.91	2841.92	2143.72
chr1.182574439.182574839	chr1	182516381	182517784	132	closest_left1	Capn2	ENSMUSG00000026509	9.48281	8.90065	7.59766	10.1995	12.9741	13.2435	9.01349	7.70993	8.63812	11.1174	6.5199	8.29749	11.2198	7.60319	8.36279	8.47455	11.4426	11.5303	313.804	280.668	127.196	46.9651	74.5316	48.5013	246.984	371.866	278.355	67.4832	118.777	241.987	90.7592	245.209	334.967	173.017	250.757	164.902
chr1.182584641.182585041	chr1	182516381	182517784	133	closest_left1	Capn2	ENSMUSG00000026509	9.48281	8.90065	7.59766	10.1995	12.9741	13.2435	9.01349	7.70993	8.63812	11.1174	6.5199	8.29749	11.2198	7.60319	8.36279	8.47455	11.4426	11.5303	894.922	626.106	1158.9	159.681	298.126	64.6684	790.348	1253.72	802.319	995.377	780.534	725.961	907.592	1226.05	1054.53	865.085	982.134	769.541
chr1.182602496.182602896	chr1	182516381	182517784	134	closest_left1	Capn2	ENSMUSG00000026509	9.48281	8.90065	7.59766	10.1995	12.9741	13.2435	9.01349	7.70993	8.63812	11.1174	6.5199	8.29749	11.2198	7.60319	8.36279	8.47455	11.4426	11.5303	383.538	453.387	395.721	75.1442	65.2152	16.1671	543.364	828.729	442.094	219.32	390.267	373.98	453.796	600.763	632.715	288.362	522.411	366.448
chr1.182609692.182610092	chr1	182516381	182517784	135	closest_left1	Capn2	ENSMUSG00000026509	9.48281	8.90065	7.59766	10.1995	12.9741	13.2435	9.01349	7.70993	8.63812	11.1174	6.5199	8.29749	11.2198	7.60319	8.36279	8.47455	11.4426	11.5303	964.656	1144.26	1031.7	479.044	400.607	355.676	1049.68	988.1	1211.66	995.377	1187.77	1253.93	892.465	821.451	843.62	1038.1	940.341	842.83
chr1.185298787.185299187	chr1	185203323	185204990	136	closest_left1	Rab3gap2	ENSMUSG00000039318	2.06689	2.83055	2.15812	2.48488	3.14607	3.4992	2.31835	1.93783	2.23459	2.72912	1.67898	2.15797	1.99526	2.03579	2.08111	2.00354	2.45425	2.01155	34.8671	237.489	211.993	572.974	419.24	436.512	296.38	265.618	294.729	472.382	407.235	197.989	393.29	331.032	260.53	326.81	313.447	183.224
chr1.186263415.186263815	chr1	186116646	186117396	137	closest_left1	Lyplal1	ENSMUSG00000039246	5.95999	9.18059	6.70072	12.7551	16.0698	15.7781	8.0799	8.6235	6.6105	10.9132	6.2364	7.53179	11.0104	7.44004	8.7369	7.54184	8.03343	8.48361	790.321	410.208	692.511	122.109	158.38	80.8355	86.4443	276.243	278.355	253.062	237.554	241.987	211.771	551.721	545.872	346.034	585.101	256.514
chr1.186373808.186374208	chr1	186116646	186117396	138	closest_left1	Lyplal1	ENSMUSG00000039246	5.95999	9.18059	6.70072	12.7551	16.0698	15.7781	8.0799	8.6235	6.6105	10.9132	6.2364	7.53179	11.0104	7.44004	8.7369	7.54184	8.03343	8.48361	406.783	453.387	438.119	93.9302	93.1645	177.838	197.587	148.746	114.617	202.45	169.681	219.988	196.645	380.074	248.124	269.138	313.447	128.257
chr1.187743422.187743822	chr1	187662343	187662762	139	closest_left1	Gm37929	ENSMUSG00000103401	0	0	0	0	0	0	0	0	0	0	0	0	0	0	0	0	0	0	127.846	237.489	254.392	356.935	428.557	258.674	382.825	594.985	278.355	236.191	339.363	241.987	257.151	257.47	297.748	288.362	146.275	128.257
chr1.187759205.187759605	chr1	187662343	187662762	140	closest_left1	Gm37929	ENSMUSG00000103401	0	0	0	0	0	0	0	0	0	0	0	0	0	0	0	0	0	0	139.468	323.848	480.518	798.407	596.253	436.512	864.443	828.729	409.346	388.028	746.598	571.969	453.796	416.856	434.216	384.482	480.619	256.514
chr1.187896531.187896931	chr1	187662343	187662762	141	closest_left1	Gm37929	ENSMUSG00000103401	0	0	0	0	0	0	0	0	0	0	0	0	0	0	0	0	0	0	174.335	237.489	155.462	328.756	381.975	323.342	481.618	361.241	376.598	151.837	441.171	329.982	363.037	196.167	186.093	269.138	188.068	256.514
chr1.188077896.188078296	chr1	187662343	187662762	142	closest_left1	Gm37929	ENSMUSG00000103401	0	0	0	0	0	0	0	0	0	0	0	0	0	0	0	0	0	0	69.7342	215.899	84.7973	441.472	372.658	226.339	234.635	233.744	278.355	303.674	322.395	329.982	242.025	257.47	148.874	307.586	271.654	458.06
chr1.188118287.188118687	chr1	187662343	187662762	143	closest_left1	Gm37929	ENSMUSG00000103401	0	0	0	0	0	0	0	0	0	0	0	0	0	0	0	0	0	0	174.335	323.848	211.993	422.686	400.607	226.339	407.523	329.367	294.729	202.45	339.363	263.986	363.037	257.47	260.53	230.689	313.447	348.126
chr1.188139966.188140366	chr1	187662343	187662762	144	closest_left1	Gm37929	ENSMUSG00000103401	0	0	0	0	0	0	0	0	0	0	0	0	0	0	0	0	0	0	23.2447	64.7696	56.5315	253.612	214.278	145.504	49.3967	106.247	65.4954	236.191	118.777	197.989	196.645	98.0837	124.062	96.1206	83.5858	109.934
chr1.190076325.190076725	chr1	189921725	189922844	145	closest_left1	Smyd2	ENSMUSG00000026603	7.46513	8.26908	6.36062	11.4206	8.91938	8.38643	6.73301	5.29372	7.74366	8.45102	6.13731	7.82602	11.0039	8.44575	6.26823	10.1143	10.3725	9.89757	325.426	626.106	522.916	65.7512	93.1645	226.339	284.031	414.365	245.608	202.45	203.618	175.99	196.645	122.605	396.998	173.017	167.172	164.902
chr1.191230534.191230934	chr1	191224390	191225198	146	closest_left1	D730003I15Rik	ENSMUSG00000073478	1.07468	0.873297	0.74135	2.1542	0.592376	1.51539	0.931039	0.510527	0.786023	0.719802	0.972242	1.87137	1.93942	0.822465	1.30484	1.02612	1.55256	1.04414	104.601	345.438	197.86	479.044	409.924	468.846	358.126	265.618	278.355	404.899	526.012	439.976	484.049	380.074	248.124	634.396	334.343	458.06
chr1.191663318.191663718	chr1	191575704	191576134	147	closest_left1	Ints7	ENSMUSG00000037461	2.43065	3.84131	2.68745	3.0174	3.8914	4.58636	3.67346	3.69498	3.91338	3.89138	2.47753	2.79104	3.57623	3.13528	3.02342	2.67558	3.46407	3.08058	499.762	949.955	749.042	1014.45	913.012	873.024	950.887	892.478	605.832	1130.34	1018.09	1121.94	1316.01	821.451	769.183	807.413	919.444	659.606
chr1.191681321.191681721	chr1	191575704	191576134	148	closest_left1	Ints7	ENSMUSG00000037461	2.43065	3.84131	2.68745	3.0174	3.8914	4.58636	3.67346	3.69498	3.91338	3.89138	2.47753	2.79104	3.57623	3.13528	3.02342	2.67558	3.46407	3.08058	127.846	302.258	155.462	713.87	773.266	598.183	358.126	339.992	392.972	388.028	475.108	373.98	665.567	171.646	446.622	326.81	355.24	403.093
chr1.191687830.191688230	chr1	191575704	191576134	149	closest_left1	Ints7	ENSMUSG00000037461	2.43065	3.84131	2.68745	3.0174	3.8914	4.58636	3.67346	3.69498	3.91338	3.89138	2.47753	2.79104	3.57623	3.13528	3.02342	2.67558	3.46407	3.08058	34.8671	21.5899	56.5315	187.86	139.747	113.17	185.238	116.872	130.991	67.4832	118.777	109.994	287.404	159.386	210.905	134.569	125.379	128.257
chr1.191692902.191693302	chr1	191575704	191576134	150	closest_left1	Ints7	ENSMUSG00000037461	2.43065	3.84131	2.68745	3.0174	3.8914	4.58636	3.67346	3.69498	3.91338	3.89138	2.47753	2.79104	3.57623	3.13528	3.02342	2.67558	3.46407	3.08058	488.139	431.798	537.049	648.119	857.114	679.018	617.459	616.235	540.337	759.186	627.821	659.964	831.959	637.544	570.684	442.155	752.272	567.994
chr1.193011233.193011633	chr1	192854807	192855773	151	closest_left1	Gm15867	ENSMUSG00000089812	0	0	0	0	0	0	0	0	0	0	0	0	0	0	0	0	0.270017	0	23.2447	107.949	56.5315	103.323	204.962	242.507	123.492	148.746	49.1215	202.45	186.649	87.9952	75.6327	61.3023	186.093	57.6723	104.482	91.612
chr1.193934115.193934515	chr1	193271422	193273168	152	closest_left1	G0s2	ENSMUSG00000009633	13.3996	41.1586	15.1421	355.293	157.473	225.109	128.245	87.5102	72.2638	45.8803	205.257	131.231	366.052	35.4135	80.4738	166.075	165.87	106.51	894.922	518.157	579.448	206.647	111.797	210.172	407.523	616.235	540.337	404.899	339.363	329.982	408.416	833.711	533.466	365.258	626.894	348.126
chr1.195038164.195038564	chr1	195016958	195018344	153	closest_left1	Gm37027	ENSMUSG00000104077	0.442623	0.479574	0.88825	1.63798	0.487958	0	0.360906	0	0.690636	0.431217	0.35594	0.362706	0.440706	0	0	0.845244	0.409244	0	58.1118	151.129	240.259	319.363	279.494	274.841	185.238	138.122	212.86	118.096	135.745	87.9952	226.898	159.386	198.499	153.793	104.482	91.612
chr10.3978685.3979085	chr10	3973110	3973835	154	closest_left1	Mthfd1l	ENSMUSG00000040675	0.281043	0.0553646	0.153817	0.787905	1.04215	1.27817	0.124995	0.0194196	0.0996633	0.373365	0.164366	0.167491	0.152632	0.21659	0.391846	0.170764	0.188981	0.105913	534.629	474.977	593.581	723.263	987.544	1164.03	284.031	223.119	589.459	522.995	509.044	373.98	347.91	514.939	942.87	634.396	501.515	567.994
chr10.8947400.8947800	chr10	8884211	8886904	155	closest_left1	Gm26674	ENSMUSG00000097597	0	0	0	0	0	0	0.0638948	0	0	0	0.0630157	0	0	0	0.0801215	0	0	0	767.076	561.337	607.714	169.074	195.645	274.841	506.317	382.49	474.842	269.933	407.235	285.985	514.302	563.981	446.622	365.258	438.826	403.093
chr10.8983110.8983510	chr10	8884211	8886904	156	closest_left1	Gm26674	ENSMUSG00000097597	0	0	0	0	0	0	0.0638948	0	0	0	0.0630157	0	0	0	0.0801215	0	0	0	871.677	431.798	650.112	225.433	158.38	210.172	407.523	382.49	409.346	337.416	152.713	263.986	317.657	478.158	322.561	422.931	376.136	366.448
chr10.10425410.10425810	chr10	9899978	9902031	157	closest_left1	Stxbp5	ENSMUSG00000019790	0.844021	0.996264	1.0259	1.00728	1.3541	1.05005	0.850455	0.745837	0.856551	1.23675	0.64562	0.697254	0.895023	0.801466	0.757731	0.733811	1.00877	0.782257	395.16	280.668	325.056	75.1442	102.481	80.8355	271.682	276.243	327.477	202.45	186.649	197.989	151.265	245.209	409.404	153.793	229.861	219.869
chr10.13838479.13838879	chr10	13552221	13553851	158	closest_left1	Adat2	ENSMUSG00000019808	1.46857	1.8424	1.78377	1.62085	1.10772	2.19876	1.57558	1.99746	1.74873	2.25903	1.5539	1.5201	2.23179	1.31047	1.58057	1.3284	1.64368	2.48319	34.8671	86.3595	183.727	263.005	195.645	226.339	160.539	212.495	180.112	219.32	305.426	153.992	226.898	122.605	210.905	96.1206	125.379	201.546
chr10.17355253.17355653	chr10	14704472	14705641	159	closest_left1	Vta1	ENSMUSG00000019868	7.46064	7.4867	6.53137	9.88241	8.99758	8.44806	6.65483	5.7468	5.82051	7.17081	5.5969	6.23669	7.72745	5.14081	5.78511	6.98008	7.63875	7.67997	34.8671	64.7696	98.9301	234.826	242.228	129.337	246.984	265.618	130.991	168.708	169.681	197.989	105.886	122.605	161.28	192.241	104.482	201.546
chr10.17362891.17363291	chr10	14704472	14705641	160	closest_left1	Vta1	ENSMUSG00000019868	7.46064	7.4867	6.53137	9.88241	8.99758	8.44806	6.65483	5.7468	5.82051	7.17081	5.5969	6.23669	7.72745	5.14081	5.78511	6.98008	7.63875	7.67997	209.203	280.668	240.259	479.044	419.24	323.342	481.618	361.241	392.972	404.899	322.395	329.982	408.416	294.251	384.592	307.586	250.757	201.546
chr10.18004697.18005097	chr10	17947041	17948381	161	closest_left1	Heca	ENSMUSG00000039879	4.02676	7.35014	5.66023	5.57128	9.31831	9.82156	7.17306	4.83915	4.74059	6.64434	4.04041	4.1618	5.85143	4.39087	4.59936	5.6806	5.36662	6.57929	1046.01	410.208	607.714	178.467	186.329	323.342	284.031	308.117	573.085	607.349	441.171	417.977	529.429	833.711	446.622	615.172	501.515	659.606
chr10.18363827.18364227	chr10	18318177	18319612	162	closest_left1	Nhsl1	ENSMUSG00000039835	1.19822	1.68772	1.34255	0.67744	0.715511	1.13619	0.977003	0.591983	0.779004	0.778227	0.529958	0.785501	0.795352	0.931119	0.867795	0.62924	0.997073	0.993424	592.741	280.668	141.329	18.786	27.9494	64.6684	160.539	254.994	442.094	269.933	118.777	197.989	181.518	539.46	86.8432	326.81	167.172	366.448
chr10.18369800.18370200	chr10	18318177	18319612	163	closest_left1	Nhsl1	ENSMUSG00000039835	1.19822	1.68772	1.34255	0.67744	0.715511	1.13619	0.977003	0.591983	0.779004	0.778227	0.529958	0.785501	0.795352	0.931119	0.867795	0.62924	0.997073	0.993424	1929.31	1511.29	1667.68	572.974	503.088	856.856	1074.38	1062.47	1702.88	1265.31	831.439	1143.94	998.351	1446.73	893.245	1787.84	1191.1	1795.6
chr10.19443431.19443831	chr10	19014024	19016124	164	closest_left1	Tnfaip3	ENSMUSG00000019850	0.360665	0.356794	0.770981	0.638327	0.968083	1.24595	0.294079	0.190702	0.318079	0.488863	0.189152	0.372645	0.468395	0.354489	0.368763	0.374312	0.434957	0.373777	69.7342	172.719	98.9301	291.184	167.696	307.175	246.984	106.247	212.86	219.32	186.649	131.993	90.7592	159.386	297.748	134.569	167.172	128.257
chr10.19464025.19464425	chr10	19014024	19016124	165	closest_left1	Tnfaip3	ENSMUSG00000019850	0.360665	0.356794	0.770981	0.638327	0.968083	1.24595	0.294079	0.190702	0.318079	0.488863	0.189152	0.372645	0.468395	0.354489	0.368763	0.374312	0.434957	0.373777	255.692	64.7696	296.79	460.258	493.772	759.854	629.808	371.866	638.58	320.545	424.203	549.97	272.278	563.981	669.934	346.034	397.033	256.514
chr10.21605305.21605705	chr10	21377228	21379773	166	closest_left1	Aldh8a1	ENSMUSG00000037542	72.7786	70.5744	72.5852	99.7433	95.5166	97.6021	78.8142	62.2053	91.2011	87.4781	64.4634	71.8663	88.2978	65.7066	80.5367	82.0616	81.8511	87.3843	499.762	431.798	494.651	610.546	586.936	743.687	456.92	467.488	442.094	438.641	644.789	549.97	499.176	600.763	694.746	365.258	585.101	659.606
chr10.21685621.21686021	chr10	21377228	21379773	167	closest_left1	Aldh8a1	ENSMUSG00000037542	72.7786	70.5744	72.5852	99.7433	95.5166	97.6021	78.8142	62.2053	91.2011	87.4781	64.4634	71.8663	88.2978	65.7066	80.5367	82.0616	81.8511	87.3843	383.538	669.286	635.979	760.835	838.481	630.517	506.317	435.614	605.832	556.737	559.948	329.982	332.784	331.032	396.998	499.827	417.929	421.415
chr10.23753855.23754255	chr10	23349856	23350554	168	closest_left1	Eya4	ENSMUSG00000010461	0.0240602	0.0521376	0.0362128	0.0148396	0.0663113	0.0472028	0.0392364	0.00914385	0.0281563	0.0234402	0.0193483	0.0197161	0.011978	0	0.0123002	0.0344594	0.0111229	0.0124675	697.342	151.129	353.322	56.3581	93.1645	80.8355	481.618	308.117	573.085	506.124	339.363	483.974	529.429	429.116	272.936	442.155	417.929	494.705
chr10.23864356.23864756	chr10	23851463	23853073	169	closest_left1	Vnn3	ENSMUSG00000020010	24.4643	32.7434	29.5698	65.6036	61.5964	44.6199	25.6106	22.114	38.5627	40.5358	28.0758	27.1739	39.4343	28.4654	33.3301	45.9409	35.1729	33.2645	848.433	669.286	989.301	328.756	363.342	339.509	580.412	775.606	622.206	539.866	441.171	637.966	620.188	686.586	793.995	941.982	626.894	659.606
chr10.24238226.24238626	chr10	24223463	24226353	170	closest_left1	Moxd1	ENSMUSG00000020000	68.6672	26.489	24.2466	0	0	0.104269	1.47342	34.041	11.6652	1.86402	0.883284	4.29713	1.94032	18.5227	33.9452	1.55622	5.5692	3.08449	395.16	194.309	240.259	9.39302	0	0	61.7459	223.119	65.4954	50.6124	0	87.9952	30.2531	147.126	210.905	19.2241	146.275	54.9672
chr10.24246433.24246833	chr10	24223463	24226353	171	closest_left1	Moxd1	ENSMUSG00000020000	68.6672	26.489	24.2466	0	0	0.104269	1.47342	34.041	11.6652	1.86402	0.883284	4.29713	1.94032	18.5227	33.9452	1.55622	5.5692	3.08449	1673.62	345.438	1243.69	28.1791	18.6329	64.6684	308.73	520.612	507.589	337.416	271.49	417.977	211.771	1115.7	793.995	480.603	605.997	458.06
chr10.24254917.24255317	chr10	24223463	24226353	172	closest_left1	Moxd1	ENSMUSG00000020000	68.6672	26.489	24.2466	0	0	0.104269	1.47342	34.041	11.6652	1.86402	0.883284	4.29713	1.94032	18.5227	33.9452	1.55622	5.5692	3.08449	1022.77	388.618	607.714	18.786	9.31645	32.3342	271.682	393.115	458.468	185.579	135.745	263.986	257.151	478.158	310.154	307.586	501.515	549.672
chr10.24637814.24638214	chr10	24595361	24597104	173	closest_left1	Ccn2	ENSMUSG00000019997	3.12884	0.300383	3.41764	2.68703	3.88593	1.16551	0.710459	0.541862	0.339886	1.81349	0.350342	0.681548	1.02528	1.3803	0.931381	0.718501	2.27037	1.43659	151.091	194.309	268.525	488.437	419.24	452.679	407.523	191.245	278.355	236.191	339.363	197.989	272.278	245.209	459.029	326.81	250.757	164.902
chr10.24942962.24943362	chr10	24923430	24928408	174	closest_left1	Arg1	ENSMUSG00000019987	452.534	412.341	409.775	560.352	553.494	548.521	411.492	374.037	528.504	488.239	290.416	354.283	272.38	349.797	502.267	321.66	376.323	435.254	615.985	280.668	706.644	187.86	93.1645	177.838	419.872	308.117	392.972	607.349	186.649	175.99	302.531	490.418	322.561	403.706	459.722	219.869
chr10.29019054.29019454	chr10	28387583	28387921	175	closest_left1	Gm22370	ENSMUSG00000076377	0	0	0	0	0	0	0	0	0	0	0	0	0	0	0	0	0	0	302.182	172.719	423.986	28.1791	37.2658	64.6684	160.539	254.994	98.2431	101.225	152.713	87.9952	151.265	343.293	198.499	230.689	271.654	201.546
chr10.29044472.29044872	chr10	29030138	29030414	176	closest_left1	Gm9824	ENSMUSG00000095478	32.721	29.7627	36.6827	83.9643	56.1126	56.0708	36.7262	33.6213	34.6672	42.7004	33.6221	42.5369	69.3817	37.2892	54.7269	56.6991	61.8141	68.6584	1429.55	1576.06	1611.15	366.328	354.025	646.684	852.094	1083.72	605.832	1147.21	1035.06	923.95	710.947	1226.05	1240.62	653.62	1170.2	714.574
chr10.29050495.29050895	chr10	29030138	29030414	177	closest_left1	Gm9824	ENSMUSG00000095478	32.721	29.7627	36.6827	83.9643	56.1126	56.0708	36.7262	33.6213	34.6672	42.7004	33.6221	42.5369	69.3817	37.2892	54.7269	56.6991	61.8141	68.6584	209.203	237.489	211.993	9.39302	27.9494	32.3342	61.7459	159.371	98.2431	33.7416	50.9044	43.9976	60.5061	134.865	310.154	19.2241	62.6894	36.6448
chr10.29058556.29058956	chr10	29030138	29030414	178	closest_left1	Gm9824	ENSMUSG00000095478	32.721	29.7627	36.6827	83.9643	56.1126	56.0708	36.7262	33.6213	34.6672	42.7004	33.6221	42.5369	69.3817	37.2892	54.7269	56.6991	61.8141	68.6584	1185.48	1187.44	1399.15	206.647	326.076	711.353	950.887	1083.72	605.832	759.186	678.725	703.962	605.061	993.097	1215.81	615.172	1086.62	714.574
chr10.37480168.37480568	chr10	37135908	37141273	179	closest_left1	Marcks	ENSMUSG00000069662	2.35133	3.66978	3.42661	3.48745	5.77064	8.70426	2.80736	2.06379	1.96545	3.95424	1.55319	3.18837	2.73133	2.37296	4.35031	4.2496	4.16685	2.87195	174.335	237.489	254.392	526.009	409.924	355.676	333.428	254.994	261.982	371.158	203.618	219.988	226.898	147.126	272.936	326.81	271.654	238.191
chr10.42081987.42082387	chr10	41887411	41888480	180	closest_left1	9930024M15Rik	ENSMUSG00000111131	0	0.047512	0	0	0	0	0	0	0	0	0	0.0359338	0	0	0.0448358	0	0	0	23.2447	43.1798	183.727	291.184	186.329	242.507	111.143	74.3731	32.7477	101.225	50.9044	131.993	75.6327	110.344	161.28	96.1206	41.7929	109.934
chr10.42082582.42082982	chr10	41887411	41888480	181	closest_left1	9930024M15Rik	ENSMUSG00000111131	0	0.047512	0	0	0	0	0	0	0	0	0	0.0359338	0	0	0.0448358	0	0	0	116.224	107.949	197.86	394.507	381.975	145.504	185.238	106.247	147.365	151.837	101.809	87.9952	136.139	110.344	173.686	76.8965	62.6894	73.2896
chr10.42115596.42115996	chr10	41887411	41888480	182	closest_left1	9930024M15Rik	ENSMUSG00000111131	0	0.047512	0	0	0	0	0	0	0	0	0	0.0359338	0	0	0.0448358	0	0	0	34.8671	129.539	141.329	253.612	167.696	258.674	172.889	95.6226	98.2431	101.225	118.777	87.9952	60.5061	49.0418	173.686	134.569	20.8965	146.579
chr10.42708930.42709330	chr10	42678806	42679942	183	closest_left1	Gm15200	ENSMUSG00000086434	0	0	0	0	0	0	0	0	0	0	0	0	0	0	0	0	0	0	406.783	215.899	296.79	93.9302	37.2658	48.5013	123.492	169.996	163.738	185.579	50.9044	131.993	257.151	220.688	173.686	192.241	83.5858	164.902
chr10.43707821.43708221	chr10	43579311	43579885	184	closest_left1	Cd24a	ENSMUSG00000047139	1.93244	1.04688	1.18984	1.30023	0.968351	1.76635	0.85946	0.801171	0.513962	1.06968	0.353181	0.467863	0.699663	0.53779	0.76339	1.0903	1.86793	0.637222	174.335	302.258	211.993	338.149	447.19	468.846	395.174	446.239	425.72	354.287	492.076	527.971	620.188	392.335	285.342	211.465	376.136	366.448
chr10.43742587.43742987	chr10	43579311	43579885	185	closest_left1	Cd24a	ENSMUSG00000047139	1.93244	1.04688	1.18984	1.30023	0.968351	1.76635	0.85946	0.801171	0.513962	1.06968	0.353181	0.467863	0.699663	0.53779	0.76339	1.0903	1.86793	0.637222	546.251	885.185	607.714	1033.23	1006.18	711.353	876.792	903.102	1113.42	860.411	984.152	813.956	1089.11	784.67	669.934	595.948	898.548	842.83
chr10.44008671.44009071	chr10	44002862	44004565	186	closest_left1	Gm10812	ENSMUSG00000075162	1.03765	0.674566	0.624704	1.02399	0.457573	1.62858	0.676864	0.473219	0.809536	0.404364	0.500663	0.68024	0.413263	0.586432	0.21219	1.18891	0.57564	1.29045	127.846	237.489	211.993	394.507	577.62	517.347	407.523	286.868	278.355	388.028	373.299	373.98	196.645	465.898	334.967	269.138	250.757	293.158
chr10.60820790.60821190	chr10	60752042	60752834	187	closest_left1	Slc29a3	ENSMUSG00000020100	1.84515	1.64144	1.53959	2.0844	2.05555	2.36248	1.45699	1.04816	1.74257	2.36526	1.0777	1.71891	2.22393	1.97582	2.26389	1.22397	1.79579	1.26811	278.937	345.438	367.455	497.83	819.848	646.684	333.428	467.488	622.206	691.703	526.012	615.967	363.037	441.377	322.561	615.172	605.997	567.994
chr10.61466556.61466956	chr10	61450697	61452890	188	closest_left1	Gm48086	ENSMUSG00000112229	0.476099	0.401212	0.530794	1.04407	0.408226	0.726477	0.517602	0.402082	0.742869	0.721513	0.6381	0.693578	0.421366	0.498276	0.486789	0.555604	0.538017	0.986815	151.091	194.309	240.259	450.865	344.709	274.841	135.841	159.371	212.86	168.708	169.681	175.99	136.139	122.605	272.936	173.017	83.5858	201.546
chr10.68179661.68180061	chr10	68133926	68136907	189	closest_left1	Gm16212	ENSMUSG00000086838	0	0	0	0	0	0	0	0	0	0	0	0	0	0	0	0	0	0	313.804	626.106	579.448	817.193	726.683	695.185	777.999	626.859	573.085	489.253	729.63	505.973	680.694	637.544	682.34	999.654	605.997	567.994
chr10.68328219.68328619	chr10	68275974	68280531	190	closest_left1	Arid5b	ENSMUSG00000019947	10.3963	3.55133	11.2792	5.33532	6.00994	3.97757	2.57154	2.89369	6.94206	12.9046	1.97458	2.5936	4.71021	7.98889	3.53556	5.46333	9.90388	7.29566	348.671	518.157	155.462	535.402	698.734	291.008	568.063	552.486	687.702	674.832	746.598	615.967	695.821	514.939	409.404	692.068	459.722	641.284
chr10.68536511.68536911	chr10	68529741	68530544	191	closest_left1	Gm32872	ENSMUSG00000112793	12.713	9.58212	8.31922	6.81826	3.65612	4.3376	9.91523	7.56227	8.62453	11.3084	28.4474	16.3059	9.35586	22.9081	10.1727	31.138	17.887	8.59251	267.314	259.079	155.462	56.3581	37.2658	64.6684	209.936	212.495	180.112	134.966	152.713	285.985	90.7592	257.47	136.468	173.017	146.275	146.579
chr10.69126242.69126642	chr10	68723875	68725024	192	closest_left1	Tmem26	ENSMUSG00000060044	0.214524	0.0464865	0.150676	0.211699	0.402044	0.25252	0.0699674	0.0652222	0.133891	0.271694	0.0517535	0.263687	0.213595	0.161652	0.285143	0.184347	0.29752	0.133394	92.9789	280.668	98.9301	281.791	298.126	355.676	148.19	265.618	130.991	151.837	254.522	175.99	181.518	183.907	285.342	230.689	146.275	201.546
chr10.71252089.71252489	chr10	71237181	71238454	193	closest_left1	Tfam	ENSMUSG00000003923	8.17028	11.7017	7.5063	11.6846	16.4098	14.1506	10.0345	9.47035	9.48154	10.1984	7.22724	8.72457	10.372	7.79197	8.61478	11.3116	8.68727	9.10235	209.203	323.848	211.993	460.258	503.088	404.178	444.571	467.488	491.215	303.674	746.598	615.967	650.441	478.158	409.404	346.034	752.272	586.317
chr10.75046132.75046532	chr10	74967166	74967647	194	closest_left1	Gnaz	ENSMUSG00000040009	0.0627417	0	0.0944319	0.0386972	0	0	0	0.0238444	0	0	0	0.0257068	0	0	0	0	0.0290051	0.0325113	1080.88	1619.24	1158.9	338.149	372.658	582.016	889.141	1179.35	720.449	455.512	729.63	681.963	907.592	1017.62	731.965	692.068	814.962	586.317
chr10.77377821.77378221	chr10	77259223	77260027	195	closest_left1	Gm10941	ENSMUSG00000078444	0.160045	0	0	0	0.352874	0.470978	0.391491	0.121647	0.249721	0.46776	0	0	0	0.15075	0.163638	0	0.443926	0	732.209	777.236	805.574	197.253	232.911	258.674	605.11	488.738	622.206	421.77	458.14	571.969	302.531	490.418	731.965	403.706	480.619	329.803
chr10.77572480.77572880	chr10	77530419	77530997	196	closest_left1	Itgb2	ENSMUSG00000000290	1.55933	1.28724	1.93715	1.64871	2.04648	4.80731	1.08981	0.761926	1.30343	1.62766	1.4928	2.03838	2.10707	2.20316	2.65724	2.6587	3.22676	1.92384	627.608	971.545	621.847	1052.02	1192.51	1196.37	913.84	1041.22	1211.66	759.186	1170.8	1473.92	862.212	796.93	818.808	961.206	877.651	897.798
chr10.78197834.78198234	chr10	78184450	78185489	197	closest_left1	Pwp2	ENSMUSG00000032834	3.59951	5.5805	4.199	5.23432	4.61342	6.20057	3.91329	3.46995	4.01824	4.50461	2.96519	4.41243	6.14803	3.61098	4.99688	4.44277	5.4115	5.33777	151.091	215.899	113.063	385.114	316.759	226.339	321.079	212.495	212.86	303.674	220.586	197.989	242.025	232.949	210.905	173.017	229.861	256.514
chr10.79595816.79596216	chr10	79554224	79555347	198	closest_left1	Mier2	ENSMUSG00000042570	3.20004	2.04755	3.23618	3.04601	1.75001	2.3728	2.05452	2.01094	2.18202	2.70026	1.43864	2.49837	3.23635	2.77685	2.7051	3.36819	3.40136	3.57751	383.538	690.876	480.518	723.263	680.101	808.355	568.063	733.107	556.711	691.703	831.439	571.969	741.2	858.232	942.87	653.62	814.962	641.284
chr10.79695885.79696285	chr10	79681926	79683586	199	closest_left1	Cdc34	ENSMUSG00000020307	38.3472	32.0204	38.0433	63.9299	41.5596	49.5654	33.0895	29.5304	37.34	35.6736	29.8519	39.1021	58.4199	37.8853	45.2515	46.2497	48.7844	43.4763	371.916	323.848	268.525	507.223	503.088	533.514	432.221	339.992	474.842	472.382	593.885	659.964	665.567	331.032	384.592	499.827	459.722	513.027
chr10.80024491.80024891	chr10	80016644	80017559	200	closest_left1	Arhgap45	ENSMUSG00000035697	3.26422	2.35782	3.14835	4.86932	2.98485	3.67359	2.68221	1.30785	2.36895	2.61311	1.66858	2.30162	2.49425	2.47878	3.00118	3.28584	4.86633	3.77625	209.203	367.028	169.595	253.612	372.658	517.347	296.38	424.989	278.355	320.545	424.203	637.966	317.657	208.428	322.561	384.482	417.929	274.836
chr10.86397826.86398226	chr10	86300481	86302597	201	closest_left1	Timp3	ENSMUSG00000020044	2.14268	2.27633	2.26164	2.93485	3.09839	3.71231	1.7471	0.803729	1.31343	2.52122	0.883906	1.6646	1.24679	1.74302	2.61757	1.97943	2.26411	2.03312	406.783	518.157	353.322	666.905	558.987	695.185	481.618	478.113	769.571	506.124	627.821	505.973	665.567	600.763	657.527	538.275	564.204	476.382
chr10.87032379.87032779	chr10	87006725	87008258	202	closest_left1	Stab2	ENSMUSG00000035459	4.78763	4.97701	5.37515	7.29438	7.70302	5.85138	3.99869	2.49811	3.95722	4.80292	3.11123	4.12467	6.93132	4.88741	4.82898	5.68322	6.98683	5.86015	1871.2	1360.16	1794.88	582.367	661.468	840.689	1062.03	1328.09	1195.29	590.478	593.885	747.96	559.682	1213.79	930.463	711.292	794.065	677.929
chr10.87704777.87705177	chr10	87521178	87525284	203	closest_left1	Pah	ENSMUSG00000020051	444.494	530.576	404.832	435.898	560.227	702.912	517.411	414.547	548.522	579.041	277.999	376.094	300.018	315.488	374.57	324.868	339.575	393.162	685.72	129.539	296.79	37.5721	65.2152	64.6684	259.333	435.614	360.225	337.416	220.586	263.986	408.416	833.711	223.311	807.413	313.447	494.705
chr10.87827746.87828146	chr10	87521178	87525284	204	closest_left1	Pah	ENSMUSG00000020051	444.494	530.576	404.832	435.898	560.227	702.912	517.411	414.547	548.522	579.041	277.999	376.094	300.018	315.488	374.57	324.868	339.575	393.162	278.937	259.079	353.322	56.3581	65.2152	97.0026	135.841	265.618	163.738	168.708	169.681	175.99	317.657	331.032	235.717	269.138	229.861	201.546
chr10.88510922.88511322	chr10	88502006	88504044	205	closest_left1	Chpt1	ENSMUSG00000060002	10.6587	19.454	10.9817	27.9079	51.6537	46.4019	27.904	20.3726	20.2206	34.6797	13.0485	14.0551	24.0307	12.7451	14.0296	20.0681	15.6948	22.5297	209.203	302.258	240.259	732.656	680.101	598.183	518.666	467.488	507.589	590.478	254.522	593.968	559.682	404.595	508.653	557.499	292.55	513.027
chr10.88514625.88515025	chr10	88502006	88504044	206	closest_left1	Chpt1	ENSMUSG00000060002	10.6587	19.454	10.9817	27.9079	51.6537	46.4019	27.904	20.3726	20.2206	34.6797	13.0485	14.0551	24.0307	12.7451	14.0296	20.0681	15.6948	22.5297	732.209	993.134	1045.83	1230.49	1294.99	953.859	703.904	998.725	851.44	1282.18	1119.9	659.964	1028.6	613.023	1066.93	1134.22	1128.41	934.442
chr10.89838646.89839046	chr10	89744897	89746144	207	closest_left1	Uhrf1bp1l	ENSMUSG00000019951	3.90179	6.68693	4.38287	5.58492	8.54875	5.9457	5.9427	5.08269	5.98277	6.94504	3.36461	4.58483	5.11877	4.13748	4.02704	4.97902	4.28823	4.0055	11.6224	129.539	28.2658	159.681	149.063	145.504	222.285	159.371	163.738	33.7416	220.586	43.9976	105.886	98.0837	74.4371	115.345	188.068	91.612
chr10.92082317.92082717	chr10	91180880	91182955	208	closest_left1	Tmpo	ENSMUSG00000019961	3.01876	4.90057	3.029	3.17727	5.64502	5.60909	4.04078	3.2029	3.11069	4.84807	2.17072	2.71011	2.94413	2.40673	2.89692	2.59706	3.26741	3.02173	162.713	518.157	325.056	601.153	568.304	388.01	555.713	339.992	327.477	708.574	373.299	593.968	363.037	232.949	285.342	230.689	292.55	238.191
chr10.93144712.93145112	chr10	93081119	93081647	209	closest_left1	Cfap54	ENSMUSG00000020014	0.0464233	0	0.0310539	0.0858975	0.170594	0.0607175	0.0315438	0.00588091	0.0181089	0.10553	0.0248879	0.0126805	0.0231111	0.0364393	0.0158219	0.0369379	0.0429225	0.0400925	58.1118	215.899	183.727	281.791	298.126	258.674	246.984	350.616	163.738	236.191	254.522	263.986	121.012	232.949	285.342	173.017	376.136	201.546
chr10.95695642.95696042	chr10	95680707	95681124	210	closest_left1	Anapc15-ps	ENSMUSG00000074780	0.99834	0.811262	1.50259	1.84724	1.37574	0.979303	0.610519	0.569114	1.55773	1.70207	1.00353	1.63617	0.994015	0.940358	1.02076	4.28952	1.84611	2.84524	488.139	1057.9	876.238	1211.7	1024.81	1034.69	950.887	945.601	573.085	1113.47	746.598	1055.94	1073.98	625.284	893.245	922.758	898.548	714.574
chr10.106937307.106937707	chr10	106470318	106471005	211	closest_left1	Ppfia2	ENSMUSG00000053825	0.0207854	0.0112603	0.0208559	0	0.0114571	0.0203891	0.033896	0	0	0.0506243	0.00835739	0	0.0413907	0.00978911	0.010626	0	0	0.021541	174.335	86.3595	381.588	713.87	754.633	404.178	531.015	552.486	425.72	725.445	882.343	659.964	423.543	392.335	359.779	230.689	376.136	238.191
chr10.106941144.106941544	chr10	106470318	106471005	212	closest_left1	Ppfia2	ENSMUSG00000053825	0.0207854	0.0112603	0.0208559	0	0.0114571	0.0203891	0.033896	0	0	0.0506243	0.00835739	0	0.0413907	0.00978911	0.010626	0	0	0.021541	81.3566	0	183.727	366.328	344.709	226.339	185.238	212.495	130.991	286.804	288.458	329.982	151.265	159.386	111.656	57.6723	125.379	73.2896
chr10.106957031.106957431	chr10	106470318	106471005	213	closest_left1	Ppfia2	ENSMUSG00000053825	0.0207854	0.0112603	0.0208559	0	0.0114571	0.0203891	0.033896	0	0	0.0506243	0.00835739	0	0.0413907	0.00978911	0.010626	0	0	0.021541	46.4895	215.899	183.727	507.223	437.873	258.674	271.682	403.74	229.234	404.899	475.108	373.98	196.645	232.949	248.124	230.689	271.654	311.481
chr10.107039939.107040339	chr10	106470318	106471005	214	closest_left1	Ppfia2	ENSMUSG00000053825	0.0207854	0.0112603	0.0208559	0	0.0114571	0.0203891	0.033896	0	0	0.0506243	0.00835739	0	0.0413907	0.00978911	0.010626	0	0	0.021541	523.006	712.466	946.903	1512.28	1332.25	1050.86	1136.13	988.1	1097.05	1113.47	1815.59	1231.93	680.694	870.493	707.152	941.982	773.169	751.218
chr10.107116772.107117172	chr10	106470318	106471005	215	closest_left1	Ppfia2	ENSMUSG00000053825	0.0207854	0.0112603	0.0208559	0	0.0114571	0.0203891	0.033896	0	0	0.0506243	0.00835739	0	0.0413907	0.00978911	0.010626	0	0	0.021541	348.671	388.618	678.378	929.909	670.785	598.183	938.538	626.859	638.58	894.153	1119.9	769.958	574.808	514.939	521.059	576.723	647.79	494.705
chr10.107345373.107345773	chr10	107271185	107273346	216	closest_left1	Lin7a	ENSMUSG00000019906	2.63515	3.41133	3.60558	4.1793	4.75372	3.62558	3.26483	2.83531	4.37869	3.56747	3.05479	3.56155	4.56599	3.57811	4.40889	4.14989	4.11346	3.54669	755.454	259.079	310.923	75.1442	65.2152	16.1671	98.7935	361.241	540.337	236.191	50.9044	175.99	196.645	514.939	310.154	768.965	188.068	403.093
chr10.111522013.111522413	chr10	111505735	111506286	217	closest_left1	Phlda1	ENSMUSG00000020205	115.624	22.5498	47.7987	24.2783	12.5201	16.9877	19.4421	18.3188	95.0165	68.2875	15.2901	34.1934	57.5104	115.879	23.2762	145.678	63.05	117.804	371.916	367.028	310.923	84.5372	139.747	97.0026	271.682	297.493	294.729	286.804	356.331	241.987	242.025	429.116	285.342	192.241	376.136	384.77
chr10.112973571.112973971	chr10	112927990	112929514	218	closest_left1	Gm26596	ENSMUSG00000097185	0.0853571	0.0462414	0	0.105291	0.0470498	0	0	0	0.0332962	0	0	0.0699456	0.0849874	0.0401999	0	0.0815	0	0.0442301	209.203	323.848	282.658	572.974	419.24	468.846	308.73	371.866	278.355	455.512	441.171	241.987	347.91	232.949	248.124	384.482	292.55	403.093
chr10.115032104.115032504	chr10	114800161	114802775	219	closest_left1	Gm15723	ENSMUSG00000084865	0.566558	0.613855	0.378987	0.465914	0.416391	0.926258	0.615946	0.574173	0.736678	0.551957	0.303736	0.928528	0.564104	0.533653	1.15856	0.360637	1.22228	0.587155	325.426	237.489	282.658	46.9651	130.43	48.5013	185.238	265.618	130.991	202.45	305.426	197.989	226.898	343.293	223.311	384.482	271.654	329.803
chr10.117185420.117185820	chr10	117147539	117149324	220	closest_left1	Frs2	ENSMUSG00000020170	2.21519	2.58258	1.94974	2.0454	2.54205	2.85915	2.38717	2.20558	2.25375	3.00368	1.28134	1.63477	2.27009	1.56185	2.05301	1.91719	2.16791	2.3897	418.405	151.129	226.126	37.5721	46.5823	64.6684	86.4443	74.3731	196.486	202.45	67.8725	65.9964	90.7592	171.646	173.686	134.569	146.275	128.257
chr10.118706076.118706476	chr10	118141774	118142343	221	closest_left1	Mdm1	ENSMUSG00000020212	0.247766	0.208794	0.0552459	0.27167	0.424889	0.324055	0.359152	0.292945	0.236252	0.268201	0.110691	0.248149	0.137051	0.155584	0.140738	0.315426	0.229081	0.342364	627.608	582.927	819.707	206.647	223.595	355.676	605.11	648.109	474.842	472.382	424.203	483.974	544.555	637.544	756.777	730.516	543.308	513.027
chr10.120986399.120986799	chr10	120977734	120979993	222	closest_left1	Lemd3	ENSMUSG00000048661	2.04993	3.44647	2.26967	2.20895	4.07819	3.99857	2.86263	2.09539	2.35296	4.10898	1.28846	1.52534	1.61876	1.93087	1.49367	1.68732	2.06962	2.12445	69.7342	21.5899	169.595	159.681	326.076	355.676	160.539	127.497	196.486	134.966	186.649	175.99	166.392	159.386	210.905	153.793	62.6894	238.191
chr10.121515946.121516346	chr10	121510291	121511325	223	closest_left1	Gm35696	ENSMUSG00000112527	3.37722	4.5424	5.2583	4.45324	1.79737	3.08435	3.41841	3.80618	4.45187	2.72291	2.62218	4.48518	4.0583	5.48462	7.73959	3.66938	3.98393	5.91379	778.699	928.365	1328.49	347.542	409.924	452.679	876.792	881.853	785.945	506.124	542.98	615.967	574.808	465.898	843.62	499.827	856.755	513.027
chr10.123536724.123537124	chr10	123195782	123197624	224	closest_left1	Gm4129	ENSMUSG00000112294	1.08779	1.96434	2.00105	3.13095	3.39775	2.1341	1.47827	1.51582	1.41442	1.94289	1.31214	1.03995	1.98564	1.36615	2.22443	1.21174	1.67627	1.50312	46.4895	21.5899	70.6644	197.253	204.962	388.01	111.143	74.3731	16.3738	84.354	33.9363	109.994	15.1265	49.0418	186.093	0	41.7929	54.9672
chr10.125265958.125266358	chr10	123195782	123197624	225	closest_left1	Gm4129	ENSMUSG00000112294	1.08779	1.96434	2.00105	3.13095	3.39775	2.1341	1.47827	1.51582	1.41442	1.94289	1.31214	1.03995	1.98564	1.36615	2.22443	1.21174	1.67627	1.50312	325.426	367.028	579.448	582.367	558.987	565.849	444.571	509.987	442.094	624.22	475.108	769.958	514.302	392.335	372.185	307.586	397.033	458.06
chr10.127492418.127492818	chr10	127380030	127381959	226	closest_left1	R3hdm2	ENSMUSG00000025404	16.8065	13.6367	18.8765	20.3113	16.5249	18.1941	12.3765	10.8179	14.4259	15.009	10.1516	13.3998	16.0553	14.2795	13.5846	13.3545	16.8515	18.1432	209.203	345.438	282.658	591.76	521.721	242.507	419.872	254.994	507.589	472.382	288.458	197.989	196.645	416.856	434.216	346.034	292.55	329.803
chr10.127847708.127848108	chr10	127824273	127824758	227	closest_left1	Rdh18-ps	ENSMUSG00000054031	69.6753	37.746	59.2937	82.7206	61.6066	46.6531	41.0092	23.7682	88.1231	33.4765	50.1976	51.5416	75.1744	77.6121	77.5613	112.505	83.6593	95.4974	162.713	323.848	282.658	497.83	503.088	291.008	358.126	233.744	180.112	253.062	322.395	395.979	257.151	196.167	272.936	230.689	250.757	256.514
chr11.3813003.3813403	chr11	3647896	3650027	228	closest_left1	Gm27640	ENSMUSG00000098948	2.31248	8.35177	2.32033	0.950846	7.648	3.78064	7.5422	7.61658	1.80411	6.0077	0.619869	1.2633	2.30246	2.17818	4.7288	2.20798	1.4254	0	34.8671	43.1798	42.3986	225.433	158.38	210.172	86.4443	169.996	65.4954	33.7416	50.9044	109.994	121.012	98.0837	148.874	57.6723	104.482	36.6448
chr11.3937560.3937960	chr11	3930387	3932103	229	closest_left1	Tcn2	ENSMUSG00000020432	34.0247	33.5957	33.3049	73.5452	65.3837	58.9437	31.476	27.5223	38.2748	38.7232	32.2144	38.0279	53.147	35.2829	37.6079	26.6256	38.9628	45.8293	395.16	410.208	565.315	995.66	894.379	889.191	827.395	584.36	540.337	776.057	848.407	1121.94	665.567	613.023	521.059	672.844	522.411	751.218
chr11.4393878.4394278	chr11	4218237	4218914	230	closest_left1	Castor1	ENSMUSG00000020424	1.3678	1.16999	1.80585	2.75286	1.5079	1.20049	0.645687	0.492461	0.842453	0.561075	0.463129	0.825883	0.645099	0.406851	1.03048	0.96231	1.13153	1.04449	34.8671	86.3595	113.063	366.328	177.013	194.005	209.936	127.497	147.365	118.096	84.8407	43.9976	30.2531	134.865	111.656	192.241	104.482	73.2896
chr11.4394544.4394944	chr11	4218237	4218914	231	closest_left1	Castor1	ENSMUSG00000020424	1.3678	1.16999	1.80585	2.75286	1.5079	1.20049	0.645687	0.492461	0.842453	0.561075	0.463129	0.825883	0.645099	0.406851	1.03048	0.96231	1.13153	1.04449	23.2447	43.1798	56.5315	291.184	204.962	129.337	111.143	74.3731	212.86	67.4832	50.9044	87.9952	45.3796	110.344	111.656	115.345	62.6894	54.9672
chr11.4905991.4906391	chr11	4894926	4896084	232	closest_left1	Thoc5	ENSMUSG00000034274	6.21807	5.7502	6.47762	10.2596	9.2127	9.09099	6.39413	5.08748	7.04492	7.75557	5.28697	5.90675	10.1345	6.37922	7.57253	8.8111	8.64205	8.45536	488.139	1036.31	692.511	1531.06	1816.71	1341.87	777.999	775.606	1653.76	1332.79	1052.02	791.957	726.074	637.544	1128.96	1461.03	1337.37	1282.57
chr11.5139608.5140008	chr11	5097221	5100533	233	closest_left1	Rhbdd3	ENSMUSG00000034175	6.45754	6.24856	7.57974	13.9774	7.61145	8.60523	6.12635	6.01955	6.27365	6.37026	5.45418	10.2504	9.5837	7.76571	9.011	12.9907	8.18606	10.1016	325.426	410.208	409.853	103.323	139.747	129.337	321.079	371.866	458.468	236.191	135.745	175.99	181.518	281.991	334.967	211.465	208.965	128.257
chr11.5499409.5499809	chr11	5485485	5487708	234	closest_left1	Gm11962	ENSMUSG00000085232	0	0	0	0	0	0	0	0	0	0	0	0	0	0	0	0	0	0	2719.63	1986.27	1851.41	929.909	689.417	776.021	1259.62	1328.09	2505.2	1535.24	1578.04	1803.9	1724.42	2133.32	1575.58	2268.45	1817.99	2400.23
chr11.11922269.11922669	chr11	11895827	11898105	235	closest_left1	Ddc	ENSMUSG00000020182	11.8112	16.5951	10.6789	9.52508	13.189	25.6636	20.5868	14.615	8.58054	14.1794	9.29386	14.9239	17.4504	9.66581	11.531	10.3559	13.1281	10.6875	488.139	388.618	480.518	122.109	167.696	80.8355	358.126	382.49	294.729	354.287	169.681	263.986	332.784	551.721	272.936	422.931	167.172	439.738
chr11.11946224.11946624	chr11	11895827	11898105	236	closest_left1	Ddc	ENSMUSG00000020182	11.8112	16.5951	10.6789	9.52508	13.189	25.6636	20.5868	14.615	8.58054	14.1794	9.29386	14.9239	17.4504	9.66581	11.531	10.3559	13.1281	10.6875	906.545	43.1798	155.462	9.39302	0	0	61.7459	42.4989	147.365	134.966	0	65.9964	30.2531	478.158	99.2494	173.017	83.5858	201.546
chr11.16525167.16525567	chr11	16506875	16508976	237	closest_left1	Sec61g	ENSMUSG00000078974	10.2091	12.307	7.98272	7.71482	12.5221	10.4204	11.849	12.3387	12.4494	11.514	6.50862	5.27573	9.6154	7.97015	11.5197	15.5437	10.2045	10.7709	650.853	172.719	282.658	56.3581	18.6329	16.1671	86.4443	95.6226	442.094	202.45	84.8407	109.994	121.012	343.293	124.062	269.138	104.482	274.836
chr11.16529078.16529478	chr11	16506875	16508976	238	closest_left1	Sec61g	ENSMUSG00000078974	10.2091	12.307	7.98272	7.71482	12.5221	10.4204	11.849	12.3387	12.4494	11.514	6.50862	5.27573	9.6154	7.97015	11.5197	15.5437	10.2045	10.7709	534.629	129.539	339.189	18.786	9.31645	48.5013	123.492	95.6226	261.982	185.579	16.9681	65.9964	105.886	551.721	99.2494	153.793	208.965	73.2896
chr11.16702515.16702915	chr11	16506875	16508976	239	closest_left1	Sec61g	ENSMUSG00000078974	10.2091	12.307	7.98272	7.71482	12.5221	10.4204	11.849	12.3387	12.4494	11.514	6.50862	5.27573	9.6154	7.97015	11.5197	15.5437	10.2045	10.7709	5439.27	2849.86	4508.39	1268.06	1537.21	1810.72	2432.79	3038.67	5468.87	4048.99	3037.3	2925.84	3116.07	4622.19	2654.92	5574.99	4701.7	6009.75
chr11.16800607.16801007	chr11	16751366	16756490	240	closest_left1	Egfr	ENSMUSG00000020122	33.1151	78.1004	65.3004	19.7826	22.7423	36.7035	51.4331	53.1614	35.2638	29.2402	22.5348	24.3732	33.6888	25.0383	47.1361	18.57	40.1824	23.4219	325.426	863.595	579.448	854.765	894.379	889.191	1074.38	924.352	671.328	590.478	1238.67	1363.93	847.086	539.46	793.995	1134.22	773.169	622.962
chr11.20370123.20370523	chr11	20331877	20332681	241	closest_left1	Slc1a4	ENSMUSG00000020142	3.49228	2.31407	2.11406	2.56336	3.46816	5.29425	1.38847	1.4698	1.68877	2.67121	2.27454	2.22317	2.06905	0.897125	1.505	1.21253	1.94803	1.76475	46.4895	64.7696	42.3986	206.647	270.177	258.674	197.587	286.868	180.112	134.966	186.649	263.986	196.645	134.865	99.2494	96.1206	62.6894	109.934
chr11.20370887.20371287	chr11	20331877	20332681	242	closest_left1	Slc1a4	ENSMUSG00000020142	3.49228	2.31407	2.11406	2.56336	3.46816	5.29425	1.38847	1.4698	1.68877	2.67121	2.27454	2.22317	2.06905	0.897125	1.505	1.21253	1.94803	1.76475	127.846	107.949	127.196	197.253	288.81	323.342	172.889	223.119	98.2431	219.32	407.235	21.9988	181.518	110.344	248.124	115.345	146.275	91.612
chr11.20990383.20990783	chr11	20859480	20859842	243	closest_left1	Gm22807	ENSMUSG00000064671	0	0	0	0	0	0	0	0	0	0	0	0	0	0	0	0	0	0	174.335	237.489	226.126	422.686	447.19	371.843	321.079	233.744	163.738	286.804	152.713	241.987	121.012	331.032	235.717	211.465	146.275	274.836
chr11.21422087.21422487	chr11	21367187	21371350	244	closest_left1	Gm12043	ENSMUSG00000087253	0	0	0	0.0501343	0	0	0.0331391	0	0.0317078	0.0395952	0	0	0	0	0	0	0	0	81.3566	172.719	282.658	356.935	558.987	517.347	209.936	254.994	147.365	67.4832	254.522	109.994	105.886	196.167	334.967	173.017	146.275	164.902
chr11.23148460.23148860	chr11	23067107	23068490	245	closest_left1	Gm12059	ENSMUSG00000085665	0.218959	0	0.109851	0.180064	0.201155	0.178987	0.267803	0.0832134	0.199295	0.0711056	0.0293464	0.179426	0.181676	0.103121	0.0373126	0.139377	0.134965	0.1891	2092.03	2029.45	2346.06	845.372	1062.08	873.024	1148.47	1253.72	1670.13	1417.15	1001.12	1253.93	1361.39	1765.51	1104.15	1576.38	1358.27	1502.44
chr11.25838734.25839134	chr11	23894270	23895364	246	closest_left1	Gm12061	ENSMUSG00000084769	0	0	0	0	0	0	0	0	0	0	0	0	0	0	0	0	0	0	81.3566	280.668	56.5315	544.795	326.076	194.005	185.238	95.6226	229.234	253.062	237.554	65.9964	105.886	98.0837	272.936	173.017	83.5858	128.257
chr11.26444057.26444457	chr11	26386977	26387832	247	closest_left1	Fancl	ENSMUSG00000004018	2.04982	2.73067	1.85447	2.8187	3.92682	4.21925	2.95917	2.19657	3.14596	3.40472	1.32411	2.23045	1.90711	1.29773	2.13021	2.50264	2.08166	2.50742	185.958	194.309	282.658	582.367	596.253	339.509	370.476	382.49	294.729	337.416	271.49	219.988	151.265	306.512	471.435	346.034	334.343	238.191
chr11.26572954.26573354	chr11	26386977	26387832	248	closest_left1	Fancl	ENSMUSG00000004018	2.04982	2.73067	1.85447	2.8187	3.92682	4.21925	2.95917	2.19657	3.14596	3.40472	1.32411	2.23045	1.90711	1.29773	2.13021	2.50264	2.08166	2.50742	244.07	280.668	211.993	366.328	428.557	339.509	271.682	244.369	474.842	438.641	305.426	373.98	272.278	232.949	260.53	288.362	334.343	183.224
chr11.29532497.29532897	chr11	29525722	29527319	249	closest_left1	Mtif2	ENSMUSG00000020459	8.96415	11.7439	7.43669	8.60039	11.6585	13.5059	11.2504	10.1757	9.14182	11.4159	7.20862	8.52191	8.54614	7.22943	9.01566	9.42617	9.04654	9.65435	371.916	734.056	537.049	84.5372	139.747	226.339	432.221	446.239	376.598	337.416	356.331	263.986	347.91	269.73	496.247	326.81	689.583	384.77
chr11.29607772.29608172	chr11	29546715	29548828	250	closest_left1	Clhc1	ENSMUSG00000020461	0	0	0	0	0	0	0	0	0	0	0	0.0418822	0	0	0	0	0	0	46.4895	43.1798	28.2658	159.681	83.8481	468.846	111.143	53.1237	49.1215	50.6124	169.681	87.9952	211.771	61.3023	148.874	134.569	62.6894	201.546
chr11.29612742.29613142	chr11	29546715	29548828	251	closest_left1	Clhc1	ENSMUSG00000020461	0	0	0	0	0	0	0	0	0	0	0	0.0418822	0	0	0	0	0	0	255.692	431.798	268.525	422.686	503.088	808.355	555.713	371.866	261.982	455.512	542.98	439.976	347.91	318.772	719.558	519.051	376.136	567.994
chr11.29613900.29614300	chr11	29546715	29548828	252	closest_left1	Clhc1	ENSMUSG00000020461	0	0	0	0	0	0	0	0	0	0	0	0.0418822	0	0	0	0	0	0	244.07	410.208	325.056	375.721	605.569	1164.03	518.666	467.488	392.972	607.349	458.14	637.966	680.694	355.553	595.497	442.155	585.101	439.738
chr11.29762508.29762908	chr11	29692907	29694563	253	closest_left1	Rtn4	ENSMUSG00000020458	9.10901	11.4148	7.77381	15.8548	25.3373	19.7626	9.89866	9.46141	9.95164	15.9484	8.77188	8.40736	10.5542	8.10671	10.1919	11.9318	12.6181	11.4895	104.601	21.5899	98.9301	197.253	232.911	307.175	86.4443	180.62	81.8692	84.354	135.745	131.993	166.392	122.605	210.905	115.345	125.379	128.257
chr11.32150956.32151356	chr11	31870796	31875790	254	closest_left1	Cpeb4	ENSMUSG00000020300	3.75392	11.4694	5.10552	5.02564	8.2376	11.588	11.5182	9.4253	6.42642	7.97301	4.86435	4.6944	7.3159	4.39055	4.98421	5.31698	5.85601	7.02484	1022.77	1209.03	678.378	131.502	177.013	258.674	568.063	669.358	491.215	286.804	492.076	483.974	574.808	502.679	496.247	422.931	605.997	458.06
chr11.32605130.32605530	chr11	32532556	32534059	255	closest_left1	Efcab9	ENSMUSG00000044056	0	0	0	0.134012	0	0	0	0	0.0847568	0	0	0	0	0	0.111079	0.103731	0	0.225179	639.23	647.696	565.315	695.084	847.797	1050.86	617.459	594.985	376.598	539.866	627.821	769.958	665.567	441.377	558.278	595.948	794.065	714.574
chr11.35750132.35750532	chr11	34833038	34834469	256	closest_left1	Spdl1	ENSMUSG00000069910	0	0.177415	0	0.0403972	0.10831	0.449744	0.0534057	0.0497838	0.0510991	0.12762	0.0790064	0.0268361	0.0652143	0.061694	0	0	0	0.0678792	69.7342	129.539	127.196	394.507	475.139	161.671	135.841	191.245	245.608	134.966	186.649	241.987	105.886	159.386	210.905	249.913	188.068	36.6448
chr11.36632036.36632436	chr11	36364818	36365064	257	closest_left1	Gm12127	ENSMUSG00000086375	0	0	0	0	0	0	0	0	0	0	0	0	0	0	0	0	0	0	197.58	345.438	282.658	479.044	531.038	339.509	234.635	350.616	343.851	269.933	322.395	175.99	468.923	318.772	322.561	480.603	334.343	311.481
chr11.37143682.37144082	chr11	36364818	36365064	258	closest_left1	Gm12127	ENSMUSG00000086375	0	0	0	0	0	0	0	0	0	0	0	0	0	0	0	0	0	0	174.335	280.668	197.86	338.149	400.607	436.512	345.777	424.989	196.486	185.579	305.426	307.983	363.037	281.991	421.81	115.345	313.447	256.514
chr11.37150143.37150543	chr11	36364818	36365064	259	closest_left1	Gm12127	ENSMUSG00000086375	0	0	0	0	0	0	0	0	0	0	0	0	0	0	0	0	0	0	267.314	86.3595	282.658	563.581	633.519	323.342	629.808	584.36	360.225	641.091	526.012	439.976	408.416	380.074	595.497	365.258	480.619	329.803
chr11.43147838.43148238	chr11	40754385	40755384	260	closest_left1	Ccng1	ENSMUSG00000020326	5.64622	9.89299	7.4783	11.1835	20.6298	19.5907	10.6545	9.00006	6.87175	13.6103	5.73396	7.08558	7.77409	6.29079	5.50908	7.33186	8.20353	9.12832	941.412	582.927	862.106	1202.31	1145.92	1358.04	876.792	637.484	982.431	995.377	729.63	637.966	635.314	1091.18	731.965	1095.77	752.272	1209.28
chr11.43154600.43155000	chr11	40754385	40755384	261	closest_left1	Ccng1	ENSMUSG00000020326	5.64622	9.89299	7.4783	11.1835	20.6298	19.5907	10.6545	9.00006	6.87175	13.6103	5.73396	7.08558	7.77409	6.29079	5.50908	7.33186	8.20353	9.12832	23.2447	21.5899	42.3986	263.005	270.177	129.337	49.3967	63.7484	49.1215	67.4832	84.8407	65.9964	60.5061	61.3023	62.0309	96.1206	62.6894	109.934
chr11.43186095.43186495	chr11	40754385	40755384	262	closest_left1	Ccng1	ENSMUSG00000020326	5.64622	9.89299	7.4783	11.1835	20.6298	19.5907	10.6545	9.00006	6.87175	13.6103	5.73396	7.08558	7.77409	6.29079	5.50908	7.33186	8.20353	9.12832	92.9789	64.7696	42.3986	291.184	503.088	210.172	123.492	148.746	32.7477	134.966	118.777	21.9988	151.265	85.8232	210.905	115.345	104.482	128.257
chr11.43622165.43622565	chr11	43528405	43529658	263	closest_left1	Ccnjl	ENSMUSG00000044707	0.122235	0.0441463	0.245299	0.0502605	0.134754	0.19984	0	0.0619388	0.0317876	0.0396949	0.0327654	0.100165	0.0811368	0	0	0.0389037	0.0753445	0.126678	720.587	518.157	678.378	150.288	251.544	242.507	259.333	393.115	343.851	388.028	322.395	241.987	166.392	441.377	322.561	249.913	250.757	329.803
chr11.43638214.43638614	chr11	43625651	43626343	264	closest_left1	Gm12149	ENSMUSG00000082614	0.173259	0	0	0	0	0	0	0	0	0	0	0	0	0	0	0	0	0	1452.8	151.129	918.637	28.1791	46.5823	64.6684	148.19	159.371	654.954	522.995	50.9044	153.992	90.7592	858.232	136.468	346.034	250.757	476.382
chr11.45158008.45158408	chr11	44518447	44521054	265	closest_left1	Rnf145	ENSMUSG00000019189	4.52606	4.84083	5.63661	5.27789	5.1982	5.19637	1.95796	0.995547	2.57733	2.80728	1.55652	1.74114	1.82577	2.0562	2.41056	2.23719	2.74498	1.5384	46.4895	86.3595	113.063	300.577	372.658	242.507	296.38	254.994	261.982	202.45	322.395	285.985	196.645	171.646	210.905	249.913	104.482	293.158
chr11.45533449.45533849	chr11	44518447	44521054	266	closest_left1	Rnf145	ENSMUSG00000019189	4.52606	4.84083	5.63661	5.27789	5.1982	5.19637	1.95796	0.995547	2.57733	2.80728	1.55652	1.74114	1.82577	2.0562	2.41056	2.23719	2.74498	1.5384	46.4895	64.7696	14.1329	263.005	223.595	129.337	61.7459	74.3731	65.4954	50.6124	67.8725	21.9988	105.886	73.5628	62.0309	38.4482	104.482	91.612
chr11.49840974.49841374	chr11	49794225	49795009	267	closest_left1	Gfpt2	ENSMUSG00000020363	0.0202668	0.0439174	0.0610066	0.0749996	0.0893703	0.0994016	0.0330502	0	0.11068	0.078978	0.0325955	0.0166076	0.020179	0.0572692	0	0.154808	0.149907	0.0840143	371.916	367.028	494.651	629.333	586.936	937.692	456.92	605.61	474.842	337.416	390.267	505.973	211.771	331.032	570.684	538.275	292.55	348.126
chr11.50266197.50266597	chr11	50236825	50237422	268	closest_left1	Gm26542	ENSMUSG00000097887	0.0766655	0.0830656	0.0769256	0	0.169036	0.0752036	0	0	0	0	0.123303	0	0.0763334	0	0	0	0.070884	0.0794526	453.272	1101.08	565.315	854.765	959.595	792.188	913.84	796.855	818.692	1130.34	1018.09	1209.93	952.972	637.544	645.121	884.309	1274.68	1081.02
chr11.52094819.52095219	chr11	52004224	52004841	269	closest_left1	Cdkl3	ENSMUSG00000020389	0.126841	0.022905	0.021212	0.0782319	0.0932219	0.124423	0.0861865	0.0482048	0.131942	0.0617863	0.0340003	0.0346466	0.0420973	0.119475	0.0648446	0.0807397	0.078184	0.087635	1057.64	1316.98	1625.28	1681.35	1807.39	1487.37	1630.09	1274.97	1539.14	1417.15	1611.97	1649.91	1285.76	1238.31	1153.77	1634.05	1337.37	1740.63
chr11.53314766.53315166	chr11	53299015	53301316	270	closest_left1	Hspa4	ENSMUSG00000020361	26.8315	31.0259	25.0715	32.9967	41.0365	40.6561	29.2318	24.9279	26.8658	32.2108	20.1428	22.9445	34.8381	24.3079	25.946	31.2361	31.5361	30.8447	197.58	151.129	127.196	291.184	288.81	258.674	135.841	169.996	130.991	185.579	322.395	461.975	650.441	355.553	620.309	288.362	334.343	403.093
chr11.53883099.53883499	chr11	53858686	53859676	271	closest_left1	Gm12216	ENSMUSG00000081769	0.214038	0.463812	0.601339	0.633658	0.188768	0.839826	0.244331	0.260297	0.333968	0.417044	0.309817	0.280628	0.298355	0.604821	0.525224	0.77659	0.712429	0.399274	69.7342	194.309	169.595	422.686	400.607	242.507	296.38	318.742	196.486	337.416	305.426	153.992	302.531	110.344	359.779	211.465	250.757	219.869
chr11.54056431.54056831	chr11	54028197	54028805	272	closest_left1	Slc22a4	ENSMUSG00000020334	1.99727	1.53884	1.24696	1.64247	2.10397	1.3932	1.80948	1.45061	2.90862	1.2972	1.64181	2.21857	1.23736	1.88127	2.13287	2.16128	1.39525	2.39186	232.447	367.028	169.595	432.079	372.658	371.843	246.984	446.239	229.234	269.933	441.171	285.985	378.163	392.335	396.998	307.586	355.24	256.514
chr11.59513374.59513774	chr11	59505369	59507276	273	closest_left1	4933439C10Rik	ENSMUSG00000072893	0.867592	1.11491	0.870536	2.14042	0.978697	1.40522	0.921287	0.889477	1.05465	1.14008	0.989737	1.28962	1.3058	0.931233	1.17589	1.83016	1.02603	1.6519	104.601	194.309	254.392	272.398	354.025	307.175	259.333	297.493	114.617	253.062	237.554	351.981	136.139	208.428	285.342	115.345	188.068	274.836
chr11.59814593.59814993	chr11	59808726	59810752	274	closest_left1	Flcn	ENSMUSG00000032633	7.65548	7.0163	11.7063	12.3863	8.29506	8.94968	6.71242	6.11769	7.64973	7.12615	5.05992	10.2692	6.10829	8.05049	8.92641	7.91032	8.1205	11.1671	1824.71	1727.19	1865.54	779.621	689.417	905.358	1012.63	1338.72	1277.16	1012.25	1018.09	1253.93	801.706	1213.79	1153.77	1288.02	1441.86	1520.76
chr11.60314354.60314754	chr11	60240754	60242613	275	closest_left1	Gm12265	ENSMUSG00000085132	7.26356	6.03362	7.77409	17.3225	22.688	15.6751	5.3303	5.70492	10.9557	10.6146	11.4874	7.34093	4.09819	9.12228	5.69376	3.00531	6.26809	9.53499	569.496	906.775	749.042	178.467	139.747	291.008	382.825	509.987	425.72	506.124	458.14	439.976	287.404	698.846	545.872	288.362	564.204	403.093
chr11.60837840.60838240	chr11	60830349	60831323	276	closest_left1	Dhrs7b	ENSMUSG00000042569	5.24811	5.05853	5.06076	14.3348	11.0829	10.2961	5.72413	4.92148	5.4769	6.27488	5.12468	7.81918	8.65242	5.6495	6.79455	8.75291	6.71136	6.60439	488.139	669.286	466.385	798.407	1034.13	776.021	753.3	605.61	589.459	894.153	678.725	1187.94	680.694	613.023	657.527	826.637	501.515	842.83
chr11.60845163.60845563	chr11	60830349	60831323	277	closest_left1	Dhrs7b	ENSMUSG00000042569	5.24811	5.05853	5.06076	14.3348	11.0829	10.2961	5.72413	4.92148	5.4769	6.27488	5.12468	7.81918	8.65242	5.6495	6.79455	8.75291	6.71136	6.60439	476.517	928.365	522.916	1221.09	903.696	1067.03	852.094	722.482	687.702	1079.73	1119.9	1209.93	801.706	637.544	508.653	595.948	856.755	1044.38
chr11.61355519.61355919	chr11	61264427	61267923	278	closest_left1	Aldh3a2	ENSMUSG00000010025	16.5763	33.779	18.5952	157.187	217.488	191.898	69.109	60.0076	69.7897	114.792	70.0554	61.4557	100.272	34.0003	42.5567	85.3746	65.1831	97.786	220.825	518.157	480.518	723.263	782.582	695.185	679.205	679.983	523.963	708.574	712.662	549.97	680.694	429.116	744.371	692.068	543.308	567.994
chr11.62500411.62500811	chr11	62456073	62459264	279	closest_left1	Pigl	ENSMUSG00000014245	2.9477	2.43593	3.05796	4.99194	4.07578	3.5286	2.64792	1.86074	2.06582	3.01776	2.24989	2.82489	3.92982	2.25885	2.9628	2.24206	2.72541	2.79598	488.139	777.236	650.112	948.695	875.746	679.018	790.348	796.855	638.58	961.636	695.693	945.949	816.833	760.149	583.09	807.413	835.858	494.705
chr11.64187709.64188109	chr11	64078833	64080295	280	closest_left1	Cox10	ENSMUSG00000042148	5.82041	5.98291	5.24117	8.65248	5.306	5.85583	4.35036	3.74337	5.18125	5.85216	4.38051	5.47272	5.46086	5.44724	5.26443	6.26989	5.48498	5.25868	174.335	345.438	98.9301	375.721	409.924	291.008	246.984	159.371	343.851	219.32	542.98	351.981	272.278	281.991	310.154	326.81	292.55	238.191
chr11.64588620.64589020	chr11	64435324	64436996	281	closest_left1	Hs3st3a1	ENSMUSG00000047759	1.61093	0.748033	1.2123	0.993572	0.761111	0.338617	0.539481	0.327974	0.830376	0.672606	0.578324	0.848617	0.544197	0.758685	0.941199	0.769067	1.56924	1.13287	685.72	561.337	664.245	140.895	139.747	420.345	321.079	573.736	785.945	506.124	373.299	461.975	847.086	956.316	483.841	884.309	647.79	934.442
chr11.69114486.69114886	chr11	69095220	69096938	282	closest_left1	Per1	ENSMUSG00000020893	2.75682	1.09013	7.53128	11.0707	8.80699	1.12513	2.18223	1.88128	5.82435	4.54818	0.517823	1.81385	1.122	2.57776	6.58388	3.95798	4.8932	4.31685	255.692	259.079	268.525	507.223	577.62	355.676	395.174	180.62	229.234	303.674	169.681	351.981	514.302	318.772	471.435	269.138	271.654	421.415
chr11.70218434.70218834	chr11	70214168	70214649	283	closest_left1	Slc16a11	ENSMUSG00000040938	8.1634	6.1049	12.9989	20.6323	11.1516	4.00387	6.00511	6.54206	6.61107	8.55815	8.17018	8.43455	8.34891	7.68929	4.62697	9.48897	8.32718	7.86245	127.846	151.129	127.196	366.328	391.291	97.0026	259.333	350.616	229.234	168.708	322.395	175.99	196.645	220.688	99.2494	134.569	271.654	219.869
chr11.74756838.74757238	chr11	74722861	74724992	284	closest_left1	Pafah1b1	ENSMUSG00000020745	6.39586	8.49953	6.51211	8.76132	13.8682	12.906	9.16236	8.37086	7.59958	10.5342	5.66426	7.046	8.36187	6.32396	6.81646	9.08716	7.99362	7.21431	162.713	151.129	226.126	469.651	437.873	452.679	284.031	563.111	360.225	202.45	492.076	175.99	242.025	318.772	322.561	192.241	271.654	219.869
chr11.74867548.74867948	chr11	74830550	74832179	285	closest_left1	Mnt	ENSMUSG00000000282	2.88973	2.8391	3.83328	3.74584	2.75374	3.12289	1.45766	0.949302	2.84673	2.43353	1.81178	2.08703	1.48737	1.96069	2.95461	3.53077	3.55486	4.44141	395.16	561.337	621.847	601.153	717.367	824.522	1074.38	934.977	769.571	944.765	1255.64	747.96	983.225	833.711	831.214	711.292	835.858	677.929
chr11.74954900.74955300	chr11	74924434	74926798	286	closest_left1	Smg6	ENSMUSG00000038290	4.24935	3.96504	4.82869	5.58899	4.44814	4.94413	3.71622	3.24004	3.9322	4.59692	2.67336	4.31695	4.13752	3.58589	4.427	4.69729	4.46184	5.07066	360.293	323.848	254.392	450.865	512.405	533.514	358.126	446.239	343.851	472.382	356.331	461.975	529.429	281.991	396.998	326.81	397.033	348.126
chr11.75608564.75608964	chr11	75599704	75600042	287	closest_left1	Gm12338	ENSMUSG00000081485	433.181	643.269	414.517	802.974	654.515	711.482	604.878	536.044	525.344	537.583	389.161	464.748	557.64	401.352	480.922	618.155	463.81	499.693	104.601	194.309	155.462	291.184	307.443	388.01	234.635	308.117	65.4954	151.837	118.777	219.988	257.151	122.605	161.28	115.345	188.068	238.191
chr11.75659327.75659727	chr11	75650482	75651214	288	closest_left1	Myo1c	ENSMUSG00000017774	8.27682	5.66779	7.94232	9.72159	8.70722	9.63814	4.63012	3.11283	4.67178	7.66118	3.238	5.09034	8.1039	5.34869	6.43936	5.30687	8.87771	7.2759	232.447	302.258	282.658	441.472	419.24	582.016	321.079	393.115	392.972	303.674	339.363	329.982	408.416	208.428	359.779	326.81	459.722	439.738
chr11.75661115.75661515	chr11	75650482	75651214	289	closest_left1	Myo1c	ENSMUSG00000017774	8.27682	5.66779	7.94232	9.72159	8.70722	9.63814	4.63012	3.11283	4.67178	7.66118	3.238	5.09034	8.1039	5.34869	6.43936	5.30687	8.87771	7.2759	441.65	539.747	537.049	695.084	819.848	695.185	605.11	531.237	376.598	607.349	695.693	681.963	922.719	490.418	471.435	288.362	459.722	531.35
chr11.76749160.76749560	chr11	76621831	76623754	290	closest_left1	Abr	ENSMUSG00000017631	0.526598	0.335623	0.476583	0.40758	0.48947	0.800157	0.319928	0.211901	0.217499	0.402375	0.290616	0.380752	0.400948	0.476563	0.337833	0.325343	0.620542	0.406632	325.426	367.028	339.189	93.9302	37.2658	64.6684	197.587	329.367	130.991	134.966	84.8407	131.993	121.012	281.991	161.28	211.465	334.343	164.902
chr11.77199811.77200211	chr11	77077586	77078881	291	closest_left1	Mir423	ENSMUSG00000065518	0	0	0	0	0	1.01973	0	0	0	1.01277	0	0	0	0	0	0	0	0	604.363	496.567	494.651	826.586	717.367	614.35	827.395	764.981	704.075	624.22	526.012	769.958	710.947	563.981	818.808	480.603	626.894	567.994
chr11.79763551.79763951	chr11	79746798	79748014	292	closest_left1	Mir365-2	ENSMUSG00000065489	2.02342	5.48085	2.03029	1.24799	3.346	0	0.824928	2.30694	1.5786	0	0.813577	0.829043	2.01466	0.952953	0	1.93199	3.74166	3.14547	1906.07	1921.5	1823.14	526.009	596.253	905.358	1963.52	1721.21	1653.76	1602.73	2070.11	1605.91	2178.22	1900.37	1600.4	1211.12	2256.82	1539.08
chr11.83896693.83897093	chr11	83849602	83853752	293	closest_left1	Gm12576	ENSMUSG00000085235	0.447872	0.647014	0.411942	0.598507	0.452599	0.658997	0.517346	0.340419	0.495001	0.290887	0.210094	0.305839	0.520254	0.28124	0.419767	0.605814	0.241557	0.348115	581.118	647.696	833.84	263.005	111.797	307.175	568.063	573.736	376.598	388.028	118.777	131.993	332.784	343.293	384.592	307.586	292.55	201.546
chr11.84176396.84176796	chr11	84166531	84167480	294	closest_left1	Gm11437	ENSMUSG00000051452	4.5727	3.17084	4.03763	2.93312	2.62135	2.78102	2.23709	1.25122	3.3534	3.2966	2.79466	3.74709	2.18539	4.0487	2.5247	1.92107	2.70584	3.1277	313.804	237.489	197.86	28.1791	65.2152	32.3342	86.4443	95.6226	65.4954	33.7416	33.9363	21.9988	45.3796	73.5628	99.2494	0	83.5858	36.6448
chr11.86381941.86382341	chr11	86356021	86358417	295	closest_left1	Med13	ENSMUSG00000034297	1.89201	3.66954	1.72012	1.76652	3.6876	4.14252	3.30702	3.28931	2.41391	3.72724	1.5551	2.35558	2.21686	1.99874	2.43682	1.62686	1.73967	1.72247	650.853	777.236	692.511	187.86	186.329	452.679	493.967	690.608	376.598	303.674	542.98	483.974	453.796	649.804	682.34	499.827	794.065	513.027
chr11.86859983.86860383	chr11	86806832	86807949	296	closest_left1	Dhx40	ENSMUSG00000018425	7.36137	10.9923	8.13841	8.3541	12.955	12.919	8.81794	7.91471	7.8941	10.4315	5.55378	7.1729	7.51605	7.4129	7.25296	8.9712	7.02899	8.90511	918.167	1295.39	1102.36	1155.34	1397.47	1713.71	1024.98	1009.35	884.188	1147.21	916.279	1187.94	1225.25	993.097	1141.37	1326.46	982.134	842.83
chr11.88909462.88909862	chr11	88895412	88895966	297	closest_left1	Gm23507	ENSMUSG00000065012	0	0	0	0	0	0	0	0	0	0	0	0	0	0	0	0	0	0	755.454	1252.21	720.777	1437.13	1229.77	1180.2	1271.97	924.352	1211.66	1315.92	1357.45	1495.92	1482.4	1348.65	930.463	1134.22	1379.17	1649.02
chr11.89734103.89734503	chr11	89059857	89060896	298	closest_left1	Dgkeos	ENSMUSG00000063109	0	0	0.0533034	0	0	0	0	0	0.0414446	0	0	0	0	0	0	0	0	0.0550544	58.1118	107.949	56.5315	234.826	270.177	97.0026	185.238	95.6226	147.365	168.708	288.458	263.986	121.012	147.126	86.8432	0	125.379	109.934
chr11.90025866.90026266	chr11	90001551	90002930	299	closest_left1	Pctp	ENSMUSG00000020553	23.5112	40.8936	24.6766	89.008	86.8411	66.862	38.2054	38.1763	47.0089	61.9457	48.1537	39.1462	68.778	35.7467	37.8244	69.4919	57.2503	62.9202	162.713	107.949	127.196	272.398	381.975	291.008	172.889	244.369	343.851	320.545	254.522	175.99	166.392	171.646	198.499	211.465	250.757	238.191
chr11.90196060.90196460	chr11	90001551	90002930	300	closest_left1	Pctp	ENSMUSG00000020553	23.5112	40.8936	24.6766	89.008	86.8411	66.862	38.2054	38.1763	47.0089	61.9457	48.1537	39.1462	68.778	35.7467	37.8244	69.4919	57.2503	62.9202	197.58	345.438	325.056	479.044	456.506	549.682	419.872	499.363	360.225	337.416	424.203	417.977	378.163	380.074	285.342	288.362	376.136	439.738
chr11.90231524.90231924	chr11	90001551	90002930	301	closest_left1	Pctp	ENSMUSG00000020553	23.5112	40.8936	24.6766	89.008	86.8411	66.862	38.2054	38.1763	47.0089	61.9457	48.1537	39.1462	68.778	35.7467	37.8244	69.4919	57.2503	62.9202	244.07	367.028	226.126	526.009	409.924	307.175	284.031	393.115	392.972	253.062	407.235	219.988	317.657	245.209	272.936	326.81	334.343	256.514
chr11.90240844.90241244	chr11	90001551	90002930	302	closest_left1	Pctp	ENSMUSG00000020553	23.5112	40.8936	24.6766	89.008	86.8411	66.862	38.2054	38.1763	47.0089	61.9457	48.1537	39.1462	68.778	35.7467	37.8244	69.4919	57.2503	62.9202	639.23	885.185	763.175	1089.59	922.329	1050.86	1086.73	849.979	1326.28	826.669	1001.12	857.954	1089.11	747.888	1066.93	999.654	919.444	714.574
chr11.94182894.94183294	chr11	94136976	94138745	303	closest_left1	B230206L02Rik	ENSMUSG00000086003	0.543721	0.117822	0.65468	0.268281	0.359647	0	0.0886679	0.165309	0.593867	0	0.349791	0.267331	0.108273	0.512143	0.111186	0.519152	0.100544	0.338093	104.601	86.3595	98.9301	234.826	186.329	371.843	160.539	116.872	98.2431	151.837	84.8407	43.9976	121.012	49.0418	124.062	134.569	83.5858	109.934
chr11.94273822.94274222	chr11	94211413	94214861	304	closest_left1	Tob1	ENSMUSG00000037573	50.911	44.0537	73.0477	54.0037	64.4787	89.047	63.2368	46.2249	54.9804	97.9435	31.8604	36.0779	39.6944	43.3827	42.2813	35.7012	54.5812	55.5333	2324.47	2526.02	2303.66	2630.05	2822.88	3330.42	2667.42	1986.83	2341.46	2631.85	2799.74	3057.83	2586.64	2292.71	2332.36	2672.15	2653.85	2949.91
chr11.94281551.94281951	chr11	94211413	94214861	305	closest_left1	Tob1	ENSMUSG00000037573	50.911	44.0537	73.0477	54.0037	64.4787	89.047	63.2368	46.2249	54.9804	97.9435	31.8604	36.0779	39.6944	43.3827	42.2813	35.7012	54.5812	55.5333	348.671	690.876	833.84	826.586	791.898	1099.36	568.063	467.488	671.328	522.995	763.566	989.947	756.327	833.711	396.998	884.309	668.687	989.41
chr11.94346891.94347291	chr11	94327369	94329023	306	closest_left1	Ankrd40	ENSMUSG00000020864	13.2885	13.186	11.4097	16.0962	15.1192	19.9314	12.9631	10.8492	11.8838	13.7243	8.07344	9.55806	14.318	10.7609	12.6066	11.976	14.0099	13.9924	464.895	1381.75	904.504	1239.88	1211.14	1390.37	1296.66	1158.1	1113.42	1231.57	1289.58	1583.91	1769.8	870.493	1327.46	1268.79	1671.72	1374.18
chr11.94361800.94362200	chr11	94327369	94329023	307	closest_left1	Ankrd40	ENSMUSG00000020864	13.2885	13.186	11.4097	16.0962	15.1192	19.9314	12.9631	10.8492	11.8838	13.7243	8.07344	9.55806	14.318	10.7609	12.6066	11.976	14.0099	13.9924	476.517	1684.01	1003.43	1531.06	1732.86	905.358	1531.3	1391.84	1408.15	1552.11	1713.78	1693.91	2072.34	1262.83	2133.86	1653.27	1567.23	1612.37
chr11.94370351.94370751	chr11	94327369	94329023	308	closest_left1	Ankrd40	ENSMUSG00000020864	13.2885	13.186	11.4097	16.0962	15.1192	19.9314	12.9631	10.8492	11.8838	13.7243	8.07344	9.55806	14.318	10.7609	12.6066	11.976	14.0099	13.9924	383.538	712.466	452.252	882.944	959.595	970.026	815.046	701.232	523.963	776.057	661.757	967.948	877.339	711.107	880.839	768.965	731.376	696.251
chr11.94379476.94379876	chr11	94327369	94329023	309	closest_left1	Ankrd40	ENSMUSG00000020864	13.2885	13.186	11.4097	16.0962	15.1192	19.9314	12.9631	10.8492	11.8838	13.7243	8.07344	9.55806	14.318	10.7609	12.6066	11.976	14.0099	13.9924	174.335	194.309	226.126	394.507	400.607	339.509	555.713	456.864	294.729	320.545	475.108	395.979	529.429	294.251	421.81	288.362	397.033	403.093
chr11.94401423.94401823	chr11	94391408	94393039	310	closest_left1	Abcc3	ENSMUSG00000020865	16.2868	21.9126	18.5569	108.841	87.6701	77.2087	29.9001	21.6902	38.0725	59.3417	28.9929	42.0918	109.593	39.6353	36.9445	83.4124	72.5533	104.344	255.692	367.028	240.259	685.691	568.304	727.52	592.761	552.486	474.842	438.641	627.821	571.969	741.2	551.721	731.965	768.965	585.101	622.962
chr11.94404479.94404879	chr11	94391408	94393039	311	closest_left1	Abcc3	ENSMUSG00000020865	16.2868	21.9126	18.5569	108.841	87.6701	77.2087	29.9001	21.6902	38.0725	59.3417	28.9929	42.0918	109.593	39.6353	36.9445	83.4124	72.5533	104.344	1150.61	1662.42	961.036	1737.71	1760.81	1713.71	1716.54	1455.59	1850.24	1703.95	2002.24	2155.88	1784.93	1508.04	2133.86	1787.84	1901.58	2143.72
chr11.95178915.95179315	chr11	95075845	95076958	312	closest_left1	Itga3	ENSMUSG00000001507	2.52024	1.22556	2.32967	2.71715	1.57514	1.86874	1.16501	0.935167	1.57915	2.02997	1.26069	1.73997	1.97584	1.23366	1.68407	1.93266	2.6421	1.80979	46.4895	64.7696	254.392	338.149	270.177	161.671	185.238	116.872	212.86	118.096	135.745	197.989	151.265	220.688	173.686	211.465	250.757	164.902
chr11.95251824.95252224	chr11	95075845	95076958	313	closest_left1	Itga3	ENSMUSG00000001507	2.52024	1.22556	2.32967	2.71715	1.57514	1.86874	1.16501	0.935167	1.57915	2.02997	1.26069	1.73997	1.97584	1.23366	1.68407	1.93266	2.6421	1.80979	151.091	323.848	155.462	610.546	549.671	565.849	172.889	180.62	180.112	219.32	84.8407	175.99	151.265	110.344	223.311	115.345	146.275	238.191
chr11.95439018.95439418	chr11	95414126	95415281	314	closest_left1	Spop	ENSMUSG00000057522	35.5466	42.9057	37.4668	48.4056	55.677	56.3671	42.6717	32.9072	35.9314	41.1303	28.7006	37.5056	41.214	32.4686	34.9511	46.7493	36.4809	37.5452	464.895	151.129	197.86	28.1791	83.8481	64.6684	135.841	127.497	130.991	134.966	67.8725	65.9964	45.3796	220.688	124.062	134.569	83.5858	201.546
chr11.97321351.97321751	chr11	97315783	97316423	315	closest_left1	Mrpl45	ENSMUSG00000018882	9.20984	10.1679	9.19729	17.2295	14.0989	14.0437	9.57374	9.05715	9.97751	11.3538	8.8102	10.9807	11.3864	9.70279	9.99679	15.2951	10.2507	10.178	11.6224	86.3595	42.3986	422.686	456.506	323.342	111.143	53.1237	196.486	269.933	118.777	153.992	75.6327	122.605	99.2494	153.793	104.482	146.579
chr11.97594236.97594636	chr11	97575028	97575668	316	closest_left1	Srcin1	ENSMUSG00000038453	0.0309594	0.0447253	0.0310645	0.0509196	0.0796376	0.10123	0.0925602	0.0235317	0.0241534	0.0402155	0.0414939	0.0676523	0.174677	0.0583228	0.0422061	0.019707	0.152665	0.10695	104.601	129.539	84.7973	159.681	251.544	307.175	234.635	233.744	212.86	151.837	186.649	329.982	151.265	171.646	148.874	134.569	125.379	201.546
chr11.97974493.97974893	chr11	97883482	97884904	317	closest_left1	Fbxo47	ENSMUSG00000070336	0.257292	0.223017	0.0516331	0.31738	0.453832	0.252386	0.209791	0.234675	0.281022	0.200529	0.0413809	0.210837	0.307413	0.19388	0.105228	0.147399	0.142734	0.106658	69.7342	151.129	141.329	291.184	232.911	355.676	308.73	212.495	147.365	269.933	237.554	109.994	181.518	269.73	235.717	249.913	208.965	293.158
chr11.99441196.99441596	chr11	99385386	99386986	318	closest_left1	Gm11940	ENSMUSG00000087692	0.27173	0	0	0.33519	0.299562	0	0	0	0	0	0.43703	0.222669	0	0	0.277831	0	0.251239	0	34.8671	43.1798	42.3986	197.253	279.494	194.005	74.0951	10.6247	16.3738	67.4832	84.8407	109.994	30.2531	36.7814	74.4371	57.6723	20.8965	0
chr11.100486125.100486525	chr11	100471699	100472882	319	closest_left1	Klhl11	ENSMUSG00000048732	0.284107	0.461738	0.285072	0.525687	0.574212	0.371587	0.270265	0.215945	0.812716	0.230655	0.456936	0.582028	1.08436	0.35681	0.484144	0.226058	0.306463	0.147218	209.203	280.668	268.525	619.94	503.088	404.178	296.38	446.239	392.972	421.77	475.108	351.981	438.669	294.251	285.342	403.706	292.55	348.126
chr11.100490469.100490869	chr11	100471699	100472882	320	closest_left1	Klhl11	ENSMUSG00000048732	0.284107	0.461738	0.285072	0.525687	0.574212	0.371587	0.270265	0.215945	0.812716	0.230655	0.456936	0.582028	1.08436	0.35681	0.484144	0.226058	0.306463	0.147218	302.182	626.106	438.119	929.909	736	711.353	444.571	541.861	491.215	455.512	424.203	571.969	680.694	465.898	508.653	576.723	689.583	751.218
chr11.101163154.101163554	chr11	101120098	101120771	321	closest_left1	Tubg1	ENSMUSG00000035198	21.3522	14.2492	18.5647	28.9911	16.2073	17.9038	15.9423	13.7209	16.229	15.3457	12.8679	15.0794	30.371	20.6773	19.991	22.0107	26.6771	26.7407	139.468	237.489	169.595	976.874	670.785	533.514	370.476	318.742	409.346	522.995	542.98	395.979	529.429	392.335	396.998	634.396	501.515	604.639
chr11.102263669.102264069	chr11	102229236	102230274	322	closest_left1	Mir8101	ENSMUSG00000098863	9.18742	18.8028	15.3643	25.1846	7.87767	11.015	9.15595	7.75909	11.9461	6.96162	10.6718	10.8747	19.3117	18.2692	18.7874	14.6204	11.3261	13.7532	592.741	1079.49	621.847	1070.8	922.329	759.854	963.236	786.23	1031.55	944.765	1187.77	1209.93	1331.13	1005.36	1352.27	1191.9	1128.41	989.41
chr11.104525684.104526084	chr11	104468453	104469834	323	closest_left1	Kansl1	ENSMUSG00000018412	5.14303	4.35789	4.44926	4.94111	5.34269	5.61091	4.12632	3.53324	3.87094	5.29956	2.79698	4.24146	4.72685	3.15192	3.47196	3.21079	4.73995	4.32209	46.4895	172.719	98.9301	281.791	223.595	194.005	234.635	138.122	245.608	253.062	203.618	329.982	272.278	183.907	148.874	153.793	146.275	183.224
chr11.106057775.106058175	chr11	106037221	106037862	324	closest_left1	Dcaf7	ENSMUSG00000049354	6.85449	7.50679	8.00859	7.7032	9.00268	9.56916	7.36665	6.0385	6.4575	7.70382	5.17039	6.22249	7.21111	5.8299	6.08276	7.62084	7.48211	6.33779	360.293	755.646	381.588	685.691	661.468	614.35	938.538	605.61	736.823	776.057	916.279	923.95	801.706	698.846	570.684	634.396	605.997	586.317
chr11.106102877.106103277	chr11	106084459	106085968	325	closest_left1	Map3k3	ENSMUSG00000020700	4.42205	4.57759	3.95661	3.75233	4.50236	5.00082	3.78938	2.69746	3.384	4.06113	2.03849	3.85444	3.30918	3.52851	4.46374	3.57679	4.349	4.08659	92.9789	280.668	84.7973	272.398	204.962	291.008	185.238	138.122	180.112	219.32	152.713	241.987	272.278	220.688	161.28	153.793	208.965	256.514
chr11.107055122.107055522	chr11	107027456	107028703	326	closest_left1	1810010H24Rik	ENSMUSG00000078607	2.08466	2.69586	1.61941	2.40561	1.92751	2.96842	1.86429	1.27783	1.83623	1.50683	0.973396	1.10211	1.20521	1.20349	1.23763	2.11888	1.92746	2.16045	185.958	323.848	141.329	356.935	344.709	339.509	284.031	233.744	442.094	253.062	237.554	395.979	166.392	257.47	235.717	307.586	292.55	348.126
chr11.107110000.107110400	chr11	107027456	107028703	327	closest_left1	1810010H24Rik	ENSMUSG00000078607	2.08466	2.69586	1.61941	2.40561	1.92751	2.96842	1.86429	1.27783	1.83623	1.50683	0.973396	1.10211	1.20521	1.20349	1.23763	2.11888	1.92746	2.16045	534.629	215.899	621.847	103.323	121.114	129.337	234.635	201.87	360.225	84.354	373.299	219.988	257.151	343.293	210.905	346.034	564.204	567.994
chr11.107403173.107403573	chr11	107130431	107132719	328	closest_left1	Bptf	ENSMUSG00000040481	1.83474	2.24948	2.51922	2.91838	3.05174	2.75489	2.55897	2.0429	2.27894	2.57928	1.57897	2.90804	2.8764	2.53922	2.77277	2.10528	2.29905	2.0599	778.699	626.106	961.036	347.542	288.81	355.676	444.571	541.861	638.58	590.478	509.044	483.974	468.923	490.418	508.653	442.155	397.033	458.06
chr11.107849825.107850225	chr11	107546936	107548827	329	closest_left1	Helz	ENSMUSG00000020721	0.903841	1.16699	1.02783	1.36578	1.22891	1.41118	1.27742	0.81294	1.09297	1.08601	0.860086	0.894952	1.13241	0.964861	1.10126	1.06436	1.07246	0.967923	348.671	129.539	268.525	56.3581	37.2658	16.1671	86.4443	63.7484	130.991	134.966	0	153.992	121.012	245.209	24.8124	173.017	104.482	293.158
chr11.108003047.108003447	chr11	107546936	107548827	330	closest_left1	Helz	ENSMUSG00000020721	0.903841	1.16699	1.02783	1.36578	1.22891	1.41118	1.27742	0.81294	1.09297	1.08601	0.860086	0.894952	1.13241	0.964861	1.10126	1.06436	1.07246	0.967923	34.8671	172.719	141.329	713.87	661.468	646.684	123.492	116.872	147.365	269.933	305.426	241.987	181.518	183.907	173.686	249.913	208.965	293.158
chr11.111242376.111242776	chr11	111066189	111067060	331	closest_left1	Kcnj2	ENSMUSG00000041695	0.187326	0.0225516	0.125308	0.179725	0.137675	0.347091	0.135771	0.0791017	0.0324766	0.162221	0.0167378	0.187616	0.0828955	0.156842	0.14897	0.0596204	0.115466	0.107854	278.937	194.309	226.126	46.9651	46.5823	32.3342	172.889	159.371	180.112	67.4832	135.745	153.992	121.012	281.991	111.656	230.689	125.379	219.869
chr11.111996585.111996985	chr11	111066189	111067060	332	closest_left1	Kcnj2	ENSMUSG00000041695	0.187326	0.0225516	0.125308	0.179725	0.137675	0.347091	0.135771	0.0791017	0.0324766	0.162221	0.0167378	0.187616	0.0828955	0.156842	0.14897	0.0596204	0.115466	0.107854	127.846	86.3595	169.595	356.935	251.544	323.342	185.238	169.996	261.982	134.966	118.777	109.994	45.3796	122.605	285.342	326.81	62.6894	91.612
chr11.113101226.113101626	chr11	112782182	112784123	333	closest_left1	Sox9	ENSMUSG00000000567	2.24705	4.09731	2.11719	1.69014	0.876083	3.25254	2.10032	1.74959	1.56065	1.7086	1.82902	2.26799	2.97399	1.83262	3.054	2.19784	2.81236	3.57831	1185.48	1576.06	1088.23	403.9	484.455	646.684	1037.33	934.977	1080.67	961.636	848.407	1341.93	741.2	944.056	1153.77	845.861	1065.72	1007.73
chr11.113126282.113126682	chr11	112782182	112784123	334	closest_left1	Sox9	ENSMUSG00000000567	2.24705	4.09731	2.11719	1.69014	0.876083	3.25254	2.10032	1.74959	1.56065	1.7086	1.82902	2.26799	2.97399	1.83262	3.054	2.19784	2.81236	3.57831	604.363	734.056	508.784	225.433	139.747	258.674	568.063	541.861	458.468	354.287	254.522	483.974	635.314	723.367	508.653	615.172	501.515	806.186
chr11.113132759.113133159	chr11	112782182	112784123	335	closest_left1	Sox9	ENSMUSG00000000567	2.24705	4.09731	2.11719	1.69014	0.876083	3.25254	2.10032	1.74959	1.56065	1.7086	1.82902	2.26799	2.97399	1.83262	3.054	2.19784	2.81236	3.57831	1464.42	1770.37	1427.42	582.367	409.924	889.191	1234.92	1264.34	1277.16	961.636	899.311	945.949	1210.12	1275.09	1141.37	941.982	1337.37	1190.96
chr11.113147901.113148301	chr11	112782182	112784123	336	closest_left1	Sox9	ENSMUSG00000000567	2.24705	4.09731	2.11719	1.69014	0.876083	3.25254	2.10032	1.74959	1.56065	1.7086	1.82902	2.26799	2.97399	1.83262	3.054	2.19784	2.81236	3.57831	1011.15	1684.01	1130.63	422.686	363.342	630.517	1012.63	903.102	835.066	708.574	1085.96	769.958	1089.11	919.535	769.183	788.189	1065.72	989.41
chr11.113194791.113195191	chr11	112782182	112784123	337	closest_left1	Sox9	ENSMUSG00000000567	2.24705	4.09731	2.11719	1.69014	0.876083	3.25254	2.10032	1.74959	1.56065	1.7086	1.82902	2.26799	2.97399	1.83262	3.054	2.19784	2.81236	3.57831	1046.01	993.134	1045.83	122.109	93.1645	355.676	395.174	488.738	540.337	286.804	254.522	285.985	75.6327	257.47	645.121	288.362	146.275	73.2896
chr11.115433069.115433469	chr11	115418936	115421087	338	closest_left1	Atp5h	ENSMUSG00000034566	77.4231	95.3675	85.6019	126.512	109.91	107.661	87.8511	75.9554	106.866	82.5864	72.2124	90.9514	98.6507	81.3776	94.8989	162.471	86.0302	88.1734	941.412	1532.88	1356.76	1662.57	1621.06	1794.55	1481.9	1232.47	1146.17	1434.02	1391.39	1539.92	1784.93	613.023	1153.77	903.533	1337.37	1099.34
chr11.115457617.115458017	chr11	115447615	115448269	339	closest_left1	Mir3968	ENSMUSG00000093096	1.13312	1.22771	0	15.3752	2.49835	5.55755	4.6196	0.861259	0.884014	2.20783	6.37845	1.85706	5.64104	0	0	2.16382	0	2.34862	151.091	237.489	141.329	375.721	419.24	355.676	172.889	244.369	114.617	202.45	220.586	373.98	166.392	73.5628	260.53	134.569	167.172	256.514
chr11.115777854.115778254	chr11	115707068	115709322	340	closest_left1	Grb2	ENSMUSG00000059923	15.7766	16.6726	15.3622	21.1387	17.7352	22.7943	14.0362	13.8227	13.9453	16.6571	11.187	13.756	18.107	12.1884	16.1705	16.622	17.8922	18.5248	557.874	690.876	537.049	882.944	717.367	646.684	568.063	690.608	720.449	792.928	746.598	989.947	695.821	956.316	1253.02	711.292	1044.82	842.83
chr11.116682204.116682604	chr11	116671612	116672582	341	closest_left1	Snhg16	ENSMUSG00000020812	1.30618	1.28255	1.06488	0.855967	0.809982	1.001	0.931907	0.96178	1.08273	0.477196	0.59084	0.869659	0.934754	0.65361	0.709491	0.818449	1.5096	0.592231	941.412	1165.85	1144.76	1512.28	1602.43	1438.87	1543.65	1328.09	1260.79	1670.21	1306.55	1671.91	1376.51	1140.22	1699.65	1537.93	1441.86	1374.18
chr11.117595845.117596245	chr11	117266140	117267694	342	closest_left1	Gm16045	ENSMUSG00000086050	0	0	0	0	0	0	0	0	0	0	0	0.0312741	0	0	0	0	0.0352868	0	244.07	194.309	197.86	413.293	400.607	355.676	172.889	318.742	180.112	286.804	135.745	131.993	242.025	183.907	434.216	249.913	250.757	164.902
chr11.119192141.119192541	chr11	119084297	119086341	343	closest_left1	Cbx4	ENSMUSG00000039989	4.84999	5.58478	4.21177	6.92165	4.1719	6.1869	3.90139	4.08313	7.0755	4.49194	4.31992	4.70502	5.30539	5.34678	5.95956	6.14675	5.42936	8.13677	104.601	237.489	169.595	403.9	363.342	339.509	308.73	276.243	425.72	253.062	305.426	285.985	332.784	257.47	272.936	307.586	376.136	329.803
chr11.119562506.119562906	chr11	119491325	119492253	344	closest_left1	Endov	ENSMUSG00000039850	1.75376	1.48013	1.64857	2.07225	1.68917	1.79276	1.24935	1.0664	1.71387	1.24096	1.36577	1.61865	2.05864	1.73885	1.51001	1.49825	2.1677	1.85578	499.762	928.365	452.252	779.621	866.43	662.851	777.999	711.857	933.309	742.315	678.725	989.947	665.567	796.93	942.87	653.62	689.583	787.863
chr11.119577290.119577690	chr11	119491325	119492253	345	closest_left1	Endov	ENSMUSG00000039850	1.75376	1.48013	1.64857	2.07225	1.68917	1.79276	1.24935	1.0664	1.71387	1.24096	1.36577	1.61865	2.05864	1.73885	1.51001	1.49825	2.1677	1.85578	674.097	1640.83	989.301	1615.6	1425.42	1891.55	1395.46	1051.85	1228.04	1720.82	1510.16	1561.92	1316.01	980.837	1352.27	999.654	1170.2	1319.21
chr11.120135425.120135825	chr11	120098841	120099751	346	closest_left1	Ndufaf8	ENSMUSG00000078572	15.6245	13.8375	15.1322	29.8319	18.1235	17.3257	13.0722	13.0118	18.6554	10.8538	14.7497	21.9329	28.1375	20.22	22.5043	26.2046	21.3553	20.135	174.335	64.7696	240.259	234.826	344.709	452.679	209.936	286.868	147.365	219.32	135.745	241.987	226.898	171.646	210.905	153.793	146.275	201.546
chr11.120510168.120510568	chr11	120491789	120493899	347	closest_left1	Slc25a10	ENSMUSG00000025792	59.4271	48.149	58.2795	230.678	135.764	112.727	49.4985	42.3525	71.5143	77.3219	67.1998	75.5454	98.2895	64.4091	68.5074	84.5488	80.4777	93.9448	1069.26	1295.39	1102.36	1568.63	1416.1	1713.71	963.236	1083.72	1211.66	1248.44	1544.1	1297.93	1300.88	576.242	992.494	1307.24	1232.89	1209.28
chr11.120898280.120898680	chr11	120831092	120832027	348	closest_left1	Gm11773	ENSMUSG00000087638	0.911964	0.988096	1.37259	2.81236	2.01074	0.447287	0.557698	0.519875	0.53361	0.666347	0.916707	0.186827	2.72404	0.21475	0.23311	0.870754	1.05399	0.472559	371.916	410.208	282.658	544.795	531.038	598.183	296.38	318.742	491.215	388.028	458.14	461.975	453.796	404.595	446.622	307.586	438.826	513.027
chr12.8089850.8090250	chr12	7977136	7981834	349	closest_left1	Apob	ENSMUSG00000020609	234.129	324.003	234.826	327.748	581.053	430.006	410.936	300.977	346.386	465.737	243.915	306.946	379.57	297.787	314.342	263.319	290.36	318.203	1022.77	518.157	650.112	187.86	177.013	226.339	370.476	393.115	884.188	590.478	322.395	725.961	756.327	833.711	645.121	961.206	626.894	1007.73
chr12.8563290.8563690	chr12	8511236	8512573	350	closest_left1	5033421B08Rik	ENSMUSG00000112276	0.9908	0.780737	1.53643	0.555542	0.695088	0.618487	0.587548	0.342313	0.913528	1.40402	1.30379	0.516669	0.269048	0.848416	1.19724	0.602018	0.999363	0.653431	546.251	820.415	621.847	150.288	149.063	210.172	456.92	488.738	360.225	590.478	475.108	461.975	423.543	576.242	545.872	422.931	376.136	403.093
chr12.11609033.11609433	chr12	11265261	11267165	351	closest_left1	Gen1	ENSMUSG00000051235	0.233542	0.284668	0.131813	0.162047	0.225279	0.200452	0.273736	0.244077	0.148038	0.270184	0.10564	0.107649	0.145331	0.137486	0.119393	0.0975574	0.202434	0.166397	11.6224	43.1798	42.3986	131.502	130.43	242.507	197.587	169.996	81.8692	118.096	118.777	131.993	121.012	159.386	86.8432	115.345	104.482	201.546
chr12.12787797.12788197	chr12	12262107	12263964	352	closest_left1	Fam49a	ENSMUSG00000020589	0.269875	0.165696	0.171501	0.277418	0.416523	0.520634	0.0953553	0.0820507	0.11931	0.201572	0.173618	0.27275	0.14331	0.211834	0.340319	0.206144	0.241206	0.19578	976.279	842.005	777.308	253.612	251.544	113.17	506.317	446.239	671.328	354.287	441.171	461.975	378.163	649.804	731.965	249.913	480.619	311.481
chr12.15850039.15850439	chr12	15813579	15816785	353	closest_left1	Trib2	ENSMUSG00000020601	0.182971	0.368171	0.786824	0.451405	0.662768	0.564088	0.362321	0.298013	0.101962	0.356512	0.189178	0.257032	0.23423	0.123103	0.374159	0.349406	0.555855	0.379246	499.762	755.646	876.238	1221.09	1332.25	1164.03	827.395	849.979	1228.04	1164.09	1102.93	945.949	968.098	441.377	694.746	422.931	752.272	806.186
chr12.25239935.25240335	chr12	25096279	25097168	354	closest_left1	Id2	ENSMUSG00000020644	36.3917	75.8884	35.4892	32.3923	39.7604	79.1004	62.7947	44.5467	45.506	49.7169	40.7389	45.5504	59.2795	46.9738	34.9753	32.4396	56.8954	70.1792	708.964	928.365	579.448	798.407	1043.44	1099.36	1037.33	966.851	753.197	927.894	797.502	923.95	1058.86	735.628	955.276	1134.22	1023.93	1062.7
chr12.25794627.25795027	chr12	25096279	25097168	355	closest_left1	Id2	ENSMUSG00000020644	36.3917	75.8884	35.4892	32.3923	39.7604	79.1004	62.7947	44.5467	45.506	49.7169	40.7389	45.5504	59.2795	46.9738	34.9753	32.4396	56.8954	70.1792	1754.98	1446.52	1498.08	544.795	624.202	582.016	1111.43	1264.34	1490.02	1164.09	1018.09	1077.94	1195	1888.11	967.682	1787.84	961.237	1795.6
chr12.27941204.27941604	chr12	26469071	26470429	356	closest_left1	Cmpk2	ENSMUSG00000020638	1.3065	2.3003	1.36555	1.27586	1.65036	4.29865	1.53136	2.06884	0.870636	1.69711	1.42273	1.0483	2.52038	1.64083	1.44715	1.68927	1.6358	2.17204	139.468	107.949	98.9301	309.97	326.076	388.01	284.031	169.996	114.617	202.45	237.554	241.987	166.392	196.167	173.686	153.793	188.068	183.224
chr12.30215093.30215493	chr12	29937878	29939284	357	closest_left1	Pxdn	ENSMUSG00000020674	0.79863	1.04345	1.03703	1.24592	1.61844	1.24423	0.622458	0.428487	0.54976	0.926794	0.680005	0.731428	0.818558	0.973497	0.744512	1.04289	1.5311	0.87635	767.076	604.517	621.847	967.481	913.012	1083.2	753.3	881.853	851.44	708.574	950.215	505.973	937.845	649.804	731.965	768.965	710.48	677.929
chr12.30226178.30226578	chr12	29937878	29939284	358	closest_left1	Pxdn	ENSMUSG00000020674	0.79863	1.04345	1.03703	1.24592	1.61844	1.24423	0.622458	0.428487	0.54976	0.926794	0.680005	0.731428	0.818558	0.973497	0.744512	1.04289	1.5311	0.87635	69.7342	129.539	113.063	253.612	232.911	323.342	246.984	159.371	114.617	320.545	152.713	153.992	196.645	220.688	235.717	211.465	271.654	91.612
chr12.30246441.30246841	chr12	29937878	29939284	359	closest_left1	Pxdn	ENSMUSG00000020674	0.79863	1.04345	1.03703	1.24592	1.61844	1.24423	0.622458	0.428487	0.54976	0.926794	0.680005	0.731428	0.818558	0.973497	0.744512	1.04289	1.5311	0.87635	162.713	388.618	197.86	385.114	484.455	549.682	456.92	308.117	360.225	371.158	559.948	395.979	499.176	294.251	347.373	480.603	397.033	403.093
chr12.30341529.30341929	chr12	29937878	29939284	360	closest_left1	Pxdn	ENSMUSG00000020674	0.79863	1.04345	1.03703	1.24592	1.61844	1.24423	0.622458	0.428487	0.54976	0.926794	0.680005	0.731428	0.818558	0.973497	0.744512	1.04289	1.5311	0.87635	732.209	712.466	593.581	65.7512	111.797	274.841	568.063	881.853	491.215	303.674	407.235	285.985	710.947	551.721	856.026	595.948	543.308	476.382
chr12.31401618.31402018	chr12	31350391	31351761	361	closest_left1	Dld	ENSMUSG00000020664	26.4281	38.4013	24.6655	35.4464	60.6102	57.9747	35.5971	32.4346	29.4751	43.5811	19.3474	23.4968	26.8037	21.3867	22.1142	25.1457	24.7765	25.8903	185.958	129.539	254.392	469.651	475.139	420.345	123.492	138.122	180.112	236.191	101.809	263.986	105.886	171.646	260.53	211.465	167.172	201.546
chr12.31539383.31539783	chr12	31498570	31500555	362	closest_left1	Cbll1	ENSMUSG00000020659	1.49876	1.99154	1.50384	1.36042	3.89685	2.60748	2.53634	2.38582	1.787	2.94781	1.20524	1.4367	1.54857	1.46498	1.38784	1.40403	2.01323	1.49463	34.8671	86.3595	56.5315	216.04	167.696	194.005	123.492	191.245	49.1215	168.708	203.618	197.989	151.265	147.126	124.062	134.569	125.379	201.546
chr12.32306539.32306939	chr12	32208095	32208668	363	closest_left1	Pik3cg	ENSMUSG00000020573	0.0537914	0.0728525	0.0539739	0.0829423	0.103777	0.224254	0.0219302	0.0306643	0.0524575	0.157215	0.0216285	0.0771386	0.0803376	0.0126668	0.109998	0.0642008	0.149205	0.0836204	290.559	431.798	339.189	526.009	614.886	533.514	284.031	212.495	376.598	489.253	610.853	307.983	544.555	416.856	620.309	461.379	250.757	458.06
chr12.32919398.32919798	chr12	32819626	32820011	364	closest_left1	Nampt	ENSMUSG00000020572	7.71254	7.84627	9.40343	13.9387	25.4827	13.0416	6.28865	6.52675	9.70771	14.3068	4.50735	4.46443	5.35753	5.80747	6.25813	8.39156	9.53554	7.78381	383.538	323.848	325.056	497.83	642.835	662.851	370.476	297.493	556.711	320.545	509.044	483.974	378.163	343.293	421.81	461.379	501.515	274.836
chr12.32929891.32930291	chr12	32819626	32820011	365	closest_left1	Nampt	ENSMUSG00000020572	7.71254	7.84627	9.40343	13.9387	25.4827	13.0416	6.28865	6.52675	9.70771	14.3068	4.50735	4.46443	5.35753	5.80747	6.25813	8.39156	9.53554	7.78381	708.964	842.005	763.175	1117.77	1117.97	953.859	765.65	743.731	867.814	1012.25	1102.93	901.951	952.972	1029.88	744.371	692.068	898.548	1062.7
chr12.34238600.34239000	chr12	33957546	33959002	366	closest_left1	Twist1	ENSMUSG00000035799	0.348008	0.0754121	0.279351	0.515139	0.460383	0.273098	0	0.158709	0.0543006	0.135616	0.0559709	0.171105	0.346501	0.131119	0.213493	0.132913	0.0643529	0.72132	348.671	194.309	226.126	56.3581	46.5823	80.8355	185.238	254.994	114.617	202.45	203.618	175.99	121.012	196.167	310.154	173.017	104.482	128.257
chr12.40027328.40027728	chr12	38778305	38781519	367	closest_left1	Etv1	ENSMUSG00000004151	0.0340889	0.0461684	0.0256534	0.0315375	0.103346	0.0835973	0.0347442	0.0323879	0.0199462	0.107934	0.0205597	0.0419011	0.0254559	0.0321091	0.0174272	0.0406856	0.0472773	0.0618244	383.538	885.185	692.511	920.516	913.012	662.851	950.887	924.352	556.711	708.574	1153.83	857.954	831.959	527.2	707.152	865.085	794.065	549.672
chr12.41084645.41085045	chr12	41023974	41025280	368	closest_left1	Immp2l	ENSMUSG00000056899	8.90658	11.7946	9.06093	16.8614	15.5465	16.5634	11.196	10.0606	12.7391	12.7143	10.2958	10.8463	11.5161	9.43798	9.61248	13.7011	10.6368	11.3457	581.118	582.927	409.853	723.263	698.734	970.026	481.618	414.365	507.589	506.124	627.821	329.982	514.302	539.46	396.998	749.74	417.929	989.41
chr12.44245593.44245993	chr12	44221557	44222431	369	closest_left1	Pnpla8	ENSMUSG00000036257	5.13236	9.50189	6.26475	8.86533	15.9341	12.8764	8.94326	8.12405	7.85846	11.1061	4.91797	6.16442	7.45823	5.21078	5.72167	6.86213	6.20144	7.39018	464.895	410.208	423.986	610.546	652.152	630.517	592.761	605.61	376.598	522.995	746.598	549.97	741.2	625.284	669.934	519.051	417.929	494.705
chr12.51105395.51105795	chr12	50648595	50649412	370	closest_left1	Prkd1	ENSMUSG00000002688	0.0620375	0.0336083	0	0	0.0683916	0.0912819	0.12646	0.0235768	0.0483993	0.120878	0	0.0508365	0.308844	0.0876518	0.0317152	0.0888512	0.0573592	0.0964393	267.314	259.079	226.126	46.9651	55.8987	32.3342	172.889	159.371	147.365	101.225	135.745	241.987	121.012	196.167	198.499	192.241	292.55	128.257
chr12.51471104.51471504	chr12	51377019	51378410	371	closest_left1	Scfd1	ENSMUSG00000020952	3.32307	4.45863	2.4878	2.75046	4.48913	4.98245	3.46066	2.70902	2.5791	3.46389	1.86921	1.94002	2.49436	2.22998	2.07734	2.29337	2.45957	2.8818	406.783	410.208	664.245	845.372	745.316	727.52	852.094	584.36	736.823	657.961	610.853	505.973	771.453	821.451	558.278	730.516	397.033	677.929
chr12.51475727.51476127	chr12	51377019	51378410	372	closest_left1	Scfd1	ENSMUSG00000020952	3.32307	4.45863	2.4878	2.75046	4.48913	4.98245	3.46066	2.70902	2.5791	3.46389	1.86921	1.94002	2.49436	2.22998	2.07734	2.29337	2.45957	2.8818	46.4895	107.949	141.329	234.826	307.443	226.339	246.984	106.247	81.8692	67.4832	84.8407	131.993	121.012	147.126	173.686	192.241	83.5858	73.2896
chr12.51492652.51493052	chr12	51377019	51378410	373	closest_left1	Scfd1	ENSMUSG00000020952	3.32307	4.45863	2.4878	2.75046	4.48913	4.98245	3.46066	2.70902	2.5791	3.46389	1.86921	1.94002	2.49436	2.22998	2.07734	2.29337	2.45957	2.8818	34.8671	21.5899	56.5315	319.363	242.228	161.671	98.7935	127.497	130.991	50.6124	50.9044	87.9952	151.265	159.386	74.4371	153.793	125.379	128.257
chr12.55054749.55055149	chr12	54984629	54986862	374	closest_left1	Gm20403	ENSMUSG00000092233	0.609202	0.330029	0.305635	0.751475	1.0074	0.597586	0.745096	0.231521	0	0.593502	0.979792	0.499209	1.81969	1.14764	0	0.290837	0.563261	0.315675	46.4895	151.129	56.5315	263.005	279.494	145.504	246.984	212.495	114.617	50.6124	169.681	87.9952	136.139	147.126	124.062	134.569	0	54.9672
chr12.55059498.55059898	chr12	54984629	54986862	375	closest_left1	Gm20403	ENSMUSG00000092233	0.609202	0.330029	0.305635	0.751475	1.0074	0.597586	0.745096	0.231521	0	0.593502	0.979792	0.499209	1.81969	1.14764	0	0.290837	0.563261	0.315675	185.958	323.848	339.189	666.905	596.253	485.013	407.523	254.994	245.608	202.45	424.203	241.987	242.025	183.907	434.216	192.241	167.172	128.257
chr12.55062401.55062801	chr12	54984629	54986862	376	closest_left1	Gm20403	ENSMUSG00000092233	0.609202	0.330029	0.305635	0.751475	1.0074	0.597586	0.745096	0.231521	0	0.593502	0.979792	0.499209	1.81969	1.14764	0	0.290837	0.563261	0.315675	197.58	237.489	197.86	610.546	624.202	679.018	308.73	371.866	180.112	151.837	458.14	329.982	226.898	196.167	334.967	153.793	104.482	109.934
chr12.56952191.56952591	chr12	56344964	56346191	377	closest_left1	Mbip	ENSMUSG00000021028	1.67621	3.1964	1.34552	1.65413	2.29138	2.49925	2.46014	0.968279	1.8308	2.35153	1.07835	1.15379	1.86922	0.88416	1.09686	1.92055	1.67379	1.4592	232.447	582.927	409.853	713.87	652.152	533.514	568.063	488.738	376.598	320.545	661.757	373.98	363.037	355.553	409.404	499.827	250.757	238.191
chr12.57399514.57399914	chr12	57230358	57231442	378	closest_left1	Prps1l3	ENSMUSG00000079104	9.55243	16.2029	10.9069	13.2461	16.7767	18.6113	13.3753	14.371	12.1809	16.2378	8.52932	8.96138	12.1348	10.3008	9.96898	10.1901	12.2431	12.6989	871.677	259.079	621.847	197.253	214.278	129.337	296.38	382.49	573.085	337.416	169.681	351.981	317.657	600.763	210.905	403.706	334.343	476.382
chr12.57650390.57650790	chr12	57541934	57546943	379	closest_left1	Foxa1	ENSMUSG00000035451	12.6696	6.60535	9.26109	5.96572	5.78217	5.7129	5.41522	5.954	7.121	11.945	3.28659	5.74923	8.57939	12.5113	5.39755	7.67452	10.2342	10.6948	1255.22	474.977	763.175	131.502	121.114	97.0026	321.079	456.864	1015.18	826.669	475.108	505.973	710.947	1348.65	396.998	999.654	417.929	916.12
chr12.57898135.57898535	chr12	57541934	57546943	380	closest_left1	Foxa1	ENSMUSG00000035451	12.6696	6.60535	9.26109	5.96572	5.78217	5.7129	5.41522	5.954	7.121	11.945	3.28659	5.74923	8.57939	12.5113	5.39755	7.67452	10.2342	10.6948	185.958	280.668	240.259	394.507	475.139	388.01	407.523	286.868	245.608	320.545	424.203	285.985	257.151	159.386	359.779	173.017	250.757	146.579
chr12.69995394.69995794	chr12	69985867	69987617	381	closest_left1	Sav1	ENSMUSG00000021067	2.51803	2.82152	2.20266	2.94681	4.15205	3.52558	2.87792	2.47009	2.0988	3.24989	1.54031	2.22212	2.65713	1.74337	1.76039	2.4248	2.70622	2.63188	116.224	129.539	155.462	187.86	260.861	355.676	135.841	276.243	180.112	168.708	322.395	263.986	136.139	171.646	260.53	192.241	125.379	238.191
chr12.70633603.70634003	chr12	70453004	70453882	382	closest_left1	Tmx1	ENSMUSG00000021072	10.0294	14.2904	8.20238	10.8888	17.8724	16.1386	12.6027	12.975	10.0487	14.8906	6.04893	7.37419	8.44702	6.72931	8.28795	10.7568	9.30482	8.32945	139.468	151.129	113.063	253.612	223.595	274.841	111.143	127.497	180.112	202.45	135.745	307.983	90.7592	61.3023	86.8432	96.1206	125.379	73.2896
chr12.70707180.70707580	chr12	70453004	70453882	383	closest_left1	Tmx1	ENSMUSG00000021072	10.0294	14.2904	8.20238	10.8888	17.8724	16.1386	12.6027	12.975	10.0487	14.8906	6.04893	7.37419	8.44702	6.72931	8.28795	10.7568	9.30482	8.32945	953.034	777.236	720.777	986.267	1024.81	1261.03	802.697	764.981	540.337	978.507	593.885	923.95	726.074	649.804	756.777	788.189	752.272	897.798
chr12.70757917.70758317	chr12	70453004	70453882	384	closest_left1	Tmx1	ENSMUSG00000021072	10.0294	14.2904	8.20238	10.8888	17.8724	16.1386	12.6027	12.975	10.0487	14.8906	6.04893	7.37419	8.44702	6.72931	8.28795	10.7568	9.30482	8.32945	174.335	237.489	141.329	610.546	586.936	485.013	345.777	233.744	294.729	421.77	441.171	395.979	302.531	269.73	310.154	211.465	271.654	549.672
chr12.70850558.70850958	chr12	70825450	70826715	385	closest_left1	Frmd6	ENSMUSG00000048285	0.762265	0.768279	1.08502	0.962151	1.23119	1.32157	0.722715	0.512012	0.67767	1.278	0.598728	0.610109	0.653061	0.684599	0.598129	0.846302	1.27844	1.08392	58.1118	0	56.5315	178.467	223.595	194.005	111.143	74.3731	65.4954	84.354	67.8725	109.994	45.3796	49.0418	148.874	38.4482	146.275	73.2896
chr12.71429586.71429986	chr12	71355498	71356141	386	closest_left1	Gm40438	ENSMUSG00000113441	1.28156	2.08283	1.07159	3.4252	2.11924	1.99045	1.82868	0.974091	2.83284	1.04045	2.06117	2.27538	2.44569	1.50892	1.41953	1.63154	1.28366	1.54951	1255.22	1295.39	1328.49	469.651	540.354	743.687	987.935	1189.97	949.683	691.703	1068.99	989.947	771.453	1324.13	1166.18	807.413	1232.89	1026.05
chr12.72671770.72672170	chr12	72663997	72665335	387	closest_left1	Dhrs7	ENSMUSG00000021094	7.77597	8.14775	8.7335	16.5787	17.1801	10.6097	6.94048	5.91036	8.96247	10.0072	7.05085	7.36844	9.11232	7.14351	7.75425	13.3215	8.93519	8.15815	92.9789	259.079	197.86	272.398	381.975	274.841	308.73	254.994	147.365	253.062	356.331	241.987	257.151	269.73	186.093	76.8965	208.965	219.869
chr12.73352885.73353285	chr12	73286090	73287718	388	closest_left1	Trmt5	ENSMUSG00000034442	2.70168	4.13254	2.97661	2.80986	4.84719	4.41694	3.32594	3.10037	2.85166	4.43837	1.95958	2.25729	4.00859	2.0458	2.2207	3.28772	2.69386	2.5254	139.468	194.309	141.329	300.577	288.81	339.509	222.285	191.245	294.729	303.674	186.649	219.988	136.139	196.167	248.124	38.4482	104.482	73.2896
chr12.73481400.73481800	chr12	73286090	73287718	389	closest_left1	Trmt5	ENSMUSG00000034442	2.70168	4.13254	2.97661	2.80986	4.84719	4.41694	3.32594	3.10037	2.85166	4.43837	1.95958	2.25729	4.00859	2.0458	2.2207	3.28772	2.69386	2.5254	488.139	388.618	310.923	854.765	689.417	743.687	543.364	488.738	507.589	573.607	441.171	637.966	438.669	380.074	545.872	307.586	292.55	384.77
chr12.76099355.76099755	chr12	75817566	75819453	390	closest_left1	Syne2	ENSMUSG00000063450	1.20833	1.10249	1.86757	1.84616	1.53307	1.40987	1.43811	0.905537	1.80269	1.49937	1.05011	1.74755	1.8954	1.6014	1.89437	1.53425	1.60329	1.47635	46.4895	194.309	141.329	300.577	270.177	274.841	209.936	244.369	180.112	388.028	271.49	263.986	257.151	232.949	148.874	288.362	229.861	494.705
chr12.76289178.76289578	chr12	76255219	76256712	391	closest_left1	Mthfd1	ENSMUSG00000021048	53.2375	55.1391	60.3802	77.3133	67.2956	61.681	52.5398	42.1129	60.7386	57.5318	40.8012	50.2308	57.1723	51.1548	53.2331	53.7546	55.2607	59.535	662.475	949.955	890.371	291.184	298.126	371.843	395.174	743.731	687.702	607.349	593.885	395.979	559.682	416.856	682.34	461.379	814.962	458.06
chr12.76303899.76304299	chr12	76255219	76256712	392	closest_left1	Mthfd1	ENSMUSG00000021048	53.2375	55.1391	60.3802	77.3133	67.2956	61.681	52.5398	42.1129	60.7386	57.5318	40.8012	50.2308	57.1723	51.1548	53.2331	53.7546	55.2607	59.535	453.272	215.899	423.986	37.5721	93.1645	145.504	284.031	329.367	180.112	134.966	203.618	175.99	136.139	208.428	210.905	249.913	271.654	256.514
chr12.76512420.76512820	chr12	76404453	76404703	393	closest_left1	Hspa2	ENSMUSG00000059970	1.24283	0.603639	1.29005	2.16745	1.46461	0.79874	0.489216	0.423463	1.20365	1.04379	0.585874	0.983313	0.426705	0.645874	0.701094	0.695632	1.50572	1.06594	58.1118	129.539	70.6644	244.219	260.861	113.17	135.841	63.7484	49.1215	84.354	135.745	109.994	75.6327	98.0837	148.874	192.241	229.861	54.9672
chr12.77095282.77095682	chr12	76961152	76962325	394	closest_left1	Max	ENSMUSG00000059436	5.88918	6.85852	8.75314	8.46882	8.54076	8.31006	5.80338	5.2183	5.42988	6.78058	3.191	5.23878	6.64758	6.05143	6.24681	6.73564	7.68715	6.36438	290.559	172.719	339.189	394.507	363.342	485.013	284.031	286.868	343.851	286.804	288.458	439.976	317.657	331.032	421.81	249.913	188.068	311.481
chr12.77208644.77209044	chr12	76961152	76962325	395	closest_left1	Max	ENSMUSG00000059436	5.88918	6.85852	8.75314	8.46882	8.54076	8.31006	5.80338	5.2183	5.42988	6.78058	3.191	5.23878	6.64758	6.05143	6.24681	6.73564	7.68715	6.36438	58.1118	172.719	70.6644	225.433	186.329	161.671	148.19	212.495	180.112	185.579	220.586	329.982	226.898	147.126	148.874	153.793	167.172	146.579
chr12.77292576.77292976	chr12	77237990	77239966	396	closest_left1	Fut8	ENSMUSG00000021065	0.229434	0.372881	0.41726	0.35377	0.774607	0.970566	0.397535	0.392373	0.324429	0.502922	0.311346	0.246761	0.585377	0.33767	0.27857	0.314907	0.543588	0.401245	151.091	302.258	169.595	263.005	456.506	307.175	395.174	276.243	278.355	253.062	339.363	241.987	423.543	208.428	297.748	307.586	250.757	256.514
chr12.78174161.78174561	chr12	77237990	77239966	397	closest_left1	Fut8	ENSMUSG00000021065	0.229434	0.372881	0.41726	0.35377	0.774607	0.970566	0.397535	0.392373	0.324429	0.502922	0.311346	0.246761	0.585377	0.33767	0.27857	0.314907	0.543588	0.401245	104.601	194.309	70.6644	206.647	251.544	307.175	185.238	244.369	327.477	118.096	373.299	219.988	317.657	257.47	161.28	115.345	208.965	128.257
chr12.79767338.79767738	chr12	79295151	79297762	398	closest_left1	Zfyve26	ENSMUSG00000066440	2.39092	1.86517	3.25069	3.24422	3.07071	2.58572	2.0811	1.64919	1.78603	2.9058	1.53334	1.70453	2.06514	1.9987	2.22459	1.59801	2.49799	2.49023	69.7342	0	42.3986	178.467	204.962	226.339	98.7935	42.4989	98.2431	134.966	33.9363	87.9952	136.139	110.344	111.656	19.2241	83.5858	73.2896
chr12.79798850.79799250	chr12	79295151	79297762	399	closest_left1	Zfyve26	ENSMUSG00000066440	2.39092	1.86517	3.25069	3.24422	3.07071	2.58572	2.0811	1.64919	1.78603	2.9058	1.53334	1.70453	2.06514	1.9987	2.22459	1.59801	2.49799	2.49023	11.6224	64.7696	70.6644	216.04	214.278	145.504	49.3967	53.1237	81.8692	67.4832	135.745	65.9964	105.886	85.8232	186.093	96.1206	104.482	109.934
chr12.80654229.80654629	chr12	80642897	80645194	400	closest_left1	Slc39a9	ENSMUSG00000048833	5.18856	6.48008	4.73594	7.62531	9.59483	9.15038	5.62267	5.15653	5.55392	6.9246	3.62509	5.35812	7.03255	4.5509	5.25943	4.89018	5.94245	6.11728	674.097	1187.44	890.371	1192.91	885.063	1341.87	950.887	977.476	933.309	674.832	1085.96	1121.94	1300.88	882.753	843.62	1057.33	1044.82	1190.96
chr12.81173572.81173972	chr12	81026765	81028774	401	closest_left1	Smoc1	ENSMUSG00000021136	34.6806	35.3985	37.3025	48.0174	40.1979	31.3486	22.8073	21.0141	30.7736	31.7028	19.7567	29.7469	32.7554	28.7281	30.7203	39.3029	32.8145	40.7112	430.028	496.567	353.322	723.263	484.455	533.514	617.459	616.235	622.206	556.737	644.789	505.973	453.796	539.46	372.185	211.465	585.101	476.382
chr12.81883669.81884069	chr12	81859872	81861478	402	closest_left1	Pcnx	ENSMUSG00000021140	1.95227	2.20175	2.43223	3.66155	3.7924	3.14665	2.07709	1.58318	2.38938	3.11101	1.68083	2.16476	3.14334	2.17385	2.66395	2.4392	2.55659	2.64752	371.916	669.286	211.993	563.581	708.05	517.347	555.713	456.864	442.094	624.22	627.821	681.963	529.429	367.814	645.121	461.379	480.619	403.093
chr12.83412011.83412411	chr12	82470240	82470739	403	closest_left1	Gm5435	ENSMUSG00000094374	0.197064	0.213515	0.296598	0.486172	0.434495	0.289959	0.160682	0.37446	0.461225	0.38397	0.237706	0.242225	0.39242	0.556856	0.100744	0.470396	0.182203	0.306342	313.804	755.646	480.518	901.73	894.379	856.856	703.904	764.981	622.206	776.057	593.885	879.952	680.694	331.032	384.592	346.034	564.204	513.027
chr12.83981287.83981687	chr12	83950114	83951701	404	closest_left1	Riox1	ENSMUSG00000046791	2.99715	1.93794	2.27974	4.83009	2.8245	2.46581	2.68031	1.8739	2.86626	2.07219	1.74933	2.65407	2.31032	2.00348	3.31158	2.72324	4.0673	2.45483	46.4895	43.1798	84.7973	197.253	177.013	129.337	209.936	106.247	114.617	101.225	67.8725	21.9988	166.392	122.605	148.874	0	20.8965	91.612
chr12.83998833.83999233	chr12	83987588	83988721	405	closest_left1	Acot2	ENSMUSG00000021226	1.08358	4.64025	1.44968	21.4499	19.3974	11.5909	3.57619	4.19648	5.7163	5.68043	5.85064	4.82023	12.6898	3.01334	4.00958	9.11447	3.91205	7.91429	127.846	237.489	183.727	563.581	512.405	291.008	259.333	223.119	130.991	354.287	271.49	263.986	317.657	171.646	223.311	173.017	334.343	293.158
chr12.84020127.84020527	chr12	84009409	84010320	406	closest_left1	Acot1	ENSMUSG00000072949	1.70589	6.17144	1.47959	19.1882	14.7262	8.42353	4.95083	4.81285	5.72951	5.97167	6.06851	6.25495	16.2077	2.50554	5.2917	11.0427	5.61393	9.25904	278.937	215.899	282.658	619.94	503.088	404.178	308.73	361.241	212.86	421.77	288.458	505.973	468.923	380.074	459.029	249.913	438.826	274.836
chr12.84032496.84032896	chr12	84009409	84010320	407	closest_left1	Acot1	ENSMUSG00000072949	1.70589	6.17144	1.47959	19.1882	14.7262	8.42353	4.95083	4.81285	5.72951	5.97167	6.06851	6.25495	16.2077	2.50554	5.2917	11.0427	5.61393	9.25904	34.8671	43.1798	113.063	460.258	400.607	129.337	49.3967	95.6226	180.112	151.837	84.8407	65.9964	60.5061	36.7814	99.2494	76.8965	62.6894	109.934
chr12.84033189.84033589	chr12	84009409	84010320	408	closest_left1	Acot1	ENSMUSG00000072949	1.70589	6.17144	1.47959	19.1882	14.7262	8.42353	4.95083	4.81285	5.72951	5.97167	6.06851	6.25495	16.2077	2.50554	5.2917	11.0427	5.61393	9.25904	69.7342	129.539	84.7973	1258.67	1071.39	565.849	222.285	361.241	294.729	303.674	424.203	175.99	438.669	122.605	310.154	422.931	376.136	201.546
chr12.84034582.84034982	chr12	84009409	84010320	409	closest_left1	Acot1	ENSMUSG00000072949	1.70589	6.17144	1.47959	19.1882	14.7262	8.42353	4.95083	4.81285	5.72951	5.97167	6.06851	6.25495	16.2077	2.50554	5.2917	11.0427	5.61393	9.25904	58.1118	21.5899	42.3986	704.477	670.785	145.504	111.143	53.1237	130.991	168.708	186.649	87.9952	242.025	61.3023	124.062	211.465	83.5858	164.902
chr12.84198565.84198965	chr12	84192494	84193977	410	closest_left1	Gm31513	ENSMUSG00000113052	0.16566	0.538469	0.166222	0	0.182628	0.162501	0.270152	0	0.646209	0.322782	0.399652	0.271499	0	0.156039	0	0.316348	0.306335	0.171683	639.23	798.826	720.777	187.86	298.126	420.345	592.761	594.985	736.823	607.349	458.14	593.968	831.959	613.023	558.278	557.499	752.272	586.317
chr12.84201675.84202075	chr12	84192494	84193977	411	closest_left1	Gm31513	ENSMUSG00000113052	0.16566	0.538469	0.166222	0	0.182628	0.162501	0.270152	0	0.646209	0.322782	0.399652	0.271499	0	0.156039	0	0.316348	0.306335	0.171683	1011.15	1057.9	1427.42	479.044	493.772	501.18	1210.22	1030.6	769.571	860.411	1085.96	813.956	665.567	882.753	930.463	845.861	1504.54	916.12
chr12.84273714.84274114	chr12	84217642	84219410	412	closest_left1	Elmsan1	ENSMUSG00000042507	1.83121	2.56479	1.58347	1.83648	2.10083	2.45347	1.83303	1.42581	1.23118	1.76951	1.04158	1.39078	1.68986	1.52853	1.73532	1.16564	1.40405	1.85149	441.65	474.977	537.049	103.323	130.43	129.337	531.015	616.235	229.234	151.837	339.363	153.992	605.061	392.335	570.684	230.689	459.722	219.869
chr12.84308072.84308472	chr12	84284688	84286378	413	closest_left1	Ptgr2	ENSMUSG00000072946	9.51748	13.6044	10.5469	16.8795	20.9003	18.897	12.5911	12.1439	13.6576	15.4537	8.83697	9.74101	11.7407	9.61278	10.3174	13.0837	10.9909	12.2402	162.713	215.899	296.79	460.258	363.342	468.846	271.682	350.616	327.477	269.933	271.49	219.988	408.416	183.907	285.342	269.138	355.24	329.803
chr12.84929412.84929812	chr12	84773224	84774062	414	closest_left1	Isca2	ENSMUSG00000021241	9.92555	11.8229	8.78392	15.2094	16.5152	12.9414	10.0535	9.98086	11.5432	11.9521	7.33725	9.54798	10.0053	7.37475	9.0138	9.24158	10.9441	9.39192	92.9789	129.539	141.329	554.188	344.709	614.35	333.428	329.367	130.991	101.225	152.713	241.987	393.29	134.865	310.154	211.465	313.447	256.514
chr12.84943160.84943560	chr12	84773224	84774062	415	closest_left1	Isca2	ENSMUSG00000021241	9.92555	11.8229	8.78392	15.2094	16.5152	12.9414	10.0535	9.98086	11.5432	11.9521	7.33725	9.54798	10.0053	7.37475	9.0138	9.24158	10.9441	9.39192	395.16	820.415	579.448	1023.84	1015.49	986.193	913.84	786.23	556.711	894.153	831.439	945.949	1210.12	478.158	893.245	1076.55	856.755	732.896
chr12.84979263.84979663	chr12	84969469	84971718	416	closest_left1	Fcf1	ENSMUSG00000021243	15.9265	18.7948	15.777	27.4043	26.0571	21.1953	17.0392	15.2667	22.0014	20.9516	17.7836	23.4418	21.7157	16.4348	18.4622	33.4163	21.7599	21.2364	151.091	194.309	183.727	413.293	484.455	420.345	370.476	318.742	376.598	219.32	271.49	263.986	408.416	196.167	223.311	403.706	188.068	293.158
chr12.85006656.85007056	chr12	84996212	84997268	417	closest_left1	Ylpm1	ENSMUSG00000021244	2.41161	2.88538	3.06202	3.59516	3.72963	3.55405	2.81444	2.34557	3.19222	2.59443	1.76469	2.37892	3.24328	2.65912	2.71117	3.66676	3.18083	3.09154	488.139	237.489	409.853	760.835	680.101	485.013	419.872	499.363	458.468	472.382	576.917	505.973	408.416	502.679	285.342	807.413	564.204	531.35
chr12.85010300.85010700	chr12	84996212	84997268	418	closest_left1	Ylpm1	ENSMUSG00000021244	2.41161	2.88538	3.06202	3.59516	3.72963	3.55405	2.81444	2.34557	3.19222	2.59443	1.76469	2.37892	3.24328	2.65912	2.71117	3.66676	3.18083	3.09154	58.1118	64.7696	113.063	291.184	167.696	177.838	123.492	159.371	98.2431	151.837	84.8407	109.994	90.7592	36.7814	124.062	115.345	104.482	36.6448
chr12.85818038.85818438	chr12	85746075	85746569	419	closest_left1	Flvcr2	ENSMUSG00000034258	1.13182	1.05112	1.00587	0.797799	1.2834	3.10867	0.843762	1.17981	1.31189	0.567079	0.520095	0.794973	1.06252	0.517814	1.22336	0.833665	0.986671	1.27351	220.825	496.567	226.126	563.581	493.772	695.185	333.428	297.493	261.982	303.674	254.522	219.988	302.531	331.032	198.499	230.689	188.068	183.224
chr12.86250394.86250794	chr12	86241766	86242806	420	closest_left1	Gpatch2l	ENSMUSG00000021254	1.3217	1.65348	1.40821	1.39505	2.02788	2.07172	1.55542	1.11852	0.956725	1.88499	0.865624	1.49619	1.68227	1.28344	1.22599	1.27498	1.71335	1.6098	162.713	367.028	197.86	563.581	642.835	614.35	605.11	467.488	360.225	320.545	644.789	395.979	453.796	294.251	272.936	480.603	417.929	311.481
chr12.86915644.86916044	chr12	86881979	86884884	421	closest_left1	Irf2bpl	ENSMUSG00000034168	9.06935	6.1715	8.9614	10.0277	6.43181	6.56382	4.30621	3.804	8.02472	7.8928	4.00237	5.70984	5.34095	8.98538	6.1066	8.0523	9.07568	12.0354	430.028	172.719	183.727	28.1791	83.8481	64.6684	148.19	138.122	196.486	151.837	169.681	153.992	211.771	306.512	111.656	76.8965	83.5858	256.514
chr12.87348238.87348638	chr12	87299479	87300350	422	closest_left1	Ism2	ENSMUSG00000050671	0.130744	0.283318	0.0874585	0.0537594	0.0480451	0.128251	0	0.0662507	0.340005	0.0849165	0.0350464	0.0714252	0.130178	0.0821005	0.0445599	0	0	0.0903315	46.4895	86.3595	113.063	197.253	260.861	194.005	86.4443	63.7484	65.4954	50.6124	67.8725	87.9952	75.6327	98.0837	99.2494	115.345	125.379	128.257
chr12.99188023.99188423	chr12	98920477	98921048	423	closest_left1	Ttc8	ENSMUSG00000021013	1.31827	1.26601	0.931935	1.6631	2.21297	2.61566	1.17261	1.36635	1.6362	1.57619	0.867357	0.98205	1.16341	1.38281	1.0109	1.2301	1.24656	1.76985	197.58	215.899	240.259	526.009	400.607	291.008	358.126	329.367	343.851	219.32	254.522	263.986	242.025	196.167	396.998	346.034	167.172	238.191
chr12.99227293.99227693	chr12	98920477	98921048	424	closest_left1	Ttc8	ENSMUSG00000021013	1.31827	1.26601	0.931935	1.6631	2.21297	2.61566	1.17261	1.36635	1.6362	1.57619	0.867357	0.98205	1.16341	1.38281	1.0109	1.2301	1.24656	1.76985	81.3566	151.129	211.993	535.402	605.569	226.339	234.635	180.62	147.365	236.191	373.299	241.987	196.645	147.126	210.905	134.569	188.068	146.579
chr12.99247396.99247796	chr12	98920477	98921048	425	closest_left1	Ttc8	ENSMUSG00000021013	1.31827	1.26601	0.931935	1.6631	2.21297	2.61566	1.17261	1.36635	1.6362	1.57619	0.867357	0.98205	1.16341	1.38281	1.0109	1.2301	1.24656	1.76985	255.692	237.489	353.322	751.442	670.785	274.841	246.984	297.493	556.711	522.995	254.522	439.976	181.518	318.772	396.998	422.931	188.068	219.869
chr12.99370365.99370765	chr12	98920477	98921048	426	closest_left1	Ttc8	ENSMUSG00000021013	1.31827	1.26601	0.931935	1.6631	2.21297	2.61566	1.17261	1.36635	1.6362	1.57619	0.867357	0.98205	1.16341	1.38281	1.0109	1.2301	1.24656	1.76985	476.517	367.028	678.378	169.074	177.013	80.8355	333.428	297.493	458.468	489.253	203.618	307.983	317.657	514.939	297.748	461.379	250.757	348.126
chr12.99386058.99386458	chr12	98920477	98921048	427	closest_left1	Ttc8	ENSMUSG00000021013	1.31827	1.26601	0.931935	1.6631	2.21297	2.61566	1.17261	1.36635	1.6362	1.57619	0.867357	0.98205	1.16341	1.38281	1.0109	1.2301	1.24656	1.76985	325.426	215.899	607.714	122.109	139.747	80.8355	321.079	371.866	458.468	286.804	322.395	175.99	287.404	281.991	260.53	288.362	397.033	183.224
chr12.99429397.99429797	chr12	99391668	99392028	428	closest_left1	Gm47132	ENSMUSG00000113610	0.173525	0.376021	0	0	0	0	0	0.131893	0	0.169053	0	0.142194	0	0	0.177421	0.165683	0.160439	0	395.16	582.927	508.784	122.109	158.38	242.507	518.666	573.736	376.598	185.579	373.299	219.988	393.29	306.512	322.561	249.913	438.826	293.158
chr12.99447288.99447688	chr12	99391668	99392028	429	closest_left1	Gm47132	ENSMUSG00000113610	0.173525	0.376021	0	0	0	0	0	0.131893	0	0.169053	0	0.142194	0	0	0.177421	0.165683	0.160439	0	290.559	453.387	466.385	131.502	93.1645	113.17	345.777	371.866	294.729	286.804	339.363	131.993	287.404	294.251	372.185	211.465	271.654	293.158
chr12.103395603.103396003	chr12	103388589	103389308	430	closest_left1	Otub2	ENSMUSG00000021203	0.490659	0.631299	0.553864	0.643075	0.845178	0.571547	0.60011	0.629337	0.598115	0.627394	0.419229	0.72875	0.763334	0.577703	1.28554	0.614889	0.623779	0.794526	348.671	302.258	226.126	572.974	456.506	388.01	345.777	276.243	229.234	337.416	322.395	329.982	242.025	355.553	285.342	211.465	397.033	476.382
chr12.103477791.103478191	chr12	103442582	103443660	431	closest_left1	Ifi27l2a	ENSMUSG00000079017	10.2788	3.18197	5.4024	8.45288	9.17319	10.0828	4.98876	3.16229	5.15516	10.4908	4.52651	10.8295	9.01591	6.9156	10.7598	14.4878	15.3869	5.32624	46.4895	107.949	56.5315	244.219	288.81	274.841	160.539	191.245	98.2431	219.32	220.586	87.9952	272.278	134.865	173.686	249.913	146.275	128.257
chr12.103481808.103482208	chr12	103442582	103443660	432	closest_left1	Ifi27l2a	ENSMUSG00000079017	10.2788	3.18197	5.4024	8.45288	9.17319	10.0828	4.98876	3.16229	5.15516	10.4908	4.52651	10.8295	9.01591	6.9156	10.7598	14.4878	15.3869	5.32624	127.846	259.079	127.196	507.223	624.202	727.52	333.428	297.493	245.608	388.028	254.522	241.987	650.441	208.428	297.748	192.241	313.447	274.836
chr12.103484209.103484609	chr12	103442582	103443660	433	closest_left1	Ifi27l2a	ENSMUSG00000079017	10.2788	3.18197	5.4024	8.45288	9.17319	10.0828	4.98876	3.16229	5.15516	10.4908	4.52651	10.8295	9.01591	6.9156	10.7598	14.4878	15.3869	5.32624	104.601	129.539	155.462	403.9	465.823	614.35	284.031	223.119	130.991	269.933	339.363	263.986	544.555	122.605	223.311	365.258	292.55	311.481
chr12.103487128.103487528	chr12	103442582	103443660	434	closest_left1	Ifi27l2a	ENSMUSG00000079017	10.2788	3.18197	5.4024	8.45288	9.17319	10.0828	4.98876	3.16229	5.15516	10.4908	4.52651	10.8295	9.01591	6.9156	10.7598	14.4878	15.3869	5.32624	278.937	388.618	226.126	375.721	540.354	501.18	308.73	329.367	294.729	303.674	322.395	439.976	438.669	220.688	310.154	346.034	355.24	476.382
chr12.103608853.103609253	chr12	103532387	103533180	435	closest_left1	Ppp4r4	ENSMUSG00000021209	1.13528	1.61078	0.813665	1.66716	2.9799	2.41287	1.93952	1.41763	1.49726	2.05404	0.869472	1.35115	1.26493	0.992962	1.90698	1.18721	0.674785	0.89642	139.468	453.387	98.9301	432.079	400.607	517.347	271.682	265.618	392.972	455.512	305.426	681.963	529.429	294.251	235.717	326.81	376.136	439.738
chr12.103705697.103706097	chr12	103654829	103657156	436	closest_left1	Serpina6	ENSMUSG00000060807	76.5705	84.148	106.465	398.131	285.586	179.255	90.0834	72.2362	221.631	194.141	152.437	136.564	91.3585	108.973	170.922	205.447	127.612	134.235	197.58	129.539	310.923	394.507	363.342	420.345	222.285	223.119	311.103	354.287	458.14	329.982	181.518	85.8232	334.967	288.362	334.343	146.579
chr12.103992421.103992821	chr12	103954306	103956964	437	closest_left1	Serpina1e	ENSMUSG00000072849	22663.6	17028.4	18972.4	8325.43	6126.97	8306.62	11745.9	15020.5	20771.4	10799.4	10471.8	14813.2	13075.2	18426.9	26128.6	15454.1	16478.6	16408.5	2824.23	1057.9	2035.13	234.826	177.013	258.674	802.697	956.226	2406.96	2176.33	559.948	1209.93	1391.64	2599.22	1066.93	2845.17	1880.68	2748.36
chr12.104026070.104026470	chr12	103954306	103956964	438	closest_left1	Serpina1e	ENSMUSG00000072849	22663.6	17028.4	18972.4	8325.43	6126.97	8306.62	11745.9	15020.5	20771.4	10799.4	10471.8	14813.2	13075.2	18426.9	26128.6	15454.1	16478.6	16408.5	453.272	129.539	155.462	0	0	0	37.0476	74.3731	114.617	219.32	101.809	175.99	181.518	453.637	12.4062	211.465	167.172	348.126
chr12.104029651.104030051	chr12	103954306	103956964	439	closest_left1	Serpina1e	ENSMUSG00000072849	22663.6	17028.4	18972.4	8325.43	6126.97	8306.62	11745.9	15020.5	20771.4	10799.4	10471.8	14813.2	13075.2	18426.9	26128.6	15454.1	16478.6	16408.5	488.139	107.949	226.126	0	9.31645	48.5013	49.3967	74.3731	130.991	185.579	84.8407	0	75.6327	392.335	62.0309	192.241	167.172	219.869
chr12.104089789.104090189	chr12	104078042	104080171	440	closest_left1	Serpina4-ps1	ENSMUSG00000092075	273.198	102.357	362.202	21.3951	9.90021	21.0729	77.8906	68.0575	92.1792	194.45	16.4258	43.3602	100.197	211.803	80.2078	66.4111	443.894	107.029	523.006	280.668	438.119	93.9302	111.797	145.504	74.0951	254.994	180.112	253.062	152.713	153.992	272.278	416.856	248.124	115.345	292.55	238.191
chr12.104152897.104153297	chr12	104078042	104080171	441	closest_left1	Serpina4-ps1	ENSMUSG00000092075	273.198	102.357	362.202	21.3951	9.90021	21.0729	77.8906	68.0575	92.1792	194.45	16.4258	43.3602	100.197	211.803	80.2078	66.4111	443.894	107.029	464.895	107.949	282.658	28.1791	65.2152	80.8355	123.492	74.3731	65.4954	67.4832	118.777	65.9964	30.2531	122.605	74.4371	76.8965	125.379	54.9672
chr12.108705690.108706090	chr12	108635733	108636760	442	closest_left1	Mir342	ENSMUSG00000065436	0	0	0	0	0	0	0	0	0	0	0	0	0	0	0	0	0	0	244.07	215.899	197.86	385.114	344.709	468.846	259.333	265.618	180.112	371.158	203.618	263.986	181.518	355.553	334.967	249.913	188.068	183.224
chr12.110044668.110045068	chr12	110021161	110024150	443	closest_left1	Gm34667	ENSMUSG00000113063	4.954	11.6135	6.14573	12.1108	11.4193	11.928	9.10699	5.75085	9.27582	7.54663	5.14274	10.4072	6.81588	5.68438	6.90714	7.65423	6.16274	9.42808	104.601	129.539	240.259	610.546	400.607	226.339	172.889	223.119	163.738	151.837	50.9044	263.986	242.025	171.646	173.686	346.034	229.861	384.77
chr12.110871429.110871829	chr12	110849805	110851270	444	closest_left1	Zfp839	ENSMUSG00000021271	3.20379	3.4385	4.27611	3.13178	3.16542	3.67637	3.03126	2.66487	2.97108	2.82678	2.30901	3.46743	3.64132	2.73303	3.18302	4.73282	3.63288	3.50821	662.475	647.696	833.84	187.86	270.177	420.345	518.666	637.484	442.094	573.607	492.076	439.976	756.327	576.242	595.497	346.034	564.204	293.158
chr12.111911540.111911940	chr12	111907137	111908793	445	closest_left1	Ppp1r13b	ENSMUSG00000021285	5.51456	3.37174	4.29345	3.2742	2.90095	3.8831	2.92923	2.71317	3.07048	3.74511	2.57611	3.1501	3.37186	3.36228	3.50936	3.47383	4.29475	5.07476	871.677	1209.03	932.77	159.681	419.24	582.016	753.3	701.232	409.346	556.737	576.917	615.967	423.543	625.284	967.682	499.827	752.272	604.639
chr12.112217417.112217817	chr12	112146268	112147367	446	closest_left1	Kif26a	ENSMUSG00000021294	0.262068	0.195213	0.0821741	0.303067	0.126398	0.144602	0.173619	0.0746972	0.0383354	0.1117	0.0790292	0.107375	0.244624	0.138852	0.150723	0.0938345	0.302881	0.186722	139.468	215.899	240.259	253.612	437.873	339.509	185.238	159.371	261.982	253.062	356.331	329.982	166.392	404.595	260.53	230.689	104.482	256.514
chr12.115252936.115253336	chr12	114378631	114379523	447	closest_left1	Ighv12-3	ENSMUSG00000076676	0	0	0	0	0	0	0	0	0	0	0	0	0	0	0	0	0	0	813.566	474.977	791.441	263.005	121.114	177.838	419.872	488.738	507.589	489.253	509.044	263.986	544.555	649.804	558.278	461.379	710.48	696.251
chr12.116772404.116772804	chr12	116405358	116405978	448	closest_left1	Ncapg2	ENSMUSG00000042029	0.0228014	0.0988196	0.0915151	0.0703161	0.289073	0.324316	0.139438	0.0866545	0.0889439	0.211031	0.0641759	0.0653959	0.0567566	0.128863	0.10491	0.119741	0.126491	0.070891	755.454	993.134	720.777	1296.24	1611.75	1261.03	1346.06	1338.72	1326.28	1332.79	1255.64	1033.94	1316.01	1250.57	1178.59	1364.91	1379.17	1300.89
chr12.117725098.117725498	chr12	117657938	117660942	449	closest_left1	A930023M06Rik	ENSMUSG00000113575	0	0	0	0	0	0	0	0	0	0	0	0	0	0	0	0	0	0	92.9789	64.7696	127.196	263.005	381.975	242.507	148.19	84.9979	147.365	134.966	152.713	219.988	196.645	85.8232	198.499	134.569	125.379	54.9672
chr12.117728390.117728790	chr12	117657938	117660942	450	closest_left1	A930023M06Rik	ENSMUSG00000113575	0	0	0	0	0	0	0	0	0	0	0	0	0	0	0	0	0	0	302.182	302.258	240.259	582.367	586.936	953.859	296.38	286.868	327.477	438.641	526.012	483.974	378.163	257.47	483.841	480.603	438.826	329.803
chr13.3669906.3670306	chr13	3633702	3634875	452	closest_left1	Asb13	ENSMUSG00000033781	8.14919	9.12533	7.83965	9.48237	11.6003	12.3203	10.0869	8.429	7.04589	10.0467	5.74254	7.45232	8.51122	6.01411	8.56838	6.69803	8.7969	8.27132	197.58	237.489	113.063	338.149	428.557	792.188	345.777	297.493	343.851	236.191	271.49	219.988	363.037	196.167	297.748	211.465	229.861	421.415
chr13.4384339.4384739	chr13	4278662	4279535	453	closest_left1	Akr1c12	ENSMUSG00000021211	46.367	65.4259	48.5981	69.4992	78.6553	72.4552	59.421	54.5714	65.5474	67.6706	42.0557	50.9549	49.6554	40.2039	55.585	73.014	54.1696	54.4783	1720.11	1446.52	1681.81	751.442	670.785	873.024	1506.6	1529.96	1162.54	1349.66	1493.2	1165.94	1376.51	1458.99	1525.96	1499.48	1420.96	1539.08
chr13.4714338.4714738	chr13	4608416	4609259	454	closest_left1	Akr1e1	ENSMUSG00000045410	8.77853	12.2096	9.0582	12.8638	16.404	14.0771	10.4829	11.1443	11.0987	10.8269	7.81034	8.7751	9.23642	8.4153	10.0896	9.45187	9.41172	11.1301	11.6224	21.5899	98.9301	244.219	177.013	388.01	135.841	95.6226	32.7477	16.8708	50.9044	43.9976	105.886	85.8232	161.28	192.241	62.6894	36.6448
chr13.4715070.4715470	chr13	4608416	4609259	455	closest_left1	Akr1e1	ENSMUSG00000045410	8.77853	12.2096	9.0582	12.8638	16.404	14.0771	10.4829	11.1443	11.0987	10.8269	7.81034	8.7751	9.23642	8.4153	10.0896	9.45187	9.41172	11.1301	127.846	64.7696	155.462	375.721	232.911	242.507	172.889	180.62	130.991	118.096	84.8407	131.993	226.898	110.344	235.717	134.569	83.5858	54.9672
chr13.7348679.7349079	chr13	6647187	6648806	456	closest_left1	Pfkp	ENSMUSG00000021196	0.270575	0.128259	0.296945	0.271184	0.279645	0.331769	0.220621	0.0514146	0.131933	0.222414	0.0883941	0.325653	0.210471	0.207074	0.138325	0.177614	0.484705	0.236597	185.958	367.028	254.392	497.83	326.076	485.013	592.761	382.49	245.608	404.899	305.426	417.977	544.555	257.47	508.653	269.138	334.343	311.481
chr13.8699211.8699611	chr13	6647187	6648806	457	closest_left1	Pfkp	ENSMUSG00000021196	0.270575	0.128259	0.296945	0.271184	0.279645	0.331769	0.220621	0.0514146	0.131933	0.222414	0.0883941	0.325653	0.210471	0.207074	0.138325	0.177614	0.484705	0.236597	2882.35	2115.81	2388.46	873.551	1052.76	1293.37	1778.28	1753.08	2488.82	2328.17	1323.51	2441.87	2299.23	2586.96	1848.52	2576.03	1859.78	2510.17
chr13.12550858.12551258	chr13	12519695	12520417	458	closest_left1	Edaradd	ENSMUSG00000095105	0.05098	0.0736479	0.068204	0.0419239	0	0.0500079	0.013856	0	0.0132576	0.0331108	0.0136654	0.0139251	0	0	0	0	0.0157118	0.0352222	453.272	539.747	607.714	150.288	177.013	210.172	370.476	403.74	392.972	168.708	288.458	329.982	514.302	306.512	446.622	365.258	271.654	256.514
chr13.13503856.13504256	chr13	13436974	13438981	459	closest_left1	Nid1	ENSMUSG00000005397	2.48068	1.85668	2.81661	3.58344	3.83226	4.7707	1.54364	0.483784	1.23505	2.60755	1.02368	1.28386	2.04745	1.47575	1.93566	1.93226	3.6064	2.41864	383.538	582.927	296.79	685.691	680.101	1018.53	493.967	541.861	409.346	455.512	492.076	615.967	620.188	514.939	359.779	442.155	605.997	677.929
chr13.13994912.13995312	chr13	13953703	13955611	460	closest_left1	Gm47884	ENSMUSG00000113310	0	0	0	0	0	0	0	0	0	0	0	0	0	0	0	0	0	0	441.65	453.387	409.853	122.109	37.2658	210.172	284.031	403.74	229.234	337.416	237.554	175.99	408.416	245.209	297.748	173.017	229.861	238.191
chr13.16702591.16702991	chr13	16011276	16012918	461	closest_left1	Inhba	ENSMUSG00000041324	4.36223	4.74561	4.27027	1.48743	1.99398	1.65248	2.50138	2.74956	1.17592	3.2651	1.61137	1.4531	5.34971	3.39066	2.39326	2.30266	6.19746	2.40743	743.831	323.848	339.189	150.288	139.747	97.0026	197.587	382.49	540.337	286.804	237.554	175.99	196.645	465.898	334.967	403.706	250.757	421.415
chr13.18088808.18089208	chr13	17992485	17993835	462	closest_left1	Gm48778	ENSMUSG00000113030	8.93496	14.0813	10.5953	13.777	16.79	14.1429	9.93461	13.1195	12.674	13.8484	7.02184	9.98417	13.3444	9.18113	8.72032	12.6029	9.01218	12.4165	569.496	690.876	692.511	112.716	74.5316	420.345	617.459	616.235	311.103	455.512	542.98	373.98	499.176	380.074	632.715	403.706	585.101	238.191
chr13.18124030.18124430	chr13	17992485	17993835	463	closest_left1	Gm48778	ENSMUSG00000113030	8.93496	14.0813	10.5953	13.777	16.79	14.1429	9.93461	13.1195	12.674	13.8484	7.02184	9.98417	13.3444	9.18113	8.72032	12.6029	9.01218	12.4165	174.335	302.258	183.727	28.1791	18.6329	97.0026	98.7935	138.122	130.991	67.4832	67.8725	87.9952	181.518	171.646	272.936	134.569	208.965	146.579
chr13.18172627.18173027	chr13	17992485	17993835	464	closest_left1	Gm48778	ENSMUSG00000113030	8.93496	14.0813	10.5953	13.777	16.79	14.1429	9.93461	13.1195	12.674	13.8484	7.02184	9.98417	13.3444	9.18113	8.72032	12.6029	9.01218	12.4165	464.895	604.517	537.049	75.1442	149.063	194.005	296.38	276.243	294.729	236.191	203.618	263.986	226.898	306.512	334.967	230.689	355.24	219.869
chr13.20660649.20661049	chr13	20090404	20091539	465	closest_left1	Elmo1	ENSMUSG00000041112	0.117095	0.0390369	0.153643	0.177773	0.228386	0.291572	0.0881322	0.0616163	0.0632442	0.131627	0.0796763	0.103334	0.0986509	0.0933257	0.128933	0.154805	0.149904	0.0560084	1313.33	410.208	833.84	131.502	93.1645	161.671	395.174	520.612	769.571	657.961	169.681	329.982	589.935	1029.88	409.404	826.637	961.237	824.508
chr13.24363947.24364347	chr13	24325782	24330175	466	closest_left1	Cmah	ENSMUSG00000016756	10.9379	20.1317	12.9481	12.9416	22.9093	18.8102	18.5477	15.4235	15.491	20.6389	10.2831	12.1336	15.4097	13.3363	15.0634	14.006	11.9803	12.4371	3928.36	2979.4	4480.12	1380.77	978.227	953.859	2852.66	2571.19	4486.43	3391.03	2171.92	2639.86	3418.6	3837.52	2257.92	4171.63	4221.08	3682.8
chr13.24409946.24410346	chr13	24325782	24330175	467	closest_left1	Cmah	ENSMUSG00000016756	10.9379	20.1317	12.9481	12.9416	22.9093	18.8102	18.5477	15.4235	15.491	20.6389	10.2831	12.1336	15.4097	13.3363	15.0634	14.006	11.9803	12.4371	360.293	259.079	508.784	122.109	93.1645	129.337	271.682	254.994	376.598	286.804	135.745	329.982	211.771	331.032	210.905	346.034	313.447	109.934
chr13.28108403.28108803	chr13	25055657	25056855	468	closest_left1	Dcdc2a	ENSMUSG00000035910	0.58817	0.414967	0.425468	0.42182	0.437301	0.429361	0.245367	0.15595	0.256112	0.54636	0.28599	0.291426	0.340478	0.270563	0.293695	0.248145	0.379406	0.311864	918.167	1144.26	975.169	178.467	204.962	549.682	938.538	1030.6	704.075	641.091	797.502	791.957	741.2	845.972	806.402	922.758	710.48	586.317
chr13.31504275.31504675	chr13	31179626	31180080	469	closest_left1	Gm11372	ENSMUSG00000084175	0	0	0	0	0	0	0	0	0	0	0	0	0	0	0	0	0	0	360.293	107.949	226.126	46.9651	18.6329	48.5013	111.143	201.87	163.738	50.6124	135.745	131.993	45.3796	232.949	223.311	134.569	104.482	54.9672
chr13.31506491.31506891	chr13	31179626	31180080	470	closest_left1	Gm11372	ENSMUSG00000084175	0	0	0	0	0	0	0	0	0	0	0	0	0	0	0	0	0	0	499.762	172.719	240.259	84.5372	37.2658	48.5013	86.4443	84.9979	196.486	33.7416	0	131.993	60.5061	281.991	111.656	96.1206	104.482	73.2896
chr13.31531103.31531503	chr13	31179626	31180080	471	closest_left1	Gm11372	ENSMUSG00000084175	0	0	0	0	0	0	0	0	0	0	0	0	0	0	0	0	0	0	1336.57	626.106	918.637	319.363	307.443	404.178	481.618	584.36	835.066	607.349	593.885	857.954	529.429	1042.14	570.684	1018.88	689.583	989.41
chr13.31540614.31541014	chr13	31179626	31180080	472	closest_left1	Gm11372	ENSMUSG00000084175	0	0	0	0	0	0	0	0	0	0	0	0	0	0	0	0	0	0	523.006	388.618	438.119	75.1442	74.5316	64.6684	98.7935	201.87	327.477	236.191	135.745	175.99	105.886	392.335	223.311	307.586	104.482	403.093
chr13.31769131.31769531	chr13	31557232	31561065	473	closest_left1	Foxq1	ENSMUSG00000038415	36.3121	4.56303	12.8885	3.78081	1.98609	1.53771	2.30837	2.13403	20.6081	14.8161	2.06964	3.91121	7.29153	31.8231	6.60256	18.7877	13.542	29.388	778.699	1079.49	749.042	263.005	242.228	177.838	666.856	903.102	507.589	388.028	678.725	659.964	468.923	895.014	558.278	634.396	501.515	403.093
chr13.31772605.31773005	chr13	31557232	31561065	474	closest_left1	Foxq1	ENSMUSG00000038415	36.3121	4.56303	12.8885	3.78081	1.98609	1.53771	2.30837	2.13403	20.6081	14.8161	2.06964	3.91121	7.29153	31.8231	6.60256	18.7877	13.542	29.388	313.804	518.157	438.119	84.5372	158.38	64.6684	209.936	361.241	163.738	202.45	118.777	219.988	166.392	355.553	310.154	403.706	292.55	146.579
chr13.32519377.32519777	chr13	32338042	32339361	475	closest_left1	Gmds	ENSMUSG00000038372	0.574842	0.586194	0.576793	0.625669	0.447331	0.530712	0.689286	0.514031	0.44847	0.922399	0.489458	0.332508	1.78439	0.541457	0.760616	1.67888	2.09471	1.612	360.293	669.286	522.916	742.049	717.367	970.026	691.554	701.232	392.972	404.899	593.885	593.968	529.429	416.856	744.371	480.603	271.654	311.481
chr13.32764504.32764904	chr13	32338042	32339361	476	closest_left1	Gmds	ENSMUSG00000038372	0.574842	0.586194	0.576793	0.625669	0.447331	0.530712	0.689286	0.514031	0.44847	0.922399	0.489458	0.332508	1.78439	0.541457	0.760616	1.67888	2.09471	1.612	209.203	259.079	254.392	676.298	475.139	177.838	321.079	435.614	376.598	337.416	254.522	395.979	408.416	294.251	347.373	269.138	480.619	219.869
chr13.32849231.32849631	chr13	32801946	32803332	477	closest_left1	Wrnip1	ENSMUSG00000021400	6.18581	11.2451	6.85604	10.7912	11.0137	12.9735	9.85542	8.89194	7.59226	7.61494	7.40954	10.1167	17.1112	7.41118	9.65905	10.7993	8.99777	10.5682	151.091	302.258	211.993	356.935	381.975	436.512	407.523	361.241	229.234	286.804	271.49	285.985	423.543	220.688	285.342	269.138	292.55	219.869
chr13.35067162.35067562	chr13	35026050	35027175	478	closest_left1	Eci2	ENSMUSG00000021417	18.9193	34.2606	21.5899	51.5954	54.8824	35.6526	34.7887	34.668	39.3977	41.7256	29.9021	31.0068	42.3383	29.3991	31.0761	43.7061	36.4981	40.5921	151.091	172.719	127.196	272.398	242.228	274.841	246.984	223.119	147.365	202.45	254.522	263.986	347.91	208.428	297.748	211.465	459.722	238.191
chr13.37645067.37645467	chr13	37596970	37598232	479	closest_left1	Gm47753	ENSMUSG00000114718	0	0	0	0	0	0	0	0	0	0.375481	0	0	0	0	0	0	0	0	1127.37	949.955	1017.57	281.791	307.443	565.849	950.887	934.977	900.562	641.091	644.789	769.958	741.2	907.274	868.432	768.965	1211.99	824.508
chr13.38312079.38312479	chr13	38204825	38205850	480	closest_left1	Snrnp48	ENSMUSG00000021431	1.4431	2.59384	2.16639	2.3873	2.46653	2.76533	2.57227	1.77711	1.71933	2.256	1.52932	2.37426	2.3502	1.87561	2.36767	2.71306	1.9859	2.37668	290.559	410.208	579.448	789.014	717.367	808.355	592.761	456.864	523.963	573.607	492.076	483.974	363.037	429.116	632.715	461.379	647.79	384.77
chr13.39664187.39664587	chr13	39440547	39442052	481	closest_left1	Gm47348	ENSMUSG00000114512	0.0599215	0.0973858	0.150312	0.184789	0.132118	0.0587789	0.0977175	0.136635	0.233742	0.175132	0.168653	0.0491025	0.0596619	0.282207	0.0306335	0.143034	0.166208	0.1863	523.006	993.134	918.637	892.337	1183.19	1002.36	1049.68	881.853	818.692	1147.21	984.152	1297.93	968.098	993.097	793.995	922.758	752.272	659.606
chr13.39681749.39682149	chr13	39440547	39442052	482	closest_left1	Gm47348	ENSMUSG00000114512	0.0599215	0.0973858	0.150312	0.184789	0.132118	0.0587789	0.0977175	0.136635	0.233742	0.175132	0.168653	0.0491025	0.0596619	0.282207	0.0306335	0.143034	0.166208	0.1863	127.846	129.539	353.322	488.437	512.405	420.345	308.73	393.115	261.982	388.028	509.044	285.985	378.163	367.814	322.561	499.827	292.55	348.126
chr13.39702604.39703004	chr13	39440547	39442052	483	closest_left1	Gm47348	ENSMUSG00000114512	0.0599215	0.0973858	0.150312	0.184789	0.132118	0.0587789	0.0977175	0.136635	0.233742	0.175132	0.168653	0.0491025	0.0596619	0.282207	0.0306335	0.143034	0.166208	0.1863	23.2447	129.539	70.6644	244.219	195.645	355.676	172.889	138.122	147.365	168.708	169.681	131.993	151.265	122.605	99.2494	134.569	83.5858	73.2896
chr13.40821995.40822395	chr13	39440547	39442052	484	closest_left1	Gm47348	ENSMUSG00000114512	0.0599215	0.0973858	0.150312	0.184789	0.132118	0.0587789	0.0977175	0.136635	0.233742	0.175132	0.168653	0.0491025	0.0596619	0.282207	0.0306335	0.143034	0.166208	0.1863	92.9789	86.3595	70.6644	244.219	223.595	80.8355	111.143	116.872	81.8692	101.225	135.745	153.992	136.139	220.688	198.499	115.345	125.379	109.934
chr13.40882245.40882645	chr13	40859922	40863398	485	closest_left1	Gcnt2	ENSMUSG00000021360	3.27834	4.4052	3.22496	3.98449	6.23612	4.87103	3.74757	3.68884	3.74869	4.08625	2.11939	2.77861	3.02413	3.05767	4.1735	3.62121	2.58536	3.26428	615.985	885.185	805.574	347.542	186.329	274.841	456.92	616.235	376.598	472.382	407.235	483.974	302.531	502.679	496.247	538.275	752.272	494.705
chr13.40887753.40888153	chr13	40859922	40863398	486	closest_left1	Gcnt2	ENSMUSG00000021360	3.27834	4.4052	3.22496	3.98449	6.23612	4.87103	3.74757	3.68884	3.74869	4.08625	2.11939	2.77861	3.02413	3.05767	4.1735	3.62121	2.58536	3.26428	662.475	302.258	197.86	84.5372	139.747	97.0026	209.936	169.996	343.851	354.287	288.458	219.988	272.278	576.242	198.499	326.81	313.447	476.382
chr13.40890498.40890898	chr13	40859922	40863398	487	closest_left1	Gcnt2	ENSMUSG00000021360	3.27834	4.4052	3.22496	3.98449	6.23612	4.87103	3.74757	3.68884	3.74869	4.08625	2.11939	2.77861	3.02413	3.05767	4.1735	3.62121	2.58536	3.26428	697.342	604.517	438.119	263.005	204.962	177.838	284.031	297.493	311.103	269.933	271.49	285.985	438.669	441.377	384.592	288.362	417.929	311.481
chr13.43420262.43420662	chr13	43398259	43399334	488	closest_left1	Nol7	ENSMUSG00000063200	12.8417	14.9394	13.4635	16.8562	17.9231	17.684	14.3639	12.0758	14.3536	16.7211	10.0289	13.4574	14.6712	11.4756	12.4567	13.7155	14.5752	13.9484	267.314	172.719	127.196	46.9651	37.2658	16.1671	123.492	127.497	130.991	185.579	50.9044	43.9976	181.518	245.209	111.656	153.793	125.379	146.579
chr13.43861350.43861750	chr13	43785172	43786281	489	closest_left1	Cd83	ENSMUSG00000015396	0.484614	0.0954673	0.442053	0.815169	1.26277	1.72863	0.574755	0.0669719	0.343707	0.686728	0.17714	0.324913	0.219325	0.414972	0.675675	0.67304	0.244401	0.18263	708.964	1187.44	678.378	1174.13	1173.87	1115.53	926.189	807.48	867.814	1248.44	1255.64	1033.94	831.959	895.014	831.214	826.637	1107.51	659.606
chr13.46051741.46052141	chr13	45962477	45966272	490	closest_left1	Atxn1	ENSMUSG00000046876	1.22156	2.64707	0.988732	0.964377	1.53521	2.18084	5.96291	2.07361	1.44858	1.65024	1.22463	1.52819	1.71899	1.79495	3.4805	1.61735	1.32521	1.62888	639.23	86.3595	70.6644	0	9.31645	16.1671	49.3967	74.3731	163.738	134.966	16.9681	43.9976	60.5061	441.377	37.2185	153.793	62.6894	164.902
chr13.46294607.46295007	chr13	45962477	45966272	491	closest_left1	Atxn1	ENSMUSG00000046876	1.22156	2.64707	0.988732	0.964377	1.53521	2.18084	5.96291	2.07361	1.44858	1.65024	1.22463	1.52819	1.71899	1.79495	3.4805	1.61735	1.32521	1.62888	174.335	237.489	98.9301	685.691	791.898	646.684	469.269	393.115	196.486	320.545	559.948	241.987	408.416	245.209	198.499	192.241	125.379	293.158
chr13.46297862.46298262	chr13	45962477	45966272	492	closest_left1	Atxn1	ENSMUSG00000046876	1.22156	2.64707	0.988732	0.964377	1.53521	2.18084	5.96291	2.07361	1.44858	1.65024	1.22463	1.52819	1.71899	1.79495	3.4805	1.61735	1.32521	1.62888	69.7342	86.3595	42.3986	281.791	344.709	274.841	160.539	244.369	163.738	202.45	271.49	131.993	181.518	122.605	161.28	153.793	146.275	164.902
chr13.46892989.46893389	chr13	46726398	46728072	493	closest_left1	Nup153	ENSMUSG00000021374	2.63215	3.72669	2.67349	3.24686	4.84217	5.5124	3.91056	3.59625	2.79679	4.6724	2.06473	2.50095	3.03878	1.93171	2.39405	2.32818	2.97115	2.82825	278.937	129.539	169.595	37.5721	37.2658	0	111.143	127.497	130.991	168.708	67.8725	109.994	105.886	281.991	210.905	96.1206	167.172	201.546
chr13.47038255.47038655	chr13	47014298	47014842	494	closest_left1	Nhlrc1	ENSMUSG00000044231	0.839711	1.12388	0.892122	1.4014	1.63362	1.25977	1.24854	0.713336	0.693646	1.15492	0.476656	0.688098	1.13116	0.93052	0.808061	1.46204	0.959066	1.22857	209.203	345.438	381.588	497.83	475.139	323.342	345.777	382.49	278.355	472.382	424.203	395.979	393.29	490.418	459.029	422.931	710.48	513.027
chr13.47050161.47050561	chr13	47043485	47044735	495	closest_left1	Kdm1b	ENSMUSG00000038080	4.78404	6.3899	5.00718	5.51975	10.0707	9.20358	6.37244	5.67381	5.00324	7.6139	3.43257	4.17373	4.74278	4.25369	4.46977	4.41034	4.53766	5.55633	92.9789	302.258	169.595	319.363	465.823	533.514	284.031	403.74	278.355	354.287	322.395	263.986	393.29	122.605	148.874	249.913	355.24	384.77
chr13.49178987.49179387	chr13	49147611	49147938	496	closest_left1	Wnk2	ENSMUSG00000037989	0.187049	0.028952	0.107248	0.0824044	0.0589163	0.0262117	0.0653639	0.0304655	0.0312704	0.039049	0.0214882	0.06569	0.0399083	0.100677	0.0546425	0.0382707	0.135884	0.0830781	1197.1	1252.21	1074.1	460.258	428.557	501.18	629.808	818.105	671.328	590.478	712.662	527.971	484.049	723.367	781.589	499.827	585.101	659.606
chr13.51856932.51857332	chr13	51846619	51848756	497	closest_left1	Gadd45g	ENSMUSG00000021453	44.6291	2.40727	8.91734	3.45563	2.87533	5.02216	1.57531	1.61532	25.6236	12.1402	2.01973	2.77054	30.9704	59.0522	3.45691	44.7338	17.6844	87.9981	476.517	129.539	183.727	37.5721	27.9494	16.1671	111.143	74.3731	163.738	134.966	67.8725	131.993	181.518	331.032	37.2185	153.793	229.861	311.481
chr13.51902627.51903027	chr13	51846619	51848756	498	closest_left1	Gadd45g	ENSMUSG00000021453	44.6291	2.40727	8.91734	3.45563	2.87533	5.02216	1.57531	1.61532	25.6236	12.1402	2.01973	2.77054	30.9704	59.0522	3.45691	44.7338	17.6844	87.9981	743.831	604.517	508.784	206.647	223.595	194.005	382.825	435.614	573.085	388.028	424.203	395.979	559.682	441.377	186.093	346.034	626.894	641.284
chr13.51991707.51992107	chr13	51846619	51848756	499	closest_left1	Gadd45g	ENSMUSG00000021453	44.6291	2.40727	8.91734	3.45563	2.87533	5.02216	1.57531	1.61532	25.6236	12.1402	2.01973	2.77054	30.9704	59.0522	3.45691	44.7338	17.6844	87.9981	906.545	280.668	706.644	159.681	74.5316	177.838	259.333	382.49	278.355	404.899	169.681	219.988	559.682	527.2	136.468	499.827	459.722	366.448
chr13.52176719.52177119	chr13	51846619	51848756	500	closest_left1	Gadd45g	ENSMUSG00000021453	44.6291	2.40727	8.91734	3.45563	2.87533	5.02216	1.57531	1.61532	25.6236	12.1402	2.01973	2.77054	30.9704	59.0522	3.45691	44.7338	17.6844	87.9981	255.692	107.949	296.79	65.7512	46.5823	0	86.4443	84.9979	81.8692	151.837	50.9044	65.9964	75.6327	269.73	173.686	134.569	146.275	73.2896
chr13.52186818.52187218	chr13	51846619	51848756	501	closest_left1	Gadd45g	ENSMUSG00000021453	44.6291	2.40727	8.91734	3.45563	2.87533	5.02216	1.57531	1.61532	25.6236	12.1402	2.01973	2.77054	30.9704	59.0522	3.45691	44.7338	17.6844	87.9981	348.671	86.3595	537.049	84.5372	46.5823	48.5013	61.7459	95.6226	49.1215	151.837	50.9044	87.9952	226.898	380.074	310.154	211.465	313.447	238.191
chr13.52836015.52836415	chr13	52583080	52584522	502	closest_left1	Syk	ENSMUSG00000021457	0.3631	0.288503	0.595077	0.418039	0.84061	1.27036	0.315802	0.312784	0.377703	0.577781	0.291991	0.624837	0.469986	0.501618	0.928133	0.889844	0.884059	0.564451	58.1118	151.129	197.86	366.328	335.392	161.671	111.143	223.119	65.4954	118.096	203.618	109.994	226.898	73.5628	173.686	346.034	250.757	91.612
chr13.53017704.53018104	chr13	52977267	52981150	503	closest_left1	Nfil3	ENSMUSG00000056749	8.94859	17.5127	10.7747	10.4175	10.9133	18.6532	16.3259	11.9029	8.63942	9.31734	10.1645	13.8408	28.5115	6.42702	14.6964	14.098	11.997	16.693	0	129.539	169.595	178.467	288.81	210.172	197.587	159.371	180.112	151.837	390.267	241.987	302.531	171.646	223.311	173.017	208.965	128.257
chr13.54067916.54068316	chr13	53376662	53377860	504	closest_left1	Sptlc1	ENSMUSG00000021468	7.93436	10.1504	7.96128	9.70874	11.5222	13.1906	7.40486	6.68469	6.81158	8.53702	4.8174	6.97179	8.69316	6.48308	7.85186	6.57179	8.16095	6.90188	685.72	755.646	1017.57	1361.99	1090.02	824.522	975.586	648.109	884.188	1012.25	576.917	615.967	514.302	809.19	1190.99	730.516	731.376	787.863
chr13.54670245.54670645	chr13	54621702	54622745	505	closest_left1	Faf2	ENSMUSG00000025873	7.18731	8.49663	6.89025	7.62874	7.95417	8.116	6.67811	6.32049	6.34621	7.19207	4.49163	5.55861	7.93282	5.62845	6.89295	6.80933	7.19908	7.4486	116.224	129.539	70.6644	187.86	260.861	291.008	197.587	350.616	163.738	151.837	237.554	131.993	287.404	122.605	272.936	173.017	229.861	183.224
chr13.54670911.54671311	chr13	54621702	54622745	506	closest_left1	Faf2	ENSMUSG00000025873	7.18731	8.49663	6.89025	7.62874	7.95417	8.116	6.67811	6.32049	6.34621	7.19207	4.49163	5.55861	7.93282	5.62845	6.89295	6.80933	7.19908	7.4486	360.293	388.618	423.986	469.651	549.671	598.183	506.317	531.237	343.851	455.512	322.395	461.975	559.682	453.637	570.684	576.723	480.619	348.126
chr13.56630462.56630862	chr13	56609535	56611193	507	closest_left1	Tgfbi	ENSMUSG00000035493	8.65386	7.1299	11.9394	19.5336	18.8154	15.8282	5.53714	3.69992	8.65025	11.8266	6.25835	8.71649	8.28728	6.5946	8.01865	12.2508	16.4748	10.7123	360.293	367.028	423.986	582.367	586.936	695.185	370.476	414.365	540.337	590.478	814.47	615.967	468.923	588.502	496.247	499.827	376.136	348.126
chr13.57308214.57308614	chr13	56702900	56704245	508	closest_left1	Smad5	ENSMUSG00000021540	3.13057	4.7156	3.92267	5.29334	6.86877	5.91706	4.48263	3.31968	4.43198	5.35592	2.76309	3.60399	4.24218	3.19329	4.01279	3.89313	4.32056	3.68752	337.049	323.848	240.259	56.3581	37.2658	145.504	172.889	159.371	180.112	50.6124	237.554	175.99	90.7592	294.251	210.905	173.017	83.5858	274.836
chr13.57366925.57367325	chr13	56702900	56704245	509	closest_left1	Smad5	ENSMUSG00000021540	3.13057	4.7156	3.92267	5.29334	6.86877	5.91706	4.48263	3.31968	4.43198	5.35592	2.76309	3.60399	4.24218	3.19329	4.01279	3.89313	4.32056	3.68752	534.629	626.106	325.056	75.1442	83.8481	194.005	592.761	446.239	376.598	371.158	322.395	615.967	363.037	551.721	446.622	307.586	459.722	458.06
chr13.58765258.58765658	chr13	58452761	58453398	510	closest_left1	Gm47918	ENSMUSG00000114654	0	0	0	0.460541	0.617384	0.36623	1.06548	0	0	0.363728	0.300233	0.61188	0	0.175833	0.190866	0.178239	0	1.16077	244.07	582.927	466.385	37.5721	9.31645	48.5013	172.889	297.493	229.234	269.933	220.586	197.989	302.531	306.512	682.34	230.689	480.619	329.803
chr13.59949925.59950325	chr13	59821618	59823754	511	closest_left1	Tut7	ENSMUSG00000035248	6.96083	7.66694	6.75292	5.99629	8.12319	8.45025	7.60734	6.82249	7.21277	8.24264	5.0224	6.15153	6.54777	6.35371	6.37002	6.37456	6.57102	6.23344	23.2447	21.5899	42.3986	676.298	670.785	355.676	259.333	180.62	81.8692	253.062	220.586	197.989	181.518	85.8232	148.874	307.586	104.482	128.257
chr13.59956113.59956513	chr13	59821618	59823754	512	closest_left1	Tut7	ENSMUSG00000035248	6.96083	7.66694	6.75292	5.99629	8.12319	8.45025	7.60734	6.82249	7.21277	8.24264	5.0224	6.15153	6.54777	6.35371	6.37002	6.37456	6.57102	6.23344	104.601	64.7696	70.6644	356.935	363.342	145.504	271.682	169.996	130.991	84.354	169.681	87.9952	151.265	134.865	161.28	173.017	146.275	109.934
chr13.60655809.60656209	chr13	60601449	60603424	513	closest_left1	Dapk1	ENSMUSG00000021559	7.60691	8.55528	10.2821	9.74016	10.2712	11.0756	9.51395	7.55943	6.71937	8.48882	7.39117	8.48987	14.2591	5.70841	8.13767	6.55486	9.97445	11.0499	162.713	215.899	197.86	309.97	391.291	274.841	160.539	233.744	114.617	286.804	254.522	175.99	136.139	147.126	124.062	173.017	146.275	128.257
chr13.64078644.64079044	chr13	63814534	63816153	514	closest_left1	Ercc6l2	ENSMUSG00000021470	0.566595	0.945076	0.628362	0.772488	1.01913	0.921443	0.656512	0.662986	0.808461	0.719044	0.50959	0.635351	0.608678	0.547733	0.480223	0.562346	0.613476	0.502205	360.293	215.899	381.588	572.974	558.987	630.517	234.635	361.241	294.729	236.191	288.458	197.989	408.416	294.251	310.154	365.258	229.861	256.514
chr13.67003066.67003466	chr13	66932168	66934073	515	closest_left1	Ptdss1	ENSMUSG00000021518	10.5026	11.3507	10.9883	17.3172	17.8038	16.6183	11.7695	10.4699	13.4023	13.8568	10.1646	12.8229	14.5295	11.2845	11.9795	12.4468	11.7356	12.1697	209.203	626.106	325.056	554.188	568.304	485.013	555.713	435.614	540.337	421.77	458.14	373.98	453.796	429.116	409.404	461.379	417.929	567.994
chr13.69002435.69002835	chr13	68998741	68999479	516	closest_left1	Gm35161	ENSMUSG00000113121	0	0	0	0	0	0	0	0	0.0808796	0	0	0	0	0	0	0	0	0	557.874	453.387	494.651	638.726	614.886	743.687	691.554	541.861	671.328	522.995	559.948	615.967	347.91	380.074	434.216	557.499	543.308	366.448
chr13.69006496.69006896	chr13	68998741	68999479	517	closest_left1	Gm35161	ENSMUSG00000113121	0	0	0	0	0	0	0	0	0.0808796	0	0	0	0	0	0	0	0	0	581.118	496.567	607.714	826.586	736	743.687	580.412	605.61	622.206	607.349	509.044	439.976	514.302	392.335	731.965	422.931	376.136	274.836
chr13.69701133.69701533	chr13	69610229	69611522	518	closest_left1	Srd5a1	ENSMUSG00000021594	42.1072	46.4242	34.8241	29.8384	30.5745	49.7867	34.8097	31.3535	28.049	31.4211	18.1991	30.9297	29.3202	32.5072	36.8795	26.2947	26.5068	31.8908	790.321	626.106	763.175	225.433	158.38	177.838	234.635	297.493	556.711	286.804	288.458	373.98	166.392	355.553	521.059	326.81	334.343	256.514
chr13.70866720.70867120	chr13	70636777	70638471	519	closest_left1	Ice1	ENSMUSG00000034525	1.37716	1.98584	1.42247	1.71127	2.0987	2.13561	1.99811	1.52394	1.75381	1.97304	1.52275	1.9085	1.52242	1.74546	1.63585	1.52763	1.66653	1.53216	116.224	194.309	183.727	338.149	354.025	274.841	234.635	276.243	229.234	303.674	271.49	65.9964	105.886	183.907	310.154	38.4482	271.654	109.934
chr13.73720469.73720869	chr13	73626712	73627423	520	closest_left1	Tert	ENSMUSG00000021611	1.18651	2.03547	1.62706	2.39056	1.98385	2.09499	1.69305	1.42792	2.76158	1.88802	1.90829	2.12281	1.75236	2.06756	2.08257	2.03921	1.66383	2.4183	81.3566	107.949	42.3986	159.681	270.177	307.175	172.889	138.122	147.365	151.837	50.9044	87.9952	90.7592	171.646	74.4371	96.1206	125.379	91.612
chr13.74451922.74452322	chr13	74406408	74407285	521	closest_left1	Gm47428	ENSMUSG00000113311	1.02855	0	1.20404	0.845836	0.377965	0.168156	0	0	0.802433	0.334013	0.275706	0.983313	1.19477	0.968811	1.22691	1.63678	1.26798	3.19782	383.538	431.798	635.979	507.223	540.354	339.509	518.666	541.861	392.972	691.703	559.948	351.981	650.441	502.679	657.527	480.603	480.619	677.929
chr13.74505849.74506249	chr13	74500045	74501321	522	closest_left1	Gm49763	ENSMUSG00000116646	0	0	0	0	0	0	0	0	0	0	0	0	0	0	0	0	0	0	371.916	172.719	282.658	37.5721	9.31645	80.8355	74.0951	106.247	278.355	236.191	67.8725	109.994	196.645	134.865	111.656	249.913	104.482	201.546
chr13.85767279.85767679	chr13	85287643	85290070	523	closest_left1	Rasa1	ENSMUSG00000021549	2.15168	3.87433	2.42303	2.42505	4.96597	4.82869	3.33217	2.83557	2.19796	4.04165	1.33196	1.97883	2.23484	2.0413	2.29496	2.29093	2.46173	2.18178	116.224	172.719	127.196	375.721	447.19	258.674	148.19	138.122	130.991	118.096	288.458	197.989	272.278	134.865	148.874	57.6723	125.379	91.612
chr13.88995720.88996120	chr13	87353182	87353555	524	closest_left1	Gm18265	ENSMUSG00000114750	0	0	0	0	0	0	0	0	0	0	0	0	0	0	0	0	0	0	92.9789	86.3595	113.063	253.612	177.013	210.172	98.7935	127.497	147.365	202.45	33.9363	153.992	45.3796	171.646	173.686	153.793	208.965	183.224
chr13.88996423.88996823	chr13	87353182	87353555	525	closest_left1	Gm18265	ENSMUSG00000114750	0	0	0	0	0	0	0	0	0	0	0	0	0	0	0	0	0	0	174.335	43.1798	155.462	272.398	242.228	258.674	86.4443	180.62	196.486	253.062	186.649	153.992	121.012	147.126	198.499	134.569	167.172	146.579
chr13.90371547.90371947	chr13	90088822	90090747	526	closest_left1	Tmem167	ENSMUSG00000012422	2.88338	5.7824	2.60911	3.5309	6.6695	6.50017	4.22334	3.82534	3.07568	4.91332	2.05732	2.53461	3.33023	2.26162	2.85163	2.70303	2.80166	3.24899	116.224	259.079	325.056	460.258	391.291	452.679	395.174	339.992	229.234	185.579	526.012	417.977	302.531	269.73	285.342	230.689	229.861	146.579
chr13.92296768.92297168	chr13	92130935	92132019	527	closest_left1	Rasgrf2	ENSMUSG00000021708	0.0368014	0.0664561	0.0369263	0.045396	0.094665	0.0481329	0.0400095	0.027972	0.0382814	0.035853	0.0197295	0.0201045	0.073284	0.0693282	0.0501703	0.0351384	0.0113421	0.0254262	92.9789	43.1798	155.462	291.184	298.126	242.507	172.889	212.495	130.991	134.966	271.49	285.985	242.025	171.646	111.656	249.913	167.172	109.934
chr13.93908147.93908547	chr13	93771491	93772787	528	closest_left1	Arsb	ENSMUSG00000042082	6.51302	5.42982	6.06429	8.6129	9.41484	8.8744	4.92798	4.30843	5.02264	7.00347	3.63758	4.06048	6.78382	4.52593	4.83612	4.94629	7.34078	8.09198	104.601	259.079	183.727	516.616	447.19	388.01	222.285	361.241	245.608	337.416	441.171	285.985	332.784	245.209	235.717	288.362	397.033	274.836
chr13.93911055.93911455	chr13	93771491	93772787	529	closest_left1	Arsb	ENSMUSG00000042082	6.51302	5.42982	6.06429	8.6129	9.41484	8.8744	4.92798	4.30843	5.02264	7.00347	3.63758	4.06048	6.78382	4.52593	4.83612	4.94629	7.34078	8.09198	592.741	1079.49	720.777	1014.45	1024.81	1067.03	938.538	860.603	769.571	1062.86	1221.71	1209.93	1119.36	711.107	793.995	1115	940.341	879.475
chr13.93915516.93915916	chr13	93771491	93772787	530	closest_left1	Arsb	ENSMUSG00000042082	6.51302	5.42982	6.06429	8.6129	9.41484	8.8744	4.92798	4.30843	5.02264	7.00347	3.63758	4.06048	6.78382	4.52593	4.83612	4.94629	7.34078	8.09198	127.846	172.719	169.595	291.184	344.709	210.172	111.143	286.868	163.738	202.45	373.299	285.985	136.139	245.209	235.717	134.569	229.861	201.546
chr13.96963016.96963416	chr13	96924581	96925646	531	closest_left1	Gcnt4	ENSMUSG00000091387	1.91563	1.90661	1.76567	0.796826	1.30148	1.50765	2.34294	1.52375	1.61614	2.64749	0.931448	0.912648	1.61901	1.51064	1.70811	1.12721	1.99771	1.52358	1685.24	1511.29	1639.41	554.188	652.152	776.021	938.538	1073.1	1522.77	1079.73	984.152	1055.94	922.719	1630.64	1401.9	1461.03	1483.65	1209.28
chr13.97252014.97252414	chr13	97240581	97242764	532	closest_left1	Enc1	ENSMUSG00000041773	1.45915	0.751606	0.84006	3.30478	3.87647	3.8247	1.28728	0.70908	0.69049	1.7012	1.34652	0.98008	1.88154	0.743532	1.00276	0.867905	1.1943	1.41304	34.8671	86.3595	42.3986	291.184	335.392	226.339	148.19	138.122	65.4954	168.708	135.745	65.9964	105.886	122.605	148.874	134.569	41.7929	164.902
chr13.97253598.97253998	chr13	97240581	97242764	533	closest_left1	Enc1	ENSMUSG00000041773	1.45915	0.751606	0.84006	3.30478	3.87647	3.8247	1.28728	0.70908	0.69049	1.7012	1.34652	0.98008	1.88154	0.743532	1.00276	0.867905	1.1943	1.41304	127.846	86.3595	98.9301	403.9	391.291	258.674	123.492	254.994	130.991	253.062	169.681	219.988	211.771	134.865	173.686	173.017	125.379	256.514
chr13.97260264.97260664	chr13	97240581	97242764	534	closest_left1	Enc1	ENSMUSG00000041773	1.45915	0.751606	0.84006	3.30478	3.87647	3.8247	1.28728	0.70908	0.69049	1.7012	1.34652	0.98008	1.88154	0.743532	1.00276	0.867905	1.1943	1.41304	34.8671	43.1798	14.1329	272.398	242.228	177.838	37.0476	84.9979	32.7477	168.708	50.9044	109.994	90.7592	49.0418	24.8124	19.2241	104.482	183.224
chr13.97260785.97261185	chr13	97240581	97242764	535	closest_left1	Enc1	ENSMUSG00000041773	1.45915	0.751606	0.84006	3.30478	3.87647	3.8247	1.28728	0.70908	0.69049	1.7012	1.34652	0.98008	1.88154	0.743532	1.00276	0.867905	1.1943	1.41304	23.2447	43.1798	14.1329	263.005	288.81	404.178	135.841	42.4989	16.3738	84.354	84.8407	0	105.886	61.3023	62.0309	173.017	41.7929	73.2896
chr13.97375824.97376224	chr13	97240581	97242764	536	closest_left1	Enc1	ENSMUSG00000041773	1.45915	0.751606	0.84006	3.30478	3.87647	3.8247	1.28728	0.70908	0.69049	1.7012	1.34652	0.98008	1.88154	0.743532	1.00276	0.867905	1.1943	1.41304	360.293	539.747	537.049	882.944	847.797	1147.86	901.491	786.23	605.832	725.445	831.439	615.967	726.074	637.544	806.402	480.603	689.583	476.382
chr13.97407800.97408200	chr13	97240581	97242764	537	closest_left1	Enc1	ENSMUSG00000041773	1.45915	0.751606	0.84006	3.30478	3.87647	3.8247	1.28728	0.70908	0.69049	1.7012	1.34652	0.98008	1.88154	0.743532	1.00276	0.867905	1.1943	1.41304	69.7342	43.1798	70.6644	122.109	204.962	194.005	246.984	159.371	98.2431	151.837	152.713	131.993	196.645	110.344	86.8432	173.017	167.172	238.191
chr13.97452878.97453278	chr13	97240581	97242764	538	closest_left1	Enc1	ENSMUSG00000041773	1.45915	0.751606	0.84006	3.30478	3.87647	3.8247	1.28728	0.70908	0.69049	1.7012	1.34652	0.98008	1.88154	0.743532	1.00276	0.867905	1.1943	1.41304	23.2447	259.079	155.462	432.079	354.025	452.679	222.285	169.996	180.112	269.933	186.649	307.983	242.025	220.688	297.748	307.586	355.24	128.257
chr13.100005807.100006207	chr13	99515981	99516821	539	closest_left1	Map1b	ENSMUSG00000052727	0.035754	0.0154955	0.0645756	0.0264624	0.0630657	0.0701445	0.0349837	0.0434815	0.0334727	0.013933	0.0172512	0.0468776	0.0711982	0.0202065	0.0804249	0.129726	0.0661155	0.0222323	209.203	194.309	183.727	497.83	354.025	517.347	333.428	286.868	294.729	354.287	390.267	263.986	695.821	183.907	322.561	307.586	313.447	274.836
chr13.101016046.101016446	chr13	100832096	100833487	540	closest_left1	Slc30a5	ENSMUSG00000021629	4.70707	7.96143	5.26861	5.57641	8.23762	7.66505	5.14274	4.84119	4.73882	6.68947	3.08566	3.88266	4.71762	3.73133	4.70158	5.93316	5.04155	5.66708	302.182	431.798	409.853	845.372	596.253	501.18	395.174	382.49	769.571	472.382	492.076	263.986	302.531	281.991	446.622	499.827	250.757	494.705
chr13.101142824.101143224	chr13	100832096	100833487	541	closest_left1	Slc30a5	ENSMUSG00000021629	4.70707	7.96143	5.26861	5.57641	8.23762	7.66505	5.14274	4.84119	4.73882	6.68947	3.08566	3.88266	4.71762	3.73133	4.70158	5.93316	5.04155	5.66708	232.447	215.899	155.462	535.402	419.24	598.183	432.221	286.868	409.346	388.028	356.331	527.971	393.29	281.991	359.779	326.81	250.757	348.126
chr13.101215680.101216080	chr13	100832096	100833487	542	closest_left1	Slc30a5	ENSMUSG00000021629	4.70707	7.96143	5.26861	5.57641	8.23762	7.66505	5.14274	4.84119	4.73882	6.68947	3.08566	3.88266	4.71762	3.73133	4.70158	5.93316	5.04155	5.66708	371.916	237.489	197.86	460.258	596.253	501.18	679.205	509.987	654.954	742.315	1221.71	725.961	544.555	551.721	645.121	461.379	668.687	696.251
chr13.101274621.101275021	chr13	100832096	100833487	543	closest_left1	Slc30a5	ENSMUSG00000021629	4.70707	7.96143	5.26861	5.57641	8.23762	7.66505	5.14274	4.84119	4.73882	6.68947	3.08566	3.88266	4.71762	3.73133	4.70158	5.93316	5.04155	5.66708	430.028	518.157	692.511	1258.67	1239.09	1374.2	852.094	786.23	884.188	944.765	1510.16	1209.93	771.453	760.149	868.432	653.62	689.583	861.153
chr13.101350662.101351062	chr13	100832096	100833487	544	closest_left1	Slc30a5	ENSMUSG00000021629	4.70707	7.96143	5.26861	5.57641	8.23762	7.66505	5.14274	4.84119	4.73882	6.68947	3.08566	3.88266	4.71762	3.73133	4.70158	5.93316	5.04155	5.66708	441.65	345.438	452.252	789.014	894.379	1164.03	852.094	849.979	785.945	607.349	882.343	461.975	710.947	613.023	793.995	653.62	501.515	549.672
chr13.101373143.101373543	chr13	100832096	100833487	545	closest_left1	Slc30a5	ENSMUSG00000021629	4.70707	7.96143	5.26861	5.57641	8.23762	7.66505	5.14274	4.84119	4.73882	6.68947	3.08566	3.88266	4.71762	3.73133	4.70158	5.93316	5.04155	5.66708	569.496	798.826	635.979	1361.99	1229.77	1309.54	913.84	1476.84	1293.53	1130.34	1102.93	901.951	1028.6	956.316	1190.99	749.74	752.272	1117.67
chr13.101504097.101504497	chr13	100832096	100833487	546	closest_left1	Slc30a5	ENSMUSG00000021629	4.70707	7.96143	5.26861	5.57641	8.23762	7.66505	5.14274	4.84119	4.73882	6.68947	3.08566	3.88266	4.71762	3.73133	4.70158	5.93316	5.04155	5.66708	127.846	151.129	113.063	263.005	260.861	177.838	284.031	329.367	180.112	168.708	339.363	197.989	166.392	171.646	161.28	76.8965	167.172	128.257
chr13.101513543.101513943	chr13	100832096	100833487	547	closest_left1	Slc30a5	ENSMUSG00000021629	4.70707	7.96143	5.26861	5.57641	8.23762	7.66505	5.14274	4.84119	4.73882	6.68947	3.08566	3.88266	4.71762	3.73133	4.70158	5.93316	5.04155	5.66708	151.091	107.949	155.462	225.433	288.81	517.347	271.682	233.744	311.103	202.45	186.649	175.99	332.784	196.167	186.093	173.017	271.654	311.481
chr13.101876770.101877170	chr13	101765716	101768921	548	closest_left1	Pik3r1	ENSMUSG00000041417	7.1951	8.13682	8.13323	8.93091	11.7246	10.4214	6.88425	8.09219	8.07795	11.7412	6.19284	6.20001	8.33926	7.93147	7.57505	8.727	8.59628	6.90907	964.656	842.005	734.91	169.074	251.544	291.008	629.808	786.23	818.692	388.028	441.171	373.98	574.808	674.325	744.371	480.603	626.894	696.251
chr13.101967930.101968330	chr13	101765716	101768921	549	closest_left1	Pik3r1	ENSMUSG00000041417	7.1951	8.13682	8.13323	8.93091	11.7246	10.4214	6.88425	8.09219	8.07795	11.7412	6.19284	6.20001	8.33926	7.93147	7.57505	8.727	8.59628	6.90907	523.006	280.668	494.651	65.7512	149.063	129.337	222.285	361.241	278.355	202.45	288.458	219.988	151.265	331.032	545.872	288.362	376.136	256.514
chr13.102022609.102023009	chr13	101765716	101768921	550	closest_left1	Pik3r1	ENSMUSG00000041417	7.1951	8.13682	8.13323	8.93091	11.7246	10.4214	6.88425	8.09219	8.07795	11.7412	6.19284	6.20001	8.33926	7.93147	7.57505	8.727	8.59628	6.90907	2719.63	2094.22	2035.13	751.442	754.633	1083.2	1778.28	1784.96	2292.34	1940.14	1272.61	1693.91	2042.08	2268.19	2047.02	2056.98	2423.99	2400.23
chr13.103493890.103494290	chr13	102905138	102906731	551	closest_left1	Gm17160	ENSMUSG00000090329	0	0	0	0	0	0	0	0	0	0	0	0	0	0	0	0	0	0	894.922	194.309	579.448	178.467	149.063	161.671	469.269	371.866	523.963	286.804	356.331	329.982	378.163	698.846	372.185	461.379	397.033	439.738
chr13.104029413.104029813	chr13	103918680	103921903	552	closest_left1	Erbin	ENSMUSG00000021709	5.48074	10.8714	6.34429	8.08117	14.0038	13.7486	10.5438	8.88489	8.66309	12.3893	5.0731	5.96485	8.10024	6.25139	6.99016	6.50047	6.54544	6.7302	139.468	129.539	113.063	187.86	270.177	291.008	185.238	201.87	212.86	168.708	135.745	175.99	121.012	147.126	285.342	269.138	229.861	146.579
chr13.104616712.104617112	chr13	104287297	104288615	553	closest_left1	Adamts6	ENSMUSG00000046169	0.159839	0.0944634	0.218702	0.394336	0.480574	0.427613	0.367293	0.276115	0.249401	0.254815	0.303813	0.190516	0.27489	0.205304	0.252571	0.0832453	0.268701	0.240946	197.58	151.129	197.86	497.83	400.607	307.175	321.079	318.742	147.365	337.416	288.458	351.981	423.543	208.428	248.124	269.138	292.55	238.191
chr13.107642136.107642536	chr13	107021297	107023055	554	closest_left1	Kif2a	ENSMUSG00000021693	1.15208	1.34428	1.31605	1.15877	2.05167	2.46886	1.63308	1.50885	1.24451	1.81309	0.755419	1.00217	1.23533	1.01839	1.26856	0.964633	1.16353	1.08375	615.985	582.927	438.119	225.433	121.114	161.671	259.333	467.488	589.459	388.028	203.618	263.986	302.531	478.158	322.561	403.706	710.48	201.546
chr13.108449078.108449478	chr13	108315845	108316805	555	closest_left1	Gm2822	ENSMUSG00000090358	0	0	0	0	0	0.0381962	0	0	0	0.0379352	0	0	0	0	0	0	0	0	220.825	172.719	113.063	263.005	288.81	517.347	172.889	127.497	261.982	101.225	152.713	65.9964	60.5061	110.344	111.656	134.569	20.8965	146.579
chr13.109275209.109275609	chr13	109260244	109260976	556	closest_left1	Mir582	ENSMUSG00000076946	0	0	0	0	0	0	0	0	0	0	0	0	0	0	0	0	0	0	69.7342	64.7696	84.7973	131.502	177.013	388.01	98.7935	42.4989	65.4954	67.4832	135.745	43.9976	196.645	85.8232	161.28	96.1206	188.068	73.2896
chr13.109443581.109443981	chr13	109260244	109260976	557	closest_left1	Mir582	ENSMUSG00000076946	0	0	0	0	0	0	0	0	0	0	0	0	0	0	0	0	0	0	58.1118	107.949	84.7973	356.935	437.873	420.345	160.539	148.746	81.8692	118.096	135.745	197.989	105.886	134.865	186.093	115.345	146.275	183.224
chr13.109555543.109555943	chr13	109260244	109260976	558	closest_left1	Mir582	ENSMUSG00000076946	0	0	0	0	0	0	0	0	0	0	0	0	0	0	0	0	0	0	23.2447	64.7696	70.6644	169.074	130.43	274.841	74.0951	148.746	81.8692	67.4832	118.777	87.9952	90.7592	36.7814	49.6247	38.4482	62.6894	18.3224
chr13.109559235.109559635	chr13	109260244	109260976	559	closest_left1	Mir582	ENSMUSG00000076946	0	0	0	0	0	0	0	0	0	0	0	0	0	0	0	0	0	0	69.7342	64.7696	169.595	319.363	288.81	517.347	333.428	446.239	81.8692	118.096	424.203	175.99	317.657	159.386	186.093	115.345	292.55	183.224
chr13.109588686.109589086	chr13	109260244	109260976	560	closest_left1	Mir582	ENSMUSG00000076946	0	0	0	0	0	0	0	0	0	0	0	0	0	0	0	0	0	0	615.985	1727.19	1074.1	1653.17	1798.08	1649.04	1864.73	1784.96	1260.79	1636.47	1917.4	1363.93	1709.3	1005.36	1463.93	1614.83	1671.72	1099.34
chr13.109610433.109610833	chr13	109260244	109260976	561	closest_left1	Mir582	ENSMUSG00000076946	0	0	0	0	0	0	0	0	0	0	0	0	0	0	0	0	0	0	92.9789	43.1798	70.6644	150.288	195.645	404.178	135.841	159.371	32.7477	84.354	152.713	109.994	90.7592	73.5628	161.28	153.793	62.6894	109.934
chr13.109837723.109838123	chr13	109260244	109260976	562	closest_left1	Mir582	ENSMUSG00000076946	0	0	0	0	0	0	0	0	0	0	0	0	0	0	0	0	0	0	69.7342	172.719	197.86	225.433	335.392	274.841	209.936	233.744	163.738	185.579	390.267	219.988	196.645	196.167	186.093	153.793	208.965	109.934
chr13.112192621.112193021	chr13	112100788	112101265	563	closest_left1	Gm31104	ENSMUSG00000114361	0	0	0	0	0	0	0	0	0	0	0	0	0	0	0	0.14368	0	0	441.65	367.028	706.644	75.1442	83.8481	323.342	234.635	403.74	196.486	219.32	339.363	285.985	166.392	269.73	359.779	269.138	355.24	256.514
chr13.112196478.112196878	chr13	112100788	112101265	564	closest_left1	Gm31104	ENSMUSG00000114361	0	0	0	0	0	0	0	0	0	0	0	0	0	0	0	0.14368	0	0	825.188	798.826	904.504	253.612	270.177	501.18	506.317	669.358	507.589	388.028	542.98	461.975	423.543	416.856	694.746	365.258	522.411	329.803
chr13.112282844.112283244	chr13	112100788	112101265	565	closest_left1	Gm31104	ENSMUSG00000114361	0	0	0	0	0	0	0	0	0	0	0	0	0	0	0	0.14368	0	0	1383.06	86.3595	268.525	18.786	18.6329	32.3342	24.6984	116.872	523.963	236.191	16.9681	131.993	121.012	662.065	111.656	422.931	125.379	494.705
chr13.113549050.113549450	chr13	113045728	113046492	566	closest_left1	Gpx8	ENSMUSG00000021760	0.432487	0.820035	0.976397	2.00059	1.66874	1.16666	0.617122	0.328725	0.33741	0.948018	0.434736	0.443	0.32296	0.814738	0.994944	1.03236	1.29959	0.44821	348.671	453.387	268.525	28.1791	111.797	177.838	172.889	180.62	245.608	219.32	84.8407	241.987	90.7592	257.47	235.717	249.913	188.068	128.257
chr13.114033787.114034187	chr13	113794469	113795931	567	closest_left1	Arl15	ENSMUSG00000042348	2.0309	2.23537	2.13483	2.30638	3.94476	5.50221	2.8125	2.18071	1.63473	3.83151	1.14063	1.29439	3.1134	1.2753	1.68098	1.53899	2.32483	1.60361	801.943	518.157	678.378	169.074	288.81	274.841	913.84	701.232	818.692	404.899	526.012	461.975	438.669	747.888	843.62	826.637	773.169	732.896
chr13.114761154.114761554	chr13	114460251	114460665	568	closest_left1	Fst	ENSMUSG00000021765	2.7655	1.81923	2.03161	0.517796	0.979957	2.83388	0.765067	0.319054	0.539385	1.73201	0.555977	0.809351	0.393361	0.860544	1.0351	0.872319	0.890367	0.639742	220.825	237.489	381.588	582.367	568.304	371.843	469.269	488.738	442.094	320.545	356.331	439.976	211.771	355.553	334.967	249.913	334.343	183.224
chr13.114809464.114809864	chr13	114460251	114460665	569	closest_left1	Fst	ENSMUSG00000021765	2.7655	1.81923	2.03161	0.517796	0.979957	2.83388	0.765067	0.319054	0.539385	1.73201	0.555977	0.809351	0.393361	0.860544	1.0351	0.872319	0.890367	0.639742	162.713	345.438	226.126	338.149	475.139	388.01	493.967	350.616	294.729	219.32	390.267	263.986	453.796	306.512	285.342	211.465	480.619	274.836
chr13.117509074.117509474	chr13	117220759	117221137	570	closest_left1	Gm17509	ENSMUSG00000091423	0	0	0	0	0	0	0	0	0	0	0	0	0	0	0	0	0	0	209.203	172.719	211.993	422.686	270.177	323.342	222.285	233.744	147.365	253.062	135.745	219.988	211.771	98.0837	272.936	115.345	146.275	109.934
chr13.119708550.119708950	chr13	119690307	119692023	571	closest_left1	Hmgcs1	ENSMUSG00000093930	65.6092	34.9553	133.866	166.914	142.565	60.4628	75.0357	92.7625	52.9562	255.481	106.691	64.0915	67.0195	81.5698	55.759	59.889	184.539	67.5343	464.895	561.337	395.721	854.765	791.898	646.684	1062.03	892.478	523.963	759.186	882.343	769.958	1542.91	637.544	620.309	826.637	752.272	586.317
chr14.7933727.7934127	chr14	7817926	7819878	572	closest_left1	Flnb	ENSMUSG00000025278	10.1263	8.38228	12.4722	13.5246	14.5723	10.9967	6.59942	4.56005	7.3812	9.79337	5.08207	6.47083	8.37753	7.8673	7.79677	6.97514	10.5928	9.40929	325.426	237.489	183.727	535.402	568.304	485.013	531.015	563.111	556.711	657.961	712.662	747.96	605.061	539.46	719.558	922.758	647.79	879.475
chr14.8046637.8047037	chr14	8002813	8003813	573	closest_left1	Abhd6	ENSMUSG00000025277	7.6659	9.34409	6.5862	19.3852	20.1241	14.1935	11.5636	12.4182	13.6807	13.8164	10.056	9.18713	18.4139	8.34891	10.8753	13.7698	11.1633	13.903	46.4895	43.1798	56.5315	122.109	214.278	113.17	49.3967	84.9979	114.617	118.096	84.8407	43.9976	60.5061	122.605	62.0309	76.8965	0	54.9672
chr14.8264049.8264449	chr14	8257153	8259310	574	closest_left1	Acox2	ENSMUSG00000021751	58.9355	51.0247	45.7179	77.0023	74.3162	89.1789	53.7435	45.4934	58.035	67.7016	42.2999	52.5071	86.7102	47.817	58.6944	64.9206	77.804	90.2534	441.65	194.309	452.252	75.1442	121.114	145.504	209.936	403.74	278.355	219.32	203.618	197.989	181.518	232.949	297.748	269.138	229.861	311.481
chr14.8267390.8267790	chr14	8257153	8259310	575	closest_left1	Acox2	ENSMUSG00000021751	58.9355	51.0247	45.7179	77.0023	74.3162	89.1789	53.7435	45.4934	58.035	67.7016	42.2999	52.5071	86.7102	47.817	58.6944	64.9206	77.804	90.2534	604.363	107.949	282.658	65.7512	46.5823	48.5013	148.19	138.122	98.2431	50.6124	50.9044	65.9964	75.6327	232.949	111.656	230.689	62.6894	238.191
chr14.8665891.8666291	chr14	8257153	8259310	576	closest_left1	Acox2	ENSMUSG00000021751	58.9355	51.0247	45.7179	77.0023	74.3162	89.1789	53.7435	45.4934	58.035	67.7016	42.2999	52.5071	86.7102	47.817	58.6944	64.9206	77.804	90.2534	732.209	410.208	310.923	65.7512	149.063	113.17	135.841	95.6226	147.365	253.062	169.681	241.987	166.392	343.293	99.2494	269.138	208.965	458.06
chr14.10750526.10750926	chr14	8800131	8800532	577	closest_left1	Gm9800	ENSMUSG00000045799	289.012	171.368	269.351	324.06	191.837	222.633	169.385	133.803	242.315	171.501	144.003	229.921	282.388	223.626	253.434	383.177	278.754	251.638	813.566	86.3595	254.392	28.1791	27.9494	80.8355	111.143	138.122	163.738	236.191	152.713	153.992	257.151	563.981	148.874	249.913	167.172	403.093
chr14.11132778.11133178	chr14	8800131	8800532	578	closest_left1	Gm9800	ENSMUSG00000045799	289.012	171.368	269.351	324.06	191.837	222.633	169.385	133.803	242.315	171.501	144.003	229.921	282.388	223.626	253.434	383.177	278.754	251.638	871.677	367.028	593.581	0	46.5823	64.6684	222.285	435.614	360.225	269.933	254.522	197.989	181.518	968.576	446.622	403.706	376.136	494.705
chr14.11138565.11138965	chr14	8800131	8800532	579	closest_left1	Gm9800	ENSMUSG00000045799	289.012	171.368	269.351	324.06	191.837	222.633	169.385	133.803	242.315	171.501	144.003	229.921	282.388	223.626	253.434	383.177	278.754	251.638	395.16	345.438	197.86	9.39302	18.6329	64.6684	271.682	276.243	229.234	118.096	220.586	175.99	181.518	453.637	446.622	269.138	271.654	238.191
chr14.11775434.11775834	chr14	11552457	11555817	580	closest_left1	Ptprg	ENSMUSG00000021745	2.33643	2.54263	2.75746	2.32344	3.81254	3.22074	2.83663	2.38608	2.47322	3.21879	1.614	2.03266	2.12135	1.91958	2.13632	1.91637	2.27443	2.26136	371.916	474.977	593.581	629.333	596.253	679.018	555.713	764.981	622.206	657.961	712.662	527.971	574.808	514.939	583.09	576.723	647.79	531.35
chr14.12076929.12077329	chr14	11552457	11555817	581	closest_left1	Ptprg	ENSMUSG00000021745	2.33643	2.54263	2.75746	2.32344	3.81254	3.22074	2.83663	2.38608	2.47322	3.21879	1.614	2.03266	2.12135	1.91958	2.13632	1.91637	2.27443	2.26136	348.671	259.079	296.79	469.651	447.19	436.512	382.825	541.861	311.103	404.899	390.267	461.975	287.404	269.73	434.216	269.138	271.654	329.803
chr14.16479133.16479533	chr14	16364255	16366833	582	closest_left1	Top2b	ENSMUSG00000017485	2.31074	3.3858	2.38861	2.6017	4.75289	4.51814	3.18658	2.60505	3.0308	3.64874	2.06398	2.09051	2.65588	2.0962	2.15649	2.88006	2.45194	2.34653	290.559	345.438	367.455	591.76	437.873	727.52	358.126	414.365	278.355	641.091	899.311	439.976	347.91	576.242	310.154	307.586	522.411	311.481
chr14.17120343.17120743	chr14	16573919	16576056	583	closest_left1	Gm48162	ENSMUSG00000114463	0	0	0	0	0	0	0	0	0	0	0	0	0	0	0	0	0	0	46.4895	64.7696	98.9301	328.756	447.19	226.339	148.19	138.122	114.617	134.966	84.8407	131.993	166.392	122.605	260.53	153.793	271.654	183.224
chr14.17802368.17802768	chr14	17784732	17785129	584	closest_left1	Gm48320	ENSMUSG00000114281	0	0	0	0	0	0	0	0	0	0	0	0	0	0	0	0	0	0	360.293	410.208	296.79	93.9302	121.114	129.337	172.889	191.245	114.617	185.579	118.777	175.99	75.6327	269.73	272.936	230.689	188.068	219.869
chr14.18720963.18721363	chr14	18330800	18332256	585	closest_left1	Ube2e1	ENSMUSG00000021774	5.74566	7.82297	5.3315	5.36267	9.19293	8.20477	6.77859	6.22224	5.41476	7.4552	3.67999	4.2916	4.86013	4.31042	3.32724	4.61214	4.88926	5.69107	139.468	151.129	28.2658	281.791	223.595	177.838	246.984	276.243	114.617	168.708	271.49	65.9964	151.265	208.428	334.967	192.241	62.6894	146.579
chr14.18797121.18797521	chr14	18330800	18332256	586	closest_left1	Ube2e1	ENSMUSG00000021774	5.74566	7.82297	5.3315	5.36267	9.19293	8.20477	6.77859	6.22224	5.41476	7.4552	3.67999	4.2916	4.86013	4.31042	3.32724	4.61214	4.88926	5.69107	220.825	64.7696	240.259	385.114	344.709	258.674	296.38	339.992	163.738	286.804	135.745	329.982	166.392	196.167	210.905	134.569	125.379	274.836
chr14.18820361.18820761	chr14	18330800	18332256	587	closest_left1	Ube2e1	ENSMUSG00000021774	5.74566	7.82297	5.3315	5.36267	9.19293	8.20477	6.77859	6.22224	5.41476	7.4552	3.67999	4.2916	4.86013	4.31042	3.32724	4.61214	4.88926	5.69107	244.07	194.309	282.658	441.472	512.405	210.172	345.777	318.742	294.729	236.191	254.522	219.988	272.278	318.772	235.717	153.793	250.757	494.705
chr14.18826545.18826945	chr14	18330800	18332256	588	closest_left1	Ube2e1	ENSMUSG00000021774	5.74566	7.82297	5.3315	5.36267	9.19293	8.20477	6.77859	6.22224	5.41476	7.4552	3.67999	4.2916	4.86013	4.31042	3.32724	4.61214	4.88926	5.69107	46.4895	86.3595	42.3986	244.219	149.063	129.337	37.0476	95.6226	180.112	67.4832	33.9363	87.9952	0	24.5209	74.4371	38.4482	83.5858	91.612
chr14.19807380.19807780	chr14	19751312	19751934	589	closest_left1	Nid2	ENSMUSG00000021806	3.02223	1.54235	2.17548	1.35074	1.64174	2.32012	1.74998	0.948816	1.0764	2.30427	0.862952	1.61514	1.78804	1.11393	1.657	1.02462	2.38934	1.81571	464.895	302.258	409.853	75.1442	139.747	80.8355	135.841	63.7484	229.234	337.416	135.745	131.993	438.669	478.158	148.874	365.258	208.965	513.027
chr14.20245478.20245878	chr14	20177751	20181819	590	closest_left1	Kcnk5	ENSMUSG00000023243	8.82126	5.951	8.01617	16.5068	16.7706	9.79591	11.264	10.0952	18.6204	11.6423	7.22755	12.7659	10.7385	11.2876	16.8134	11.156	7.72515	12.7642	371.916	367.028	381.588	563.581	493.772	582.016	481.618	456.864	442.094	303.674	305.426	395.979	332.784	478.158	521.059	269.138	292.55	183.224
chr14.22421321.22421721	chr14	22019468	22020466	591	closest_left1	Lrmda	ENSMUSG00000063458	0	0.135709	0.0418924	0.154504	0.184108	0.122864	0.0340427	0.0952018	0.0325724	0.0406748	0.0335743	0.2737	0.16628	0.0786519	0.0853764	0.159456	0.115807	0.0432686	104.601	194.309	183.727	206.647	260.861	468.846	172.889	254.994	147.365	134.966	169.681	175.99	90.7592	220.688	223.311	96.1206	229.861	146.579
chr14.22783338.22783738	chr14	22019468	22020466	592	closest_left1	Lrmda	ENSMUSG00000063458	0	0.135709	0.0418924	0.154504	0.184108	0.122864	0.0340427	0.0952018	0.0325724	0.0406748	0.0335743	0.2737	0.16628	0.0786519	0.0853764	0.159456	0.115807	0.0432686	278.937	302.258	127.196	460.258	493.772	291.008	531.015	403.74	376.598	134.966	271.49	505.973	423.543	294.251	210.905	442.155	271.654	164.902
chr14.22800582.22800982	chr14	22019468	22020466	593	closest_left1	Lrmda	ENSMUSG00000063458	0	0.135709	0.0418924	0.154504	0.184108	0.122864	0.0340427	0.0952018	0.0325724	0.0406748	0.0335743	0.2737	0.16628	0.0786519	0.0853764	0.159456	0.115807	0.0432686	848.433	906.775	791.441	1136.56	1136.61	1277.2	1197.87	1030.6	933.309	877.282	1442.29	1407.92	1361.39	956.316	769.183	999.654	794.065	732.896
chr14.25640609.25641009	chr14	25606963	25608533	594	closest_left1	Mir3075	ENSMUSG00000093081	0	0	0	0	0	0	0	0	0	0	0	0	0	0	0	0	0	0	674.097	1230.62	1201.29	1192.91	1313.62	1487.37	876.792	1221.84	736.823	1096.6	1035.06	967.948	1195	944.056	856.026	538.275	1232.89	934.442
chr14.25686877.25687277	chr14	25606963	25608533	595	closest_left1	Mir3075	ENSMUSG00000093081	0	0	0	0	0	0	0	0	0	0	0	0	0	0	0	0	0	0	488.139	885.185	551.182	1803.46	1518.58	1196.37	679.205	499.363	802.319	961.636	950.215	879.952	544.555	613.023	856.026	1095.77	1003.03	861.153
chr14.25867709.25868109	chr14	25842035	25843081	596	closest_left1	Anxa11	ENSMUSG00000021866	15.5101	11.8763	17.185	21.3633	23.8657	16.8003	13.8979	12.0389	15.9486	15.1104	11.7675	14.2591	17.2164	14.5577	15.5782	22.3185	20.2439	19.8227	162.713	345.438	268.525	385.114	484.455	388.01	506.317	467.488	311.103	421.77	458.14	461.975	347.91	208.428	409.404	403.706	334.343	293.158
chr14.28450927.28451327	chr14	27622392	27623446	597	closest_left1	Erc2	ENSMUSG00000040640	0.966782	0.795083	0.689563	1.1782	0.873188	1.10831	0.835782	0.690565	0.817858	0.839738	0.674413	0.792227	0.98579	0.757033	0.893213	0.778514	0.667715	0.772572	325.426	582.927	325.056	901.73	708.05	889.191	444.571	594.985	523.963	759.186	797.502	659.964	862.212	514.939	620.309	576.723	543.308	861.153
chr14.28649672.28650072	chr14	28504612	28507195	598	closest_left1	Wnt5a	ENSMUSG00000021994	0.188297	0.329565	0.20347	0.196538	0.271455	0.170499	0.106293	0.15413	0.135602	0.268112	0.116478	0.189907	0.187482	0.218291	0.118477	0.152129	0.361587	0.210154	1731.73	1144.26	961.036	526.009	409.924	630.517	1024.98	1009.35	1719.25	1653.34	1052.02	1517.92	1452.15	1875.85	942.87	1883.96	1358.27	1813.92
chr14.28996244.28996644	chr14	28504612	28507195	599	closest_left1	Wnt5a	ENSMUSG00000021994	0.188297	0.329565	0.20347	0.196538	0.271455	0.170499	0.106293	0.15413	0.135602	0.268112	0.116478	0.189907	0.187482	0.218291	0.118477	0.152129	0.361587	0.210154	790.321	669.286	833.84	901.73	1043.44	1018.53	975.586	828.729	933.309	809.799	1018.09	835.955	877.339	1115.7	1327.46	653.62	940.341	677.929
chr14.29107570.29107970	chr14	29018199	29019487	600	closest_left1	Lrtm1	ENSMUSG00000045776	1.96964	1.54643	0.759024	3.34515	3.69764	2.08609	1.86204	0.585817	3.16236	3.67091	1.3314	0.994141	2.78535	1.18306	1.22583	1.78524	1.64956	1.25729	185.958	107.949	56.5315	253.612	260.861	226.339	271.682	350.616	261.982	236.191	220.586	373.98	151.265	208.428	272.936	230.689	188.068	366.448
chr14.30676042.30676442	chr14	30654018	30655112	601	closest_left1	Rft1	ENSMUSG00000052395	3.79873	4.39777	3.60277	4.97475	5.39253	4.90034	4.56125	3.73773	4.20186	4.81616	3.61972	4.17891	4.87033	3.50459	3.85742	3.50286	3.96934	5.04239	976.279	863.595	749.042	150.288	186.329	226.339	493.967	509.987	589.459	421.77	390.267	571.969	514.302	968.576	583.09	595.948	522.411	1190.96
chr14.31191648.31192048	chr14	31166219	31168570	602	closest_left1	Stab1	ENSMUSG00000042286	5.57306	3.48456	5.49251	6.4806	5.8646	5.05624	3.08033	1.95056	2.93869	4.10964	2.35596	3.81772	4.54003	4.05635	5.31531	4.92161	7.48478	5.23919	325.426	345.438	494.651	112.716	149.063	64.6684	271.682	276.243	278.355	236.191	67.8725	109.994	181.518	183.907	297.748	134.569	188.068	311.481
chr14.32073674.32074074	chr14	32028858	32031379	603	closest_left1	Galnt15	ENSMUSG00000021903	0.465713	0.29111	0.57513	0.419809	0.533159	0.808242	0.160656	0.0816875	0.223589	0.349009	0.158446	0.425661	0.338855	0.28682	0.567741	0.376258	0.844625	0.352701	244.07	215.899	325.056	666.905	596.253	598.183	493.967	446.239	523.963	809.799	526.012	637.966	574.808	392.335	272.936	403.706	459.722	458.06
chr14.32152850.32153250	chr14	32084865	32086622	604	closest_left1	Oxnad1	ENSMUSG00000021906	3.80304	3.37883	4.12122	4.55047	6.03728	5.22273	3.48853	2.91952	3.24885	4.89064	2.89005	2.69568	3.50257	3.09858	2.78023	3.39516	3.56899	3.56687	360.293	474.977	494.651	657.512	549.671	501.18	432.221	424.989	327.477	371.158	509.044	461.975	408.416	343.293	372.185	326.81	605.997	403.093
chr14.33078805.33079205	chr14	33072663	33073584	605	closest_left1	Lrrc18	ENSMUSG00000041673	0.397584	0.156646	0.290133	0.312096	0.119538	0.106365	0.235769	0.219779	0.366577	0.316913	0.203459	0.0296181	0.0359875	0.374494	0.184778	0.310597	0.100255	0.112374	104.601	172.719	127.196	338.149	279.494	404.178	271.682	393.115	114.617	202.45	373.299	219.988	287.404	122.605	86.8432	134.569	62.6894	54.9672
chr14.33082659.33083059	chr14	33072663	33073584	606	closest_left1	Lrrc18	ENSMUSG00000041673	0.397584	0.156646	0.290133	0.312096	0.119538	0.106365	0.235769	0.219779	0.366577	0.316913	0.203459	0.0296181	0.0359875	0.374494	0.184778	0.310597	0.100255	0.112374	813.566	1640.83	1300.22	2057.07	1872.61	1956.22	2025.27	1731.83	1113.42	1450.89	2137.98	1935.9	2102.59	1275.09	1426.71	1537.93	1504.54	1502.44
chr14.34553672.34554072	chr14	34548520	34549578	607	closest_left1	9230112D13Rik	ENSMUSG00000021797	0	0	0	0	0	0	0	0	0	0	0	0	0	0	0	0	0	0	197.58	280.668	240.259	253.612	391.291	533.514	284.031	191.245	163.738	236.191	271.49	351.981	272.278	134.865	248.124	269.138	208.965	311.481
chr14.35167609.35168009	chr14	34820084	34820648	608	closest_left1	Grid1	ENSMUSG00000041078	0.133039	0.0617767	0.114421	0.375107	0.356188	0.316935	0.278942	0.0288916	0.266894	0.129611	0.183403	0.202463	0.189233	0.268527	0.466377	0.090734	0.105434	0.236359	104.601	86.3595	113.063	206.647	279.494	258.674	197.587	95.6226	114.617	118.096	118.777	131.993	136.139	98.0837	136.468	249.913	41.7929	128.257
chr14.35173647.35174047	chr14	34820084	34820648	609	closest_left1	Grid1	ENSMUSG00000041078	0.133039	0.0617767	0.114421	0.375107	0.356188	0.316935	0.278942	0.0288916	0.266894	0.129611	0.183403	0.202463	0.189233	0.268527	0.466377	0.090734	0.105434	0.236359	127.846	172.719	141.329	403.9	503.088	533.514	271.682	393.115	196.486	253.062	186.649	219.988	378.163	281.991	384.592	115.345	208.965	164.902
chr14.46220255.46220655	chr14	46083984	46084960	610	closest_left1	Gm1821	ENSMUSG00000044285	334.461	235.952	347.164	545.019	401.456	442.662	261.508	240.763	344.248	303.264	276.64	391.547	502.649	356.171	463.304	346.923	361.999	419.276	592.741	367.028	409.853	84.5372	37.2658	97.0026	321.079	191.245	245.608	269.933	118.777	109.994	196.645	478.158	186.093	422.931	208.965	421.415
chr14.47503959.47504359	chr14	47472482	47473743	611	closest_left1	Gm48986	ENSMUSG00000115570	0	0	0	0	0	0	0.15196	0.0708272	0.145397	0	0	0.0763592	0	0.0877719	0	0.088973	0.0861567	0	836.81	669.286	692.511	309.97	279.494	274.841	444.571	393.115	491.215	489.253	407.235	373.98	317.657	416.856	396.998	307.586	752.272	567.994
chr14.48507990.48508390	chr14	48446083	48447779	612	closest_left1	Tmem260	ENSMUSG00000036339	1.39858	1.25889	1.25759	1.25409	1.92135	2.23199	1.65792	1.37785	1.53596	1.90231	1.09873	1.37086	1.66031	1.21602	1.42448	1.09912	1.45723	1.48287	209.203	129.539	197.86	338.149	372.658	274.841	419.872	276.243	278.355	168.708	373.299	329.982	242.025	134.865	347.373	230.689	417.929	219.869
chr14.51376504.51376904	chr14	51358417	51358652	613	closest_left1	Gm7107	ENSMUSG00000115280	1.6639	1.89294	2.67127	1.43674	2.20119	1.79539	1.96723	1.32793	1.62264	1.78312	0.535217	0.818086	1.49102	0.940358	0.935692	0.794355	0.69229	2.24171	627.608	388.618	522.916	56.3581	18.6329	80.8355	358.126	478.113	245.608	202.45	305.426	417.977	317.657	306.512	260.53	134.569	271.654	274.836
chr14.52124305.52124705	chr14	52119066	52119672	614	closest_left1	Rpgrip1	ENSMUSG00000057132	0.0279736	0.0808235	0.112274	0.16103	0.102796	0.155494	0.121648	0.0779612	0.196415	0.0999264	0.0599873	0.114614	0.194967	0.166876	0.0953388	0.151354	0.0517281	0.135289	244.07	496.567	325.056	864.158	670.785	630.517	469.269	520.612	589.459	506.124	746.598	659.964	544.555	404.595	645.121	480.603	605.997	531.35
chr14.54381959.54382359	chr14	54360701	54361831	615	closest_left1	Oxa1l	ENSMUSG00000000959	12.5591	10.8254	12.117	14.4886	9.27701	11.6213	9.32833	8.3865	10.6312	10.254	8.9342	10.6873	14.8841	11.0873	12.3992	11.409	12.3877	12.4097	1673.62	1316.98	1158.9	497.83	437.873	824.522	987.935	924.352	769.571	877.282	1068.99	725.961	907.592	931.795	1128.96	1115	961.237	1190.96
chr14.54417441.54417841	chr14	54408519	54409326	616	closest_left1	Slc7a7	ENSMUSG00000000958	2.73452	0.81477	1.74917	0.50597	0.753649	1.03942	0.668901	0.701478	0.613343	0.932417	0.604722	0.644228	1.49747	0.901496	1.67755	1.33811	1.89623	1.94833	581.118	604.517	381.588	84.5372	149.063	210.172	209.936	223.119	180.112	168.708	220.586	263.986	347.91	232.949	607.903	269.138	397.033	238.191
chr14.61327628.61328028	chr14	61172943	61173656	617	closest_left1	Sacs	ENSMUSG00000048279	0.0444054	0.0481125	0.0278476	0.0479289	0.0673112	0.0871174	0.0452591	0.0421896	0.0562956	0.0757069	0.0178545	0.0591303	0.0221065	0.0313699	0.073779	0.0582984	0.0205284	0.0345148	0	129.539	56.5315	187.86	242.228	339.509	111.143	63.7484	98.2431	134.966	220.586	65.9964	151.265	73.5628	136.468	134.569	20.8965	128.257
chr14.62248710.62249110	chr14	61686808	61687777	618	closest_left1	Gm37820	ENSMUSG00000104187	0.0527767	0.0571826	0	0	0.0581823	0	0	0	0	0	0	0	0	0	0	0	0	0	395.16	410.208	494.651	629.333	605.569	759.854	654.507	393.115	523.963	607.349	695.693	395.979	710.947	429.116	483.841	519.051	376.136	567.994
chr14.63183880.63184280	chr14	63178177	63178616	619	closest_left1	Fdft1	ENSMUSG00000021273	36.7244	17.658	53.4504	71.5172	39.8485	16.3378	20.988	27.4532	31.8941	59.1651	35.2218	26.2587	17.2685	30.6241	26.9936	26.7849	57.7794	23.7087	185.958	129.539	211.993	347.542	316.759	291.008	234.635	318.742	180.112	320.545	305.426	219.988	90.7592	269.73	260.53	307.586	188.068	201.546
chr14.63287020.63287420	chr14	63268580	63271784	620	closest_left1	Gata4	ENSMUSG00000021944	5.80489	4.33975	5.21301	4.22474	4.12765	6.06433	4.25987	3.28708	3.84945	5.6553	2.98756	3.47247	6.21323	4.23751	4.06563	3.18698	7.43349	6.40697	58.1118	194.309	98.9301	338.149	409.924	258.674	197.587	201.87	229.234	134.966	152.713	329.982	75.6327	196.167	223.311	76.8965	167.172	183.224
chr14.63838406.63838806	chr14	63605890	63607683	621	closest_left1	Xkr6	ENSMUSG00000035067	0.281015	0.287559	0.281969	0.500707	0.481907	0.428799	0.280053	0.498386	0.231417	0.365031	0.238536	0.48614	0.170988	0.411747	0.478875	0.298129	0.360866	0.436847	302.182	237.489	226.126	46.9651	65.2152	48.5013	111.143	254.994	147.365	151.837	169.681	175.99	45.3796	232.949	322.561	115.345	20.8965	91.612
chr14.64146520.64146920	chr14	63943682	63944992	622	closest_left1	Sox7	ENSMUSG00000063060	0.583903	0.186073	0.310174	0.762637	0.833034	0.909692	0.504109	0.287173	0.535928	0.702704	0.359069	0.39404	0.410382	0.388229	0.983316	0.524722	0.444599	0.78311	1650.38	1856.73	1413.29	666.905	596.253	840.689	1309.01	1731.83	1326.28	1197.83	1595	1077.94	1361.39	1054.4	942.87	845.861	1023.93	659.606
chr14.64725094.64725494	chr14	64652344	64654009	623	closest_left1	Kif13b	ENSMUSG00000060012	5.35351	5.75327	5.49396	5.12195	5.46999	5.90892	4.65615	4.09556	4.94401	6.09752	3.68907	5.12877	6.21437	5.03439	5.58941	6.2004	5.6983	6.55852	185.958	215.899	211.993	394.507	503.088	485.013	296.38	276.243	245.608	371.158	441.171	461.975	363.037	281.991	434.216	307.586	417.929	494.705
chr14.64725746.64726146	chr14	64652344	64654009	624	closest_left1	Kif13b	ENSMUSG00000060012	5.35351	5.75327	5.49396	5.12195	5.46999	5.90892	4.65615	4.09556	4.94401	6.09752	3.68907	5.12877	6.21437	5.03439	5.58941	6.2004	5.6983	6.55852	92.9789	43.1798	42.3986	187.86	111.797	194.005	185.238	159.371	114.617	253.062	254.522	219.988	30.2531	134.865	49.6247	134.569	167.172	146.579
chr14.64842100.64842500	chr14	64652344	64654009	625	closest_left1	Kif13b	ENSMUSG00000060012	5.35351	5.75327	5.49396	5.12195	5.46999	5.90892	4.65615	4.09556	4.94401	6.09752	3.68907	5.12877	6.21437	5.03439	5.58941	6.2004	5.6983	6.55852	964.656	820.415	833.84	272.398	307.443	517.347	531.015	722.482	671.328	725.445	424.203	571.969	635.314	772.409	620.309	615.172	689.583	641.284
chr14.65717947.65718347	chr14	65666476	65666805	626	closest_left1	Scara5	ENSMUSG00000022032	2.36182	1.9545	4.81431	0.665264	0.820071	2.18909	2.59298	3.10975	1.05913	0.869652	0.792614	0.944834	2.09236	0.980948	2.37682	0.834562	4.00634	1.2913	2359.34	906.775	1907.94	450.865	549.671	323.342	790.348	977.476	1621.01	1450.89	542.98	637.966	983.225	2133.32	1439.12	1960.86	1358.27	1740.63
chr14.65772850.65773250	chr14	65666476	65666805	627	closest_left1	Scara5	ENSMUSG00000022032	2.36182	1.9545	4.81431	0.665264	0.820071	2.18909	2.59298	3.10975	1.05913	0.869652	0.792614	0.944834	2.09236	0.980948	2.37682	0.834562	4.00634	1.2913	1266.84	906.775	1498.08	422.686	512.405	468.846	815.046	743.731	1129.8	1147.21	644.789	615.967	1043.73	1422.21	1104.15	1153.45	1274.68	1337.54
chr14.65785271.65785671	chr14	65666476	65666805	628	closest_left1	Scara5	ENSMUSG00000022032	2.36182	1.9545	4.81431	0.665264	0.820071	2.18909	2.59298	3.10975	1.05913	0.869652	0.792614	0.944834	2.09236	0.980948	2.37682	0.834562	4.00634	1.2913	1034.39	647.696	1074.1	187.86	232.911	695.185	555.713	818.105	442.094	438.641	492.076	527.971	544.555	711.107	893.245	480.603	585.101	494.705
chr14.66133002.66133402	chr14	66122382	66124542	629	closest_left1	Ephx2	ENSMUSG00000022040	242.771	328.625	220.801	442.281	468.993	431.001	389.802	310.975	377.841	396.858	270.574	356.833	417.128	282.467	282.13	416.954	343.739	417.06	569.496	215.899	353.322	103.323	74.5316	145.504	234.635	169.996	376.598	286.804	50.9044	87.9952	90.7592	331.032	248.124	230.689	188.068	238.191
chr14.66672739.66673139	chr14	66635269	66636750	630	closest_left1	Adra1a	ENSMUSG00000045875	0.363511	0.647051	0.403824	1.23311	0.915984	0.904184	0.68807	0.730215	0.779893	0.733582	0.480242	0.712779	0.853136	0.611427	0.75662	0.545418	0.564165	0.874543	197.58	777.236	268.525	638.726	745.316	856.856	617.459	648.109	835.066	624.22	831.439	747.96	741.2	502.679	731.965	499.827	814.962	567.994
chr14.66784533.66784933	chr14	66635269	66636750	631	closest_left1	Adra1a	ENSMUSG00000045875	0.363511	0.647051	0.403824	1.23311	0.915984	0.904184	0.68807	0.730215	0.779893	0.733582	0.480242	0.712779	0.853136	0.611427	0.75662	0.545418	0.564165	0.874543	46.4895	107.949	113.063	366.328	484.455	161.671	148.19	127.497	245.608	134.966	101.809	131.993	105.886	98.0837	111.656	192.241	125.379	128.257
chr14.67574457.67574857	chr14	67070980	67072574	632	closest_left1	Ppp2r2a	ENSMUSG00000022052	3.01125	3.7874	3.57083	3.53267	4.45719	4.77158	3.76024	3.44119	2.97355	4.10301	2.04899	2.12245	3.37561	2.20166	2.99274	3.09635	3.77713	3.01161	325.426	496.567	395.721	497.83	456.506	679.018	370.476	286.868	474.842	573.607	441.171	659.964	484.049	367.814	459.029	634.396	626.894	494.705
chr14.67770173.67770573	chr14	67716044	67717128	633	closest_left1	Kctd9	ENSMUSG00000034327	1.69514	1.86252	2.06023	1.70816	3.23743	3.60667	2.31661	2.66762	1.52737	2.90749	1.55516	1.52603	1.87797	1.12443	1.31821	1.70972	1.9205	1.95471	104.601	280.668	127.196	441.472	344.709	242.507	234.635	201.87	196.486	219.32	186.649	307.983	136.139	232.949	285.342	230.689	208.965	238.191
chr14.73176740.73177140	chr14	73130754	73132075	634	closest_left1	Rcbtb2	ENSMUSG00000022106	3.64211	3.97204	3.7024	4.50742	5.92399	5.78655	3.83627	3.86654	3.75443	4.88612	2.67917	3.60099	4.49428	2.93568	3.44307	4.5607	4.08511	4.02203	569.496	561.337	607.714	676.298	791.898	921.525	666.856	679.983	556.711	472.382	695.693	593.968	726.074	662.065	669.934	595.948	626.894	476.382
chr14.73445701.73446101	chr14	73382013	73385415	635	closest_left1	Itm2b	ENSMUSG00000022108	285.892	336.542	286.113	473.145	483.574	492.408	350.866	285.899	337.847	373.48	253.35	312.206	385.209	285.462	318.858	346.909	341.757	369.83	488.139	561.337	395.721	695.084	838.481	743.687	765.65	573.736	573.085	641.091	661.757	681.963	695.821	576.242	657.527	634.396	605.997	641.284
chr14.74794750.74795150	chr14	74732227	74733711	636	closest_left1	Esd	ENSMUSG00000021996	44.1329	61.6773	40.6685	78.3999	104.172	93.055	66.8373	57.187	60.6151	69.2652	47.1846	56.771	61.9743	41.5698	51.3193	59.9134	53.9707	57.5642	1313.33	410.208	367.455	28.1791	18.6329	80.8355	160.539	244.369	687.702	202.45	135.745	285.985	181.518	833.711	173.686	538.275	250.757	641.284
chr14.78323685.78324085	chr14	77904330	77905162	637	closest_left1	Epsti1	ENSMUSG00000022014	0.927583	0.528957	0.538844	1.20443	0.861127	1.96346	0.636911	0.482394	0.457052	1.47442	0.667407	0.680094	0.680521	0.735757	1.39766	1.53826	1.7604	0.758925	104.601	107.949	84.7973	187.86	288.81	323.342	271.682	106.247	81.8692	185.579	220.586	131.993	166.392	196.167	198.499	153.793	250.757	219.869
chr14.79569000.79569400	chr14	79487024	79487646	638	closest_left1	Wbp4	ENSMUSG00000022023	2.71073	3.26156	2.31419	2.69721	2.67468	3.79024	2.51556	2.47017	2.67564	3.04941	2.04738	2.15994	2.53496	2.14421	2.23565	3.26032	2.64478	2.87136	395.16	496.567	537.049	84.5372	55.8987	80.8355	172.889	318.742	245.608	253.062	203.618	175.99	151.265	183.907	396.998	307.586	334.343	109.934
chr14.89677428.89677828	chr14	87415924	87417884	639	closest_left1	Tdrd3	ENSMUSG00000022019	1.45558	2.16345	1.57287	1.79552	2.407	2.45294	1.68898	1.46096	2.06736	2.29073	1.15552	1.97266	2.00669	1.35347	1.64091	1.79962	1.51836	1.58586	755.454	64.7696	339.189	37.5721	65.2152	16.1671	123.492	201.87	278.355	84.354	101.809	153.992	60.5061	355.553	297.748	346.034	146.275	256.514
chr14.103463928.103464328	chr14	103345293	103346876	640	closest_left1	Mycbp2	ENSMUSG00000033004	1.26569	1.51805	1.4531	2.1277	2.22603	1.96916	1.49762	1.16785	1.67176	1.37645	1.09356	1.74147	1.61189	1.58588	1.6372	1.59072	1.43695	1.2812	557.874	151.129	240.259	9.39302	27.9494	32.3342	98.7935	95.6226	245.608	354.287	67.8725	109.994	105.886	269.73	86.8432	173.017	146.275	366.448
chr14.105124789.105125189	chr14	104521852	104522856	641	closest_left1	Rnf219	ENSMUSG00000022120	0.332142	0.387552	0.230725	0.283646	0.337995	0.601493	0.333319	0.155357	0.259125	0.398256	0.267096	0.209364	0.40702	0.21659	0.208984	0.463502	0.307095	0.291261	151.091	237.489	353.322	450.865	335.392	468.846	296.38	308.117	343.851	303.674	254.522	329.982	242.025	171.646	285.342	249.913	292.55	164.902
chr14.105158907.105159307	chr14	104521852	104522856	642	closest_left1	Rnf219	ENSMUSG00000022120	0.332142	0.387552	0.230725	0.283646	0.337995	0.601493	0.333319	0.155357	0.259125	0.398256	0.267096	0.209364	0.40702	0.21659	0.208984	0.463502	0.307095	0.291261	81.3566	64.7696	141.329	206.647	270.177	210.172	234.635	308.117	229.234	219.32	101.809	285.985	257.151	269.73	297.748	211.465	146.275	183.224
chr14.114090019.114090419	chr14	113314609	113314924	643	closest_left1	Tpm3-rs7	ENSMUSG00000058126	18.8413	14.9246	22.0296	24.6086	18.851	23.0378	10.3279	12.3152	15.9757	17.3788	10.9498	14.315	18.2867	15.7088	17.9692	22.5755	22.3489	17.9401	58.1118	107.949	70.6644	225.433	158.38	194.005	135.841	169.996	98.2431	134.966	237.554	131.993	196.645	85.8232	124.062	115.345	146.275	128.257
chr14.121072862.121073262	chr14	121034973	121037060	644	closest_left1	Farp1	ENSMUSG00000025555	6.81018	5.7785	6.85387	5.11123	4.65839	5.31206	3.91378	4.20963	4.62491	4.95602	3.31558	4.33672	5.02424	4.92692	5.03356	3.66252	5.82247	5.3571	1138.99	669.286	678.378	309.97	232.911	177.838	506.317	478.113	818.692	607.349	424.203	417.977	514.302	723.367	347.373	557.499	564.204	1044.38
chr14.121093510.121093910	chr14	121034973	121037060	645	closest_left1	Farp1	ENSMUSG00000025555	6.81018	5.7785	6.85387	5.11123	4.65839	5.31206	3.91378	4.20963	4.62491	4.95602	3.31558	4.33672	5.02424	4.92692	5.03356	3.66252	5.82247	5.3571	1104.12	1144.26	1088.23	356.935	316.759	501.18	629.808	786.23	851.44	742.315	763.566	681.963	468.923	845.972	682.34	749.74	773.169	806.186
chr14.121238553.121238953	chr14	121145447	121145834	646	closest_left1	B930095G15Rik	ENSMUSG00000085133	1.00935	1.30192	1.01278	0.859694	0.582859	1.36729	0.842599	1.13251	0.862453	0.866274	0.753702	0.669564	0.669985	0.701729	0.761724	0.711331	0.511056	0.672457	1417.93	734.056	777.308	46.9651	93.1645	242.507	432.221	509.987	523.963	371.158	237.554	307.983	620.188	796.93	508.653	519.051	564.204	897.798
chr14.121252252.121252652	chr14	121145447	121145834	647	closest_left1	B930095G15Rik	ENSMUSG00000085133	1.00935	1.30192	1.01278	0.859694	0.582859	1.36729	0.842599	1.13251	0.862453	0.866274	0.753702	0.669564	0.669985	0.701729	0.761724	0.711331	0.511056	0.672457	3161.28	2115.81	2501.52	817.193	717.367	1325.7	1802.98	1954.95	2750.81	1940.14	1713.78	1693.91	2026.96	2832.17	1774.08	1922.41	2674.75	2601.78
chr14.121663667.121664067	chr14	121378082	121380095	648	closest_left1	Stk24	ENSMUSG00000063410	3.87372	3.37144	3.54703	3.68171	4.8072	5.79322	3.65909	2.57428	3.30287	4.04198	2.04268	2.54985	3.28788	2.43249	2.77032	2.99128	3.17059	3.07124	464.895	561.337	565.315	1098.98	1136.61	873.024	629.808	573.736	867.814	708.574	661.757	439.976	287.404	637.544	657.527	672.844	376.136	421.415
chr14.121706655.121707055	chr14	121378082	121380095	649	closest_left1	Stk24	ENSMUSG00000063410	3.87372	3.37144	3.54703	3.68171	4.8072	5.79322	3.65909	2.57428	3.30287	4.04198	2.04268	2.54985	3.28788	2.43249	2.77032	2.99128	3.17059	3.07124	46.4895	107.949	98.9301	629.333	568.304	533.514	160.539	201.87	196.486	168.708	237.554	153.992	90.7592	85.8232	161.28	153.793	229.861	183.224
chr14.121711200.121711600	chr14	121378082	121380095	650	closest_left1	Stk24	ENSMUSG00000063410	3.87372	3.37144	3.54703	3.68171	4.8072	5.79322	3.65909	2.57428	3.30287	4.04198	2.04268	2.54985	3.28788	2.43249	2.77032	2.99128	3.17059	3.07124	290.559	755.646	494.651	1418.35	1201.82	1099.36	740.951	796.855	998.805	826.669	899.311	769.958	453.796	551.721	595.497	865.085	522.411	513.027
chr14.121719772.121720172	chr14	121378082	121380095	651	closest_left1	Stk24	ENSMUSG00000063410	3.87372	3.37144	3.54703	3.68171	4.8072	5.79322	3.65909	2.57428	3.30287	4.04198	2.04268	2.54985	3.28788	2.43249	2.77032	2.99128	3.17059	3.07124	255.692	712.466	494.651	1052.02	959.595	614.35	370.476	467.488	687.702	472.382	763.566	483.974	423.543	429.116	669.934	480.603	480.619	384.77
chr14.121724238.121724638	chr14	121378082	121380095	652	closest_left1	Stk24	ENSMUSG00000063410	3.87372	3.37144	3.54703	3.68171	4.8072	5.79322	3.65909	2.57428	3.30287	4.04198	2.04268	2.54985	3.28788	2.43249	2.77032	2.99128	3.17059	3.07124	313.804	431.798	395.721	864.158	819.848	533.514	568.063	446.239	671.328	388.028	475.108	461.975	242.025	355.553	496.247	595.948	313.447	458.06
chr15.4561417.4561817	chr15	4026224	4027791	653	closest_left1	Oxct1	ENSMUSG00000022186	1.40836	0.630275	0.983052	1.32183	1.28259	1.95212	0.674029	0.511962	0.525488	1.04396	0.418549	1.00354	0.762096	0.749797	1.37737	1.60781	1.38707	0.698049	395.16	496.567	339.189	28.1791	65.2152	113.17	234.635	414.365	245.608	303.674	237.554	241.987	242.025	294.251	260.53	346.034	334.343	348.126
chr15.4678264.4678664	chr15	4026224	4027791	654	closest_left1	Oxct1	ENSMUSG00000022186	1.40836	0.630275	0.983052	1.32183	1.28259	1.95212	0.674029	0.511962	0.525488	1.04396	0.418549	1.00354	0.762096	0.749797	1.37737	1.60781	1.38707	0.698049	1394.68	604.517	1229.56	366.328	251.544	274.841	506.317	786.23	949.683	573.607	169.681	549.97	484.049	1275.09	1017.31	1095.77	919.444	952.765
chr15.6224980.6225380	chr15	5243364	5244183	655	closest_left1	Ptger4	ENSMUSG00000039942	0.0340889	0.0184674	0	0.04205	0	0.117036	0.0416931	0.0388655	0.0132974	0.0332104	0.027413	0.0838022	0.0848531	0.0802728	0.0697086	0.065097	0.110314	0.0353282	2068.78	1273.8	1964.47	422.686	503.088	953.859	1728.89	1678.71	1408.15	1130.34	1001.12	1121.94	1618.54	1593.86	1476.34	980.43	1462.75	1081.02
chr15.6231056.6231456	chr15	5243364	5244183	656	closest_left1	Ptger4	ENSMUSG00000039942	0.0340889	0.0184674	0	0.04205	0	0.117036	0.0416931	0.0388655	0.0132974	0.0332104	0.027413	0.0838022	0.0848531	0.0802728	0.0697086	0.065097	0.110314	0.0353282	1534.15	842.005	1229.56	291.184	344.709	388.01	876.792	1200.59	736.823	894.153	729.63	571.969	983.225	1226.05	1190.99	788.189	814.962	806.186
chr15.8324310.8324710	chr15	8279527	8280049	657	closest_left1	Gm24144	ENSMUSG00000064566	0	0	0	0	0	0	0	0	0	0	0	0	0	0	0	0	0	0	523.006	431.798	678.378	206.647	186.329	194.005	419.872	499.363	474.842	354.287	322.395	703.962	514.302	502.679	409.404	576.723	480.619	439.738
chr15.10210620.10211020	chr15	10177553	10178943	658	closest_left1	Prlr	ENSMUSG00000005268	1.41095	4.86634	2.6684	8.3378	11.6456	6.69558	6.27029	5.44639	6.59884	9.96754	7.88299	7.51225	9.53228	4.82198	7.86269	7.90679	7.11694	8.29879	348.671	172.719	325.056	666.905	540.354	517.347	531.015	456.864	671.328	776.057	424.203	351.981	1421.89	784.67	508.653	1191.9	647.79	732.896
chr15.10276721.10277121	chr15	10177553	10178943	659	closest_left1	Prlr	ENSMUSG00000005268	1.41095	4.86634	2.6684	8.3378	11.6456	6.69558	6.27029	5.44639	6.59884	9.96754	7.88299	7.51225	9.53228	4.82198	7.86269	7.90679	7.11694	8.29879	58.1118	21.5899	98.9301	291.184	186.329	129.337	135.841	223.119	49.1215	67.4832	169.681	43.9976	181.518	122.605	210.905	115.345	104.482	36.6448
chr15.10283866.10284266	chr15	10177553	10178943	660	closest_left1	Prlr	ENSMUSG00000005268	1.41095	4.86634	2.6684	8.3378	11.6456	6.69558	6.27029	5.44639	6.59884	9.96754	7.88299	7.51225	9.53228	4.82198	7.86269	7.90679	7.11694	8.29879	557.874	777.236	621.847	751.442	894.379	824.522	901.491	1073.1	720.449	691.703	916.279	681.963	786.58	613.023	669.934	730.516	522.411	494.705
chr15.10298319.10298719	chr15	10177553	10178943	661	closest_left1	Prlr	ENSMUSG00000005268	1.41095	4.86634	2.6684	8.3378	11.6456	6.69558	6.27029	5.44639	6.59884	9.96754	7.88299	7.51225	9.53228	4.82198	7.86269	7.90679	7.11694	8.29879	941.412	949.955	749.042	835.979	968.911	1438.87	1012.63	1200.59	835.066	1130.34	1001.12	1275.93	1210.12	870.493	1004.9	1172.67	982.134	1117.67
chr15.25670587.25670987	chr15	25622496	25624665	662	closest_left1	Myo10	ENSMUSG00000022272	7.17573	4.19668	7.55952	6.06214	5.91142	4.77679	2.83876	2.53562	3.81658	5.95473	2.31358	3.15564	3.49987	3.83817	3.70848	3.61279	5.68236	4.40859	325.426	474.977	508.784	103.323	121.114	129.337	284.031	339.992	229.234	185.579	305.426	241.987	151.265	147.126	248.124	192.241	167.172	128.257
chr15.26779438.26779838	chr15	25983831	25986223	663	closest_left1	Zfp622	ENSMUSG00000052253	3.25791	4.76964	4.46492	5.70468	3.87191	4.50528	3.57646	3.33391	3.68236	3.25136	3.37389	4.66217	4.95272	3.92194	5.70342	5.15919	4.76078	4.59512	139.468	172.719	155.462	263.005	251.544	307.175	111.143	191.245	114.617	185.579	254.522	219.988	211.771	183.907	210.905	211.465	188.068	201.546
chr15.27560514.27560914	chr15	27466541	27467562	664	closest_left1	Ank	ENSMUSG00000022265	10.107	10.6787	11.5586	10.3766	14.0835	9.05218	8.65054	6.60855	8.00755	10.0606	4.39197	6.01871	9.34443	8.18958	7.60604	6.89307	8.24202	8.49016	2115.27	1662.42	1809.01	807.8	624.202	824.522	1630.09	1519.34	1113.42	1484.63	1645.91	1671.91	1588.29	1667.42	1228.21	1461.03	2026.96	1997.14
chr15.28645259.28645659	chr15	28158929	28159534	665	closest_left1	Gm49233	ENSMUSG00000115839	0	0	0	0	0	0	0	0	0	0	0	0	0	0	0	0	0	0	58.1118	43.1798	169.595	300.577	521.721	614.35	160.539	180.62	147.365	219.32	118.777	241.987	196.645	134.865	124.062	192.241	229.861	128.257
[truncated: 5,863 more rows]

## Sheet: Step1_ESEG_corr
loc_ID	query_ID	symbol	name	Gene_expression	ensembl_gene_id	name.1	H3K27ac	correlation_pearson	corr.sig.pearson
[truncated: 108,990 more rows]

[truncated: 3 more sheets: Step2_ESEG_corr_filt_pval<0.01, Step3_ESEG_corr_filt_reverted, Step4_ESEG_corr_filt_rev_CTCF]
