# Supplementary material for: Estrogen receptor activation remodels TEAD1 gene expression to alleviate hepatic steatosis
Source: Mol Syst Biol. 2024 Mar 8;20(4):374–402. doi: 10.1038/s44320-024-00024-x (PMC10987545; doi:10.1038/s44320-024-00024-x)
Supplement: Supplementary file 12 — Dataset EV8 [file 44320_2024_24_MOESM12_ESM.xlsx]

## Sheet: info
This dataset shows inhibitor affinities and expression of TEAD genes
Tab	Comment
Inhibitor_affinities	Binding affinity of TEAD small-molecule inhibitors determined by CETSA (cellular thermal shift assay)
mouse_HFD_ER_agonists	Mean gene expression (TPM) of Tead genes in mouse CD, HFD, and HFD+ER agonist treatment
mouse_liver_cell_types	Liver cell type-normalized mean gene expression of Tead genes in mouse control diet
MASLD_patients	Median gene expression (CPM) of TEAD genes in MASLD patient cohort and healthy control individuals (GSE135251)
PHH_TEAD_inhibitors	Mean TEAD gene expression (TPM) in PHH spheroids treated with TEADsf or TEADap inhibitors

## Sheet: Inhibitor_affinities
Inhibitor_name	Alias	Mechanism	CETSA_TEAD1	CETSA_TEAD2	CETSA_TEAD3	CETSA_TEAD4
TEADap	VT-104	Palmitoylation inhibitor	10.8	9.8	10.1	-2.3
TEADsf	Ex.174	Surface binder	10.6	13	11.2	12.6

## Sheet: mouse_HFD_ER_agonists
gene	CDm	HFDm	DPN	DIP	E2	PPT
Tead1	0.506098	1.16356	0.343492	0.521881	0.436591	0.538116
Tead2	0.171327	0.171843	0.116998	0.144976	0.177434	0.206772
Tead3	2.31818	2.1241	2.0445	1.82701	2.14057	2.40885
Tead4	0.11918	0.0664382	0.0587004	0.0550837	0.105773	0.100358

## Sheet: mouse_liver_cell_types
cell_type	Tead1	Tead2	Tead3	Tead4
Cholangiocytes	2.53344	0.260162	0.215489	0.121678
Endothelial cells	0.526573	0.199133	0.00350277	0.150582
Stromal cells	4.18298	0.0696229	0.227965	0.0698234
Hepatocytes	0.73961	0.00246851	0.132519	0.00291969
Kupffer cells	0.012915	0.00339261	0.0010314	0.00109646
Monocytes & Monocyte-derived cells	0.00243701	0.00239601	0.000381436	0.000164838
T cells	0.00124113	0.00493085	0	0.00247404
NK cells	0.00103551	0.00519067	0	0
ILC1s	0	0.00207797	0	0
B cells	0	0.00510758	0.000944761	0.000750298
cDC1s	0.00265135	7.99321e-05	0.000539251	0.000329084
cDC2s	0.000664275	0.000695337	0.000627746	0
Mig. cDCs	0.00600056	0.0549361	0	0
pDCs	0.00158267	0.000504721	0.00102483	0.000577183
Basophils	0	0	0	0
Neutrophils	0.00618571	0.00653533	0.0046757	0.00301835

## Sheet: NAFLD_patients
gene	CTRL	NAFL	NASH
TEAD1	21.2467	31.0093	31.8675
TEAD2	3.16971	2.76613	2.96059
TEAD3	4.85384	5.31529	5.60263
TEAD4	0.517167	0.648335	0.683163

## Sheet: PHH_TEAD_inhibitors
gene	control	TEADsf	TEADap
TEAD1	28.9576	24.6977	22.6032
TEAD2	9.99909	9.6875	11.9917
TEAD3	18.1983	14.1884	13.7178
TEAD4	0.759782	0.662981	1.08483
