# Supplementary material for: Estrogen receptor activation remodels TEAD1 gene expression to alleviate hepatic steatosis
Source: Mol Syst Biol. 2024 Mar 8;20(4):374–402. doi: 10.1038/s44320-024-00024-x (PMC10987545; doi:10.1038/s44320-024-00024-x)
Supplement: Supplementary file 13 — Dataset EV9 [file 44320_2024_24_MOESM13_ESM.xlsx]

## Sheet: info
This dataset shows Seahorse results in HepG2 cells and adipored results in PHH spheroid experiments
Tab	Comment
Seahorse_HepG2	Seahorse data of HepG2 cells transfected with siTEAD1. "Value" unit is nmol/min. Experiment indicates biological replicate
Adipored_spheroids	Adipored fluorescence readout of PHH spheroids fed with FFA and treated with TEADap or TEADsf and FFA-fed controls

## Sheet: Seahorse_HepG2
Value	Experiment	Condition	SeahorseStage
9346.84	2	siNT	Basal
8413.58	2	siNT	Basal
9351.6	2	siNT	Basal
9947.94	2	siNT	Basal
9271.3	2	siNT	Basal
9053.6	2	siNT	Basal
8715.76	2	siNT	Basal
9243.38	2	siNT	Basal
8846.04	2	siNT	Basal
9976.12	2	siNT	Basal
8440.72	2	siNT	Basal
2150	2	siNT	Oligomycin
2047.17	2	siNT	Oligomycin
2055.63	2	siNT	Oligomycin
1939.36	2	siNT	Oligomycin
2228.39	2	siNT	Oligomycin
2266.4	2	siNT	Oligomycin
1996.59	2	siNT	Oligomycin
2253.38	2	siNT	Oligomycin
2174.81	2	siNT	Oligomycin
2639.91	2	siNT	Oligomycin
1917.46	2	siNT	Oligomycin
14258.4	2	siNT	FCCP
10882.3	2	siNT	FCCP
15599.9	2	siNT	FCCP
11655.2	2	siNT	FCCP
14650.8	2	siNT	FCCP
13810.7	2	siNT	FCCP
12863.7	2	siNT	FCCP
10974.9	2	siNT	FCCP
15194.1	2	siNT	FCCP
10653.5	2	siNT	FCCP
13719.9	2	siNT	FCCP
7223.16	2	TEAD1	Basal
7788.97	2	TEAD1	Basal
7886.84	2	TEAD1	Basal
8110	2	TEAD1	Basal
7686.54	2	TEAD1	Basal
8595.4	2	TEAD1	Basal
8607.89	2	TEAD1	Basal
7918.28	2	TEAD1	Basal
7420.05	2	TEAD1	Basal
8317.38	2	TEAD1	Basal
7529.36	2	TEAD1	Basal
7814.92	2	TEAD1	Basal
1680.88	2	TEAD1	Oligomycin
1853.19	2	TEAD1	Oligomycin
2225.77	2	TEAD1	Oligomycin
1936.24	2	TEAD1	Oligomycin
1788.76	2	TEAD1	Oligomycin
2310.98	2	TEAD1	Oligomycin
2211.48	2	TEAD1	Oligomycin
1860.06	2	TEAD1	Oligomycin
1925.94	2	TEAD1	Oligomycin
2080.18	2	TEAD1	Oligomycin
1987.5	2	TEAD1	Oligomycin
2177.51	2	TEAD1	Oligomycin
12111.5	2	TEAD1	FCCP
8927.18	2	TEAD1	FCCP
11723.2	2	TEAD1	FCCP
10821.3	2	TEAD1	FCCP
11702.4	2	TEAD1	FCCP
11925.8	2	TEAD1	FCCP
10149.3	2	TEAD1	FCCP
11175	2	TEAD1	FCCP
10108.9	2	TEAD1	FCCP
11851	2	TEAD1	FCCP
7658.95	2	TEAD1	FCCP
10485.2	2	TEAD1	FCCP
8180.16	1	siNT	Basal
8906.65	1	siNT	Basal
9502.52	1	siNT	Basal
9947.26	1	siNT	Basal
8379.86	1	siNT	Basal
8917.71	1	siNT	Basal
9410.69	1	siNT	Basal
9816.49	1	siNT	Basal
9210.47	1	siNT	Basal
9188.99	1	siNT	Basal
8672.3	1	TEAD1	Basal
9539.14	1	TEAD1	Basal
8663.02	1	TEAD1	Basal
8715.79	1	TEAD1	Basal
8251.97	1	TEAD1	Basal
8385.16	1	TEAD1	Basal
7585.26	1	TEAD1	Basal
7846.95	1	TEAD1	Basal
8853.98	1	TEAD1	Basal
1705.76	1	siNT	Oligomycin
2074.31	1	siNT	Oligomycin
1851.62	1	siNT	Oligomycin
2103.57	1	siNT	Oligomycin
2134.9	1	siNT	Oligomycin
2239.87	1	siNT	Oligomycin
2676.07	1	siNT	Oligomycin
2321.07	1	siNT	Oligomycin
2137.23	1	siNT	Oligomycin
2272.96	1	siNT	Oligomycin
2087.15	1	TEAD1	Oligomycin
2313.41	1	TEAD1	Oligomycin
2281.34	1	TEAD1	Oligomycin
2232.03	1	TEAD1	Oligomycin
1981.89	1	TEAD1	Oligomycin
2300.69	1	TEAD1	Oligomycin
1754.91	1	TEAD1	Oligomycin
2095.72	1	TEAD1	Oligomycin
915.371	1	TEAD1	Oligomycin
11012.4	1	siNT	FCCP
13570.6	1	siNT	FCCP
14630.4	1	siNT	FCCP
14068.4	1	siNT	FCCP
11786.6	1	siNT	FCCP
12766	1	siNT	FCCP
12032.7	1	siNT	FCCP
14187.3	1	siNT	FCCP
13087.4	1	siNT	FCCP
14006.9	1	siNT	FCCP
12925.8	1	TEAD1	FCCP
14240.3	1	TEAD1	FCCP
12161.8	1	TEAD1	FCCP
13187.5	1	TEAD1	FCCP
11887.9	1	TEAD1	FCCP
11899.2	1	TEAD1	FCCP
10201.8	1	TEAD1	FCCP
11915.8	1	TEAD1	FCCP
13275.3	1	TEAD1	FCCP

## Sheet: Adipored_spheroids
inhibitor	value	average	norm_to_ctrl
TEADap	3.69506	3.33123	0.761851
TEADap	3.76062	3.33123	0.775368
TEADap	4.60759	3.33123	0.949997
TEADap	0.814486	3.33123	0.167932
TEADap	2.83812	3.33123	0.585166
TEADap	3.75034	3.33123	0.77325
TEADap	3.14592	3.33123	0.64863
TEADap	4.0377	3.33123	0.832497
TEADsf	5.17077	4.00873	1.06612
TEADsf	6.57653	4.00873	1.35596
TEADsf	3.2375	4.00873	0.667511
TEADsf	3.91157	4.00873	0.806493
TEADsf	0.969006	4.00873	0.199791
TEADsf	2.95596	4.00873	0.609462
TEADsf	4.40144	4.00873	0.907493
TEADsf	4.84705	4.00873	0.999371
FFA_control	4.63929	4.85011	0.956535
FFA_control	4.72091	4.85011	0.973363
FFA_control	5.23665	4.85011	1.0797
FFA_control	4.4113	4.85011	0.909526
FFA_control	3.93657	4.85011	0.811645
FFA_control	6.15591	4.85011	1.26923
