# Supplementary material for: Estrogen receptor activation remodels TEAD1 gene expression to alleviate hepatic steatosis
Source: Mol Syst Biol. 2024 Mar 8;20(4):374–402. doi: 10.1038/s44320-024-00024-x (PMC10987545; doi:10.1038/s44320-024-00024-x)
Supplement: Supplementary file 14 — Dataset EV10 [file 44320_2024_24_MOESM14_ESM.xlsx]

## Sheet: info
This dataset shows sequencing count tables, design and differential expression results of PHH-spheroid RNA-seq experiment
Tab	Comment
raw_counts	Raw counts matrix of bulk RNA sequencing experiment in PHH spheroids
tpm_norm_counts	TPM-normalized counts matrix of bulk RNA sequencing experiment in PHH spheroids
design_Deanalysis	Sample sheet with design information for bulk RNA sequencing experiment in human PHH spheroids
unfilt_TEADapVsControl_DEGs	Unfiltered (no FDR/ log2FC cutoff) DESeq2 table of TEADap-treated versus control PHH spheroids
unfilt_TEADsf_Vs_Control_DEGs	Unfiltered (no FDR/ log2FC cutoff) DESeq2 table of TEADsf-treated versus control PHH spheroids
filt_TEADapVsControl_DEGs	Filtered (FDR < 0.05 & abs(log2FC) > 0.585) DESeq2 table of TEADap-treated versus control PHH spheroids
filt_TEADsf_Vs_Control_DEGs	Filtered (FDR < 0.05 & abs(log2FC) > 0.585) DESeq2 table of TEADsf-treated versus control PHH spheroids

## Sheet: raw_counts
Geneid	Length	hisat2_aligned/FFA-control-1_S10.bam	hisat2_aligned/FFA-control-2_S11.bam	hisat2_aligned/FFA-control-3_S12.bam	hisat2_aligned/TEADap-inh-1_S13.bam	hisat2_aligned/TEADap-inh-2_S14.bam	hisat2_aligned/TEADsf-inh-1_S16.bam	hisat2_aligned/TEADsf-inh-2_S17.bam	hisat2_aligned/TEADsf-inh-3_S18.bam
ENSG00000160072	7686	160	142	48	152	133	120	125	247
ENSG00000279928	570	0	0	0	0	0	0	0	0
ENSG00000228037	626	0	0	0	0	0	0	0	1
ENSG00000142611	9767	3	0	0	3	4	1	6	1
ENSG00000284616	1225	0	0	0	0	0	0	0	0
ENSG00000157911	3782	200	211	31	218	198	208	240	388
ENSG00000269896	2407	5	5	0	3	8	2	3	7
ENSG00000228463	8224	2	0	1	5	2	0	0	2
ENSG00000260972	1697	0	0	0	0	0	0	0	0
ENSG00000224340	337	0	0	0	0	0	0	0	0
ENSG00000226374	2168	0	0	0	0	0	0	0	0
ENSG00000229280	372	0	0	0	0	0	0	0	0
ENSG00000142655	2932	208	207	25	240	222	198	214	383
ENSG00000232596	3328	0	0	0	0	0	0	0	0
ENSG00000235054	2574	0	0	0	0	0	0	0	0
ENSG00000231510	449	0	0	0	0	0	0	0	0
ENSG00000149527	10809	383	371	104	240	244	235	347	524
ENSG00000284739	464	0	0	0	0	0	0	0	0
ENSG00000171621	3389	1921	1899	348	1988	1902	1583	1713	3104
ENSG00000272235	3461	0	0	0	0	0	0	1	0
ENSG00000284694	3402	0	0	0	0	0	0	0	0
ENSG00000224387	455	0	0	0	0	0	0	0	0
ENSG00000142583	6632	15	18	1	10	7	9	17	16
ENSG00000284674	1580	0	0	0	0	0	0	0	0
ENSG00000224338	565	0	0	0	0	0	0	0	0
ENSG00000116786	4134	783	724	148	659	715	641	681	1210
ENSG00000287727	2876	0	0	0	0	0	0	1	0
ENSG00000286448	736	0	0	0	0	0	0	0	0
ENSG00000284703	4817	1	0	0	0	0	0	0	1
ENSG00000226457	381	1	0	0	0	0	0	0	0
ENSG00000173614	4610	95	85	8	86	83	71	100	149
ENSG00000215720	710	0	0	0	0	0	0	0	0
ENSG00000241326	436	0	0	0	0	0	0	0	0
ENSG00000233623	680	0	0	1	0	1	0	0	2
ENSG00000162592	4238	0	0	0	0	0	0	0	0
ENSG00000204624	6120	0	1	0	0	0	0	1	2
ENSG00000142606	3870	1	0	0	0	0	0	0	0
ENSG00000225931	1297	3	1	0	0	1	2	0	1
ENSG00000171729	2238	14	7	1	14	10	9	12	17
ENSG00000279457	1397	10	4	2	8	14	7	12	12
ENSG00000229393	514	0	0	0	0	0	0	0	0
ENSG00000037637	9009	261	294	61	279	306	262	325	498
ENSG00000287586	3225	0	0	0	0	0	0	0	0
ENSG00000159423	3632	2661	2486	476	2771	2513	2232	2457	4035
ENSG00000227169	356	0	0	0	0	0	0	0	0
ENSG00000283356	135	0	0	0	0	0	0	0	0
ENSG00000011021	8173	459	444	143	333	328	315	391	664
ENSG00000142615	1519	0	0	0	0	0	0	0	0
ENSG00000215704	1449	0	0	0	0	0	0	0	0
ENSG00000157916	5689	1457	1462	205	1563	1582	1333	1651	2440
ENSG00000157881	5072	160	151	32	159	201	152	184	257
ENSG00000238290	2044	3	5	1	1	2	3	4	4
ENSG00000225387	491	0	0	0	0	0	0	0	0
ENSG00000048707	20768	870	906	300	818	801	795	849	1425
ENSG00000225196	316	0	0	0	0	0	0	0	0
ENSG00000162444	862	6	5	0	5	5	7	1	11
ENSG00000279625	1853	0	0	0	0	0	0	0	0
ENSG00000180758	5304	116	146	21	124	111	123	140	209
ENSG00000184677	9169	175	199	71	174	179	196	214	367
ENSG00000288398	2662	19	22	7	16	17	15	20	29
ENSG00000224621	544	1	4	4	1	1	3	0	2
ENSG00000285833	1051	0	0	0	0	0	0	0	0
ENSG00000131697	13167	73	46	15	45	56	60	58	107
ENSG00000284692	2316	0	0	0	0	0	0	0	0
ENSG00000284745	1654	0	0	0	0	0	0	0	0
ENSG00000280222	6473	0	0	0	1	0	1	1	0
ENSG00000285945	593	0	0	0	0	0	0	0	0
ENSG00000197921	1324	0	0	0	0	1	0	0	0
ENSG00000233755	863	0	0	0	0	0	0	0	0
ENSG00000233929	186	4	6	0	8	2	7	6	8
ENSG00000271742	256	0	0	0	0	0	0	0	0
ENSG00000234166	439	0	0	0	0	0	0	0	0
ENSG00000235282	266	0	0	0	0	0	0	0	0
ENSG00000055070	4742	1058	986	175	979	1070	977	1032	1927
ENSG00000175087	4560	131	109	29	166	149	114	127	256
ENSG00000157191	5510	418	362	45	545	531	357	435	738
ENSG00000230035	430	0	0	0	0	0	0	0	0
ENSG00000225643	483	1	0	1	0	0	0	0	0
ENSG00000284666	609	0	0	0	0	0	0	0	0
ENSG00000228943	235	0	0	0	0	0	0	0	0
ENSG00000234397	492	0	0	0	0	0	0	1	0
ENSG00000284309	941	0	0	0	0	0	0	0	1
ENSG00000162511	3228	520	298	60	336	496	472	504	829
ENSG00000158014	3483	12	11	2	21	7	11	12	27
ENSG00000204138	7317	431	391	111	370	327	329	402	630
ENSG00000233419	402	0	0	0	0	0	0	0	0
ENSG00000235263	708	103	160	21	168	161	138	160	299
ENSG00000228176	498	0	0	0	0	0	0	0	0
ENSG00000231251	93	0	0	0	0	0	0	0	0
ENSG00000142675	3960	59	45	3	42	45	37	43	74
ENSG00000197245	2799	0	1	0	0	0	1	0	0
ENSG00000130772	2017	92	89	16	137	141	104	129	211
ENSG00000215899	1342	0	0	0	2	1	0	0	1
ENSG00000271398	425	0	0	0	0	0	0	0	0
ENSG00000225011	349	0	0	0	0	0	0	0	0
ENSG00000235069	235	0	0	0	0	0	0	0	0
ENSG00000284676	1953	0	0	0	0	0	0	0	0
ENSG00000237058	373	0	0	0	0	0	0	0	0
ENSG00000233399	1519	0	0	0	0	0	0	0	0
ENSG00000090020	6195	122	101	53	73	56	84	61	96
ENSG00000157978	5371	252	231	52	252	256	203	253	407
ENSG00000130770	2225	1030	1020	69	1095	1064	1007	1180	1771
ENSG00000229044	439	2	0	0	0	0	0	2	1
ENSG00000162512	7065	294	210	70	253	260	198	280	413
ENSG00000158006	3795	464	391	87	447	473	373	443	718
ENSG00000214812	557	5	2	0	0	2	2	1	1
ENSG00000126698	2892	556	517	64	619	628	463	531	876
ENSG00000229447	437	1	2	3	3	0	0	0	2
ENSG00000229607	444	0	0	0	0	1	0	0	0
ENSG00000130766	3462	536	457	115	563	622	532	575	989
ENSG00000168528	3452	1858	1623	348	2455	2687	2107	2566	4262
ENSG00000196581	12528	0	0	0	1	0	0	0	1
ENSG00000169403	4208	36	26	7	20	28	36	39	43
ENSG00000084628	3320	1	0	0	0	0	1	1	0
ENSG00000060688	3887	123	133	22	115	137	106	129	205
ENSG00000171612	3865	1830	1873	268	1869	1698	1524	1669	2809
ENSG00000270927	493	0	0	0	0	0	0	0	0
ENSG00000188910	2362	20	27	2	28	21	16	27	31
ENSG00000230523	2148	0	0	0	0	0	0	0	0
ENSG00000116138	8563	176	183	26	173	171	169	160	256
ENSG00000158161	6424	95	73	31	104	87	95	98	176
ENSG00000142684	732	136	130	15	181	133	125	149	242
ENSG00000121769	1398	23	14	2	35	39	27	39	55
ENSG00000142627	4141	345	436	93	248	249	224	215	384
ENSG00000284668	1835	0	0	0	0	0	0	0	0
ENSG00000233234	607	0	0	0	0	0	0	0	0
ENSG00000142632	3788	23	15	4	23	20	13	16	44
ENSG00000234593	2858	0	0	0	0	0	0	0	0
ENSG00000270605	1945	2	3	0	0	3	1	0	2
ENSG00000189337	13860	2	1	1	1	2	4	1	2
ENSG00000235084	447	7	13	3	12	13	11	10	21
ENSG00000235143	1747	0	0	0	0	0	0	0	0
ENSG00000225478	223	0	0	0	0	0	0	0	0
ENSG00000028137	3778	221	188	57	264	283	259	340	455
ENSG00000204464	559	0	0	0	0	0	0	0	0
ENSG00000233372	551	0	0	0	0	0	0	0	0
ENSG00000283259	1565	0	0	0	0	0	0	0	0
ENSG00000284543	9848	2	1	0	0	1	1	1	0
ENSG00000130939	9237	454	459	111	377	446	448	476	760
ENSG00000175147	11973	0	0	0	4	0	1	0	2
ENSG00000127472	3342	2	0	0	1	0	0	4	3
ENSG00000060656	6682	529	492	110	378	459	373	571	899
ENSG00000163867	9568	107	73	14	71	81	85	106	136
ENSG00000232768	163	0	0	0	0	0	0	0	0
ENSG00000230214	523	0	0	0	0	0	0	0	0
ENSG00000189280	1355	0	0	0	0	0	0	0	0
ENSG00000134698	7423	398	358	101	395	390	368	430	632
ENSG00000134690	2406	5	2	1	10	3	4	7	5
ENSG00000272420	568	0	1	1	0	2	0	0	1
ENSG00000132881	1574	12	14	2	22	11	13	15	36
ENSG00000273274	12831	1	0	0	0	0	0	0	0
ENSG00000272510	346	4	5	2	1	5	2	5	3
ENSG00000236648	1328	0	0	0	0	0	0	0	0
ENSG00000232273	532	2	0	0	1	1	0	3	1
ENSG00000009709	6473	0	0	0	0	0	0	0	0
ENSG00000287396	663	0	0	0	0	0	0	0	0
ENSG00000223589	340	0	0	0	0	0	0	0	0
ENSG00000158008	4542	0	0	0	1	1	0	0	0
ENSG00000130940	11336	161	181	46	142	169	158	155	295
ENSG00000116771	3095	788	670	121	707	682	566	626	1025
ENSG00000237301	2845	0	0	0	0	0	0	0	0
ENSG00000163879	4456	128	116	16	129	122	97	123	211
ENSG00000227527	661	3	0	1	1	0	1	1	3
ENSG00000116954	5116	290	274	48	280	288	247	285	483
ENSG00000228589	681	11	16	0	7	21	6	10	24
ENSG00000163873	10497	0	0	0	0	0	0	0	0
ENSG00000117215	2681	0	0	0	0	0	0	0	0
ENSG00000196449	1848	281	289	53	304	312	247	255	490
ENSG00000230163	720	0	0	0	0	0	0	1	1
ENSG00000227538	1133	0	0	0	0	0	0	0	0
ENSG00000236500	225	0	0	0	0	0	0	0	0
ENSG00000044012	604	82	90	10	81	98	80	100	157
ENSG00000179051	4079	266	286	60	204	181	194	227	371
ENSG00000215895	1960	17	18	0	14	13	13	16	22
ENSG00000284650	1039	0	0	0	0	0	0	0	0
ENSG00000237329	507	0	0	0	0	0	0	0	0
ENSG00000236948	1095	0	0	0	0	0	0	0	0
ENSG00000126067	4528	1151	1018	175	1318	1219	1002	1093	1838
ENSG00000274944	3251	0	0	0	0	0	0	0	0
ENSG00000132906	5269	53	54	9	70	68	38	57	86
ENSG00000197312	12178	604	627	169	460	404	502	484	855
ENSG00000284748	1326	0	0	0	0	0	0	0	0
ENSG00000272078	7923	1	0	0	0	1	0	2	0
ENSG00000173660	1341	671	624	57	816	806	578	710	1162
ENSG00000224592	684	0	0	0	0	1	0	1	0
ENSG00000233728	700	0	0	1	0	0	0	0	0
ENSG00000230451	145	0	0	0	0	0	0	0	0
ENSG00000231606	1549	0	0	0	0	0	0	0	0
ENSG00000215900	252	0	0	0	0	0	0	0	0
ENSG00000284632	1240	0	0	0	0	0	0	0	1
ENSG00000241014	1887	0	2	0	1	0	0	1	0
ENSG00000054118	4720	1604	1383	338	1498	1524	1321	1366	2470
ENSG00000254553	3447	0	0	0	0	0	0	0	0
ENSG00000284653	2013	0	0	0	0	0	0	0	0
ENSG00000237749	253	0	0	0	1	0	0	0	2
ENSG00000276747	2396	0	0	0	0	0	0	0	0
ENSG00000284705	2694	0	0	0	0	0	0	0	0
ENSG00000228776	454	0	0	0	0	0	0	0	0
ENSG00000159339	2971	0	0	0	0	0	0	0	0
ENSG00000197982	2231	387	343	48	407	407	334	349	650
ENSG00000261781	2471	0	0	0	0	0	0	0	0
ENSG00000183317	8152	36	23	9	32	45	39	35	71
ENSG00000183386	2004	28	37	6	17	17	19	22	46
ENSG00000284743	674	1	0	0	3	1	2	0	2
ENSG00000158315	2826	2	1	0	5	0	0	3	3
ENSG00000204084	8930	164	129	35	143	126	122	140	219
ENSG00000186973	843	0	0	0	0	0	0	0	0
ENSG00000146463	7905	267	243	68	295	261	241	231	422
ENSG00000183520	3381	193	179	21	224	198	188	171	322
ENSG00000271741	3099	0	0	0	0	0	0	0	0
ENSG00000214141	1892	0	0	0	0	0	0	0	0
ENSG00000142686	3049	85	92	15	103	122	80	109	174
ENSG00000224751	1312	1	1	0	1	1	0	0	1
ENSG00000117148	1844	0	0	0	0	2	0	0	1
ENSG00000230585	811	0	0	0	0	0	0	0	0
ENSG00000117000	6232	327	337	99	296	301	297	255	488
ENSG00000284989	4037	0	0	0	0	0	0	0	0
ENSG00000231630	429	0	0	0	0	0	0	0	0
ENSG00000092853	9591	2	5	0	6	4	0	4	7
ENSG00000255811	560	0	0	0	0	0	0	1	1
ENSG00000134697	5747	523	514	85	573	524	426	477	777
ENSG00000187513	1716	2	0	0	1	0	0	0	0
ENSG00000238145	1192	0	0	0	0	0	0	0	0
ENSG00000225142	436	0	0	0	0	0	0	0	0
ENSG00000230138	933	0	0	0	0	0	0	0	0
ENSG00000223390	762	0	0	0	1	1	2	0	1
ENSG00000284720	1521	0	0	0	0	0	0	0	0
ENSG00000225671	595	0	0	0	0	0	0	0	0
ENSG00000116151	11337	22	22	4	19	19	12	22	39
ENSG00000226147	1301	1	2	1	0	0	2	0	3
ENSG00000006555	6111	76	95	20	110	113	80	125	172
ENSG00000236111	681	1	1	0	0	2	0	0	0
ENSG00000066056	6705	9	6	1	0	2	3	4	8
ENSG00000214114	2773	59	57	10	75	70	39	71	145
ENSG00000116544	4042	1	0	0	3	0	0	2	2
ENSG00000231900	1309	0	0	0	0	0	0	0	0
ENSG00000236723	1227	2	5	0	2	5	8	1	8
ENSG00000232467	601	0	0	0	0	1	0	1	0
ENSG00000117016	7259	42	35	10	41	48	31	38	75
ENSG00000121310	11572	2373	2245	411	1998	1922	2113	2373	3711
ENSG00000169213	12780	1562	1454	442	1793	1780	1496	1672	2914
ENSG00000163866	10337	486	481	65	625	567	427	551	835
ENSG00000225779	370	0	0	0	0	0	0	0	1
ENSG00000284601	1733	0	0	0	0	0	0	0	0
ENSG00000237130	370	0	0	0	0	0	0	0	0
ENSG00000143001	1256	8	5	0	13	16	4	13	20
ENSG00000227416	429	0	0	0	0	0	0	0	0
ENSG00000232335	539	0	0	0	0	0	0	0	0
ENSG00000260971	7878	3	0	0	2	2	1	0	3
ENSG00000259832	196	0	0	0	0	0	0	0	0
ENSG00000284696	3511	0	0	0	0	0	0	0	0
ENSG00000238242	1259	0	0	0	0	0	0	0	0
ENSG00000285839	1986	0	0	0	0	0	0	2	0
ENSG00000237290	2573	0	0	0	0	0	0	0	0
ENSG00000232762	752	0	0	0	0	0	0	0	0
ENSG00000117419	2785	236	193	25	215	225	222	233	376
ENSG00000162384	4504	153	164	15	208	212	170	193	347
ENSG00000162391	2006	3	1	0	3	1	5	4	4
ENSG00000174348	4899	0	3	0	4	0	3	2	2
ENSG00000117859	10273	1632	1489	344	1862	1831	1581	1693	2819
ENSG00000228121	819	1	0	0	1	0	1	1	2
ENSG00000253313	1522	59	59	7	47	50	36	55	73
ENSG00000162396	2356	24	32	5	26	29	24	21	47
ENSG00000203995	4694	25	23	7	30	32	30	32	46
ENSG00000284686	2655	2	2	0	5	0	2	1	5
ENSG00000162378	8206	698	684	177	652	662	623	646	1077
ENSG00000233079	3391	0	0	0	0	0	0	0	0
ENSG00000259818	3591	0	0	0	0	0	0	0	0
ENSG00000229444	469	0	0	0	0	0	0	0	0
ENSG00000240563	3831	0	1	0	0	0	0	0	0
ENSG00000234318	447	0	0	0	0	0	0	0	0
ENSG00000284773	3163	4	6	1	4	6	2	5	5
ENSG00000234481	778	0	0	0	0	0	0	0	0
ENSG00000117862	2864	72	85	7	87	86	71	70	122
ENSG00000235612	731	0	0	0	0	0	0	0	0
ENSG00000228369	391	0	0	0	0	0	0	0	0
ENSG00000183431	3894	391	390	48	478	444	352	376	686
ENSG00000227485	359	0	0	0	0	0	0	0	0
ENSG00000224609	7581	0	2	1	2	0	3	0	3
ENSG00000235545	1228	6	9	1	2	3	3	1	1
ENSG00000236646	270	1	2	0	0	0	0	0	0
ENSG00000232198	607	0	0	0	0	0	0	0	0
ENSG00000238063	3673	0	0	0	0	0	0	0	0
ENSG00000227104	430	0	0	0	0	0	0	0	0
ENSG00000243725	3488	13	14	2	14	22	11	16	36
ENSG00000171872	3160	0	0	0	0	0	0	0	0
ENSG00000162407	5272	1129	1066	184	827	882	800	890	1363
ENSG00000285079	2316	0	0	0	0	0	0	0	0
ENSG00000169218	3058	0	0	0	0	0	0	0	0
ENSG00000163877	5718	284	303	56	256	268	193	234	466
ENSG00000228929	455	1	1	0	0	1	0	2	1
ENSG00000224570	1797	0	0	0	0	0	0	0	0
ENSG00000224980	433	0	0	0	0	0	0	0	0
ENSG00000278967	1819	70	71	14	42	38	50	33	56
ENSG00000157184	10089	1050	1021	186	1157	1179	1060	1119	1737
ENSG00000198815	6896	338	351	99	317	284	286	270	486
ENSG00000134744	16199	354	342	84	349	336	337	327	603
ENSG00000233910	721	0	0	0	0	0	0	0	0
ENSG00000287703	1426	0	0	0	0	0	0	0	0
ENSG00000283039	3159	0	0	0	0	0	0	0	0
ENSG00000229032	342	0	0	0	0	0	0	0	0
ENSG00000229294	512	0	0	0	0	0	0	0	0
ENSG00000232993	467	0	0	0	0	0	0	0	0
ENSG00000234088	405	0	0	0	0	0	0	0	0
ENSG00000236973	1000	0	0	0	0	0	0	0	0
ENSG00000277397	718	0	0	0	0	0	0	0	0
ENSG00000271200	427	0	0	0	1	1	1	0	0
ENSG00000235446	1017	0	0	0	0	0	0	0	0
ENSG00000261196	121	0	0	0	0	0	0	0	0
ENSG00000162385	1363	200	175	8	215	206	171	191	353
ENSG00000234264	1247	0	0	0	0	0	0	0	0
ENSG00000242391	380	0	0	0	0	0	0	0	1
ENSG00000223883	6152	0	0	1	0	2	0	0	1
ENSG00000284808	2442	0	0	0	0	0	0	0	0
ENSG00000237227	307	0	0	0	0	0	0	0	0
ENSG00000275350	585	0	0	0	0	0	0	0	0
ENSG00000116652	3555	0	1	0	0	0	2	0	2
ENSG00000123080	3018	6	2	1	11	5	5	8	9
ENSG00000285778	3776	0	0	0	0	0	0	0	0
ENSG00000233407	250	0	0	0	0	0	0	0	0
ENSG00000225675	567	0	0	0	0	0	0	0	0
ENSG00000237622	337	0	0	0	0	0	0	0	0
ENSG00000162598	4422	0	0	0	0	0	0	0	0
ENSG00000280317	301	0	0	0	0	0	0	0	0
ENSG00000162415	6095	5	5	2	7	6	9	10	8
ENSG00000162600	3718	152	121	19	157	150	121	119	220
ENSG00000116704	6193	1600	1642	335	1485	1355	1412	1365	2426
ENSG00000227644	280	0	0	0	0	0	0	0	0
ENSG00000157193	19668	9	21	5	32	21	13	9	27
ENSG00000116205	12168	29	26	5	43	43	29	38	79
ENSG00000198841	1708	50	43	8	43	35	37	34	61
ENSG00000116212	2164	299	322	54	336	320	253	314	467
ENSG00000234204	458	0	0	0	0	0	0	0	0
ENSG00000233099	377	0	0	0	0	0	0	0	0
ENSG00000233994	608	2	2	0	4	0	0	0	4
ENSG00000233973	5534	0	0	0	0	0	0	0	0
ENSG00000237552	448	0	0	0	0	0	0	0	0
ENSG00000132854	6814	3	2	0	3	2	1	6	6
ENSG00000227556	107	0	0	0	0	0	0	0	0
ENSG00000162607	3869	192	184	35	221	211	206	186	352
ENSG00000233602	619	0	1	0	0	1	1	0	1
ENSG00000233271	428	0	0	0	0	0	0	0	0
ENSG00000285954	886	0	0	0	0	0	0	0	0
ENSG00000233333	757	0	0	0	0	0	1	0	0
ENSG00000154027	6948	0	0	0	0	2	1	0	0
ENSG00000234108	331	0	0	0	0	0	0	0	0
ENSG00000232676	1124	1	5	0	3	1	3	1	1
ENSG00000225167	295	0	0	0	0	0	0	0	0
ENSG00000213579	457	0	0	0	0	0	0	0	0
ENSG00000137960	3904	169	139	26	157	183	153	171	271
ENSG00000237852	423	0	0	0	0	1	0	0	0
ENSG00000116745	2605	0	0	0	0	0	0	0	0
ENSG00000132855	3371	2571	2479	384	1708	1834	1965	1731	3124
ENSG00000285407	2810	1	0	0	2	0	0	0	1
ENSG00000272855	463	0	0	0	0	0	0	0	0
ENSG00000270549	238	0	0	0	0	0	0	0	0
ENSG00000237163	303	0	0	0	0	0	0	0	0
ENSG00000229636	1491	0	0	0	3	3	3	0	3
ENSG00000116675	6958	47	46	10	65	44	36	44	64
ENSG00000162433	7578	2110	1971	418	1820	1931	1964	2053	3095
ENSG00000213625	5237	1209	1149	191	1193	1244	1095	1125	1817
ENSG00000227207	358	0	1	0	0	0	0	1	0
ENSG00000227016	1382	0	0	0	0	0	0	0	0
ENSG00000233664	321	1	0	0	0	1	0	0	2
ENSG00000158966	7022	73	60	17	72	66	58	57	93
ENSG00000213703	546	2	1	0	1	1	2	3	2
ENSG00000203965	5704	9	18	2	15	20	14	13	35
ENSG00000223479	819	0	0	0	0	0	0	0	0
ENSG00000233674	271	1	0	0	0	0	0	1	0
ENSG00000153898	3442	1	1	0	2	1	1	0	1
ENSG00000117069	6059	0	0	0	0	0	0	0	0
ENSG00000125703	3116	57	69	7	52	67	63	55	93
ENSG00000285041	2636	0	0	0	0	0	0	0	0
ENSG00000285808	1065	0	0	0	0	0	0	0	0
ENSG00000229440	217	0	0	0	0	0	0	0	0
ENSG00000234144	226	0	0	0	0	0	0	0	0
ENSG00000213540	493	2	0	0	1	0	1	1	3
ENSG00000277670	263	0	0	0	0	0	0	0	0
ENSG00000227466	456	0	0	0	0	0	0	0	0
ENSG00000154007	1080	0	0	0	0	0	0	0	0
ENSG00000230498	2086	0	0	0	0	0	0	0	0
ENSG00000285782	761	0	0	0	0	0	0	0	0
ENSG00000162618	5798	18	10	2	4	8	8	8	4
ENSG00000224493	670	0	0	0	0	0	0	0	0
ENSG00000131233	2439	0	0	0	0	0	0	0	0
ENSG00000272371	456	0	0	0	0	0	0	0	0
ENSG00000287647	2059	0	0	0	0	0	0	0	0
ENSG00000229225	157	0	0	0	0	0	0	0	0
ENSG00000230863	2159	1	0	0	0	1	1	1	0
ENSG00000287224	1416	0	0	0	0	0	0	0	0
ENSG00000225598	580	0	0	0	0	0	1	0	0
ENSG00000286455	1126	0	0	0	0	0	0	0	0
ENSG00000225087	2896	0	0	0	0	0	0	0	0
ENSG00000280378	1755	1	1	0	1	1	0	0	0
ENSG00000188786	7989	112	118	47	95	126	98	104	203
ENSG00000230053	368	0	0	0	0	1	0	0	0
ENSG00000137941	10547	118	129	27	141	162	145	162	277
ENSG00000224326	349	0	0	0	0	0	0	0	0
ENSG00000286548	6245	1	0	1	3	0	1	0	0
ENSG00000066135	5184	387	382	67	330	352	341	287	584
ENSG00000230027	1312	0	0	0	0	0	0	0	0
ENSG00000233061	2921	3	0	0	0	1	0	3	2
ENSG00000272094	879	0	1	0	1	0	0	0	0
ENSG00000228853	534	0	0	0	0	0	0	0	0
ENSG00000215874	633	0	0	0	0	0	0	0	0
ENSG00000232453	2068	6	4	0	4	3	3	4	2
ENSG00000260386	3555	0	0	0	0	0	0	0	0
ENSG00000284895	81	0	0	0	0	0	0	0	0
ENSG00000117174	6203	94	73	9	83	106	69	81	129
ENSG00000237413	2481	5	5	3	6	9	7	3	10
ENSG00000184313	9088	0	0	0	0	0	0	0	1
ENSG00000284645	3304	0	0	0	0	0	0	0	0
ENSG00000225605	2097	0	0	0	1	0	0	0	0
ENSG00000225446	1842	0	0	0	0	0	0	0	1
ENSG00000288543	497	0	0	0	0	0	0	0	0
ENSG00000122420	5764	67	75	16	55	28	37	29	38
ENSG00000284240	4926	0	0	0	0	0	0	0	0
ENSG00000236290	703	0	0	0	0	0	0	0	0
ENSG00000143013	5421	122	162	26	155	161	151	162	284
ENSG00000226084	555	8	9	0	11	8	9	8	14
ENSG00000134748	5617	74	66	20	80	83	71	63	124
ENSG00000142892	5514	249	216	42	299	282	248	239	424
ENSG00000219102	1063	0	0	0	3	3	0	1	0
ENSG00000184005	7212	0	0	1	0	1	0	0	0
ENSG00000230953	175	1	0	0	1	0	0	0	3
ENSG00000287743	1672	0	0	0	0	0	0	0	0
ENSG00000229332	562	0	0	0	0	0	0	0	0
ENSG00000227937	382	0	0	0	0	0	0	0	0
ENSG00000229752	739	0	1	0	0	0	1	1	0
ENSG00000237505	16635	3	1	3	3	3	1	2	1
ENSG00000285462	1507	0	0	0	0	0	0	0	0
ENSG00000233216	322	0	0	0	0	0	0	0	0
ENSG00000197273	597	6	3	0	1	0	4	2	8
ENSG00000226804	1160	0	0	0	0	0	0	0	0
ENSG00000230728	623	0	0	0	0	0	0	0	0
ENSG00000232846	879	0	0	2	0	0	1	0	0
ENSG00000230787	1111	3	1	0	0	2	1	2	2
ENSG00000116641	24890	491	430	113	511	456	405	469	830
ENSG00000223920	715	0	0	0	0	0	0	0	0
ENSG00000237453	343	0	0	0	0	0	0	0	0
ENSG00000172260	13208	0	0	0	1	0	0	0	0
ENSG00000285473	716	0	0	0	0	0	0	0	0
ENSG00000237959	322	0	0	0	0	0	0	0	0
ENSG00000231364	1841	0	0	0	0	1	0	0	0
ENSG00000234578	470	0	0	0	0	0	0	0	0
ENSG00000117480	2724	478	424	97	426	408	386	396	691
ENSG00000137944	2196	266	243	32	308	261	242	253	459
ENSG00000229505	736	0	0	0	0	0	0	0	0
ENSG00000228187	571	0	0	0	0	0	0	0	2
ENSG00000285201	441	0	0	0	1	2	0	0	3
ENSG00000182183	2684	0	0	0	0	1	0	0	0
ENSG00000236407	619	0	0	0	0	0	0	0	0
ENSG00000271949	654	0	0	0	0	0	0	0	0
ENSG00000227062	418	0	0	0	0	0	0	0	0
ENSG00000067334	7518	922	854	120	887	954	712	799	1388
ENSG00000235011	355	0	0	0	0	0	0	0	0
ENSG00000235673	691	0	0	0	0	0	0	0	0
ENSG00000226938	383	0	0	0	0	0	0	0	0
ENSG00000213559	922	0	0	0	0	0	1	0	0
ENSG00000287587	1188	0	0	0	0	0	0	0	0
ENSG00000142949	10712	2961	2863	681	2530	2609	2506	2864	4983
ENSG00000116133	6214	11466	10924	2257	8192	8292	9124	10039	16439
ENSG00000232882	621	1	1	1	0	0	1	0	2
ENSG00000171502	9568	0	0	0	1	1	0	1	0
ENSG00000162399	9761	0	1	0	0	0	0	0	0
ENSG00000116157	1692	76	42	6	81	62	54	72	78
ENSG00000143036	2869	207	187	33	173	184	180	195	245
ENSG00000232672	1000	0	0	0	0	0	1	1	0
ENSG00000230817	2155	0	0	0	0	0	0	0	0
ENSG00000065243	6897	522	555	114	497	519	465	477	781
ENSG00000226759	4340	0	0	0	0	1	0	0	0
ENSG00000226960	589	0	0	0	0	0	0	0	0
ENSG00000234080	877	0	0	0	0	0	0	0	0
ENSG00000237899	471	1	0	0	0	0	1	1	0
ENSG00000223905	664	0	0	0	0	0	0	0	0
ENSG00000227290	920	0	0	0	0	0	0	0	0
ENSG00000229486	1401	0	0	0	0	0	0	0	0
ENSG00000282898	559	0	0	0	0	0	0	0	0
ENSG00000285409	597	0	0	0	0	0	0	0	0
ENSG00000231090	2568	0	0	0	0	0	0	1	0
ENSG00000117528	7655	1589	1404	256	1383	1365	1278	1296	2217
ENSG00000271723	7090	0	1	0	0	0	0	0	0
ENSG00000172339	9641	144	146	20	164	153	101	143	210
ENSG00000036549	9008	322	324	65	303	327	292	302	558
ENSG00000287724	831	8	6	4	4	3	10	13	18
ENSG00000058799	2036	305	284	40	396	385	274	369	561
ENSG00000225191	1240	0	0	0	0	0	0	0	0
ENSG00000287870	1211	0	0	0	0	0	0	0	0
ENSG00000235563	1871	0	0	0	0	0	0	0	0
ENSG00000232048	859	0	0	0	0	0	0	0	0
ENSG00000232857	835	0	0	0	0	0	0	0	0
ENSG00000273637	2171	0	0	0	0	0	0	0	0
ENSG00000203985	2376	1	0	0	0	0	1	0	0
ENSG00000228838	675	0	0	0	0	0	0	0	0
ENSG00000283761	5765	12	6	5	8	3	4	5	9
ENSG00000189433	1444	0	0	0	0	0	0	0	0
ENSG00000230759	418	0	0	0	0	0	0	0	0
ENSG00000231866	175	1	0	0	0	1	0	0	1
ENSG00000179178	2138	14	13	2	18	16	8	10	27
ENSG00000142700	3168	0	0	0	2	0	1	0	0
ENSG00000285525	1414	0	0	0	1	0	0	0	0
ENSG00000236098	592	0	0	0	0	0	0	0	0
ENSG00000233514	360	0	2	0	2	2	3	2	3
ENSG00000127124	14625	19	12	10	20	19	17	17	31
ENSG00000266993	1819	27	42	10	28	25	31	32	52
ENSG00000223675	2171	0	0	0	0	0	0	0	0
ENSG00000162604	5516	160	150	22	199	156	147	147	257
ENSG00000229316	653	0	0	0	0	0	0	0	0
ENSG00000116171	8253	6675	6768	969	5897	5335	5851	6109	9534
ENSG00000287406	968	0	0	0	0	0	0	0	0
ENSG00000225767	503	0	0	0	0	0	0	0	0
ENSG00000234099	1058	0	0	0	0	0	0	0	1
ENSG00000137936	6919	225	229	42	211	261	177	220	385
ENSG00000235308	475	0	0	0	0	0	0	0	0
ENSG00000232752	643	0	0	0	0	0	0	0	0
ENSG00000235829	326	0	0	0	0	0	0	0	0
ENSG00000143032	2044	0	0	0	0	0	0	0	0
ENSG00000226745	685	0	1	0	0	0	0	0	0
ENSG00000178028	5599	296	296	57	289	281	257	253	484
ENSG00000280040	672	0	0	1	1	0	0	1	2
ENSG00000168710	5035	1647	1510	301	1492	1583	1468	1481	2681
ENSG00000117519	2783	1734	1552	235	1771	1879	1497	1628	2760
ENSG00000270507	150	0	0	0	0	0	0	0	0
ENSG00000238037	274	0	0	0	0	0	0	0	0
ENSG00000215869	3146	0	0	0	0	0	1	0	0
ENSG00000134215	7306	12	5	3	10	11	7	10	19
ENSG00000227935	708	0	0	0	0	0	0	0	0
ENSG00000228502	1389	15	9	1	22	19	23	17	26
ENSG00000236268	4746	0	0	0	0	0	0	3	0
ENSG00000271277	379	0	0	0	0	0	0	0	0
ENSG00000236888	360	0	0	0	0	0	0	0	0
ENSG00000279778	3087	1	0	0	3	0	1	1	0
ENSG00000230955	481	0	0	0	0	0	0	0	0
ENSG00000230828	346	0	0	0	0	0	0	0	0
ENSG00000188641	7131	239	290	65	263	236	239	238	443
ENSG00000152078	7385	1102	1178	231	1008	988	1142	1143	1926
ENSG00000237279	395	0	0	0	0	0	0	0	0
ENSG00000233359	1734	0	0	0	0	0	0	0	0
ENSG00000237954	879	0	0	0	0	0	0	0	0
ENSG00000185668	2965	0	0	0	1	0	0	0	0
ENSG00000171492	4852	356	325	70	354	335	324	311	545
ENSG00000233129	766	0	0	0	0	0	0	0	0
ENSG00000170989	5223	108	130	23	73	68	102	88	167
ENSG00000258634	4216	25	35	11	32	30	33	29	38
ENSG00000233557	469	0	0	0	0	0	0	0	0
ENSG00000237897	593	0	0	0	0	0	0	0	0
ENSG00000116299	9194	6	4	1	6	20	8	9	9
ENSG00000137962	18370	707	801	204	643	541	634	538	1105
ENSG00000227832	1098	0	0	0	0	0	0	0	0
ENSG00000286692	486	0	2	0	0	1	0	0	0
ENSG00000260464	1766	2	2	1	2	0	3	3	2
ENSG00000237435	2804	0	0	0	0	0	0	0	0
ENSG00000231996	152	0	0	0	0	0	0	0	0
ENSG00000273204	429	4	8	0	2	5	6	4	6
ENSG00000079739	4077	1919	1952	295	1887	1792	1658	1902	3053
ENSG00000117154	3033	3	8	0	7	6	4	4	4
ENSG00000162377	4148	388	344	45	367	400	323	346	585
ENSG00000224613	2774	0	2	0	0	0	0	1	0
ENSG00000215871	814	0	0	0	0	0	0	0	0
ENSG00000287372	4336	1	0	0	0	0	0	0	0
ENSG00000232542	401	0	0	0	0	2	1	1	0
ENSG00000116774	2821	5	4	0	24	6	7	9	7
ENSG00000287756	1453	0	0	0	0	0	0	0	0
ENSG00000284652	1765	81	71	14	72	63	63	43	91
ENSG00000023909	5426	1445	1296	268	1378	1537	1410	1609	2632
ENSG00000069702	8577	295	308	51	187	180	189	163	294
ENSG00000232185	832	2	0	0	0	0	0	0	0
ENSG00000230489	619	0	0	0	0	0	0	0	0
ENSG00000228399	343	1	1	0	0	0	2	1	3
ENSG00000236776	460	0	0	0	0	0	0	0	0
ENSG00000224685	321	0	0	0	0	0	0	0	0
ENSG00000287076	2626	0	0	0	0	0	0	0	0
ENSG00000237480	8919	0	0	0	0	0	0	0	0
ENSG00000271252	287	0	0	0	1	0	0	0	0
ENSG00000230427	1096	0	0	0	0	0	0	0	0
ENSG00000235794	331	0	2	0	0	0	0	0	0
ENSG00000286758	599	0	0	0	0	0	0	0	0
ENSG00000237337	858	2	4	0	0	0	2	1	0
ENSG00000233983	399	0	0	0	0	0	0	0	0
ENSG00000198198	26354	281	280	86	197	216	204	256	471
ENSG00000225183	238	0	0	0	0	0	0	0	0
ENSG00000230402	497	0	0	0	0	0	0	0	1
ENSG00000116793	7170	200	165	30	144	196	175	161	277
ENSG00000238122	2481	0	0	0	0	0	0	0	0
ENSG00000260879	1566	0	0	0	0	0	0	0	0
ENSG00000283354	285	0	0	0	0	0	0	0	0
ENSG00000232918	488	0	0	0	0	0	0	0	0
ENSG00000236360	502	0	0	0	0	0	0	0	0
ENSG00000183298	880	12	11	3	15	9	10	6	15
ENSG00000234332	674	0	0	0	1	0	0	0	0
ENSG00000117525	2886	12	14	3	21	9	13	9	31
ENSG00000225079	520	0	0	0	0	0	0	0	0
ENSG00000226483	670	0	0	0	0	0	0	0	0
ENSG00000224238	2060	0	0	0	0	0	0	0	0
ENSG00000229537	2067	0	0	0	0	0	0	0	0
ENSG00000162699	943	0	0	0	0	0	0	0	0
ENSG00000162692	6049	0	4	0	13	2	9	12	10
ENSG00000203914	1567	1	0	0	1	0	0	0	0
ENSG00000270457	338	0	0	0	0	0	0	0	0
ENSG00000203858	1118	0	0	0	0	0	0	0	0
ENSG00000231987	1994	0	0	0	0	0	0	0	0
ENSG00000228057	1258	17	17	1	20	23	17	17	24
ENSG00000261593	190	0	0	0	0	0	0	0	0
ENSG00000224445	1045	0	0	0	0	0	0	0	0
ENSG00000229842	667	0	0	0	0	0	0	0	0
ENSG00000270631	558	0	0	0	0	0	0	0	0
ENSG00000229201	231	0	0	0	0	0	0	0	0
ENSG00000181656	3492	59	73	13	41	39	58	69	115
ENSG00000122481	1927	40	38	2	39	39	36	50	62
ENSG00000198162	9667	869	765	191	768	757	762	849	1307
ENSG00000238198	2467	1	0	0	0	1	0	1	3
ENSG00000171517	3536	6	0	0	1	6	3	0	5
ENSG00000228852	1418	0	0	0	0	0	0	0	0
ENSG00000203864	386	0	0	0	0	2	0	0	0
ENSG00000233482	352	0	0	0	0	0	0	0	0
ENSG00000230250	707	0	0	0	0	0	0	0	0
ENSG00000232878	1479	0	0	0	0	0	0	0	0
ENSG00000143079	7371	57	43	9	39	38	41	51	88
ENSG00000232450	748	3	1	0	5	0	1	2	2
ENSG00000223575	957	2	0	0	0	0	0	2	1
ENSG00000230768	3120	0	0	0	0	0	0	0	0
ENSG00000235202	858	0	0	0	0	0	0	0	0
ENSG00000272715	383	0	0	0	2	2	1	0	0
ENSG00000235038	620	0	0	0	0	0	0	0	0
ENSG00000143093	7344	206	187	46	202	236	207	235	398
ENSG00000226415	750	2	0	0	1	0	3	0	1
ENSG00000085491	6726	132	107	15	165	158	138	127	224
ENSG00000173947	3949	1	1	1	1	4	1	2	2
ENSG00000230434	1183	0	0	0	0	0	0	0	0
ENSG00000230718	358	0	0	0	0	0	0	0	0
ENSG00000134198	3413	0	0	0	0	0	1	0	0
ENSG00000235595	993	0	0	0	0	1	0	1	2
ENSG00000226053	2229	0	0	0	0	0	0	0	0
ENSG00000226128	433	0	0	0	0	0	0	0	0
ENSG00000198799	12467	47	62	18	60	45	53	56	116
ENSG00000279513	1492	0	0	0	0	0	0	0	0
ENSG00000117620	18235	357	369	65	375	372	374	348	600
ENSG00000280186	2331	0	0	0	0	0	0	0	0
ENSG00000223906	467	0	0	0	0	0	0	0	0
ENSG00000162688	8157	1154	1189	244	978	966	1023	1060	1677
ENSG00000197106	6636	5	0	0	1	3	0	0	0
ENSG00000259946	1810	0	0	0	0	0	0	0	0
ENSG00000236137	1946	4	3	1	1	2	0	5	3
ENSG00000203859	2277	1	0	1	3	0	1	1	6
ENSG00000228086	592	0	0	0	0	0	0	0	0
ENSG00000213421	783	0	0	0	0	0	0	0	0
ENSG00000234020	1133	0	0	0	0	0	0	0	0
ENSG00000236804	753	0	0	0	1	0	1	0	0
ENSG00000231072	1003	0	0	0	0	1	0	0	1
ENSG00000273406	476	0	0	0	0	0	0	0	0
ENSG00000185946	6867	61	73	20	55	44	78	59	120
ENSG00000162627	2067	370	364	45	394	419	342	386	624
ENSG00000226715	2862	0	0	0	0	0	0	0	0
ENSG00000162695	8600	540	490	103	523	458	480	504	834
ENSG00000265808	9039	501	500	87	526	524	450	481	837
ENSG00000261290	154	0	0	0	0	0	0	0	0
ENSG00000225923	742	0	0	0	0	0	0	0	0
ENSG00000134247	6488	422	367	94	399	393	330	384	666
ENSG00000187481	1111	0	0	0	0	0	0	0	0
ENSG00000116752	1289	419	352	37	447	373	333	340	586
ENSG00000162664	10988	308	332	79	362	331	318	315	548
ENSG00000236866	1091	0	0	0	0	0	0	0	0
ENSG00000134253	4368	10	9	1	11	2	3	12	18
ENSG00000223416	348	0	0	0	0	0	0	0	0
ENSG00000179571	2119	1	1	3	2	4	3	2	3
ENSG00000227850	180	0	0	0	0	0	0	0	0
ENSG00000235777	974	0	0	0	0	0	0	0	0
ENSG00000173218	9045	158	167	29	165	163	156	154	308
ENSG00000285532	1014	0	0	0	0	0	0	0	0
ENSG00000226755	508	0	1	0	0	0	0	0	0
ENSG00000232650	1528	1	4	0	1	5	2	1	4
ENSG00000183508	5654	69	85	11	66	58	64	48	88
ENSG00000277095	1807	0	0	0	0	0	0	0	0
ENSG00000234283	420	0	0	0	0	0	0	0	0
ENSG00000232780	915	0	2	1	1	0	0	0	1
ENSG00000274927	1232	0	0	0	0	0	0	0	0
ENSG00000264145	675	0	0	0	0	0	0	0	0
ENSG00000238256	143	0	0	0	0	0	0	0	0
ENSG00000198765	4278	0	0	0	0	0	0	0	0
ENSG00000224335	217	0	0	0	0	0	0	0	0
ENSG00000277702	213	0	0	0	0	0	0	0	0
ENSG00000143398	5405	254	242	59	216	227	198	187	337
ENSG00000196505	10487	115	149	49	189	180	145	166	293
ENSG00000223489	2629	0	0	0	0	1	0	0	0
ENSG00000230546	141	0	0	0	0	0	0	0	0
ENSG00000213262	828	0	0	0	0	0	0	0	0
ENSG00000287015	719	0	0	0	1	0	0	0	0
ENSG00000235526	508	0	0	0	0	0	0	0	0
ENSG00000228347	525	0	2	0	2	1	1	1	0
ENSG00000236012	281	0	0	0	0	0	1	2	2
ENSG00000270911	1251	0	0	0	0	0	0	0	0
ENSG00000134200	528	0	0	0	0	0	0	0	0
ENSG00000065183	10276	533	530	110	504	424	384	364	626
ENSG00000227082	4737	0	0	3	1	2	2	1	0
ENSG00000226126	1314	0	0	0	3	3	1	0	0
ENSG00000163393	5277	48	30	9	37	60	36	43	77
ENSG00000163156	3264	97	79	9	127	99	88	100	169
ENSG00000143631	12793	0	0	0	0	0	0	0	0
ENSG00000156150	1976	0	0	0	0	0	0	1	0
ENSG00000228453	381	0	0	0	0	0	0	0	0
ENSG00000274642	853	0	1	0	1	0	1	0	1
ENSG00000177551	7541	0	0	0	0	0	0	0	0
ENSG00000197323	9604	541	536	124	437	397	488	488	870
ENSG00000237975	14980	6	6	2	7	5	3	8	13
ENSG00000261168	1536	1	5	0	1	1	0	5	2
ENSG00000287980	1348	0	0	0	0	0	0	0	0
ENSG00000229283	476	0	0	0	0	0	0	0	0
ENSG00000271419	864	0	0	0	0	0	0	0	0
ENSG00000226172	653	0	0	0	0	0	0	0	0
ENSG00000079335	6510	26	25	5	25	18	21	23	30
ENSG00000143119	2152	71	43	5	51	61	90	66	98
ENSG00000237278	1563	0	0	0	0	0	0	0	0
ENSG00000233432	1548	1	1	0	0	1	0	1	0
ENSG00000227700	517	0	0	0	0	0	0	0	0
ENSG00000229911	680	0	0	0	0	0	0	0	0
ENSG00000143520	9124	0	0	0	0	0	0	0	0
ENSG00000171943	7335	62	56	11	53	39	63	50	74
ENSG00000270719	214	0	0	0	0	0	0	0	0
ENSG00000155761	9828	3	1	0	1	1	0	1	5
ENSG00000230806	2649	0	0	0	0	0	0	0	0
ENSG00000116830	10158	76	75	12	72	92	65	76	145
ENSG00000234422	340	0	0	0	0	0	0	0	0
ENSG00000227056	783	0	0	0	0	0	0	0	0
ENSG00000227091	1660	0	0	0	0	0	0	0	0
ENSG00000214204	910	0	0	0	0	0	0	0	0
ENSG00000081026	8414	187	189	64	204	196	206	199	389
ENSG00000225650	968	0	0	0	0	0	0	0	0
ENSG00000224965	748	0	0	0	0	0	0	0	0
ENSG00000228127	2428	0	0	0	0	0	0	0	0
ENSG00000226984	427	0	0	0	0	2	0	0	0
ENSG00000186150	1505	0	0	0	0	0	0	0	0
ENSG00000143458	9189	42	32	13	59	69	62	42	76
ENSG00000230932	579	0	0	0	0	0	0	0	0
ENSG00000073754	2469	0	0	0	0	0	0	0	0
ENSG00000228826	544	12	8	2	12	18	14	23	20
ENSG00000233907	2755	0	0	0	0	0	0	0	0
ENSG00000225036	828	0	0	0	0	0	0	0	0
ENSG00000228420	476	0	0	0	0	0	0	0	0
ENSG00000233839	410	0	0	0	0	0	0	0	1
ENSG00000250890	157	0	0	0	0	0	0	0	0
ENSG00000232240	243	0	0	0	0	0	0	0	0
ENSG00000230921	311	1	0	0	1	0	0	1	0
ENSG00000286151	1095	0	0	0	0	0	0	0	0
ENSG00000234388	301	0	0	0	0	0	0	0	0
ENSG00000271736	1647	0	0	0	0	0	0	0	0
ENSG00000233717	171	0	0	0	0	0	0	0	0
ENSG00000163155	2508	29	24	5	21	18	19	34	37
ENSG00000241975	318	17	9	0	14	16	6	8	32
ENSG00000271143	203	0	0	0	0	0	0	1	0
ENSG00000270976	213	0	0	0	0	0	0	0	0
ENSG00000228217	420	8	6	1	8	3	4	7	13
ENSG00000270342	403	0	0	0	0	0	0	0	0
ENSG00000175984	7413	284	309	69	278	237	216	235	374
ENSG00000231100	666	0	4	0	2	2	1	1	11
ENSG00000116824	1635	1	2	0	2	2	1	0	0
ENSG00000235887	408	0	0	0	0	0	0	0	0
ENSG00000237460	2185	0	0	0	0	0	0	0	0
ENSG00000236887	434	0	0	0	0	0	0	0	0
ENSG00000024526	5904	0	1	0	4	3	1	0	4
ENSG00000236480	1523	1	1	0	1	0	0	0	1
ENSG00000235756	1135	0	0	0	0	0	0	0	0
ENSG00000173810	489	0	0	0	2	0	0	0	0
ENSG00000235005	450	0	0	0	0	0	0	0	0
ENSG00000271890	1029	0	0	0	0	0	0	0	0
ENSG00000227425	264	0	0	0	0	0	0	0	0
ENSG00000225279	1687	1	0	0	0	0	0	0	0
ENSG00000229101	345	0	0	0	0	0	0	0	0
ENSG00000239216	410	0	0	0	0	0	0	0	0
ENSG00000283360	863	0	0	0	0	0	0	0	0
ENSG00000117262	5561	24	29	5	21	19	28	30	41
ENSG00000227907	452	0	0	0	0	0	0	0	0
ENSG00000227970	1377	0	0	0	0	0	0	0	0
ENSG00000261055	1889	0	0	0	0	0	0	0	1
ENSG00000231613	509	0	0	0	0	0	0	0	0
ENSG00000137947	2524	271	250	35	284	254	202	226	375
ENSG00000236689	677	0	0	0	0	0	0	0	0
ENSG00000233589	960	0	0	0	0	0	0	0	1
ENSG00000117586	3963	6	5	0	8	4	6	5	12
ENSG00000230946	979	0	0	0	0	0	0	0	0
ENSG00000226028	534	0	0	0	0	0	0	0	0
ENSG00000162728	4202	0	0	0	0	0	0	0	1
ENSG00000229021	4109	1	1	0	0	0	0	1	2
ENSG00000203825	2594	2	0	0	0	0	0	0	0
ENSG00000184371	5238	176	158	26	145	128	134	150	253
ENSG00000233449	673	0	0	0	0	0	0	0	0
ENSG00000242943	582	0	0	0	0	0	0	0	0
ENSG00000233203	765	0	3	0	2	2	0	2	4
ENSG00000232499	1029	0	0	4	0	0	2	1	1
ENSG00000232265	6391	0	0	0	0	0	1	0	1
ENSG00000163154	1158	0	2	0	2	0	1	1	1
ENSG00000232995	3626	2	0	0	2	1	2	2	3
ENSG00000238087	1600	0	0	0	0	0	0	0	0
ENSG00000227777	618	0	0	0	0	0	0	0	0
ENSG00000177173	1157	2	2	4	2	4	7	1	9
ENSG00000238022	785	0	0	0	0	0	0	0	0
ENSG00000231671	1238	0	0	0	0	0	0	0	0
ENSG00000162729	2592	1266	1134	191	1114	1140	1037	1191	1961
ENSG00000143158	2638	2064	1892	241	2314	2239	1936	2087	3319
ENSG00000271092	1961	4	7	3	4	8	6	2	8
ENSG00000238118	510	0	0	0	0	0	0	0	0
ENSG00000276118	96	0	0	0	0	0	0	0	0
ENSG00000232148	1370	0	0	0	0	0	0	0	0
ENSG00000278811	5564	0	2	0	0	0	0	0	0
ENSG00000000460	5970	28	25	6	32	18	23	28	36
ENSG00000188859	5719	5	11	6	8	7	16	10	24
ENSG00000275075	99	0	0	0	0	0	0	0	0
ENSG00000135862	8446	1760	1550	327	1408	1482	1241	1425	2562
ENSG00000232952	1779	0	0	0	0	0	0	0	0
ENSG00000227722	1678	1	0	0	0	0	0	0	0
ENSG00000285922	1784	0	0	0	0	0	0	0	0
ENSG00000275801	523	0	0	0	0	0	0	0	0
ENSG00000143198	8052	926	871	100	1028	989	720	854	1294
ENSG00000143318	2157	1	0	0	1	0	0	0	0
ENSG00000232188	575	0	0	0	0	0	0	0	0
ENSG00000232212	451	0	0	0	0	0	0	0	0
ENSG00000143621	2261	871	798	101	930	912	712	805	1310
ENSG00000241042	171	0	0	0	0	0	0	0	0
ENSG00000143155	3186	385	328	39	455	440	381	362	663
ENSG00000260322	1976	0	0	0	0	0	0	0	0
ENSG00000223495	318	0	0	0	0	0	0	0	0
ENSG00000143156	5718	48	46	6	66	61	49	66	93
ENSG00000198771	8165	3	4	0	3	4	1	6	7
ENSG00000225462	1071	0	0	0	1	0	2	0	0
ENSG00000237756	469	0	0	0	0	0	0	0	0
ENSG00000116147	12806	0	0	0	1	0	1	0	0
ENSG00000213064	11217	555	572	241	636	619	475	555	977
ENSG00000203307	594	2	0	0	2	1	2	1	0
ENSG00000143179	6984	273	229	41	214	192	196	222	342
ENSG00000271187	219	0	0	0	0	0	0	0	0
ENSG00000274562	555	0	0	0	0	0	0	0	0
ENSG00000143315	7038	172	121	25	124	142	115	125	231
ENSG00000231175	2216	0	0	0	0	0	0	0	0
ENSG00000143185	562	0	1	0	0	1	1	0	0
ENSG00000272931	695	3	2	0	1	3	3	2	4
ENSG00000143190	16031	255	233	77	209	210	190	208	338
ENSG00000225475	141	0	0	0	0	0	0	0	0
ENSG00000230898	484	0	0	1	1	0	0	1	1
ENSG00000232223	918	0	0	0	0	0	0	0	0
ENSG00000224698	2481	0	0	0	0	0	0	0	0
ENSG00000287697	1271	4	5	1	9	5	9	8	19
ENSG00000075945	4978	296	236	31	291	323	276	293	436
ENSG00000235303	1923	1	0	0	0	0	0	0	0
ENSG00000234810	8481	0	0	0	0	0	0	0	0
ENSG00000224468	479	0	1	0	0	0	0	0	0
ENSG00000235628	630	0	0	0	0	0	0	0	0
ENSG00000232551	1559	0	0	0	0	0	0	0	0
ENSG00000092607	4344	1000	796	184	852	1084	799	859	1487
ENSG00000238270	414	0	0	0	0	0	0	0	0
ENSG00000285894	1406	0	0	0	0	0	0	0	0
ENSG00000236025	209	0	0	0	0	0	0	0	0
ENSG00000230687	775	0	0	0	0	0	0	0	0
ENSG00000230704	677	0	0	0	0	0	0	0	0
ENSG00000283255	389	0	0	0	0	0	0	0	0
ENSG00000227741	1578	10	12	3	9	4	4	3	10
ENSG00000237049	354	0	0	0	0	0	0	0	0
ENSG00000286754	667	0	0	0	0	0	0	0	0
ENSG00000232751	316	0	0	0	0	0	0	0	0
ENSG00000236364	2952	0	0	0	0	0	0	0	0
ENSG00000117091	3254	5	3	0	10	5	11	10	13
ENSG00000235378	130	0	0	0	0	0	0	0	0
ENSG00000143171	2691	0	2	0	1	1	0	0	3
ENSG00000275767	1861	0	0	0	0	0	0	0	0
ENSG00000224718	1809	0	0	0	0	0	0	0	0
ENSG00000047410	12350	1040	1034	205	1155	1096	1028	996	1737
ENSG00000231992	420	3	8	3	7	3	1	4	8
ENSG00000018625	6298	8	13	0	1	4	4	5	9
ENSG00000171806	1575	25	30	2	39	43	36	36	50
ENSG00000287919	2726	0	0	0	1	0	1	1	0
ENSG00000233882	299	0	0	0	0	0	0	0	0
ENSG00000198358	2136	0	0	0	0	1	1	0	0
ENSG00000134216	4643	0	0	0	1	0	0	0	0
ENSG00000230748	625	0	0	0	0	0	0	0	0
ENSG00000254154	7841	192	204	67	136	123	154	143	292
ENSG00000162694	4015	94	85	16	92	99	89	93	158
ENSG00000238108	433	0	0	0	0	0	0	0	0
ENSG00000214262	1779	0	0	0	1	0	0	0	1
ENSG00000215835	1969	2	1	0	0	7	2	3	4
ENSG00000118197	4410	126	114	35	143	152	132	143	221
ENSG00000135842	8330	56	45	17	116	77	70	81	132
ENSG00000229258	1580	0	0	0	0	0	0	1	1
ENSG00000287472	1230	0	0	0	0	0	0	0	0
ENSG00000241318	928	0	0	0	0	0	0	0	1
ENSG00000228238	1021	0	0	0	0	0	0	0	0
ENSG00000232393	886	1	0	0	0	0	0	0	0
ENSG00000184155	930	0	0	0	1	0	0	0	0
ENSG00000058085	6770	522	405	76	655	729	322	390	785
ENSG00000260088	736	0	0	0	0	0	0	0	2
ENSG00000116815	1784	153	140	19	164	217	168	204	321
ENSG00000232917	291	9	5	0	3	4	3	3	9
ENSG00000233057	1376	8	9	1	13	6	10	9	21
ENSG00000237131	248	0	0	0	0	0	0	0	0
ENSG00000233946	161	0	0	0	0	1	0	0	0
ENSG00000143167	2946	1	0	0	0	1	0	0	1
ENSG00000143184	1227	0	0	0	0	0	2	0	0
ENSG00000260976	1423	0	0	0	0	0	0	0	0
ENSG00000235215	317	0	0	0	0	0	0	0	0
ENSG00000224691	353	0	0	0	0	0	0	0	0
ENSG00000286572	2560	0	0	0	0	1	0	0	0
ENSG00000235101	832	0	0	0	0	0	0	0	0
ENSG00000228215	2312	0	0	0	0	0	0	0	0
ENSG00000177807	6252	0	0	0	0	0	0	0	0
ENSG00000233626	386	0	0	0	0	0	0	0	2
ENSG00000233691	590	0	0	0	0	0	0	0	0
ENSG00000283518	2074	0	0	0	0	0	0	0	0
ENSG00000271527	535	0	0	0	0	0	0	0	0
ENSG00000143228	3362	5	4	0	4	6	2	3	7
ENSG00000235827	1276	0	0	0	0	0	0	0	0
ENSG00000231615	1337	0	0	0	0	0	0	0	0
ENSG00000231714	440	0	0	0	0	0	0	0	0
ENSG00000174514	5790	10	14	0	8	2	6	13	13
ENSG00000143178	3810	12	14	3	8	12	12	19	33
ENSG00000224837	522	0	1	0	0	1	0	1	0
ENSG00000116833	7543	316	332	82	316	307	310	238	469
ENSG00000227740	1201	2	0	1	1	4	2	2	7
ENSG00000260990	847	0	0	0	0	0	0	0	0
ENSG00000000457	6883	99	94	14	112	109	101	102	183
ENSG00000143507	2827	678	680	130	479	510	441	456	842
ENSG00000285638	2438	0	0	0	0	0	0	0	0
ENSG00000284592	262	0	0	0	0	0	0	0	0
ENSG00000230987	3528	0	0	0	0	0	0	0	0
ENSG00000232527	878	0	0	0	0	0	0	0	0
ENSG00000215833	1540	0	0	0	0	0	1	0	2
ENSG00000228167	442	0	0	0	0	0	0	0	0
ENSG00000225325	810	0	0	0	0	0	0	0	0
ENSG00000223344	780	0	0	0	0	0	0	0	0
ENSG00000150732	228	0	0	0	0	0	0	0	0
ENSG00000157064	6943	0	0	0	0	0	0	1	0
ENSG00000288139	195	0	0	0	0	0	0	0	0
ENSG00000215808	5965	0	2	0	0	0	0	1	0
ENSG00000059588	7819	259	291	48	224	257	235	241	482
ENSG00000237379	527	0	0	0	0	0	0	0	0
ENSG00000232959	341	0	0	0	0	0	0	1	0
ENSG00000122224	9118	1	2	0	2	2	0	1	3
ENSG00000162782	4090	1	1	0	0	0	0	1	0
ENSG00000238051	448	0	0	0	0	0	0	0	0
ENSG00000233196	677	0	0	0	0	0	0	0	0
ENSG00000229220	749	0	0	0	0	2	0	1	1
ENSG00000143653	2141	2296	2131	299	2631	2595	2275	2502	3869
ENSG00000158711	12191	410	424	133	325	371	310	356	620
ENSG00000227747	790	0	0	0	0	0	0	0	0
ENSG00000228081	362	0	0	0	0	0	0	0	0
ENSG00000228020	937	0	0	0	0	0	0	0	0
ENSG00000234975	412	29	43	6	61	41	31	41	80
ENSG00000162851	1784	288	280	39	275	294	262	225	389
ENSG00000271427	575	0	0	0	0	1	0	0	0
ENSG00000143353	2941	279	209	34	291	253	186	228	368
ENSG00000197965	7069	984	827	168	848	929	825	978	1560
ENSG00000143493	5326	175	166	35	219	217	194	189	345
ENSG00000230777	171	0	1	0	0	0	0	0	2
ENSG00000179397	4431	12	15	8	13	11	15	15	17
ENSG00000224540	1224	0	0	0	0	0	0	0	0
ENSG00000117592	2311	1998	1801	260	2111	2053	1765	1903	3078
ENSG00000186197	3996	0	1	0	0	1	0	0	2
ENSG00000229067	151	0	0	0	2	1	0	0	0
ENSG00000230231	768	0	0	0	0	0	1	0	0
ENSG00000227711	772	0	0	0	0	0	0	0	0
ENSG00000261182	2277	0	0	0	0	0	0	0	0
ENSG00000228879	322	0	0	0	0	0	0	0	0
ENSG00000227925	819	0	0	0	1	0	0	1	0
ENSG00000162670	4273	0	0	0	0	0	0	0	0
ENSG00000225712	426	0	0	0	0	0	0	0	0
ENSG00000162761	4185	0	0	0	0	0	0	0	0
ENSG00000143199	6141	13	12	2	15	11	10	6	14
ENSG00000007908	4586	0	4	0	2	2	0	1	2
ENSG00000092978	8841	75	74	16	67	83	80	65	110
ENSG00000143499	4889	902	842	123	914	908	727	891	1378
ENSG00000188404	2731	4	9	2	12	12	13	12	14
ENSG00000227735	297	0	0	0	0	0	0	0	0
ENSG00000143196	1719	0	3	0	2	0	1	0	1
ENSG00000228504	382	0	0	0	0	0	0	0	0
ENSG00000274702	274	0	0	0	0	0	0	0	0
ENSG00000226211	357	0	0	0	0	0	0	0	0
ENSG00000236942	353	2	1	0	0	1	1	4	1
ENSG00000287205	951	0	0	0	1	0	0	0	0
ENSG00000203697	5174	151	123	22	214	231	179	203	346
ENSG00000116574	3965	2548	2844	473	2736	2868	2495	2572	4441
ENSG00000287929	932	0	3	1	1	0	3	3	1
ENSG00000224896	941	0	0	0	0	0	0	0	0
ENSG00000226292	813	0	0	0	0	0	0	0	0
ENSG00000121481	3906	72	69	11	64	69	62	67	114
ENSG00000227940	849	0	0	0	0	0	0	0	0
ENSG00000143248	6624	10	18	3	14	12	16	11	27
ENSG00000162814	6515	1	0	0	0	0	0	0	2
ENSG00000225172	1882	0	0	0	0	0	0	0	0
ENSG00000261642	3125	0	0	0	1	0	0	0	0
ENSG00000228239	399	0	0	0	0	0	0	0	0
ENSG00000237283	2157	0	0	0	0	0	0	0	0
ENSG00000116132	8248	0	1	2	16	0	2	1	1
ENSG00000238042	998	0	1	0	1	0	0	0	0
ENSG00000271475	554	0	0	0	0	0	0	0	1
ENSG00000231877	2900	0	0	0	1	0	0	0	0
ENSG00000116679	7873	313	302	49	411	366	317	311	515
ENSG00000228536	2837	0	0	0	1	0	0	0	0
ENSG00000230550	1536	0	1	0	0	0	0	0	1
ENSG00000229242	800	0	0	0	0	0	0	0	0
ENSG00000228470	518	0	0	0	0	0	0	0	0
ENSG00000152092	9201	0	1	0	0	0	0	1	0
ENSG00000234984	1493	0	0	0	0	0	0	0	0
ENSG00000231648	2664	0	0	0	0	0	0	0	0
ENSG00000229983	510	0	0	0	0	0	0	0	0
ENSG00000215149	1287	0	0	0	0	0	0	0	0
ENSG00000225122	664	0	0	0	0	0	0	0	0
ENSG00000225920	654	0	0	0	0	0	0	0	0
ENSG00000143476	4923	3	1	1	2	3	6	1	2
ENSG00000121486	4914	152	125	28	171	181	177	163	287
ENSG00000228437	1366	0	0	0	0	0	0	0	0
ENSG00000057252	7005	358	292	50	321	318	266	341	526
ENSG00000285718	1782	0	0	0	0	0	0	0	0
ENSG00000234070	420	0	0	0	0	0	0	0	0
ENSG00000233620	774	0	0	0	0	0	0	0	0
ENSG00000237783	864	0	0	0	0	0	0	0	0
ENSG00000233018	226	0	0	1	0	0	0	0	0
ENSG00000123685	2569	1	0	0	2	0	1	0	1
ENSG00000224783	1819	0	0	0	0	0	0	0	0
ENSG00000162852	5933	213	194	39	215	208	199	185	338
ENSG00000232792	469	0	0	0	0	0	0	0	0
ENSG00000273004	752	2	1	0	0	3	0	0	0
ENSG00000143842	7420	208	198	45	193	189	181	228	321
ENSG00000268062	203	0	0	0	0	0	0	0	0
ENSG00000237409	428	0	0	0	0	0	0	0	0
ENSG00000116962	5811	1070	1027	246	808	800	887	1064	1687
ENSG00000288078	681	0	0	0	0	0	0	0	0
ENSG00000271399	547	1	0	0	0	1	0	0	2
ENSG00000229757	787	0	0	0	1	0	0	0	0
ENSG00000232679	1896	1	6	2	3	1	3	2	4
ENSG00000220749	483	1	7	0	5	5	2	3	2
ENSG00000181450	8915	32	31	6	35	50	45	33	58
ENSG00000223519	3525	0	0	0	0	0	0	0	0
ENSG00000120333	2594	179	152	20	187	178	171	175	294
ENSG00000286285	4050	1	0	0	0	0	0	0	0
ENSG00000225300	1960	0	0	0	0	0	0	0	1
ENSG00000223842	1126	0	0	0	0	0	0	0	0
ENSG00000162753	5123	0	0	0	0	1	0	1	1
ENSG00000228247	231	0	0	0	1	1	0	0	0
ENSG00000231424	7896	5	8	0	0	1	9	1	5
ENSG00000143355	10442	4	1	1	4	6	3	3	7
ENSG00000287177	4401	0	0	0	0	0	0	0	0
ENSG00000237193	202	0	0	0	0	0	0	0	0
ENSG00000223490	400	0	0	0	0	0	0	0	0
ENSG00000121644	4936	297	285	67	340	304	284	269	553
ENSG00000174502	5628	0	0	0	0	0	0	0	0
ENSG00000224286	1804	0	0	0	0	0	0	0	0
ENSG00000158715	3752	137	144	25	140	112	109	137	223
ENSG00000143195	13946	70	62	20	59	58	50	73	93
ENSG00000162849	14404	2	2	0	6	1	7	3	1
ENSG00000232824	408	0	0	1	0	0	0	0	0
ENSG00000273416	430	2	1	1	1	1	0	0	3
ENSG00000234142	2028	0	0	0	0	0	0	0	0
ENSG00000282111	659	0	0	0	1	0	0	0	0
ENSG00000233410	1785	0	0	0	0	0	0	0	0
ENSG00000067533	7877	226	173	33	197	208	192	187	332
ENSG00000228955	222	0	0	0	0	0	0	0	0
ENSG00000270443	195	0	0	0	0	0	0	0	0
ENSG00000116209	9149	2364	2375	295	2844	2657	2378	2470	3964
ENSG00000224702	692	0	0	0	0	0	0	0	0
ENSG00000271811	2045	0	0	0	0	0	0	0	0
ENSG00000224278	540	0	0	0	0	0	0	0	0
ENSG00000235492	662	0	0	0	0	0	0	0	0
ENSG00000287808	1000	4	1	0	1	0	2	1	2
ENSG00000229840	421	0	1	0	0	0	1	0	2
ENSG00000116161	4611	250	274	22	297	270	240	267	466
ENSG00000226486	1393	0	0	0	0	0	0	0	0
ENSG00000227687	230	0	0	0	0	0	0	0	0
ENSG00000231814	1584	0	0	0	0	0	0	0	0
ENSG00000286210	1099	0	1	0	0	0	0	0	0
ENSG00000287364	7089	1	0	0	0	0	0	0	0
ENSG00000225063	686	0	0	0	0	0	0	0	0
ENSG00000260698	2968	3	1	1	2	1	1	3	1
ENSG00000277007	2614	0	0	0	1	0	0	3	0
ENSG00000229016	711	0	0	0	0	0	0	0	0
ENSG00000152104	18752	43	45	15	34	28	30	31	61
ENSG00000236975	3937	3	2	0	1	1	2	3	4
ENSG00000286541	1531	0	0	0	0	0	0	0	0
ENSG00000117650	3095	0	0	0	3	0	0	1	1
ENSG00000235021	522	0	1	3	3	5	2	3	7
ENSG00000203724	628	37	39	4	40	35	25	37	58
ENSG00000225006	746	0	0	0	0	0	0	0	0
ENSG00000287633	3387	0	2	0	0	1	0	2	0
ENSG00000158764	1646	0	0	0	0	0	0	0	1
ENSG00000223375	216	0	0	0	0	0	0	0	0
ENSG00000230714	215	0	0	0	0	0	0	0	0
ENSG00000261065	444	0	0	0	0	2	4	2	0
ENSG00000260855	3472	29	23	12	37	32	34	23	43
ENSG00000236206	2009	0	0	0	0	1	1	2	1
ENSG00000168118	3310	751	694	84	697	689	633	637	1112
ENSG00000181101	1023	2	2	0	4	2	1	1	7
ENSG00000173726	3438	1181	1166	207	1172	1202	950	1022	1847
ENSG00000282852	177	0	0	0	0	0	0	0	0
ENSG00000152382	2900	229	190	26	254	235	194	252	354
ENSG00000143839	1749	0	2	0	4	2	2	2	4
ENSG00000232100	1728	0	0	0	0	0	0	0	0
ENSG00000261024	1205	0	0	0	0	0	0	0	0
ENSG00000230547	637	0	0	0	0	0	0	0	0
ENSG00000229703	923	0	0	0	0	0	0	0	0
ENSG00000176754	1987	0	0	0	0	0	0	0	0
ENSG00000227953	4770	37	24	6	40	40	28	37	69
ENSG00000232215	940	0	0	0	0	0	0	0	0
ENSG00000135829	5898	1198	1153	211	1303	1133	1021	998	1789
ENSG00000228289	353	0	0	0	0	0	0	0	0
ENSG00000134717	5948	184	187	41	204	212	161	208	301
ENSG00000232989	102	0	0	0	0	0	0	0	0
ENSG00000233537	786	0	0	0	0	0	0	0	0
ENSG00000116668	4068	32	38	6	37	49	37	40	71
ENSG00000143756	6020	338	332	65	308	326	319	269	514
ENSG00000278180	776	0	0	0	0	0	0	0	0
ENSG00000232341	1282	11	2	0	6	8	6	7	4
ENSG00000287676	715	0	0	0	0	1	0	1	0
ENSG00000236792	443	0	0	0	0	0	0	0	0
ENSG00000143207	4177	475	404	85	476	495	394	434	753
ENSG00000270859	437	0	0	0	0	0	0	0	0
ENSG00000238224	271	0	0	0	0	0	0	0	0
ENSG00000286775	702	0	0	0	0	0	0	0	0
ENSG00000237492	913	0	0	0	0	0	0	0	0
ENSG00000230404	390	0	0	0	0	0	0	0	0
ENSG00000236230	1691	0	0	0	1	0	0	1	0
ENSG00000026751	4833	19	20	3	14	16	15	19	34
ENSG00000150681	2801	0	1	0	0	0	1	0	1
ENSG00000116906	3261	544	581	87	652	725	576	604	1022
ENSG00000092969	6050	17	25	7	20	30	9	12	30
ENSG00000157181	4073	383	334	54	337	344	310	334	495
ENSG00000250762	266	4	4	0	3	4	2	6	6
ENSG00000236720	1904	0	0	0	0	0	0	0	2
ENSG00000227421	1094	0	0	0	0	0	0	0	0
ENSG00000227240	1595	13	17	6	13	21	19	17	40
ENSG00000076258	2542	224	201	45	200	205	194	198	334
ENSG00000286073	1121	0	0	0	0	0	0	0	0
ENSG00000231084	376	0	1	0	0	1	0	1	2
ENSG00000117697	13867	148	122	20	164	141	147	149	252
ENSG00000235083	407	0	0	0	0	0	0	0	0
ENSG00000162669	5814	0	1	0	1	1	0	0	0
ENSG00000132681	6271	0	0	0	0	0	0	0	0
ENSG00000225904	703	0	0	0	0	0	0	0	0
ENSG00000270920	209	0	0	0	0	0	0	0	0
ENSG00000281664	1906	1	1	1	1	0	2	2	3
ENSG00000143641	7712	2604	2469	460	2488	2269	2094	2223	3936
ENSG00000227630	5083	1	3	1	1	1	3	1	3
ENSG00000228830	693	2	1	0	0	3	3	1	9
ENSG00000010932	3602	27	15	3	13	25	9	7	8
ENSG00000282849	638	4	1	0	2	3	0	1	3
ENSG00000276520	440	0	0	0	0	0	0	0	0
ENSG00000226640	401	1	1	1	3	1	0	3	0
ENSG00000010072	5906	87	93	19	136	97	100	85	171
ENSG00000135766	5381	709	653	112	677	739	597	573	1088
ENSG00000279261	2438	0	0	0	0	0	0	0	0
ENSG00000213051	893	1	1	0	0	0	0	0	1
ENSG00000238054	1202	0	0	0	0	0	0	0	0
ENSG00000163534	3950	0	0	0	0	0	0	0	0
ENSG00000168243	5194	1	0	0	1	0	1	1	0
ENSG00000281453	1371	0	0	0	0	0	0	0	0
ENSG00000237469	1279	0	0	0	0	0	0	0	0
ENSG00000224939	2270	0	0	1	0	0	0	0	0
ENSG00000227613	964	0	0	0	0	0	0	0	0
ENSG00000116183	10926	5	4	3	12	4	4	6	7
ENSG00000270106	4207	0	0	0	0	0	0	0	0
ENSG00000232194	718	0	0	0	3	1	0	0	0
ENSG00000235152	818	0	0	0	0	0	0	0	0
ENSG00000231612	447	0	0	0	0	0	0	0	0
ENSG00000237980	1388	0	0	0	0	0	1	0	0
ENSG00000271036	484	0	0	0	0	0	0	0	0
ENSG00000230849	1251	6	5	0	6	2	4	2	6
ENSG00000170382	5686	21	20	3	20	27	10	20	32
ENSG00000226868	174	0	0	0	0	1	0	0	0
ENSG00000279401	2336	0	0	0	0	0	0	0	0
ENSG00000272362	526	0	0	0	0	0	0	0	0
ENSG00000287450	138	0	0	0	0	0	0	0	0
ENSG00000237011	850	0	0	0	0	0	0	0	0
ENSG00000233583	1152	0	0	0	0	0	0	0	0
ENSG00000066027	3942	714	685	117	770	743	690	805	1245
ENSG00000286263	3610	0	0	0	0	1	0	0	1
ENSG00000227006	1325	0	0	0	0	0	0	0	0
ENSG00000236372	2241	0	0	0	0	0	0	1	0
ENSG00000224525	766	0	0	0	0	0	0	0	0
ENSG00000173728	1151	0	0	0	0	0	0	0	0
ENSG00000094975	7894	1251	1237	292	1286	1256	1100	998	1891
ENSG00000225811	602	0	0	0	0	0	0	0	0
ENSG00000273093	533	0	0	0	0	0	0	0	0
ENSG00000162772	4040	3697	2901	598	2070	1734	2643	2464	4138
ENSG00000227818	453	0	0	0	0	0	0	0	0
ENSG00000135828	6125	50	37	12	49	49	36	51	69
ENSG00000286398	342	28	26	5	25	36	25	30	51
ENSG00000076356	13845	417	345	109	331	373	346	421	692
ENSG00000185523	506	1	1	1	6	4	1	3	1
ENSG00000236108	305	0	0	0	0	0	0	0	0
ENSG00000116711	2879	1	2	0	3	1	0	1	3
ENSG00000226750	161	0	0	0	0	0	0	0	0
ENSG00000285665	661	2	1	2	2	2	3	1	4
ENSG00000231022	792	0	0	0	0	0	0	0	0
ENSG00000224436	237	0	0	0	0	0	0	0	0
ENSG00000228208	1242	0	0	0	0	0	0	0	0
ENSG00000273384	577	0	2	0	2	1	1	2	1
ENSG00000238061	973	0	1	0	0	0	1	1	0
ENSG00000234915	387	0	0	0	0	0	0	0	0
ENSG00000143845	4513	1324	1021	188	940	1084	1073	1406	2065
ENSG00000235862	2225	0	0	0	0	0	1	0	1
ENSG00000227585	858	0	0	0	0	0	0	0	0
ENSG00000157060	2982	0	0	0	0	0	0	0	0
ENSG00000237213	453	0	0	0	0	0	0	0	0
ENSG00000224260	1069	0	0	0	0	0	0	0	1
ENSG00000213045	517	0	0	0	0	0	0	0	0
ENSG00000287220	855	0	0	0	0	0	0	0	0
ENSG00000230063	650	0	0	1	0	0	0	0	0
ENSG00000235467	634	0	0	0	0	0	0	0	0
ENSG00000123684	8790	2244	2458	576	2421	2213	1985	1969	3567
ENSG00000117707	8936	1280	1278	372	932	1017	1157	1166	2060
ENSG00000228044	2441	0	0	0	0	0	0	0	0
ENSG00000225338	468	1	3	0	0	3	0	1	3
ENSG00000224407	1029	2	0	0	2	2	1	2	6
ENSG00000232463	631	0	0	0	0	0	0	0	0
ENSG00000237457	607	0	0	0	0	0	0	0	0
ENSG00000225171	462	0	1	0	0	0	0	1	1
ENSG00000226843	87	0	0	0	0	0	0	0	0
ENSG00000235386	105	0	0	0	0	0	0	0	0
ENSG00000123836	10176	101	120	22	90	101	78	106	186
ENSG00000213690	510	0	0	0	0	0	0	0	0
ENSG00000223982	333	0	0	0	0	0	0	0	0
ENSG00000229832	496	0	2	0	1	1	1	0	1
ENSG00000117691	1264	225	193	35	269	279	232	250	398
ENSG00000225233	942	0	0	0	0	0	0	0	0
ENSG00000274895	2627	12	8	5	5	1	8	11	19
ENSG00000237514	514	0	0	0	0	0	0	0	0
ENSG00000287856	3690	0	0	0	0	0	0	0	0
ENSG00000228067	332	0	0	0	0	0	0	0	0
ENSG00000226375	690	0	0	0	0	0	0	0	0
ENSG00000203705	3992	105	93	11	113	91	85	102	175
ENSG00000224040	290	0	0	0	0	0	0	0	0
ENSG00000228686	629	0	0	0	0	0	0	0	0
ENSG00000279838	1989	3	6	2	3	4	6	6	9
ENSG00000174175	3490	0	1	0	0	0	0	0	0
ENSG00000236401	1259	0	0	0	0	0	0	0	0
ENSG00000241475	933	0	0	0	0	0	0	0	0
ENSG00000215800	484	0	0	0	0	0	0	0	0
ENSG00000286421	1297	0	0	0	0	0	0	0	0
ENSG00000270936	668	0	0	0	0	0	0	0	0
ENSG00000008118	3328	3	1	0	0	0	0	0	0
ENSG00000171161	3741	204	194	49	152	161	166	192	298
ENSG00000241505	506	0	0	0	0	0	0	0	0
ENSG00000224535	873	0	0	0	0	0	0	0	0
ENSG00000282097	1257	0	0	0	0	0	2	1	0
ENSG00000261453	2399	0	0	0	0	0	0	0	0
ENSG00000231020	424	0	0	0	0	0	0	0	0
ENSG00000270818	1410	0	0	0	0	0	0	0	0
ENSG00000196878	4647	773	671	111	908	994	801	897	1566
ENSG00000133059	8475	200	182	46	221	179	166	168	320
ENSG00000225561	834	0	0	0	2	0	0	0	0
ENSG00000242529	209	0	0	0	0	0	0	0	0
ENSG00000074964	7954	962	947	230	836	843	802	1004	1574
ENSG00000223847	493	0	0	0	0	0	0	0	0
ENSG00000277704	557	0	0	0	0	0	0	0	0
ENSG00000116918	6353	232	224	35	266	257	231	244	378
ENSG00000287445	1727	0	1	0	0	0	0	0	0
ENSG00000259815	285	0	0	0	0	0	0	0	0
ENSG00000240963	642	0	0	0	0	0	0	0	0
ENSG00000226570	759	0	0	0	0	0	0	0	0
ENSG00000198929	7854	126	106	44	69	77	76	95	155
ENSG00000272167	2011	0	0	0	0	0	1	0	0
ENSG00000230628	3564	12	12	2	4	5	10	3	10
ENSG00000162771	2302	21	15	3	18	20	43	37	44
ENSG00000227579	2742	0	0	0	0	0	0	0	0
ENSG00000176393	3455	600	571	98	575	597	498	564	917
ENSG00000174606	7317	122	141	35	114	134	136	114	231
ENSG00000179914	1492	0	0	0	0	0	0	0	0
ENSG00000235750	4767	72	67	11	88	78	80	78	110
ENSG00000121446	9063	0	1	0	3	0	0	0	0
ENSG00000226758	762	0	0	0	0	0	0	0	0
ENSG00000236905	479	0	0	0	0	0	0	0	1
ENSG00000233304	5054	0	0	0	0	0	0	0	1
ENSG00000288007	1571	2	2	0	6	3	10	4	4
ENSG00000227887	330	1	0	0	0	1	1	0	0
ENSG00000116903	5100	322	320	64	265	255	231	261	394
ENSG00000228255	347	0	0	0	0	0	1	0	0
ENSG00000226196	943	0	0	0	0	0	0	0	0
ENSG00000287354	2483	0	0	0	0	0	0	0	0
ENSG00000233827	645	0	0	0	0	0	0	0	0
ENSG00000198797	4492	8	4	2	12	14	12	12	32
ENSG00000151414	5454	298	322	47	318	348	344	330	557
ENSG00000177614	11257	64	56	12	84	75	45	65	95
ENSG00000235182	147	0	0	0	0	0	0	0	0
ENSG00000213041	552	0	1	0	1	0	0	0	1
ENSG00000287157	1477	0	0	0	0	0	0	0	0
ENSG00000233920	1223	0	0	0	2	0	0	0	0
ENSG00000183831	4125	0	0	0	0	0	1	0	0
ENSG00000225755	1133	0	0	0	0	0	0	0	0
ENSG00000197472	3756	0	0	0	0	1	0	2	1
ENSG00000230184	361	0	1	0	0	0	0	0	1
ENSG00000232436	807	0	0	0	0	0	0	0	0
ENSG00000231718	2296	0	0	0	0	0	0	0	0
ENSG00000136643	6191	202	200	29	245	233	177	190	331
ENSG00000232537	3113	0	0	0	0	0	0	0	0
ENSG00000226036	460	0	0	0	0	0	0	0	0
ENSG00000285521	1155	0	0	0	0	0	0	0	0
ENSG00000236317	192	1	0	0	0	0	0	1	0
ENSG00000176855	1332	0	2	0	1	1	4	1	6
ENSG00000227728	1371	0	0	0	0	0	0	0	0
ENSG00000133069	5822	3	0	0	4	1	0	2	3
ENSG00000162877	2611	0	0	0	0	0	2	0	1
ENSG00000233461	4472	40	35	6	45	34	37	29	51
ENSG00000225401	685	0	1	0	0	0	0	0	1
ENSG00000228190	421	0	0	0	0	0	0	0	0
ENSG00000135747	3197	0	0	0	0	0	0	0	1
ENSG00000227237	462	0	0	0	0	0	0	0	0
ENSG00000069248	6081	320	306	63	340	337	279	283	470
ENSG00000232812	1666	0	0	0	0	0	0	0	0
ENSG00000242042	964	0	0	0	0	0	0	0	0
ENSG00000234464	825	0	0	0	0	0	0	0	0
ENSG00000253148	1794	0	0	0	0	0	1	0	0
ENSG00000227751	311	1	1	0	0	1	0	0	0
ENSG00000090104	4074	51	32	3	24	35	25	30	59
ENSG00000285280	10098	2	1	0	0	2	2	1	3
ENSG00000232892	2633	0	0	0	0	0	0	0	0
ENSG00000236950	595	0	0	0	0	0	0	0	0
ENSG00000236468	1335	0	0	0	1	0	0	0	1
ENSG00000185220	3651	17	14	0	16	14	14	23	33
ENSG00000226003	493	0	0	0	0	0	0	0	0
ENSG00000230813	417	0	0	0	0	0	0	0	0
ENSG00000236101	377	0	0	0	0	0	0	0	0
ENSG00000162769	6422	398	333	88	278	258	326	327	555
ENSG00000133065	6378	76	74	17	74	70	56	75	108
ENSG00000278684	139	0	0	0	0	0	0	0	0
ENSG00000236775	1256	0	0	0	0	0	0	0	0
ENSG00000042781	20633	35	42	9	27	24	26	26	54
ENSG00000234754	4533	1	3	1	1	1	0	0	0
ENSG00000233084	463	2	0	0	0	0	0	0	0
ENSG00000227815	795	0	0	0	0	0	0	0	0
ENSG00000287046	1739	0	0	0	0	0	0	0	0
ENSG00000223774	671	2	0	0	1	3	0	0	2
ENSG00000228863	4121	0	0	0	0	1	1	0	0
ENSG00000228646	370	0	0	0	0	0	0	0	0
ENSG00000229112	280	0	0	0	0	0	0	0	0
ENSG00000233332	1723	0	0	0	0	0	0	0	0
ENSG00000231984	400	0	0	0	0	0	0	0	0
ENSG00000286213	1112	0	0	0	0	0	0	0	0
ENSG00000226876	940	0	0	1	0	0	0	0	0
ENSG00000277462	4197	27	25	3	27	28	17	17	29
ENSG00000225591	255	1	1	0	0	1	0	0	1
ENSG00000035687	3441	450	419	66	465	461	356	373	658
ENSG00000213080	1097	0	1	0	1	0	0	0	2
ENSG00000180287	9546	0	0	0	0	0	0	0	1
ENSG00000226693	1051	0	0	0	0	0	0	0	0
ENSG00000234678	5569	17	29	0	48	33	31	34	78
ENSG00000231272	452	0	0	0	0	0	0	0	0
ENSG00000223828	270	0	0	0	0	0	0	0	0
ENSG00000163431	3967	0	1	0	1	0	0	3	1
ENSG00000230124	7512	171	159	17	206	174	144	178	291
ENSG00000226723	780	1	1	0	0	4	1	1	1
ENSG00000272672	547	0	0	0	0	1	0	0	2
ENSG00000228982	321	0	0	0	0	0	0	0	0
ENSG00000235096	696	0	0	0	0	0	0	0	0
ENSG00000007341	8108	66	47	12	41	61	55	55	94
ENSG00000286747	864	0	0	0	0	0	0	0	1
ENSG00000236069	1401	0	0	0	1	0	0	0	0
ENSG00000236244	388	0	0	0	0	0	0	0	0
ENSG00000272865	2555	0	0	0	0	0	0	0	0
ENSG00000117222	4404	158	173	41	156	160	164	174	274
ENSG00000143324	8913	429	386	83	477	422	359	395	653
ENSG00000229871	890	0	0	0	0	0	0	0	2
ENSG00000225222	427	0	0	0	0	0	0	0	0
ENSG00000118193	7294	0	5	1	5	3	1	0	7
ENSG00000231940	580	2	1	0	2	2	2	1	4
ENSG00000198842	4274	0	0	0	0	0	0	0	0
ENSG00000286619	6230	8	2	2	3	1	1	1	6
ENSG00000198756	7806	1	0	0	1	0	1	0	1
ENSG00000259823	1162	0	0	0	0	0	0	0	0
ENSG00000271558	260	0	0	0	0	0	0	0	0
ENSG00000227554	364	0	0	0	0	0	0	0	0
ENSG00000178596	985	0	0	0	0	0	0	0	0
ENSG00000135749	13827	20	20	2	15	20	13	13	27
ENSG00000143786	6367	18	13	1	9	13	16	11	14
ENSG00000054282	5321	129	132	15	163	156	152	148	251
ENSG00000183780	3447	1	0	1	1	4	1	1	0
ENSG00000229663	2158	0	0	0	0	0	0	1	0
ENSG00000162702	4895	470	460	95	286	312	292	299	536
ENSG00000251508	324	0	0	0	0	0	0	0	0
ENSG00000238272	677	0	0	0	0	0	0	0	1
ENSG00000228530	251	0	0	0	0	0	0	0	0
ENSG00000235060	835	0	1	0	0	0	0	0	0
ENSG00000143194	3148	5	2	0	2	2	3	3	3
ENSG00000229531	975	0	0	1	0	0	1	0	0
ENSG00000271329	796	0	0	0	0	0	0	0	0
ENSG00000054267	11073	220	220	53	220	257	207	245	385
ENSG00000287921	729	0	0	0	0	0	0	0	0
ENSG00000177800	2175	0	0	0	0	0	0	0	0
ENSG00000232166	570	0	0	0	0	0	0	0	0
ENSG00000175137	5724	138	137	33	134	113	133	130	222
ENSG00000134245	12374	5	4	1	4	7	5	6	3
ENSG00000227373	7845	9	6	2	15	10	6	10	13
ENSG00000228175	729	6	6	3	15	9	4	9	15
ENSG00000069275	6449	2105	2128	366	2044	2097	2050	2131	3448
ENSG00000143674	7960	100	114	27	99	92	101	104	176
ENSG00000237317	935	0	0	0	1	0	0	0	0
ENSG00000187889	4648	522	522	133	414	429	503	421	741
ENSG00000134375	3504	1031	1022	131	1136	1058	931	1056	1680
ENSG00000097046	3599	6	7	1	16	7	11	8	27
ENSG00000232113	812	0	0	0	0	0	0	0	0
ENSG00000282718	554	0	0	0	0	0	1	1	0
ENSG00000231378	502	0	0	0	0	0	0	0	0
ENSG00000235605	438	2	4	0	3	2	2	3	2
ENSG00000223525	737	0	1	1	0	1	1	0	1
ENSG00000224857	426	0	0	0	0	0	0	0	0
ENSG00000273367	626	0	0	0	0	0	0	0	0
ENSG00000230604	358	0	0	0	0	0	0	0	0
ENSG00000231605	1929	0	0	0	0	0	0	0	0
ENSG00000236358	410	0	0	0	0	0	0	0	0
ENSG00000203737	1582	3	1	1	2	0	1	2	5
ENSG00000238003	308	0	1	0	0	0	1	0	0
ENSG00000215873	1145	0	0	0	0	0	0	0	0
ENSG00000185420	5866	64	71	15	65	69	50	73	112
ENSG00000076321	4244	200	166	38	159	187	160	160	281
ENSG00000272175	280	2	1	0	5	7	2	4	9
ENSG00000135778	15854	226	215	31	222	235	201	225	350
ENSG00000213070	598	0	0	0	0	0	0	0	0
ENSG00000282265	582	0	0	0	0	0	0	0	0
ENSG00000229747	728	0	0	0	0	0	0	0	0
ENSG00000117280	3904	262	274	51	285	300	254	281	469
ENSG00000233985	2796	0	0	0	0	0	0	0	0
ENSG00000232175	784	0	0	0	0	0	0	0	0
ENSG00000287423	2077	0	0	0	0	1	0	0	0
ENSG00000286774	933	0	0	0	0	0	0	0	0
ENSG00000236719	2213	0	0	0	0	0	0	0	0
ENSG00000136636	5017	1347	1336	184	1331	1363	1237	1292	2154
ENSG00000225486	353	2	2	1	2	5	3	5	8
ENSG00000227043	2666	0	0	0	0	1	0	0	0
ENSG00000163874	3091	417	439	121	288	258	237	265	452
ENSG00000285777	1786	0	0	0	0	0	0	0	0
ENSG00000237249	395	0	0	0	0	0	0	1	0
ENSG00000286109	1079	0	0	0	0	0	0	0	0
ENSG00000213068	415	0	0	0	0	0	0	0	0
ENSG00000054392	6645	172	137	32	208	259	174	216	343
ENSG00000227994	214	0	0	0	0	0	0	0	0
ENSG00000286552	1033	0	0	0	0	0	0	0	0
ENSG00000122223	2889	1	1	0	1	0	0	0	1
ENSG00000235869	334	0	0	0	0	0	0	0	0
ENSG00000188739	2939	5	9	4	9	12	5	6	16
ENSG00000286666	3791	0	0	0	0	0	0	0	0
ENSG00000135750	3527	95	89	9	129	106	110	108	165
ENSG00000273198	532	0	0	0	0	0	0	0	0
ENSG00000203730	2551	0	0	0	0	0	0	1	0
ENSG00000225719	860	0	0	0	0	0	0	0	0
ENSG00000273483	643	0	0	0	1	0	0	0	0
ENSG00000287987	1235	0	0	0	0	0	0	0	0
ENSG00000203729	740	0	1	0	1	0	0	0	0
ENSG00000232809	891	0	0	0	0	0	0	0	0
ENSG00000284623	1562	0	0	0	0	0	0	0	0
ENSG00000285981	619	0	0	0	0	0	0	0	0
ENSG00000261729	1354	0	0	0	0	0	0	0	0
ENSG00000229228	597	0	0	0	0	0	0	0	0
ENSG00000215796	1231	0	0	0	0	0	0	0	0
ENSG00000233047	3122	0	0	0	0	0	0	0	0
ENSG00000143341	18739	40	45	17	44	46	50	32	71
ENSG00000228309	2404	0	0	0	0	0	0	0	0
ENSG00000229739	6997	4	3	2	1	3	1	2	0
ENSG00000116703	1331	0	0	0	0	0	0	1	0
ENSG00000273874	68	0	0	0	0	0	0	0	0
ENSG00000278757	104	0	0	0	0	0	0	0	0
ENSG00000264341	73	0	0	0	0	0	0	0	0
ENSG00000264101	70	0	0	0	0	0	0	0	0
ENSG00000252404	184	0	0	0	0	0	0	0	0
ENSG00000243267	280	1	0	1	0	0	0	0	1
ENSG00000239149	152	1	0	0	0	2	0	0	0
ENSG00000252151	103	0	0	0	0	0	0	0	0
ENSG00000252969	124	0	0	0	0	0	0	0	0
ENSG00000252417	68	0	0	0	0	0	0	0	0
ENSG00000252956	110	4	1	0	0	2	4	2	2
ENSG00000265606	74	0	0	0	0	0	0	0	0
ENSG00000284357	110	0	0	0	0	0	0	0	0
ENSG00000207237	104	0	0	0	0	0	0	0	0
ENSG00000222784	288	0	0	0	0	0	0	0	0
ENSG00000266210	267	0	0	0	0	0	0	0	0
ENSG00000265961	114	0	0	0	0	0	0	0	0
ENSG00000251866	140	0	0	0	0	0	0	0	0
ENSG00000252691	84	0	0	0	0	0	0	0	0
ENSG00000253005	105	0	0	0	0	0	0	0	0
ENSG00000238316	104	0	0	0	0	0	0	0	0
ENSG00000207941	96	0	0	0	0	0	0	0	0
ENSG00000264773	77	0	0	0	0	0	0	0	0
ENSG00000252448	81	0	0	0	0	0	0	0	0
ENSG00000200421	100	0	0	0	0	0	0	0	0
ENSG00000222282	95	0	0	0	0	0	0	0	0
ENSG00000199963	108	0	0	0	0	1	0	0	0
ENSG00000264698	72	0	0	0	0	0	0	0	0
ENSG00000207328	107	0	0	0	0	0	0	0	0
ENSG00000207466	101	0	0	0	0	0	0	0	0
ENSG00000252368	110	0	0	0	0	0	0	0	0
ENSG00000206779	101	0	0	0	0	0	0	0	0
ENSG00000265596	99	0	0	0	0	0	0	0	0
ENSG00000212541	108	0	0	0	0	0	0	0	0
ENSG00000200796	107	0	0	0	0	0	0	0	0
ENSG00000252190	125	0	0	0	0	0	0	0	0
ENSG00000264613	300	0	0	0	0	0	0	0	0
ENSG00000199240	120	0	0	0	0	0	0	0	0
ENSG00000277168	273	0	0	0	0	0	0	0	0
ENSG00000283724	60	0	0	0	0	0	0	0	0
ENSG00000284410	61	0	0	0	0	0	0	0	0
ENSG00000252018	141	0	0	0	0	0	0	0	0
ENSG00000206627	105	0	0	0	0	0	0	0	0
ENSG00000283414	90	0	0	0	0	0	0	0	0
ENSG00000207508	107	0	0	0	0	0	0	0	1
ENSG00000200171	96	0	0	0	0	0	0	0	0
ENSG00000207194	108	0	0	0	0	0	0	0	0
ENSG00000283477	62	0	0	0	0	0	0	0	0
ENSG00000264834	99	0	0	0	1	0	0	0	2
ENSG00000263675	60	4	1	1	3	0	3	2	1
ENSG00000266188	88	0	0	0	0	0	0	0	0
ENSG00000206981	107	0	0	0	0	0	0	0	0
ENSG00000200174	110	0	0	0	0	0	0	0	0
ENSG00000265815	100	0	0	0	0	0	0	0	0
ENSG00000238653	62	0	1	0	0	0	0	0	0
ENSG00000212624	122	0	0	0	0	0	0	0	0
ENSG00000200575	104	0	0	0	0	0	0	0	0
ENSG00000212360	104	0	0	0	0	0	0	0	0
ENSG00000242860	294	0	0	0	0	0	0	0	2
ENSG00000263908	74	0	0	0	0	0	0	0	0
ENSG00000283690	68	0	0	0	0	0	0	0	0
ENSG00000199921	106	0	0	0	0	0	0	0	0
ENSG00000251825	252	0	0	0	0	0	0	0	0
ENSG00000201153	108	0	0	0	0	0	0	0	0
ENSG00000222624	191	0	0	0	0	0	0	0	0
ENSG00000223152	86	0	0	0	0	0	0	0	0
ENSG00000212308	105	0	0	0	0	0	0	0	0
ENSG00000279049	255	0	0	0	0	0	0	0	0
ENSG00000276081	60	0	0	0	0	0	0	0	0
ENSG00000239640	297	0	0	0	0	0	0	0	0
ENSG00000252338	105	0	0	0	0	0	0	0	0
ENSG00000251785	84	0	0	0	0	0	0	0	0
ENSG00000239319	295	0	0	0	0	0	0	0	0
ENSG00000222849	96	0	0	0	0	0	0	0	0
ENSG00000283749	76	0	0	0	0	0	0	0	0
ENSG00000251767	62	0	0	0	0	0	0	0	0
ENSG00000243437	295	0	0	0	0	0	0	0	0
ENSG00000202263	109	0	0	0	0	0	0	0	0
ENSG00000199318	134	0	0	0	0	0	0	0	0
ENSG00000199666	215	0	0	0	0	0	0	0	0
ENSG00000200601	107	0	0	0	0	0	0	0	0
ENSG00000242482	299	0	0	0	0	0	0	0	0
ENSG00000212366	107	0	0	0	0	0	0	0	0
ENSG00000201620	119	0	0	0	0	0	0	0	0
ENSG00000206817	100	0	0	0	0	0	0	0	0
ENSG00000284247	110	0	0	0	0	0	0	0	0
ENSG00000200839	126	0	0	0	0	0	0	0	0
ENSG00000264963	343	0	0	0	0	0	0	0	0
ENSG00000264271	286	0	0	0	0	0	0	0	0
ENSG00000239504	287	0	0	0	0	1	0	1	0
ENSG00000284202	102	0	0	0	0	0	0	0	0
ENSG00000251720	60	0	0	0	0	0	0	0	0
ENSG00000274321	171	0	0	0	0	0	0	0	0
ENSG00000198974	92	0	0	0	0	0	0	0	0
ENSG00000212248	107	0	0	0	1	0	0	0	0
ENSG00000207962	89	0	0	0	0	0	0	0	0
ENSG00000276884	136	0	0	0	0	0	0	0	0
ENSG00000207234	107	0	0	0	0	1	0	0	1
ENSG00000202259	103	0	0	0	0	0	0	0	0
ENSG00000212459	104	0	0	0	0	0	0	0	0
ENSG00000278287	84	0	0	0	0	0	0	0	0
ENSG00000277565	58	0	0	0	0	0	0	0	0
ENSG00000263526	41	0	0	0	0	0	0	0	0
ENSG00000211575	80	0	0	0	0	0	0	0	0
ENSG00000275823	73	0	0	0	0	0	0	0	0
ENSG00000277689	90	0	0	0	0	0	0	0	0
ENSG00000274199	120	0	0	0	0	0	0	0	0
ENSG00000202254	92	0	0	0	0	0	0	0	0
ENSG00000244256	305	1	0	0	1	3	1	2	4
ENSG00000201491	146	0	0	0	0	0	0	0	0
ENSG00000199831	327	0	0	0	0	0	0	0	0
ENSG00000275455	82	0	0	0	0	0	0	0	0
ENSG00000252162	107	0	0	0	0	0	0	0	0
ENSG00000272051	102	0	0	0	0	0	0	0	0
ENSG00000283899	59	0	0	0	0	0	0	0	0
ENSG00000200800	160	0	0	0	0	0	0	0	0
ENSG00000207502	134	0	0	0	0	0	0	0	0
ENSG00000252530	96	0	0	0	0	0	0	0	0
ENSG00000200536	124	0	0	0	0	0	0	0	0
ENSG00000211543	79	0	0	0	0	0	0	0	0
ENSG00000252797	232	0	0	0	0	0	0	0	0
ENSG00000212266	122	0	0	0	0	0	0	0	0
ENSG00000222209	118	0	0	0	0	0	0	0	0
ENSG00000277141	297	0	0	0	0	0	0	0	0
ENSG00000215930	86	0	0	0	0	1	0	0	0
ENSG00000238761	104	0	0	0	0	0	0	0	0
ENSG00000201114	109	0	0	0	0	0	0	0	0
ENSG00000206679	99	0	0	0	0	0	0	0	0
ENSG00000264419	88	0	1	0	0	0	0	0	0
ENSG00000222069	318	0	0	0	0	0	0	0	0
ENSG00000199879	157	8	6	1	6	14	10	9	18
ENSG00000252005	109	0	0	0	0	0	0	0	0
ENSG00000252510	125	0	0	0	0	0	0	0	0
ENSG00000252830	110	0	0	0	0	0	0	0	0
ENSG00000239984	298	0	0	0	0	0	0	0	0
ENSG00000283296	64	0	0	0	0	0	0	0	0
ENSG00000252717	107	0	0	0	0	0	0	0	0
ENSG00000194297	129	0	0	0	2	1	1	1	1
ENSG00000277313	250	0	0	0	0	0	0	0	0
ENSG00000207341	107	0	0	0	0	0	0	0	0
ENSG00000207472	107	0	0	0	0	0	0	0	0
ENSG00000206880	107	0	0	0	0	0	0	0	0
ENSG00000252552	106	0	0	0	0	0	0	0	0
ENSG00000199849	116	0	0	0	0	0	0	0	0
ENSG00000252407	62	0	0	0	0	0	0	0	0
ENSG00000212538	204	0	0	0	0	0	0	0	0
ENSG00000251813	103	0	0	0	0	0	0	0	0
ENSG00000207108	101	0	0	0	0	0	0	0	0
ENSG00000201312	117	0	0	0	0	0	0	0	0
ENSG00000202491	103	0	0	0	0	0	0	0	0
ENSG00000201596	110	0	0	0	0	0	0	0	0
ENSG00000276839	269	0	0	0	0	0	0	0	0
ENSG00000207974	98	0	0	0	0	0	0	0	0
ENSG00000273629	62	0	0	0	0	0	0	0	0
ENSG00000201493	158	0	0	0	0	0	0	0	0
ENSG00000215952	56	0	0	0	0	0	0	0	0
ENSG00000200139	103	0	0	0	0	0	0	0	0
ENSG00000283575	96	0	0	0	0	0	0	0	0
ENSG00000238765	123	0	0	0	0	0	0	0	0
ENSG00000206659	102	0	0	0	0	0	0	0	0
ENSG00000253025	168	0	0	0	0	0	0	0	0
ENSG00000201544	135	0	0	0	1	0	1	1	0
ENSG00000202498	92	0	0	0	0	0	0	0	0
ENSG00000221545	67	0	0	0	0	0	0	0	0
ENSG00000252906	143	1	0	2	0	0	0	2	0
ENSG00000206692	117	0	0	0	0	0	0	0	0
ENSG00000202329	107	0	0	0	0	0	0	0	0
ENSG00000242794	280	0	0	0	0	0	0	0	0
ENSG00000212144	128	0	0	0	0	0	0	0	0
ENSG00000283340	85	0	0	0	0	0	0	0	0
ENSG00000252860	105	0	1	1	0	0	0	0	1
ENSG00000252501	156	0	0	0	0	0	0	0	0
ENSG00000263390	85	0	0	0	0	0	0	0	0
ENSG00000207181	135	4	3	4	0	0	1	0	1
ENSG00000265744	68	0	0	0	0	0	0	0	0
ENSG00000264377	73	0	0	0	0	0	0	0	0
ENSG00000207149	101	0	0	0	0	0	0	0	0
ENSG00000283936	56	0	0	0	0	0	0	0	0
ENSG00000284485	110	0	0	0	0	0	0	0	0
ENSG00000201638	94	0	0	0	0	0	0	0	0
ENSG00000275213	290	0	0	0	0	0	0	0	0
ENSG00000239494	297	0	3	0	0	0	0	0	0
ENSG00000252371	102	0	0	0	0	0	0	0	0
ENSG00000199442	97	0	0	0	0	0	0	0	0
ENSG00000200033	104	0	0	0	0	0	0	0	0
ENSG00000239690	303	0	0	0	0	0	0	0	0
ENSG00000202184	105	0	0	1	0	0	0	0	0
ENSG00000241395	296	0	0	0	1	2	0	0	1
ENSG00000200982	102	0	0	0	0	0	0	0	0
ENSG00000275207	113	0	0	0	0	0	0	0	0
ENSG00000222407	111	0	0	0	0	0	0	0	0
ENSG00000222986	116	0	0	0	0	0	0	0	0
ENSG00000265435	77	0	0	0	0	0	0	0	0
ENSG00000200495	106	0	0	0	0	0	0	0	0
ENSG00000202609	83	0	0	0	0	0	0	0	0
ENSG00000252553	108	0	0	0	0	0	0	0	0
ENSG00000222240	342	0	0	0	0	0	0	0	0
ENSG00000212187	122	0	0	0	0	0	0	0	0
ENSG00000206637	135	0	0	0	0	0	0	0	0
ENSG00000253097	84	0	0	0	0	0	0	0	0
ENSG00000200036	119	0	0	0	0	0	0	0	0
ENSG00000201421	99	0	0	0	0	0	0	0	0
ENSG00000212610	210	0	0	0	0	0	0	0	0
ENSG00000252484	260	0	0	0	0	0	0	0	0
ENSG00000201944	132	1	3	0	0	0	0	2	2
ENSG00000200327	110	0	0	0	0	0	0	0	0
ENSG00000206905	104	0	0	0	0	0	0	0	0
ENSG00000200972	114	3	1	1	1	3	2	4	10
ENSG00000243051	305	1	0	0	0	0	0	0	0
ENSG00000252011	82	0	0	0	0	0	0	0	0
ENSG00000207326	114	0	0	0	0	0	0	0	0
ENSG00000212205	88	0	0	0	0	0	0	0	1
ENSG00000274121	205	0	0	0	0	0	0	0	0
ENSG00000264358	73	0	0	0	0	0	0	0	0
ENSG00000206640	105	0	0	0	0	0	0	0	0
ENSG00000212527	112	0	0	0	0	0	0	0	0
ENSG00000252879	156	0	0	0	0	0	0	0	0
ENSG00000252612	93	0	0	1	0	0	0	0	0
ENSG00000202264	120	0	0	0	0	0	0	0	0
ENSG00000285609	126	0	0	0	0	0	0	0	0
ENSG00000206762	107	0	0	0	0	0	0	0	0
ENSG00000252084	143	0	0	0	0	0	0	0	0
ENSG00000200085	102	0	0	0	0	0	0	0	0
ENSG00000264500	67	0	0	0	0	0	1	0	0
ENSG00000202025	104	0	0	0	0	0	0	0	0
ENSG00000225545	130	0	0	0	0	0	0	0	0
ENSG00000206990	103	0	0	0	0	0	0	0	0
ENSG00000230175	470	0	0	0	0	0	0	0	0
ENSG00000225272	472	0	0	0	0	0	0	0	0
ENSG00000215838	1854	1	0	0	0	0	0	0	0
ENSG00000273365	729	0	0	0	1	0	0	0	1
ENSG00000224358	2150	0	0	0	1	1	0	2	0
ENSG00000230659	435	0	0	0	0	0	0	0	1
ENSG00000162545	2605	632	554	100	545	588	529	568	941
ENSG00000090432	2428	408	390	61	390	413	353	384	646
ENSG00000215520	763	0	0	0	0	0	0	0	0
ENSG00000183114	2448	0	0	0	0	0	0	0	1
ENSG00000158825	820	338	285	56	394	442	309	380	688
ENSG00000158828	4833	2142	1955	346	2040	2087	1933	2235	3405
ENSG00000284005	110	0	0	0	0	0	0	0	0
ENSG00000117242	4443	63	64	16	57	50	51	52	72
ENSG00000234473	1229	0	1	1	1	1	0	0	0
ENSG00000238754	135	0	0	0	0	0	0	0	0
ENSG00000134371	10512	424	394	82	409	406	366	391	639
ENSG00000221680	81	0	0	0	0	0	0	0	0
ENSG00000162630	3548	0	0	0	0	0	1	0	0
ENSG00000276735	314	0	0	0	0	0	0	0	0
ENSG00000232077	2017	1	0	0	0	1	0	1	1
ENSG00000229639	458	0	0	0	0	0	0	0	0
ENSG00000287453	549	0	0	0	0	0	0	0	0
ENSG00000270615	1447	0	0	0	0	0	0	0	0
ENSG00000287283	2154	0	0	0	0	0	0	0	0
ENSG00000240692	304	0	0	0	0	0	0	0	0
ENSG00000229359	996	0	0	0	0	0	0	0	0
ENSG00000237919	948	0	0	0	0	0	0	0	0
ENSG00000066557	2843	248	223	52	239	268	241	247	413
ENSG00000244389	297	0	0	0	0	0	1	0	0
ENSG00000228988	457	0	0	0	0	0	0	0	0
ENSG00000118454	6184	174	191	40	201	194	173	165	271
ENSG00000226088	575	0	0	0	0	0	0	0	0
ENSG00000116761	2414	297	225	40	230	225	230	222	404
ENSG00000278636	283	0	0	0	0	0	0	0	0
ENSG00000271992	466	6	2	2	7	7	5	7	8
ENSG00000233020	967	0	0	0	0	0	0	0	0
ENSG00000237033	609	0	0	0	0	0	0	0	0
ENSG00000226208	432	0	0	0	0	0	0	0	0
ENSG00000007968	5462	6	1	1	2	0	2	2	4
ENSG00000235052	456	0	0	0	0	0	0	0	1
ENSG00000117318	1496	254	193	45	229	206	197	180	315
ENSG00000285802	1322	0	0	0	0	0	0	0	0
ENSG00000229239	1186	0	0	0	0	0	0	0	0
ENSG00000142676	2659	3168	2924	311	3527	3613	2863	3246	5079
ENSG00000057757	2173	338	328	39	289	311	282	295	479
ENSG00000011009	2021	661	621	102	756	811	571	663	1079
ENSG00000117308	3955	502	429	90	549	591	412	539	888
ENSG00000273844	177	0	0	0	0	0	0	0	0
ENSG00000235748	560	0	0	0	0	0	0	0	0
ENSG00000237861	1034	0	1	0	0	0	0	0	0
ENSG00000221879	262	0	0	0	0	0	0	0	0
ENSG00000230260	548	0	0	0	0	0	0	0	0
ENSG00000199241	110	0	0	0	0	0	0	0	0
ENSG00000226919	2730	0	0	0	0	0	0	0	0
ENSG00000223963	2115	0	0	0	0	0	0	0	0
ENSG00000215802	428	0	0	0	0	0	0	0	0
ENSG00000233615	957	0	0	0	0	0	0	0	0
ENSG00000238085	344	0	0	0	0	1	1	0	0
ENSG00000265831	75	0	0	0	0	0	0	0	0
ENSG00000224348	303	0	0	0	0	0	0	0	0
ENSG00000286496	5806	0	0	0	0	0	0	0	0
ENSG00000287516	10647	0	0	0	0	0	0	0	0
ENSG00000287738	3498	0	0	0	0	0	0	0	0
ENSG00000132703	925	2609	2961	329	3309	2202	2395	2193	3590
ENSG00000276632	470	0	0	0	0	0	0	0	0
ENSG00000223603	625	0	0	1	0	0	0	0	0
ENSG00000132693	2015	584	3111	313	7104	1570	1941	682	2014
ENSG00000235226	420	0	0	0	0	0	0	0	0
ENSG00000158716	827	283	315	30	398	307	280	314	552
ENSG00000181036	2677	0	0	1	0	0	0	0	0
ENSG00000158714	3178	13	13	2	13	4	16	12	24
ENSG00000212161	67	0	0	0	0	0	0	0	0
ENSG00000243284	1818	0	0	0	0	0	0	0	0
ENSG00000272668	7134	0	0	0	0	0	0	0	0
ENSG00000213085	2627	3	0	0	2	2	2	2	1
ENSG00000266458	101	0	0	0	0	0	0	0	0
ENSG00000287040	984	0	0	0	0	0	0	0	0
ENSG00000279430	461	0	0	0	1	0	2	2	0
ENSG00000162723	1139	3	2	0	3	2	3	5	5
ENSG00000273933	845	1	0	0	0	0	1	0	1
ENSG00000256029	8100	0	0	0	0	0	0	0	0
ENSG00000188004	5656	0	0	0	0	0	0	0	0
ENSG00000266580	76	0	0	0	0	0	0	0	0
ENSG00000254545	537	0	0	0	0	0	0	0	0
ENSG00000203620	2257	0	0	0	0	0	0	0	0
ENSG00000269967	587	3	3	1	3	1	2	1	2
ENSG00000228634	517	0	0	0	0	0	0	0	0
ENSG00000284702	1873	0	0	0	0	0	0	1	0
ENSG00000221040	216	0	0	0	0	0	0	0	0
ENSG00000287217	1427	0	0	0	0	0	0	0	0
ENSG00000163399	7277	4489	3903	762	4644	4377	3999	4398	7377
ENSG00000212385	104	0	0	0	0	0	0	0	0
ENSG00000233154	1759	0	0	0	0	0	0	0	0
ENSG00000230381	515	0	0	0	0	0	0	0	0
ENSG00000200547	92	0	0	0	0	0	0	0	0
ENSG00000224950	2302	8	3	0	7	5	2	6	5
ENSG00000286276	745	0	1	0	0	0	0	0	0
ENSG00000177888	8679	94	148	33	131	132	124	123	204
ENSG00000243364	1257	15	12	3	18	23	19	8	25
ENSG00000251246	1042	0	0	0	0	0	0	0	0
ENSG00000143590	1944	3	11	1	6	6	7	5	7
ENSG00000202027	109	0	0	0	0	0	0	0	0
ENSG00000169242	2165	1107	965	169	1275	1218	1077	1092	1854
ENSG00000169241	2340	405	349	70	384	418	349	439	719
ENSG00000223452	270	0	0	0	0	0	0	0	0
ENSG00000163463	3814	34	31	3	26	35	26	26	45
ENSG00000273088	753	0	0	0	0	0	0	0	0
ENSG00000284586	96	0	0	0	0	0	0	0	0
ENSG00000169231	4623	136	124	35	132	88	115	119	203
ENSG00000236263	568	2	2	1	2	4	6	3	12
ENSG00000236675	838	0	0	0	0	0	0	0	0
ENSG00000177628	3648	311	263	52	347	380	285	326	573
ENSG00000116521	2442	428	373	73	488	453	394	480	773
ENSG00000176444	3658	129	135	31	123	143	149	156	246
ENSG00000143630	4241	57	37	6	43	46	32	42	80
ENSG00000143627	3168	3590	3001	565	2057	2305	2374	3046	4385
ENSG00000253074	104	0	0	0	0	0	0	0	0
ENSG00000252116	126	0	0	0	0	0	0	0	0
ENSG00000228523	728	0	0	0	0	0	0	0	0
ENSG00000223263	105	0	0	0	0	0	0	0	0
ENSG00000207504	107	0	0	0	0	0	0	0	0
ENSG00000238139	374	1	0	0	0	0	1	0	0
ENSG00000197721	2768	0	0	0	0	0	0	0	0
ENSG00000244703	763	0	0	0	0	0	0	0	0
ENSG00000226289	689	0	0	0	0	0	0	0	0
ENSG00000285239	556	0	0	0	0	0	0	0	0
ENSG00000234219	680	0	1	1	1	1	1	1	4
ENSG00000174059	9219	1	1	0	0	0	1	6	2
ENSG00000285719	2133	0	0	0	0	0	0	0	1
ENSG00000284237	7440	1	0	0	1	0	0	0	2
ENSG00000158731	930	5	4	3	1	1	0	5	6
ENSG00000201746	107	0	2	1	0	0	0	0	0
ENSG00000264881	86	0	0	1	0	0	0	0	1
ENSG00000199562	107	4	4	0	3	2	3	0	3
ENSG00000264501	293	0	0	0	0	0	0	0	0
ENSG00000284735	2381	0	0	0	1	1	0	0	0
ENSG00000284642	1477	14	21	3	13	11	4	10	15
ENSG00000142657	3333	1598	1433	245	1536	1663	1366	1501	2588
ENSG00000271989	797	0	0	0	0	0	0	1	0
ENSG00000251503	2244	0	0	0	0	1	0	0	0
ENSG00000175279	1748	8	2	0	11	11	16	9	27
ENSG00000160049	6625	356	362	64	380	376	335	342	668
ENSG00000203469	467	0	0	0	0	0	0	0	0
ENSG00000236035	792	0	0	0	0	0	0	0	0
ENSG00000221643	125	2	0	0	0	0	0	1	2
ENSG00000122188	3336	1	2	0	2	0	0	4	1
ENSG00000288644	99	0	0	0	0	0	0	0	0
ENSG00000227417	643	0	0	0	0	0	0	0	0
ENSG00000223505	328	0	0	0	0	0	0	0	0
ENSG00000182004	2080	284	253	31	308	301	215	265	485
ENSG00000236430	1371	0	1	0	0	0	0	0	0
ENSG00000130768	2663	78	75	15	114	94	56	59	126
ENSG00000227050	491	0	1	0	0	1	0	0	0
ENSG00000238231	367	0	0	0	0	1	0	0	2
ENSG00000240750	297	2	0	0	0	0	1	0	0
ENSG00000158156	5180	153	146	33	156	158	130	174	306
ENSG00000182118	2402	106	80	14	89	103	76	98	142
ENSG00000283799	97	0	0	0	0	0	0	0	0
ENSG00000227934	573	0	0	0	1	0	0	0	0
ENSG00000229595	495	0	1	0	0	0	0	0	1
ENSG00000143633	5413	77	58	9	105	117	67	63	130
ENSG00000281912	1710	2	6	0	2	3	3	6	8
ENSG00000288208	2768	0	0	0	0	0	0	0	0
ENSG00000132773	2358	66	71	8	62	59	69	69	115
ENSG00000070759	3319	59	58	8	45	55	31	33	71
ENSG00000236872	325	0	0	0	1	0	0	1	0
ENSG00000280670	2757	8	5	1	5	3	7	8	9
ENSG00000132763	5049	91	125	25	126	91	90	118	173
ENSG00000221953	2258	6	10	1	8	9	6	4	5
ENSG00000226164	610	0	0	0	0	0	0	0	0
ENSG00000224014	270	0	0	0	0	0	0	0	0
ENSG00000215795	1670	0	0	0	0	0	0	0	0
ENSG00000259865	1246	18	12	0	16	8	15	8	17
ENSG00000283881	94	0	0	0	0	0	0	0	0
ENSG00000252516	92	3	0	0	1	2	0	3	1
ENSG00000232347	706	0	0	0	0	0	0	0	0
ENSG00000214144	1941	3	0	0	3	2	2	0	1
ENSG00000235818	1090	0	0	0	0	0	0	0	0
ENSG00000202079	107	0	0	0	0	0	0	0	0
ENSG00000286216	1100	0	0	0	0	0	0	0	0
ENSG00000169224	4680	0	0	0	0	0	0	0	0
ENSG00000236817	894	0	0	0	0	0	0	0	0
ENSG00000177489	954	0	0	0	0	0	0	0	0
ENSG00000177476	930	0	0	0	0	0	0	0	0
ENSG00000283369	76	0	0	0	0	0	0	0	0
ENSG00000230411	955	0	0	0	0	0	0	0	0
ENSG00000251977	107	0	0	0	0	0	0	0	0
ENSG00000252254	113	0	0	0	0	0	0	0	0
ENSG00000227854	156	0	0	0	0	0	0	0	0
ENSG00000287589	3645	0	0	0	0	0	0	0	0
ENSG00000259776	3011	0	0	0	0	0	0	0	0
ENSG00000233355	9393	0	0	0	0	0	0	0	0
ENSG00000234601	486	0	0	0	0	0	0	0	0
ENSG00000231979	443	0	0	0	0	0	0	0	0
ENSG00000215805	1459	1	0	0	1	1	0	0	0
ENSG00000287102	858	0	0	0	0	0	0	0	0
ENSG00000217327	581	0	0	0	0	0	0	0	0
ENSG00000228818	2720	2	5	0	2	5	2	3	5
ENSG00000202041	122	0	0	0	0	0	0	0	0
ENSG00000223694	1137	1	1	1	0	1	1	1	1
ENSG00000233735	497	0	0	0	0	0	0	0	0
ENSG00000133019	15173	1	1	0	0	0	1	0	1
ENSG00000162636	9350	80	60	12	74	67	62	86	121
ENSG00000162639	2426	2	6	1	10	10	5	7	5
ENSG00000285923	946	0	0	0	0	0	0	0	0
ENSG00000134186	6955	484	434	67	392	485	461	472	843
ENSG00000143107	3090	1	0	0	0	0	1	0	1
ENSG00000232971	386	0	0	0	0	0	0	0	0
ENSG00000116266	5892	513	444	56	549	559	434	513	821
ENSG00000228076	744	0	0	0	0	0	0	0	0
ENSG00000203897	631	0	0	0	0	0	0	0	0
ENSG00000237349	283	0	0	0	0	0	0	0	0
ENSG00000244716	555	4	8	1	9	14	3	7	11
ENSG00000228665	253	0	0	0	0	0	0	0	0
ENSG00000228054	655	0	0	0	0	0	0	0	0
ENSG00000273382	2888	28	13	1	15	23	20	23	29
ENSG00000215717	3613	351	384	51	431	387	343	359	610
ENSG00000278249	420	0	0	0	0	0	0	0	0
ENSG00000270066	427	0	0	0	0	0	0	0	0
ENSG00000251484	609	0	0	0	0	0	0	0	0
ENSG00000132676	4588	837	810	132	961	889	740	765	1287
ENSG00000227673	157	0	0	0	0	0	0	0	0
ENSG00000203761	1709	4	6	1	7	9	7	7	17
ENSG00000234937	941	0	0	0	0	0	0	0	0
ENSG00000132718	5182	6	6	1	13	12	8	12	19
ENSG00000283442	106	0	0	0	0	0	0	0	0
ENSG00000132680	5646	81	102	20	88	107	74	99	181
ENSG00000207475	137	0	0	0	0	1	0	1	1
ENSG00000280466	128	0	0	0	0	0	0	0	0
ENSG00000281394	129	0	0	0	0	0	0	0	0
ENSG00000277817	64	0	0	0	0	0	0	0	0
ENSG00000273002	2157	0	0	0	0	0	0	0	0
ENSG00000224276	401	0	0	0	0	0	0	0	0
ENSG00000285677	2366	0	1	0	1	0	0	0	1
ENSG00000163479	6643	792	711	88	839	824	736	812	1267
ENSG00000160803	3884	309	257	58	280	244	238	260	507
ENSG00000132698	1689	42	51	4	59	49	41	46	92
ENSG00000252236	141	0	0	0	0	0	0	0	0
ENSG00000260238	1007	1	0	0	0	3	1	2	3
ENSG00000242252	964	0	1	0	0	0	0	0	0
ENSG00000198952	5304	1114	1076	252	1067	1079	1017	1190	1952
ENSG00000163472	3032	12	7	2	10	14	8	11	23
ENSG00000163468	3864	2606	2302	298	3144	3055	2296	2542	4420
ENSG00000132677	3384	2	4	0	0	1	0	2	1
ENSG00000237390	5586	0	0	0	0	0	0	0	0
ENSG00000207933	89	0	0	0	0	0	0	0	0
ENSG00000254726	6591	17	20	3	21	17	17	18	19
ENSG00000186377	2447	17	10	2	16	22	14	21	20
ENSG00000186160	2252	3	2	0	0	0	1	0	3
ENSG00000225154	1202	0	0	0	0	0	0	0	0
ENSG00000225506	921	1	2	0	0	4	2	1	2
ENSG00000225514	671	0	0	0	0	0	0	0	0
ENSG00000224805	661	7	3	1	3	7	7	5	7
ENSG00000162366	1430	251	286	33	223	156	139	105	256
ENSG00000226252	4036	0	0	0	0	0	0	0	0
ENSG00000225762	483	1	0	0	2	0	0	0	1
ENSG00000186790	1768	0	0	0	1	0	2	1	2
ENSG00000237424	2509	11	10	5	11	9	11	7	15
ENSG00000189030	684	0	0	0	0	0	0	0	0
ENSG00000162763	1372	0	0	0	1	0	0	0	1
ENSG00000143061	7400	217	201	39	225	208	181	250	393
ENSG00000135821	12638	6787	5989	1017	6446	6837	6042	6640	10493
ENSG00000203740	2322	0	0	0	0	0	0	0	0
ENSG00000162374	8368	0	0	0	0	0	0	0	1
ENSG00000168275	2288	119	127	8	143	162	112	130	239
ENSG00000241563	914	0	0	0	1	0	0	0	0
ENSG00000153207	9579	290	344	89	276	287	315	285	503
ENSG00000156869	8624	580	511	173	526	463	460	513	787
ENSG00000033122	30043	0	0	0	4	0	3	4	1
ENSG00000143278	2893	427	451	48	255	237	274	267	475
ENSG00000116678	11370	1109	974	180	925	1035	889	986	1494
ENSG00000159352	3021	969	923	130	1197	1153	909	1103	1677
ENSG00000158710	2262	3195	3060	453	3751	3629	2894	3463	5345
ENSG00000162734	2763	694	604	105	730	749	678	701	1215
ENSG00000049239	9322	3737	3565	1082	2945	2532	2585	2860	4877
ENSG00000186564	2648	12	6	1	6	13	9	11	19
ENSG00000244038	2721	1404	1149	208	1436	1498	1166	1225	2183
ENSG00000116690	5049	4016	3637	818	2146	2469	2885	3258	4934
ENSG00000126091	19448	18	20	5	21	15	9	18	26
ENSG00000162383	5413	0	1	0	2	0	1	1	3
ENSG00000171163	3929	79	74	17	64	60	64	74	147
ENSG00000172456	12174	390	366	48	417	351	357	348	649
ENSG00000162946	12931	5	5	1	1	0	1	4	2
ENSG00000158786	6438	0	0	0	0	0	0	0	0
ENSG00000118733	4393	0	0	0	0	0	0	0	0
ENSG00000157870	3371	412	348	51	341	343	318	317	586
ENSG00000179085	622	291	267	22	271	255	233	305	419
ENSG00000173080	1450	0	0	0	0	0	0	0	0
ENSG00000183347	4685	2	0	0	0	0	0	1	1
ENSG00000276470	173	0	0	0	0	0	0	0	0
ENSG00000278852	149	0	0	0	0	0	0	0	0
ENSG00000275915	108	0	0	0	0	0	0	0	0
ENSG00000120937	708	0	0	0	2	0	0	0	0
ENSG00000224904	2637	0	0	0	1	0	0	0	0
ENSG00000285646	3071	27	6	2	16	17	21	21	39
ENSG00000199347	120	0	0	0	0	0	0	0	0
ENSG00000201801	120	5	3	0	2	6	0	2	7
ENSG00000116685	3281	518	530	89	530	543	492	530	869
ENSG00000083444	5320	1220	1088	216	1064	1018	1007	1143	1912
ENSG00000287384	595	0	0	0	1	0	0	0	0
ENSG00000270914	93	0	0	0	0	0	0	0	0
ENSG00000116691	2821	116	112	30	151	117	95	122	166
ENSG00000202461	113	0	0	0	0	0	0	0	0
ENSG00000276869	65	0	0	0	0	0	0	0	0
ENSG00000243539	275	0	0	0	0	0	0	0	0
ENSG00000120949	3812	0	0	0	0	1	0	0	0
ENSG00000201135	104	0	0	0	0	0	0	0	0
ENSG00000227875	255	0	0	0	0	0	0	0	0
ENSG00000285604	1196	0	0	0	0	0	0	0	0
ENSG00000283789	96	0	0	0	0	0	0	0	0
ENSG00000263676	61	0	0	0	0	0	0	0	0
ENSG00000200591	102	0	0	0	0	0	0	0	0
ENSG00000162521	9470	570	541	104	574	546	490	544	814
ENSG00000162520	3722	14	17	0	25	16	15	18	22
ENSG00000224409	395	1	1	0	0	0	0	0	0
ENSG00000162522	6020	1090	970	269	826	903	934	1032	1816
ENSG00000116497	9190	55	43	13	48	34	60	52	94
ENSG00000160097	3199	28	17	2	24	17	20	13	35
ENSG00000121905	1964	0	0	0	1	0	0	1	0
ENSG00000121900	1417	99	117	19	126	127	92	84	190
[truncated: 60,711 more rows]

## Sheet: tpm_norm_counts
ensembl_gene_id	FFA.control.1_S10	FFA.control.2_S11	FFA.control.3_S12	TEADap.inh.1_S13	TEADap.inh.2_S14	TEADsf.inh.1_S16	TEADsf.inh.2_S17	TEADsf.inh.3_S18	external_gene_name	description
ENSG00000160072	7.18252	6.97088	10.532	7.03252	5.96963	6.10524	5.82062	7.32422	ATAD3B	ATPase family AAA domain containing 3B [Source:HGNC Symbol;Acc:HGNC:24007]
ENSG00000279928	0	0	0	0	0	0	0	0	DDX11L17	DEAD/H-box helicase 11 like 17 (pseudogene) [Source:HGNC Symbol;Acc:HGNC:55080]
ENSG00000228037	0	0	0	0	0	0	0	0.364075		novel transcript
ENSG00000142611	0.105978	0	0	0.109227	0.141285	0.0400369	0.219862	0.0233348	PRDM16	PR/SET domain 16 [Source:HGNC Symbol;Acc:HGNC:14000]
ENSG00000284616	0	0	0	0	0	0	0	0		novel transcript
ENSG00000157911	18.2459	21.0504	13.8232	20.4976	18.0609	21.5062	22.7117	23.3816	PEX10	peroxisomal biogenesis factor 10 [Source:HGNC Symbol;Acc:HGNC:8851]
ENSG00000269896	0.716723	0.783779	0	0.443214	1.14659	0.324919	0.446072	0.662806		small nuclear ribonucleoprotein N (SNRPN) pseudogene
ENSG00000228463	0.0839081	0	0.205062	0.2162	0.0838963	0	0	0.0554258		ribosomal protein L23a (RPL23A) pseudogene
ENSG00000260972	0	0	0	0	0	0	0	0		novel transcript
ENSG00000224340	0	0	0	0	0	0	0	0		pseudogene similar to part of ribosomal protein L21 (RPL21)
ENSG00000226374	0	0	0	0	0	0	0	0	LINC01345	long intergenic non-protein coding RNA 1345 [Source:HGNC Symbol;Acc:HGNC:50564]
ENSG00000229280	0	0	0	0	0	0	0	0	EEF1DP6	eukaryotic translation elongation factor 1 delta pseudogene 6 [Source:HGNC Symbol;Acc:HGNC:51456]
ENSG00000142655	24.4769	26.6383	14.3795	29.1082	26.1207	26.4072	26.1222	29.7714	PEX14	peroxisomal biogenesis factor 14 [Source:HGNC Symbol;Acc:HGNC:8856]
ENSG00000232596	0	0	0	0	0	0	0	0	LINC01646	long intergenic non-protein coding RNA 1646 [Source:HGNC Symbol;Acc:HGNC:52433]
ENSG00000235054	0	0	0	0	0	0	0	0	LINC01777	long intergenic non-protein coding RNA 1777 [Source:HGNC Symbol;Acc:HGNC:52567]
ENSG00000231510	0	0	0	0	0	0	0	0	LINC02782	long intergenic non-protein coding RNA 2782 [Source:HGNC Symbol;Acc:HGNC:54302]
ENSG00000149527	12.2256	12.9505	16.2262	7.89576	7.78754	8.50166	11.4896	11.0487	PLCH2	phospholipase C eta 2 [Source:HGNC Symbol;Acc:HGNC:29037]
ENSG00000284739	0	0	0	0	0	0	0	0		novel transcript
ENSG00000171621	195.575	211.423	173.171	208.599	193.613	182.655	180.903	208.744	SPSB1	splA/ryanodine receptor domain and SOCS box containing 1 [Source:HGNC Symbol;Acc:HGNC:30628]
ENSG00000272235	0	0	0	0	0	0	0.103409	0		novel transcript
ENSG00000284694	0	0	0	0	0	0	0	0		novel transcript
ENSG00000224387	0	0	0	0	0	0	0	0		novel transcript
ENSG00000142583	0.780376	1.02407	0.254287	0.536196	0.364124	0.530664	0.917412	0.549845	SLC2A5	solute carrier family 2 member 5 [Source:HGNC Symbol;Acc:HGNC:11010]
ENSG00000284674	0	0	0	0	0	0	0	0	LINC02781	long intergenic non-protein coding RNA 2781 [Source:HGNC Symbol;Acc:HGNC:54301]
ENSG00000224338	0	0	0	0	0	0	0	0	MTCYBP45	MT-CYB pseudogene 45 [Source:HGNC Symbol;Acc:HGNC:52313]
ENSG00000116786	65.3504	66.0797	60.3754	56.6869	59.6666	60.633	58.9572	66.7083	PLEKHM2	pleckstrin homology and RUN domain containing M2 [Source:HGNC Symbol;Acc:HGNC:29131]
ENSG00000287727	0	0	0	0	0	0	0.124443	0		novel transcript, antisense to PEX14
ENSG00000286448	0	0	0	0	0	0	0	0		novel transcript
ENSG00000284703	0.0716276	0	0	0	0	0	0	0.0473138		novel transcript
ENSG00000226457	0.905591	0	0	0	0	0	0	0	RPL22P3	ribosomal protein L22 pseudogene 3 [Source:HGNC Symbol;Acc:HGNC:36804]
ENSG00000173614	7.11017	6.95693	2.92656	6.63385	6.21117	6.02253	7.76353	7.36631	NMNAT1	nicotinamide nucleotide adenylyltransferase 1 [Source:HGNC Symbol;Acc:HGNC:17877]
ENSG00000215720	0	0	0	0	0	0	0	0	MFFP1	MFF pseudogene 1 [Source:HGNC Symbol;Acc:HGNC:54537]
ENSG00000241326	0	0	0	0	0	0	0	0		novel transcript
ENSG00000233623	0	0	2.48005	0	0.507326	0	0	0.670326	PGAM1P11	phosphoglycerate mutase 1 pseudogene 11 [Source:HGNC Symbol;Acc:HGNC:42464]
ENSG00000162592	0	0	0	0	0	0	0	0	CCDC27	coiled-coil domain containing 27 [Source:HGNC Symbol;Acc:HGNC:26546]
ENSG00000204624	0	0.0616522	0	0	0	0	0.0584802	0.0744806	DISP3	dispatched RND transporter family member 3 [Source:HGNC Symbol;Acc:HGNC:29251]
ENSG00000142606	0.0891551	0	0	0	0	0	0	0	MMEL1	membrane metalloendopeptidase like 1 [Source:HGNC Symbol;Acc:HGNC:14668]
ENSG00000225931	0.798065	0.290911	0	0	0.265984	0.602992	0	0.175721		novel transcript
ENSG00000171729	2.15837	1.18015	0.753544	2.22452	1.54147	1.57255	1.91903	1.73123	TMEM51	transmembrane protein 51 [Source:HGNC Symbol;Acc:HGNC:25488]
ENSG00000279457	2.46979	1.08035	2.41436	2.03639	3.45723	1.9594	3.07429	1.95772	WASH9P	WAS protein family homolog 9, pseudogene [Source:HGNC Symbol;Acc:HGNC:53981]
ENSG00000229393	0	0	0	0	0	0	0	0		novel transcript
ENSG00000037637	9.99588	12.3132	11.4188	11.0127	11.7177	11.3722	12.9112	12.5985	FBXO42	F-box protein 42 [Source:HGNC Symbol;Acc:HGNC:29249]
ENSG00000287586	0	0	0	0	0	0	0	0		novel transcript, antisense to AJAP1
ENSG00000159423	252.788	258.259	221.019	271.306	238.695	240.309	242.114	253.199	ALDH4A1	aldehyde dehydrogenase 4 family member A1 [Source:HGNC Symbol;Acc:HGNC:406]
ENSG00000227169	0	0	0	0	0	0	0	0		novel transcript
ENSG00000283356	0	0	0	0	0	0	0	0		mitochondrially encoded cytochrome c oxidase III (MT-CO3) pseudogene
ENSG00000011021	19.3771	20.4975	29.5069	14.4887	13.8449	15.0713	17.122	18.5162	CLCN6	chloride voltage-gated channel 6 [Source:HGNC Symbol;Acc:HGNC:2024]
ENSG00000142615	0	0	0	0	0	0	0	0	CELA2A	chymotrypsin like elastase 2A [Source:HGNC Symbol;Acc:HGNC:24609]
ENSG00000215704	0	0	0	0	0	0	0	0	CELA2B	chymotrypsin like elastase 2B [Source:HGNC Symbol;Acc:HGNC:29995]
ENSG00000157916	88.3651	96.9642	60.7696	97.6992	95.9327	91.6254	103.865	97.7504	RER1	retention in endoplasmic reticulum sorting receptor 1 [Source:HGNC Symbol;Acc:HGNC:30309]
ENSG00000157881	10.8842	11.233	10.6399	11.1477	13.6714	11.7189	12.9837	11.5483	PANK4	pantothenate kinase 4 (inactive) [Source:HGNC Symbol;Acc:HGNC:19366]
ENSG00000238290	0.506404	0.922973	0.825064	0.173975	0.337555	0.573934	0.700388	0.446009	ERRFI1-DT	ERRFI1 divergent transcript [Source:HGNC Symbol;Acc:HGNC:55646]
ENSG00000225387	0	0	0	0	0	0	0	0		novel transcript
ENSG00000048707	14.4538	16.4601	24.361	14.0064	13.3056	14.969	14.631	15.6381	VPS13D	vacuolar protein sorting 13 homolog D [Source:HGNC Symbol;Acc:HGNC:23595]
ENSG00000225196	0	0	0	0	0	0	0	0	RPL10P17	ribosomal protein L10 pseudogene 17 [Source:HGNC Symbol;Acc:HGNC:52348]
ENSG00000162444	2.4016	2.18858	0	2.06268	2.00105	3.1755	0.415195	2.90837	RBP7	retinol binding protein 7 [Source:HGNC Symbol;Acc:HGNC:30316]
ENSG00000279625	0	0	0	0	0	0	0	0		TEC
ENSG00000180758	7.54591	10.386	6.67705	8.31354	7.21964	9.06824	9.44679	8.98064	GPR157	G protein-coupled receptor 157 [Source:HGNC Symbol;Acc:HGNC:23687]
ENSG00000184677	6.58526	8.189	13.0588	6.74831	6.73484	8.35903	8.35318	9.12239	ZBTB40	zinc finger and BTB domain containing 40 [Source:HGNC Symbol;Acc:HGNC:29045]
ENSG00000288398	2.46265	3.11828	4.43464	2.13737	2.20311	2.20346	2.68894	2.48287		novel transcript
ENSG00000224621	0.634247	2.77435	12.4002	0.653686	0.634158	2.15647	0	0.837907		novel transcript
ENSG00000285833	0	0	0	0	0	0	0	0		novel transcript, antisense to DISP3
ENSG00000131697	1.9129	1.31817	1.9212	1.21533	1.46723	1.78191	1.57653	1.85209	NPHP4	nephrocystin 4 [Source:HGNC Symbol;Acc:HGNC:19104]
ENSG00000284692	0	0	0	0	0	0	0	0		novel transcript
ENSG00000284745	0	0	0	0	0	0	0	0		novel transcript
ENSG00000280222	0	0	0	0.0549367	0	0.060411	0.055291	0		TEC
ENSG00000285945	0	0	0	0	0	0	0	0		novel transcript, antisense to TTC34
ENSG00000197921	0	0	0	0	0.26056	0	0	0	HES5	hes family bHLH transcription factor 5 [Source:HGNC Symbol;Acc:HGNC:19764]
ENSG00000233755	0	0	0	0	0	0	0	0		novel transcript
ENSG00000233929	7.42001	12.1713	0	15.2948	3.70948	14.7166	11.5451	9.80261	MT1XP1	metallothionein 1X pseudogene 1 [Source:HGNC Symbol;Acc:HGNC:7442]
ENSG00000271742	0	0	0	0	0	0	0	0		novel transcript
ENSG00000234166	0	0	0	0	0	0	0	0	ARHGEF19-AS1	ARHGEF19 antisense RNA 1 [Source:HGNC Symbol;Acc:HGNC:39996]
ENSG00000235282	0	0	0	0	0	0	0	0	DYNLL1P3	dynein light chain LC8-type 1 pseudogene 3 [Source:HGNC Symbol;Acc:HGNC:49654]
ENSG00000055070	76.9806	78.454	62.2365	73.4157	77.8428	80.5665	77.8893	92.6158	SZRD1	SUZ RNA binding domain containing 1 [Source:HGNC Symbol;Acc:HGNC:30232]
ENSG00000175087	9.91205	9.01906	10.7251	12.9453	11.2724	9.77601	9.96779	12.795	PDIK1L	PDLIM1 interacting kinase 1 like [Source:HGNC Symbol;Acc:HGNC:18981]
ENSG00000157191	26.1747	24.7889	13.773	35.1733	33.246	25.336	28.2551	30.526	NECAP2	NECAP endocytosis associated 2 [Source:HGNC Symbol;Acc:HGNC:25528]
ENSG00000230035	0	0	0	0	0	0	0	0	IGSF21-AS1	IGSF21 antisense RNA 1 [Source:HGNC Symbol;Acc:HGNC:41190]
ENSG00000225643	0.714348	0	3.49158	0	0	0	0	0		novel transcript
ENSG00000284666	0	0	0	0	0	0	0	0		novel transcript
ENSG00000228943	0	0	0	0	0	0	0	0		NADH dehydrogenase (ubiquinone) 1 alpha subcomplex, 4, 9kDa (NDUFA4) pseudogene
ENSG00000234397	0	0	0	0	0	0	0.727436	0	PPIAP34	peptidylprolyl isomerase A pseudogene 34 [Source:HGNC Symbol;Acc:HGNC:53658]
ENSG00000284309	0	0	0	0	0	0	0	0.242201		novel transcript
ENSG00000162511	55.5811	34.8323	31.3463	37.0147	53.0083	57.1781	55.8801	58.531	LAPTM5	lysosomal protein transmembrane 5 [Source:HGNC Symbol;Acc:HGNC:29612]
ENSG00000158014	1.18873	1.19162	0.968378	2.14404	0.693331	1.23498	1.23307	1.76675	SLC30A2	solute carrier family 30 member 2 [Source:HGNC Symbol;Acc:HGNC:11013]
ENSG00000204138	20.3236	20.1625	25.5834	17.9819	15.4174	17.5827	19.6631	19.6233	PHACTR4	phosphatase and actin regulator 4 [Source:HGNC Symbol;Acc:HGNC:25793]
ENSG00000233419	0	0	0	0	0	0	0	0	IFITM3P7	IFITM3 pseudogene 7 [Source:HGNC Symbol;Acc:HGNC:54546]
ENSG00000235263	50.1951	85.2681	50.0213	84.3809	78.4492	76.2197	80.881	96.2504		novel transcript
ENSG00000228176	0	0	0	0	0	0	0	0		novel transcript
ENSG00000231251	0	0	0	0	0	0	0	0		family with sequence similarity 32, member A (FAM32A) pseudogene
ENSG00000142675	5.1406	4.28763	1.2776	3.77157	3.92025	3.65366	3.88627	4.25894	CNKSR1	connector enhancer of kinase suppressor of Ras 1 [Source:HGNC Symbol;Acc:HGNC:19700]
ENSG00000197245	0	0.134802	0	0	0	0.139707	0	0	FAM110D	family with sequence similarity 110 member D [Source:HGNC Symbol;Acc:HGNC:25860]
ENSG00000130772	15.7376	16.6488	13.3777	24.1536	24.1162	20.1627	22.8899	23.8419	MED18	mediator complex subunit 18 [Source:HGNC Symbol;Acc:HGNC:25944]
ENSG00000215899	0	0	0	0.529963	0.257065	0	0	0.169829	EEF1A1P46	eukaryotic translation elongation factor 1 alpha 1 pseudogene 46 [Source:HGNC Symbol;Acc:HGNC:56203]
ENSG00000271398	0	0	0	0	0	0	0	0		novel transcript
ENSG00000225011	0	0	0	0	0	0	0	0		protein tyrosine phosphatase, receptor type, U (PTPRU) pseudogene
ENSG00000235069	0	0	0	0	0	0	0	0		chromosome 20 open reading frame 52 (C20orf52) pseudogene
ENSG00000284676	0	0	0	0	0	0	0	0		novel transcript
ENSG00000237058	0	0	0	0	0	0	0	0	MMEL1-AS1	MMEL1 antisense RNA 1 [Source:HGNC Symbol;Acc:HGNC:40695]
ENSG00000233399	0	0	0	0	0	0	0	0	LINC01648	long intergenic non-protein coding RNA 1648 [Source:HGNC Symbol;Acc:HGNC:52435]
ENSG00000090020	6.79478	6.15148	14.4279	4.19034	3.11848	5.30224	3.5241	3.53179	SLC9A1	solute carrier family 9 member A1 [Source:HGNC Symbol;Acc:HGNC:11071]
ENSG00000157978	16.1883	16.2277	16.3274	16.6845	16.443	14.7796	16.8587	17.2705	LDLRAP1	low density lipoprotein receptor adaptor protein 1 [Source:HGNC Symbol;Acc:HGNC:18640]
ENSG00000130770	159.722	172.97	52.2983	175.006	164.971	176.979	189.807	181.407	ATP5IF1	ATP synthase inhibitory factor subunit 1 [Source:HGNC Symbol;Acc:HGNC:871]
ENSG00000229044	1.57189	0	0	0	0	0	1.63052	0.519159		novel transcript
ENSG00000162512	14.3579	11.2152	16.7092	12.7343	12.6957	10.9591	14.1842	13.323	SDC3	syndecan 3 [Source:HGNC Symbol;Acc:HGNC:10660]
ENSG00000158006	42.1855	38.8745	38.6613	41.8855	42.9977	38.4343	41.7784	43.1199	PAFAH2	platelet activating factor acetylhydrolase 2 [Source:HGNC Symbol;Acc:HGNC:8579]
ENSG00000214812	3.09722	1.3548	0	0	1.23871	1.40409	0.642547	0.409175		novel ADP-ribosylation factor family domain containing pseudogene
ENSG00000126698	66.3336	67.4516	37.3207	76.1133	74.913	62.6043	65.7137	69.0352	DNAJC8	DnaJ heat shock protein family (Hsp40) member C8 [Source:HGNC Symbol;Acc:HGNC:15470]
ENSG00000229447	0.789543	1.72683	11.5773	2.44123	0	0	0	1.04307		general transcription factor IIA, 2, 12kDa (GTF2A2) pseudogene
ENSG00000229607	0	0	0	0	0.776986	0	0	0		novel transcript
ENSG00000130766	53.4189	49.8068	56.0195	57.8295	61.9811	60.0905	59.443	65.1079	SESN2	sestrin 2 [Source:HGNC Symbol;Acc:HGNC:20746]
ENSG00000168528	185.709	177.398	170.011	252.9	268.53	238.68	266.039	281.389	SERINC2	serine incorporator 2 [Source:HGNC Symbol;Acc:HGNC:23231]
ENSG00000196581	0	0	0	0.0283848	0	0	0	0.0181921	AJAP1	adherens junctions associated protein 1 [Source:HGNC Symbol;Acc:HGNC:30801]
ENSG00000169403	2.95178	2.3313	2.80537	1.69014	2.29551	3.3454	3.31703	2.32894	PTAFR	platelet activating factor receptor [Source:HGNC Symbol;Acc:HGNC:9582]
ENSG00000084628	0.103925	0	0	0	0	0.117783	0.107801	0	NKAIN1	sodium/potassium transporting ATPase interacting 1 [Source:HGNC Symbol;Acc:HGNC:25743]
ENSG00000060688	10.9181	12.9103	9.54502	10.5209	12.1591	10.6638	11.8778	12.02	SNRNP40	small nuclear ribonucleoprotein U5 subunit 40 [Source:HGNC Symbol;Acc:HGNC:30857]
ENSG00000171612	163.365	182.847	116.938	171.96	151.56	154.19	154.549	165.641	SLC25A33	solute carrier family 25 member 33 [Source:HGNC Symbol;Acc:HGNC:29681]
ENSG00000270927	0	0	0	0	0	0	0	0		N(alpha)-acetyltransferase 20, NatB catalytic subunit (NAA20) pseudogene
ENSG00000188910	2.92151	4.31304	1.42797	4.21547	3.06715	2.64888	4.09113	2.99121	GJB3	gap junction protein beta 3 [Source:HGNC Symbol;Acc:HGNC:4285]
ENSG00000230523	0	0	0	0	0	0	0	0	LINC01756	long intergenic non-protein coding RNA 1756 [Source:HGNC Symbol;Acc:HGNC:52545]
ENSG00000116138	7.09159	8.06353	5.12054	7.18436	6.88916	7.7176	6.68735	6.81363	DNAJC16	DnaJ heat shock protein family (Hsp40) member C16 [Source:HGNC Symbol;Acc:HGNC:29157]
ENSG00000158161	5.10241	4.28763	8.13813	5.757	4.67207	5.78282	5.45985	6.24413	EYA3	EYA transcriptional coactivator and phosphatase 3 [Source:HGNC Symbol;Acc:HGNC:3521]
ENSG00000142684	64.104	67.0088	34.558	87.9297	62.6811	66.776	72.8509	75.3475	ZNF593	zinc finger protein 593 [Source:HGNC Symbol;Acc:HGNC:30943]
ENSG00000121769	5.67646	3.77851	2.41263	8.90285	9.62395	7.55228	9.98429	8.96644	FABP3	fatty acid binding protein 3 [Source:HGNC Symbol;Acc:HGNC:3557]
ENSG00000142627	28.7456	39.7266	37.8744	21.2968	20.7439	21.1526	18.582	21.1344	EPHA2	EPH receptor A2 [Source:HGNC Symbol;Acc:HGNC:3386]
ENSG00000284668	0	0	0	0	0	0	0	0	LINC02780	long intergenic non-protein coding RNA 2780 [Source:HGNC Symbol;Acc:HGNC:54300]
ENSG00000233234	0	0	0	0	0	0	0	0		novel transcript
ENSG00000142632	2.09496	1.4941	1.78081	2.15917	1.82145	1.34201	1.51171	2.64733	ARHGEF19	Rho guanine nucleotide exchange factor 19 [Source:HGNC Symbol;Acc:HGNC:26604]
ENSG00000234593	0	0	0	0	0	0	0	0	KAZN-AS1	KAZN antisense RNA 1 [Source:HGNC Symbol;Acc:HGNC:53610]
ENSG00000270605	0.354787	0.581971	0	0	0.532105	0.201049	0	0.234355		novel transcript
ENSG00000189337	0.0497879	0.027223	0.121676	0.0256569	0.0497809	0.112854	0.0258224	0.0328875	KAZN	kazrin, periplakin interacting protein [Source:HGNC Symbol;Acc:HGNC:29173]
ENSG00000235084	5.40316	10.9733	11.3183	9.54645	10.033	9.62292	8.00668	10.7072	CHCHD2P6	coiled-coil-helix-coiled-coil-helix domain containing 2 pseudogene 6 [Source:HGNC Symbol;Acc:HGNC:39590]
ENSG00000235143	0	0	0	0	0	0	0	0		novel transcript
ENSG00000225478	0	0	0	0	0	0	0	0		MT-ND1 (MT-ND1) pseudogene
ENSG00000028137	20.1831	18.7757	25.4438	24.8491	25.8417	26.8077	32.209	27.4482	TNFRSF1B	TNF receptor superfamily member 1B [Source:HGNC Symbol;Acc:HGNC:11917]
ENSG00000204464	0	0	0	0	0	0	0	0	TMEM51-AS2	TMEM51 antisense RNA 2 [Source:HGNC Symbol;Acc:HGNC:32332]
ENSG00000233372	0	0	0	0	0	0	0	0		novel transcript
ENSG00000283259	0	0	0	0	0	0	0	0		novel transcript, antisense to TTC34
ENSG00000284543	0.0700711	0.0383135	0	0	0.0350306	0.0397076	0.0363423	0	LINC01226	long intergenic non-protein coding RNA 1226 [Source:HGNC Symbol;Acc:HGNC:49678]
ENSG00000130939	16.9583	18.7491	20.2657	14.5137	16.6571	18.9657	18.4432	18.752	UBE4B	ubiquitination factor E4B [Source:HGNC Symbol;Acc:HGNC:12500]
ENSG00000175147	0	0	0	0.118802	0	0.0326602	0	0.0380708	TMEM51-AS1	TMEM51 antisense RNA 1 [Source:HGNC Symbol;Acc:HGNC:26301]
ENSG00000127472	0.206481	0	0	0.106405	0	0	0.428364	0.204588	PLA2G5	phospholipase A2 group V [Source:HGNC Symbol;Acc:HGNC:9038]
ENSG00000060656	27.3153	27.7817	27.7623	20.1165	23.6975	21.8285	30.5837	30.6632	PTPRU	protein tyrosine phosphatase receptor type U [Source:HGNC Symbol;Acc:HGNC:9683]
ENSG00000163867	3.85851	2.87873	2.4676	2.63879	2.92052	3.47392	3.96501	3.23953	ZMYM6	zinc finger MYM-type containing 6 [Source:HGNC Symbol;Acc:HGNC:13050]
ENSG00000232768	0	0	0	0	0	0	0	0		ribosomal protein S29 (RPS29) pseudogene
ENSG00000230214	0	0	0	0	0	0	0	0	FTLP18	ferritin light chain pseudogene 18 [Source:HGNC Symbol;Acc:HGNC:37968]
ENSG00000189280	0	0	0	0	0	0	0	0	GJB5	gap junction protein beta 5 [Source:HGNC Symbol;Acc:HGNC:4287]
ENSG00000134698	18.4995	18.1972	22.9462	18.9228	18.1251	19.3861	20.7324	19.4045	AGO4	argonaute RISC component 4 [Source:HGNC Symbol;Acc:HGNC:18424]
ENSG00000134690	0.71702	0.313642	0.700927	1.47799	0.430152	0.650109	1.04127	0.47363	CDCA8	cell division cycle associated 8 [Source:HGNC Symbol;Acc:HGNC:14629]
ENSG00000272420	0	0.66428	2.96907	0	1.21472	0	0	0.401251		novel transcript, sense intronic to MORN1
ENSG00000132881	2.63047	3.35601	2.14286	4.97034	2.41093	3.22968	3.41072	5.2127	CPLANE2	ciliogenesis and planar polarity effector complex subunit 2 [Source:HGNC Symbol;Acc:HGNC:28127]
ENSG00000273274	0.0268904	0	0	0	0	0	0	0	ZBTB8B	zinc finger and BTB domain containing 8B [Source:HGNC Symbol;Acc:HGNC:37057]
ENSG00000272510	3.98879	5.45248	9.74816	1.02776	4.98528	2.26035	5.17194	1.9761		novel transcript, antisense to DNAJC16
ENSG00000236648	0	0	0	0	0	0	0	0	LINC02810	long intergenic non-protein coding RNA 2810 [Source:HGNC Symbol;Acc:HGNC:54342]
ENSG00000232273	1.29711	0	0	0.668431	0.648462	0	2.01822	0.428404	FTH1P1	ferritin heavy chain 1 pseudogene 1 [Source:HGNC Symbol;Acc:HGNC:3979]
ENSG00000009709	0	0	0	0	0	0	0	0	PAX7	paired box 7 [Source:HGNC Symbol;Acc:HGNC:8621]
ENSG00000287396	0	0	0	0	0	0	0	0		novel transcript
ENSG00000223589	0	0	0	0	0	0	0	0		FK506 binding protein 3, 25kDa (FKBP3) pseudogene
ENSG00000158008	0	0	0	0.0782926	0.0759537	0	0	0	EXTL1	exostosin like glycosyltransferase 1 [Source:HGNC Symbol;Acc:HGNC:3515]
ENSG00000130940	4.90031	6.02447	6.84332	4.45448	5.14308	5.45028	4.89364	5.93099	CASZ1	castor zinc finger 1 [Source:HGNC Symbol;Acc:HGNC:26002]
ENSG00000116771	87.8462	81.6797	65.9315	81.2319	76.0186	71.5117	72.3892	75.4793	AGMAT	agmatinase [Source:HGNC Symbol;Acc:HGNC:18407]
ENSG00000237301	0	0	0	0	0	0	0	0		novel transcript
ENSG00000163879	9.9111	9.82229	6.05541	10.2947	9.44519	8.51232	9.87916	10.792	DNALI1	dynein axonemal light intermediate chain 1 [Source:HGNC Symbol;Acc:HGNC:14353]
ENSG00000227527	1.56595	0	2.55133	0.537981	0	0.591589	0.54145	1.03439		novel transcript
ENSG00000116954	19.558	20.2078	15.8227	19.4624	19.4204	18.8794	19.9377	21.517	RRAGC	Ras related GTP binding C [Source:HGNC Symbol;Acc:HGNC:19902]
ENSG00000228589	5.57318	8.86488	0	3.65527	10.6382	3.44529	5.25548	8.0321	SPCS2P4	signal peptidase complex subunit 2 pseudogene 4 [Source:HGNC Symbol;Acc:HGNC:45237]
ENSG00000163873	0	0	0	0	0	0	0	0	GRIK3	glutamate ionotropic receptor kainate type subunit 3 [Source:HGNC Symbol;Acc:HGNC:4581]
ENSG00000117215	0	0	0	0	0	0	0	0	PLA2G2D	phospholipase A2 group IID [Source:HGNC Symbol;Acc:HGNC:9033]
ENSG00000196449	52.464	59.0059	48.3663	58.4978	58.2437	52.2657	49.3853	60.4309	YRDC	yrdC N6-threonylcarbamoyltransferase domain containing [Source:HGNC Symbol;Acc:HGNC:28905]
ENSG00000230163	0	0	0	0	0	0	0.497081	0.316543		novel transcript
ENSG00000227538	0	0	0	0	0	0	0	0	HNRNPFP1	heterogeneous nuclear ribonucleoprotein F pseudogene 1 [Source:HGNC Symbol;Acc:HGNC:48812]
ENSG00000236500	0	0	0	0	0	0	0	0	CD24P1	CD24 molecule pseudogene 1 [Source:HGNC Symbol;Acc:HGNC:1646]
ENSG00000044012	46.8419	56.2219	27.921	47.6888	55.9739	51.7934	59.2547	59.2417	GUCA2B	guanylate cyclase activator 2B [Source:HGNC Symbol;Acc:HGNC:4683]
ENSG00000179051	22.5001	26.4553	24.8065	17.7846	15.3081	18.5981	19.9174	20.7293	RCC2	regulator of chromosome condensation 2 [Source:HGNC Symbol;Acc:HGNC:30297]
ENSG00000215895	2.99261	3.4651	0	2.54004	2.28814	2.59363	2.92162	2.55818	HSPA5P1	HSPA5 pseudogene 1 [Source:HGNC Symbol;Acc:HGNC:54532]
ENSG00000284650	0	0	0	0	0	0	0	0		novel transcript
ENSG00000237329	0	0	0	0	0	0	0	0		TAF9 RNA polymerase II, TATA box binding protein (TBP)-associated factor, 32kDa (TAF9) pseudogene
ENSG00000236948	0	0	0	0	0	0	0	0		novel transcript
ENSG00000126067	87.7053	84.8284	65.1779	103.509	92.8738	86.5332	86.392	92.5132	PSMB2	proteasome 20S subunit beta 2 [Source:HGNC Symbol;Acc:HGNC:9539]
ENSG00000274944	0	0	0	0	0	0	0	0		novel protein
ENSG00000132906	3.4706	3.86692	2.8806	4.7243	4.45222	2.82018	3.87174	3.71993	CASP9	caspase 9 [Source:HGNC Symbol;Acc:HGNC:1511]
ENSG00000197312	17.1127	19.4264	23.4034	13.4323	11.4446	16.1194	14.2242	16.0013	DDI2	DNA damage inducible 1 homolog 2 [Source:HGNC Symbol;Acc:HGNC:24578]
ENSG00000284748	0	0	0	0	0	0	0	0		novel transcript
ENSG00000272078	0.0435479	0	0	0	0.0435418	0	0.0903442	0		novel transcript, antisense to CASZ1
ENSG00000173660	172.644	175.572	71.6827	216.386	207.349	168.547	189.491	197.489	UQCRH	ubiquinol-cytochrome c reductase hinge protein [Source:HGNC Symbol;Acc:HGNC:12590]
ENSG00000224592	0	0	0	0	0.504359	0	0.523243	0	MIR3659HG	MIR3659 host gene [Source:HGNC Symbol;Acc:HGNC:54306]
ENSG00000233728	0	0	2.40919	0	0	0	0	0		novel transcript
ENSG00000230451	0	0	0	0	0	0	0	0	RPS29P6	ribosomal protein S29 pseudogene 6 [Source:HGNC Symbol;Acc:HGNC:35718]
ENSG00000231606	0	0	0	0	0	0	0	0		novel transcript
ENSG00000215900	0	0	0	0	0	0	0	0	SELENOWP1	selenoprotein W pseudogene 1 [Source:HGNC Symbol;Acc:HGNC:10753]
ENSG00000284632	0	0	0	0	0	0	0	0.183799		novel transcript
ENSG00000241014	0	0.399906	0	0.18845	0	0	0.189665	0	GPR199P	G protein-coupled receptor 199, pseudogene [Source:HGNC Symbol;Acc:HGNC:55170]
ENSG00000054118	117.252	110.555	120.766	112.859	111.388	109.442	103.578	119.267	THRAP3	thyroid hormone receptor associated protein 3 [Source:HGNC Symbol;Acc:HGNC:22964]
ENSG00000254553	0	0	0	0	0	0	0	0		novel transcript
ENSG00000284653	0	0	0	0	0	0	0	0		novel transcript
ENSG00000237749	0	0	0	1.40555	0	0	0	1.80167		ribosomal protein S27 (metallopanstimulin 1) (RPS27) pseudogene
ENSG00000276747	0	0	0	0	0	0	0	0	PADI6	peptidyl arginine deiminase 6 [Source:HGNC Symbol;Acc:HGNC:20449]
ENSG00000284705	0	0	0	0	0	0	0	0		novel transcript
ENSG00000228776	0	0	0	0	0	0	0	0		ribosomal protein L21 (RPL21) pseudogene
ENSG00000159339	0	0	0	0	0	0	0	0	PADI4	peptidyl arginine deiminase 4 [Source:HGNC Symbol;Acc:HGNC:18368]
ENSG00000197982	59.8506	58.0089	36.2836	64.8728	62.9348	58.5421	55.9868	66.4016	C1orf122	chromosome 1 open reading frame 122 [Source:HGNC Symbol;Acc:HGNC:24789]
ENSG00000261781	0	0	0	0	0	0	0	0	LINC01654	long intergenic non-protein coding RNA 1654 [Source:HGNC Symbol;Acc:HGNC:52442]
ENSG00000183317	1.52369	1.06454	1.86186	1.3959	1.90434	1.87078	1.53661	1.98499	EPHA10	EPH receptor A10 [Source:HGNC Symbol;Acc:HGNC:19987]
ENSG00000183386	4.82078	6.96633	5.04919	3.01661	2.92649	3.70747	3.92903	5.23148	FHL3	four and a half LIM domains 3 [Source:HGNC Symbol;Acc:HGNC:3704]
ENSG00000284743	0.511914	0	0	1.58281	0.511842	1.16036	0	0.676293		novel transcript
ENSG00000158315	0.244183	0.133514	0	0.629167	0	0	0.379935	0.241943	RHBDL2	rhomboid like 2 [Source:HGNC Symbol;Acc:HGNC:16083]
ENSG00000204084	6.3365	5.45052	6.60975	5.69446	4.8676	5.34232	5.61095	5.5893	INPP5B	inositol polyphosphate-5-phosphatase B [Source:HGNC Symbol;Acc:HGNC:6077]
ENSG00000186973	0	0	0	0	0	0	0	0	FAM183A	family with sequence similarity 183 member A [Source:HGNC Symbol;Acc:HGNC:34347]
ENSG00000146463	11.6538	11.5986	14.5069	13.2705	11.3903	11.9217	10.4585	12.1668	ZMYM4	zinc finger MYM-type containing 4 [Source:HGNC Symbol;Acc:HGNC:13055]
ENSG00000183520	19.6956	19.976	10.4747	23.5598	20.203	21.7437	18.1013	21.7058	UTP11	UTP11 small subunit processome component [Source:HGNC Symbol;Acc:HGNC:24329]
ENSG00000271741	0	0	0	0	0	0	0	0		novel transcript, ZMYM6-ZMYM6NB readthrough
ENSG00000214141	0	0	0	0	0	0	0	0	ACTN4P2	actinin alpha 4 pseudogene 2 [Source:HGNC Symbol;Acc:HGNC:44032]
ENSG00000142686	9.61875	11.3849	8.29664	12.0129	13.8038	10.2602	12.7947	13.0064	C1orf216	chromosome 1 open reading frame 216 [Source:HGNC Symbol;Acc:HGNC:26800]
ENSG00000224751	0.26298	0.287585	0	0.271041	0.262943	0	0	0.173712	SHMT1P1	serine hydroxymethyltransferase 1 (soluble) pseudogene 1 [Source:HGNC Symbol;Acc:HGNC:10851]
ENSG00000117148	0	0	0	0	0.374167	0	0	0.123596	ACTL8	actin like 8 [Source:HGNC Symbol;Acc:HGNC:24018]
ENSG00000230585	0	0	0	0	0	0	0	0	PHB1P12	PHB1 pseudogene 12 [Source:HGNC Symbol;Acc:HGNC:39291]
ENSG00000117000	18.1041	20.4034	26.7902	16.8901	16.6623	18.6359	14.6444	17.8467	RLF	RLF zinc finger [Source:HGNC Symbol;Acc:HGNC:10025]
ENSG00000284989	0	0	0	0	0	0	0	0		novel transcript
ENSG00000231630	0	0	0	0	0	0	0	0		novel transcript
ENSG00000092853	0.0719488	0.196701	0	0.222462	0.143877	0	0.149264	0.166341	CLSPN	claspin [Source:HGNC Symbol;Acc:HGNC:19715]
ENSG00000255811	0	0	0	0	0	0	0.639104	0.406983		novel transcript, antisense to GJB4 and GJB3
ENSG00000134697	31.3991	33.746	24.9429	35.4553	31.4547	28.9861	29.7055	30.8137	GNL2	G protein nucleolar 2 [Source:HGNC Symbol;Acc:HGNC:29925]
ENSG00000187513	0.402133	0	0	0.207229	0	0	0	0	GJA4	gap junction protein alpha 4 [Source:HGNC Symbol;Acc:HGNC:4278]
ENSG00000238145	0	0	0	0	0	0	0	0	TUBAP8	tubulin alpha pseudogene 8 [Source:HGNC Symbol;Acc:HGNC:54875]
ENSG00000225142	0	0	0	0	0	0	0	0		ribosomal protein L21 (RPL21) pseudogene
ENSG00000230138	0	0	0	0	0	0	0	0	LINC02812	long intergenic non-protein coding RNA 2812 [Source:HGNC Symbol;Acc:HGNC:54344]
ENSG00000223390	0	0	0	0.466673	0.452732	1.02635	0	0.299095		novel transcript
ENSG00000284720	0	0	0	0	0	0	0	0		novel transcript
ENSG00000225671	0	0	0	0	0	0	0	0	FCF1P6	FCF1 pseudogene 6 [Source:HGNC Symbol;Acc:HGNC:44618]
ENSG00000116151	0.669548	0.732191	0.595018	0.595969	0.578165	0.413909	0.694519	0.784027	MORN1	MORN repeat containing 1 [Source:HGNC Symbol;Acc:HGNC:25852]
ENSG00000226147	0.265204	0.580033	1.29626	0	0	0.601138	0	0.525544	TUBBP10	tubulin beta class I pseudogene 10 [Source:HGNC Symbol;Acc:HGNC:42344]
ENSG00000006555	4.291	5.86558	5.51933	6.40101	6.37914	5.11917	7.32078	6.41477	TTC22	tetratricopeptide repeat domain 22 [Source:HGNC Symbol;Acc:HGNC:26067]
ENSG00000236111	0.506652	0.554055	0	0	1.01316	0	0	0	RPL6P1	ribosomal protein L6 pseudogene 1 [Source:HGNC Symbol;Acc:HGNC:35972]
ENSG00000066056	0.463128	0.337639	0.251518	0	0.102903	0.174962	0.213511	0.271929	TIE1	tyrosine kinase with immunoglobulin like and EGF like domains 1 [Source:HGNC Symbol;Acc:HGNC:11809]
ENSG00000214114	7.34107	7.75577	6.08161	9.61788	8.70852	5.49967	9.16365	11.9174	MYCBP	MYC binding protein [Source:HGNC Symbol;Acc:HGNC:7554]
ENSG00000116544	0.0853613	0	0	0.263933	0	0	0.17709	0.112771	DLGAP3	DLG associated protein 3 [Source:HGNC Symbol;Acc:HGNC:30368]
ENSG00000231900	0	0	0	0	0	0	0	0	GOT2P1	GOT2 pseudogene 1 [Source:HGNC Symbol;Acc:HGNC:4434]
ENSG00000236723	0.562397	1.53754	0	0.579634	1.40579	2.54957	0.291686	1.48597		novel transcript, antisense to CPT2
ENSG00000232467	0	0	0	0	0.574013	0	0.595505	0	TMA16P2	translation machinery associated 16 homolog pseudogene 2 [Source:HGNC Symbol;Acc:HGNC:43781]
ENSG00000117016	1.99632	1.81924	2.32323	2.00852	2.28118	1.66996	1.87356	2.35477	RIMS3	regulating synaptic membrane exocytosis 3 [Source:HGNC Symbol;Acc:HGNC:21292]
ENSG00000121310	70.7533	73.1994	59.8966	61.3981	57.2982	71.4024	73.3921	73.0882	ECHDC2	enoyl-CoA hydratase domain containing 2 [Source:HGNC Symbol;Acc:HGNC:23408]
ENSG00000169213	42.1704	42.9273	58.3257	49.8905	48.0491	45.7744	46.8237	51.9665	RAB3B	RAB3B, member RAS oncogene family [Source:HGNC Symbol;Acc:HGNC:9778]
ENSG00000163866	16.2218	17.557	10.6044	21.5007	18.9228	16.1531	19.0773	18.4101	SMIM12	small integral membrane protein 12 [Source:HGNC Symbol;Acc:HGNC:25154]
ENSG00000225779	0	0	0	0	0	0	0	0.615975		novel pseudogene
ENSG00000284601	0	0	0	0	0	0	0	0		novel transcript
ENSG00000237130	0	0	0	0	0	0	0	0	MRPS6P2	mitochondrial ribosomal protein S6 pseudogene 2 [Source:HGNC Symbol;Acc:HGNC:29781]
ENSG00000143001	2.19764	1.50204	0	3.68063	4.39467	1.24535	3.70436	3.62915	TMEM61	transmembrane protein 61 [Source:HGNC Symbol;Acc:HGNC:27296]
ENSG00000227416	0	0	0	0	0	0	0	0		novel pseudogene
ENSG00000232335	0	0	0	0	0	0	0	0		novel transcript
ENSG00000260971	0.13139	0	0	0.090278	0.087581	0.049637	0	0.0867901		novel transcript
ENSG00000259832	0	0	0	0	0	0	0	0	CYP4A26P	cytochrome P450 family 4 subfamily A member 26, pseudogene [Source:HGNC Symbol;Acc:HGNC:39980]
ENSG00000284696	0	0	0	0	0	0	0	0	LINC02808	long intergenic non-protein coding RNA 2808 [Source:HGNC Symbol;Acc:HGNC:54340]
ENSG00000238242	0	0	0	0	0	0	0	0	LINC02778	long intergenic non-protein coding RNA 2778 [Source:HGNC Symbol;Acc:HGNC:54298]
ENSG00000285839	0	0	0	0	0	0	0.360421	0		novel transcript
ENSG00000237290	0	0	0	0	0	0	0	0	LINC01343	long intergenic non-protein coding RNA 1343 [Source:HGNC Symbol;Acc:HGNC:50553]
ENSG00000232762	0	0	0	0	0	0	0	0		novel transcript
ENSG00000117419	29.2378	26.1476	15.1385	27.4525	27.8711	31.1709	29.9427	30.77	ERI3	ERI1 exoribonuclease family member 3 [Source:HGNC Symbol;Acc:HGNC:17276]
ENSG00000162384	11.7206	13.7387	5.61644	16.4223	16.238	14.7595	15.3362	17.5588	CZIB	CXXC motif containing zinc binding protein [Source:HGNC Symbol;Acc:HGNC:26059]
ENSG00000162391	0.515997	0.188091	0	0.531812	0.171975	0.974677	0.713656	0.454458	FAM151A	family with sequence similarity 151 member A [Source:HGNC Symbol;Acc:HGNC:25032]
ENSG00000174348	0	0.231054	0	0.290349	0	0.239461	0.146111	0.0930438	PODN	podocan [Source:HGNC Symbol;Acc:HGNC:23174]
ENSG00000117859	54.8126	54.6887	56.4715	64.4541	61.4875	60.1805	58.982	62.5407	OSBPL9	oxysterol binding protein like 9 [Source:HGNC Symbol;Acc:HGNC:16386]
ENSG00000228121	0.421282	0	0	0.434194	0	0.477461	0.436995	0.556558	PHB1P3	PHB1 pseudogene 3 [Source:HGNC Symbol;Acc:HGNC:8915]
ENSG00000253313	13.375	14.6264	7.75625	10.9812	11.3332	9.24931	12.9333	10.9313	C1orf210	chromosome 1 open reading frame 210 [Source:HGNC Symbol;Acc:HGNC:28755]
ENSG00000162396	3.51474	5.12477	3.57901	3.92434	4.24638	3.98343	3.1901	4.54661	PARS2	prolyl-tRNA synthetase 2, mitochondrial [Source:HGNC Symbol;Acc:HGNC:30563]
ENSG00000203995	1.83761	1.84878	2.51492	2.27272	2.35181	2.49919	2.43987	2.23347	ZYG11A	zyg-11 family member A, cell cycle regulator [Source:HGNC Symbol;Acc:HGNC:32058]
ENSG00000284686	0.25991	0.284227	0	0.66969	0	0.294569	0.134802	0.42921		novel transcript
ENSG00000162378	29.3482	31.4503	36.3756	28.2543	27.8306	29.6878	28.1748	29.9122	ZYG11B	zyg-11 family member B, cell cycle regulator [Source:HGNC Symbol;Acc:HGNC:25820]
ENSG00000233079	0	0	0	0	0	0	0	0	LINC01755	long intergenic non-protein coding RNA 1755 [Source:HGNC Symbol;Acc:HGNC:52543]
ENSG00000259818	0	0	0	0	0	0	0	0	CZIB-DT	CZIB divergent transcript [Source:HGNC Symbol;Acc:HGNC:55408]
ENSG00000229444	0	0	0	0	0	0	0	0	ST3GAL3-AS1	ST3GAL3 antisense RNA 1 [Source:HGNC Symbol;Acc:HGNC:40529]
ENSG00000240563	0	0.098489	0	0	0	0	0	0	L1TD1	LINE1 type transposase domain containing 1 [Source:HGNC Symbol;Acc:HGNC:25595]
ENSG00000234318	0	0	0	0	0	0	0	0		novel transcript
ENSG00000284773	0.436333	0.715734	0.533174	0.449706	0.654407	0.247259	0.565758	0.360276		novel protein
ENSG00000234481	0	0	0	0	0	0	0	0		novel transcript
ENSG00000117862	8.67394	11.1981	4.12186	10.8023	10.3591	9.69409	8.74752	9.70849	TXNDC12	thioredoxin domain containing 12 [Source:HGNC Symbol;Acc:HGNC:24626]
ENSG00000235612	0	0	0	0	0	0	0	0		novel transcript
ENSG00000228369	0	0	0	0	0	0	0	0	TXNDC12-AS1	TXNDC12 antisense RNA 1 [Source:HGNC Symbol;Acc:HGNC:30008]
ENSG00000183431	34.6448	37.7893	20.7881	43.6516	39.3354	35.3483	34.5583	40.1507	SF3A3	splicing factor 3a subunit 3 [Source:HGNC Symbol;Acc:HGNC:10767]
ENSG00000227485	0	0	0	0	0	0	0	0		novel transcript
ENSG00000224609	0	0.0995413	0.222455	0.0938148	0	0.154745	0	0.0901902	FGGY-DT	FGGY divergent transcript [Source:HGNC Symbol;Acc:HGNC:55265]
ENSG00000235545	1.68582	2.76531	1.37332	0.579162	0.842789	0.95531	0.291448	0.185595	DOCK7-DT	DOCK7 divergent transcript [Source:HGNC Symbol;Acc:HGNC:55670]
ENSG00000236646	1.27789	2.7949	0	0	0	0	0	0	LAMTOR5P1	late endosomal/lysosomal adaptor, MAPK and MTOR activator 5 pseudogene 1 [Source:HGNC Symbol;Acc:HGNC:31854]
ENSG00000232198	0	0	0	0	0	0	0	0	MTCO2P34	MT-CO2 pseudogene 34 [Source:HGNC Symbol;Acc:HGNC:52316]
ENSG00000238063	0	0	0	0	0	0	0	0	LINC01685	long intergenic non-protein coding RNA 1685 [Source:HGNC Symbol;Acc:HGNC:52473]
ENSG00000227104	0	0	0	0	0	0	0	0	PIGQP1	phosphatidylinositol glycan anchor biosynthesis class Q pseudogene 1 [Source:HGNC Symbol;Acc:HGNC:45157]
ENSG00000243725	1.28595	1.51444	0.96699	1.42731	2.17592	1.23321	1.64174	2.35229	TTC4	tetratricopeptide repeat domain 4 [Source:HGNC Symbol;Acc:HGNC:12394]
ENSG00000171872	0	0	0	0	0	0	0	0	KLF17	Kruppel like factor 17 [Source:HGNC Symbol;Acc:HGNC:18830]
ENSG00000162407	73.8883	76.2925	58.8587	55.7825	57.7151	59.3384	60.4191	58.923	PLPP3	phospholipid phosphatase 3 [Source:HGNC Symbol;Acc:HGNC:9229]
ENSG00000285079	0	0	0	0	0	0	0	0		novel transcript
ENSG00000169218	0	0	0	0	0	0	0	0	RSPO1	R-spondin 1 [Source:HGNC Symbol;Acc:HGNC:21679]
ENSG00000163877	17.1369	19.9939	16.5163	15.9208	16.1691	13.1988	14.6464	18.574	SNIP1	Smad nuclear interacting protein 1 [Source:HGNC Symbol;Acc:HGNC:30587]
ENSG00000228929	0.758308	0.829256	0	0	0.758202	0	1.57318	0.500903	RPS13P2	ribosomal protein S13 pseudogene 2 [Source:HGNC Symbol;Acc:HGNC:36364]
ENSG00000224570	0	0	0	0	0	0	0	0		UDP-N-acetyl-alpha-D-galactosamine:polypeptide N-acetylgalactosaminyltransferase 11 (GalNAc-T11) (GALNT11) pseudogene
ENSG00000224980	0	0	0	0	0	0	0	0	RPL23AP85	ribosomal protein L23a pseudogene 85 [Source:HGNC Symbol;Acc:HGNC:51576]
ENSG00000278967	13.2777	14.7274	12.9797	8.21078	7.20687	10.7488	6.49294	7.01649		novel transcript
ENSG00000157184	35.9086	38.1836	31.0909	40.7806	40.3145	41.0846	39.6956	39.2389	CPT2	carnitine palmitoyltransferase 2 [Source:HGNC Symbol;Acc:HGNC:2330]
ENSG00000198815	16.9113	19.2048	24.2107	16.3467	14.2075	16.2177	14.0128	16.0622	FOXJ3	forkhead box J3 [Source:HGNC Symbol;Acc:HGNC:29178]
ENSG00000134744	7.54002	7.96595	8.745	7.66135	7.15562	8.13511	7.22469	8.48387	TUT4	terminal uridylyl transferase 4 [Source:HGNC Symbol;Acc:HGNC:28981]
ENSG00000233910	0	0	0	0	0	0	0	0	GTF2F2P2	general transcription factor IIF subunit 2 pseudogene 2 [Source:HGNC Symbol;Acc:HGNC:39092]
ENSG00000287703	0	0	0	0	0	0	0	0		novel transcript
ENSG00000283039	0	0	0	0	0	0	0	0	KLF18	Kruppel like factor 18 [Source:HGNC Symbol;Acc:HGNC:51793]
ENSG00000229032	0	0	0	0	0	0	0	0		40s ribosomal protein S26 (RPS26) pseudogene
ENSG00000229294	0	0	0	0	0	0	0	0		novel transcript
ENSG00000232993	0	0	0	0	0	0	0	0		novel transcript
ENSG00000234088	0	0	0	0	0	0	0	0	RPS15AP7	ribosomal protein S15a pseudogene 7 [Source:HGNC Symbol;Acc:HGNC:35648]
ENSG00000236973	0	0	0	0	0	0	0	0	GAPDHP51	glyceraldehyde 3 phosphate dehydrogenase pseudogene 51 [Source:HGNC Symbol;Acc:HGNC:38557]
ENSG00000277397	0	0	0	0	0	0	0	0		carnitine palmitoyltransferase 2 (CPT2) pseudogene
ENSG00000271200	0	0	0	0.832799	0.80792	0.915785	0	0	PATJ-DT	PATJ divergent transcript [Source:HGNC Symbol;Acc:HGNC:55256]
ENSG00000235446	0	0	0	0	0	0	0	0	LINC02791	long intergenic non-protein coding RNA 2791 [Source:HGNC Symbol;Acc:HGNC:54315]
ENSG00000261196	0	0	0	0	0	0	0	0	CYP4A43P	cytochrome P450 family 4 subfamily A member 43, pseudogene [Source:HGNC Symbol;Acc:HGNC:42417]
ENSG00000162385	50.6281	48.4442	9.89835	56.0933	52.1396	49.0593	50.1531	59.026	MAGOH	mago homolog, exon junction complex subunit [Source:HGNC Symbol;Acc:HGNC:6815]
ENSG00000234264	0	0	0	0	0	0	0	0	DEPDC1-AS1	DEPDC1 antisense RNA 1 [Source:HGNC Symbol;Acc:HGNC:50592]
ENSG00000242391	0	0	0	0	0	0	0	0.599765		novel transcript, antisense to ZYG11A
ENSG00000223883	0	0	0.274127	0	0.112153	0	0	0.0370466	LINC01707	long intergenic non-protein coding RNA 1707 [Source:HGNC Symbol;Acc:HGNC:52495]
ENSG00000284808	0	0	0	0	0	0	0	0		novel transcript
ENSG00000237227	0	0	0	0	0	0	0	0		ribosomal protein L36 (RPL36) pseudogene
ENSG00000275350	0	0	0	0	0	0	0	0		tubulin, beta 3 class III (TUBB3) pseudogene
ENSG00000116652	0	0.106135	0	0	0	0.219995	0	0.12822	DLEU2L	deleted in lymphocytic leukemia 2 like [Source:HGNC Symbol;Acc:HGNC:13225]
ENSG00000123080	0.685945	0.250041	0.558791	1.29611	0.57154	0.647847	0.948704	0.679654	CDKN2C	cyclin dependent kinase inhibitor 2C [Source:HGNC Symbol;Acc:HGNC:1789]
ENSG00000285778	0	0	0	0	0	0	0	0		novel transcript
ENSG00000233407	0	0	0	0	0	0	0	0		novel transcript
ENSG00000225675	0	0	0	0	0	0	0	0	LRP8-DT	LRP8 divergent transcript [Source:HGNC Symbol;Acc:HGNC:52561]
ENSG00000237622	0	0	0	0	0	0	0	0	ELOCP18	elongin C pseudogene 18 [Source:HGNC Symbol;Acc:HGNC:38154]
ENSG00000162598	0	0	0	0	0	0	0	0	C1orf87	chromosome 1 open reading frame 87 [Source:HGNC Symbol;Acc:HGNC:28547]
ENSG00000280317	0	0	0	0	0	0	0	0		TEC
ENSG00000162415	0.283044	0.309525	0.553382	0.408406	0.339605	0.577418	0.5872	0.299144	ZSWIM5	zinc finger SWIM-type containing 5 [Source:HGNC Symbol;Acc:HGNC:29299]
ENSG00000162600	14.1056	12.2794	8.61812	15.0161	13.918	12.7262	11.4551	13.4858	OMA1	OMA1 zinc metallopeptidase [Source:HGNC Symbol;Acc:HGNC:29661]
ENSG00000116704	89.1407	100.04	91.2247	85.2694	75.4804	89.1569	78.8845	89.2801	SLC35D1	solute carrier family 35 member D1 [Source:HGNC Symbol;Acc:HGNC:20800]
ENSG00000227644	0	0	0	0	0	0	0	0	HIGD1AP11	HIG1 hypoxia inducible domain family member 1A pseudogene 11 [Source:HGNC Symbol;Acc:HGNC:43006]
ENSG00000157193	0.157884	0.402864	0.428725	0.578573	0.368345	0.258467	0.163773	0.312873	LRP8	LDL receptor related protein 8 [Source:HGNC Symbol;Acc:HGNC:6700]
ENSG00000116205	0.822311	0.806221	0.692978	1.25666	1.21912	0.931967	1.1177	1.4797	TCEANC2	transcription elongation factor A N-terminal and central domain containing 2 [Source:HGNC Symbol;Acc:HGNC:26494]
ENSG00000198841	10.1004	9.49906	7.89897	8.95259	7.0693	8.47101	7.12444	8.13967	KTI12	KTI12 chromatin associated homolog [Source:HGNC Symbol;Acc:HGNC:25160]
ENSG00000116212	47.6728	56.1434	42.0828	55.2141	51.0139	45.7177	51.9317	49.1841	LRRC42	leucine rich repeat containing 42 [Source:HGNC Symbol;Acc:HGNC:28792]
ENSG00000234204	0	0	0	0	0	0	0	0	PIGPP2	phosphatidylinositol glycan anchor biosynthesis class P pseudogene 2 [Source:HGNC Symbol;Acc:HGNC:45154]
ENSG00000233099	0	0	0	0	0	0	0	0		novel transcript
ENSG00000233994	1.13497	1.24116	0	2.33951	0	0	0	1.49941	GDI2P2	GDP dissociation inhibitor 2 pseudogene 2 [Source:HGNC Symbol;Acc:HGNC:37976]
ENSG00000233973	0	0	0	0	0	0	0	0	LINC01360	long intergenic non-protein coding RNA 1360 [Source:HGNC Symbol;Acc:HGNC:50593]
ENSG00000237552	0	0	0	0	0	0	0	0	LINC02567	long intergenic non-protein coding RNA 2567 [Source:HGNC Symbol;Acc:HGNC:53609]
ENSG00000132854	0.151906	0.110746	0	0.156562	0.101257	0.0573878	0.315144	0.200685	KANK4	KN motif and ankyrin repeat domains 4 [Source:HGNC Symbol;Acc:HGNC:27263]
ENSG00000227556	0	0	0	0	0	0	0	0		pseudogene fragment similar to putative dimethyladenosine transferase (HSA9761)
ENSG00000162607	17.1222	17.944	15.2559	20.3124	18.8139	20.8204	17.2058	20.7352	USP1	ubiquitin specific peptidase 1 [Source:HGNC Symbol;Acc:HGNC:12607]
ENSG00000233602	0	0.60955	0	0	0.557321	0.631729	0	0.368192	ERI3-IT1	ERI3 intronic transcript 1 [Source:HGNC Symbol;Acc:HGNC:41431]
ENSG00000233271	0	0	0	0	0	0	0	0		novel transcript
ENSG00000285954	0	0	0	0	0	0	0	0		novel transcript
ENSG00000233333	0	0	0	0	0	0.516566	0	0	RNFT1P2	ring finger protein, transmembrane 1 pseudogene 2 [Source:HGNC Symbol;Acc:HGNC:44388]
ENSG00000154027	0	0	0	0	0.0993039	0.056281	0	0	AK5	adenylate kinase 5 [Source:HGNC Symbol;Acc:HGNC:365]
ENSG00000234108	0	0	0	0	0	0	0	0		cytochrome c oxidase subunit V1a polypeptide 1 (COX6A1) pseudogene
ENSG00000232676	0.306966	1.67843	0	0.949124	0.306923	1.0437	0.318415	0.202768	ADH5P2	ADH5 pseudogene 2 [Source:HGNC Symbol;Acc:HGNC:22976]
ENSG00000225167	0	0	0	0	0	0	0	0	TXNP2	thioredoxin pseudogene 2 [Source:HGNC Symbol;Acc:HGNC:49482]
ENSG00000213579	0	0	0	0	0	0	0	0		ribosomal protein L29 (RPL29) pseudogene
ENSG00000137960	14.936	13.434	11.2314	14.3007	16.171	15.3251	15.6764	15.8206	GIPC2	GIPC PDZ domain containing family member 2 [Source:HGNC Symbol;Acc:HGNC:18177]
ENSG00000237852	0	0	0	0	0.81556	0	0	0		novel transcript
ENSG00000116745	0	0	0	0	0	0	0	0	RPE65	retinoid isomerohydrolase RPE65 [Source:HGNC Symbol;Acc:HGNC:10294]
ENSG00000132855	263.148	277.471	192.106	180.176	187.688	227.943	183.78	211.211	ANGPTL3	angiopoietin like 3 [Source:HGNC Symbol;Acc:HGNC:491]
ENSG00000285407	0.122787	0	0	0.2531	0	0	0	0.081107		novel transcript
ENSG00000272855	0	0	0	0	0	0	0	0		novel transcript
ENSG00000270549	0	0	0	0	0	0	0	0		ubiquitin A-52 residue ribosomal protein fusion product 1 (UBA52) pseudogene
ENSG00000237163	0	0	0	0	0	0	0	0		novel pseudogene
ENSG00000229636	0	0	0	0.715503	0.694128	0.786801	0	0.458573	KRT8P21	keratin 8 pseudogene 21 [Source:HGNC Symbol;Acc:HGNC:33373]
ENSG00000116675	2.33062	2.49444	2.42373	3.32198	2.18155	2.0232	2.26323	2.09633	DNAJC6	DnaJ heat shock protein family (Hsp40) member C6 [Source:HGNC Symbol;Acc:HGNC:15469]
ENSG00000162433	96.0694	98.1368	93.023	85.4053	87.9071	101.346	96.9604	93.0831	AK4	adenylate kinase 4 [Source:HGNC Symbol;Acc:HGNC:363]
ENSG00000213625	79.6528	82.7823	61.5063	81.0076	81.9472	81.7623	76.8829	79.0746	LEPROT	leptin receptor overlapping transcript [Source:HGNC Symbol;Acc:HGNC:29477]
ENSG00000227207	0	1.05394	0	0	0	0	0.999717	0	RPL31P12	ribosomal protein L31 pseudogene 12 [Source:HGNC Symbol;Acc:HGNC:35546]
ENSG00000227016	0	0	0	0	0	0	0	0	LINC02796	long intergenic non-protein coding RNA 2796 [Source:HGNC Symbol;Acc:HGNC:27918]
ENSG00000233664	1.07486	0	0	0	1.07471	0	0	1.42	NDUFS5P3	NADH:ubiquinone oxidoreductase subunit S5 pseudogene 3 [Source:HGNC Symbol;Acc:HGNC:44041]
ENSG00000158966	3.5869	3.22396	4.08279	3.64619	3.24249	3.2299	2.90519	3.01847	CACHD1	cache domain containing 1 [Source:HGNC Symbol;Acc:HGNC:29314]
ENSG00000213703	1.26385	0.691046	0	0.651292	0.631835	1.43238	1.96648	0.834838		ribosomal protein L13a (RPL13A) pseudogene
ENSG00000203965	0.544403	1.19067	0.591315	0.935147	1.20961	0.959776	0.815687	1.39847	EFCAB7	EF-hand calcium binding domain 7 [Source:HGNC Symbol;Acc:HGNC:29379]
ENSG00000223479	0	0	0	0	0	0	0	0	LINC02238	long intergenic non-protein coding RNA 2238 [Source:HGNC Symbol;Acc:HGNC:53116]
ENSG00000233674	1.27317	0	0	0	0	0	1.32066	0		SMT3 suppressor of mif two 3 (yeast) family pseudogene
ENSG00000153898	0.100241	0.10962	0	0.206627	0.100227	0.113608	0	0.0662146	MCOLN2	mucolipin TRP cation channel 2 [Source:HGNC Symbol;Acc:HGNC:13357]
ENSG00000117069	0	0	0	0	0	0	0	0	ST6GALNAC5	ST6 N-acetylgalactosaminide alpha-2,6-sialyltransferase 5 [Source:HGNC Symbol;Acc:HGNC:19342]
ENSG00000125703	6.31153	8.3551	3.78852	5.93436	7.41777	7.90614	6.31721	6.80221	ATG4C	autophagy related 4C cysteine peptidase [Source:HGNC Symbol;Acc:HGNC:16040]
ENSG00000285041	0	0	0	0	0	0	0	0		novel transcript
ENSG00000285808	0	0	0	0	0	0	0	0	LINC02797	long intergenic non-protein coding RNA 2797 [Source:HGNC Symbol;Acc:HGNC:54320]
ENSG00000229440	0	0	0	0	0	0	0	0		pseudogene similar to part of BET1 homolog (S. cerevisiae) (BET1)
ENSG00000234144	0	0	0	0	0	0	0	0	COX6CP13	cytochrome c oxidase subunit 6C pseudogene 13 [Source:HGNC Symbol;Acc:HGNC:49365]
ENSG00000213540	1.39972	0	0	0.721309	0	0.793185	0.72596	1.38688	TXN2P1	TXN2 pseudogene 1 [Source:HGNC Symbol;Acc:HGNC:54554]
ENSG00000277670	0	0	0	0	0	0	0	0		succinate-CoA ligase, ADP-forming, beta subunit (SUCLA2) pseudogene
ENSG00000227466	0	0	0	0	0	0	0	0	PDE4B-AS1	PDE4B antisense RNA 1 [Source:HGNC Symbol;Acc:HGNC:40437]
ENSG00000154007	0	0	0	0	0	0	0	0	ASB17	ankyrin repeat and SOCS box containing 17 [Source:HGNC Symbol;Acc:HGNC:19769]
ENSG00000230498	0	0	0	0	0	0	0	0		novel transcript
ENSG00000285782	0	0	0	0	0	0	0	0		novel transcript
ENSG00000162618	1.07115	0.650761	0.581728	0.24533	0.476001	0.539552	0.493823	0.157234	ADGRL4	adhesion G protein-coupled receptor L4 [Source:HGNC Symbol;Acc:HGNC:20822]
ENSG00000224493	0	0	0	0	0	0	0	0		pseudogene similar to part of nucleostemin (NS)
ENSG00000131233	0	0	0	0	0	0	0	0	GJA9	gap junction protein alpha 9 [Source:HGNC Symbol;Acc:HGNC:19155]
ENSG00000272371	0	0	0	0	0	0	0	0		novel transcript
ENSG00000287647	0	0	0	0	0	0	0	0		novel transcript, antisense to AK5
ENSG00000229225	0	0	0	0	0	0	0	0		novel transcript
ENSG00000230863	0.15981	0	0	0	0.159788	0.181121	0.165771	0		histidine acid phosphatase domain containing 1 (HISPPD1) pseudogene
ENSG00000287224	0	0	0	0	0	0	0	0		novel transcript
ENSG00000225598	0	0	0	0	0	0.674207	0	0		novel transcript
ENSG00000286455	0	0	0	0	0	0	0	0		novel transcript
ENSG00000225087	0	0	0	0	0	0	0	0		novel transcript
ENSG00000280378	0.196598	0.214992	0	0.202624	0.196571	0	0	0		TEC
ENSG00000188786	4.83707	5.573	9.92142	4.22863	5.44094	4.79684	4.65909	5.7912	MTF1	metal regulatory transcription factor 1 [Source:HGNC Symbol;Acc:HGNC:7428]
ENSG00000230053	0	0	0	0	0.93745	0	0	0		chromosome 11 open reading frame 23 (C11orf23) pseudogene
ENSG00000137941	3.8602	4.61488	4.31721	4.75399	5.29886	5.37602	5.49726	5.98571	TTLL7	tubulin tyrosine ligase like 7 [Source:HGNC Symbol;Acc:HGNC:26242]
ENSG00000224326	0	0	0	0	0	0	0	0		novel transcript
ENSG00000286548	0.055249	0	0.270045	0.170827	0	0.0626165	0	0		novel transcript, antisense to LRRC8B
ENSG00000066135	25.7575	27.8034	21.7961	22.6369	23.4247	25.7224	19.8142	25.6751	KDM4A	lysine demethylase 4A [Source:HGNC Symbol;Acc:HGNC:22978]
ENSG00000230027	0	0	0	0	0	0	0	0		novel transcript
ENSG00000233061	0.354362	0	0	0	0.118104	0	0.367578	0.15605	TTLL7-IT1	TTLL7 intronic transcript 1 [Source:HGNC Symbol;Acc:HGNC:41486]
ENSG00000272094	0	0.429251	0	0.404557	0	0	0	0		novel transcript
ENSG00000228853	0	0	0	0	0	0	0	0	NEGR1-IT1	NEGR1 intronic transcript 1 [Source:HGNC Symbol;Acc:HGNC:41432]
ENSG00000215874	0	0	0	0	0	0	0	0	CAPNS1P1	calpain small subunit 1 pseudogene 1 [Source:HGNC Symbol;Acc:HGNC:39562]
ENSG00000232453	1.00105	0.729809	0	0.687824	0.500457	0.567273	0.69226	0.220417	LINC02777	long intergenic non-protein coding RNA 2777 [Source:HGNC Symbol;Acc:HGNC:54297]
ENSG00000260386	0	0	0	0	0	0	0	0	LDC1P	leucine decarboxylase 1, pseudogene [Source:HGNC Symbol;Acc:HGNC:49677]
ENSG00000284895	0	0	0	0	0	0	0	0		novel protein
ENSG00000117174	5.22857	4.44039	2.44686	4.75822	5.89522	4.3498	4.67351	4.73972	ZNHIT6	zinc finger HIT-type containing 6 [Source:HGNC Symbol;Acc:HGNC:26089]
ENSG00000237413	0.695345	0.760402	2.03922	0.859988	1.25145	1.1033	0.432767	0.918624	MGC27382	uncharacterized MGC27382 [Source:NCBI gene (formerly Entrezgene);Acc:149047]
ENSG00000184313	0	0	0	0	0	0	0	0.0250782	MROH7	maestro heat like repeat family member 7 [Source:HGNC Symbol;Acc:HGNC:24802]
ENSG00000284645	0	0	0	0	0	0	0	0		novel transcript
ENSG00000225605	0	0	0	0.169578	0	0	0	0		novel transcript
ENSG00000225446	0	0	0	0	0	0	0	0.12373	LINC01763	long intergenic non-protein coding RNA 1763 [Source:HGNC Symbol;Acc:HGNC:52554]
ENSG00000288543	0	0	0	0	0	0	0	0		novel transcript
ENSG00000122420	4.01059	4.9095	4.68128	3.39318	1.67583	2.51015	1.80067	1.50253	PTGFR	prostaglandin F receptor [Source:HGNC Symbol;Acc:HGNC:9600]
ENSG00000284240	0	0	0	0	0	0	0	0	LINC02801	long intergenic non-protein coding RNA 2801 [Source:HGNC Symbol;Acc:HGNC:54325]
ENSG00000236290	0	0	0	0	0	0	0	0	EEF1GP7	eukaryotic translation elongation factor 1 gamma pseudogene 7 [Source:HGNC Symbol;Acc:HGNC:44562]
ENSG00000143013	7.76493	11.2755	8.0884	10.1676	10.2457	10.8923	10.6954	11.94	LMO4	LIM domain only 4 [Source:HGNC Symbol;Acc:HGNC:6644]
ENSG00000226084	4.97341	6.11856	0	7.04803	4.97271	6.34119	5.1589	5.7491		ribosomal protein L17 (RPL17) pseudogene
ENSG00000134748	4.54553	4.43342	6.00474	5.0647	5.09765	4.94283	4.01417	5.03132	PRPF38A	pre-mRNA processing factor 38A [Source:HGNC Symbol;Acc:HGNC:25930]
ENSG00000142892	15.5808	14.7804	12.8455	19.2829	17.6432	17.5876	15.5128	17.5252	PIGK	phosphatidylinositol glycan anchor biosynthesis class K [Source:HGNC Symbol;Acc:HGNC:8965]
ENSG00000219102	0	0	0	1.00359	0.973608	0	0.336687	0	HNRNPA3P12	heterogeneous nuclear ribonucleoprotein A3 pseudogene 12 [Source:HGNC Symbol;Acc:HGNC:48758]
ENSG00000184005	0	0	0.233837	0	0.0478344	0	0	0	ST6GALNAC3	ST6 N-acetylgalactosaminide alpha-2,6-sialyltransferase 3 [Source:HGNC Symbol;Acc:HGNC:19343]
ENSG00000230953	1.9716	0	0	2.03203	0	0	0	3.90704		translational machinery associated 7 homolog (S. cerevisiae) (TMA7) pseudogene
ENSG00000287743	0	0	0	0	0	0	0	0		novel transcript, antisense to RIMS3
ENSG00000229332	0	0	0	0	0	0	0	0	PGBD4P8	piggyBac transposable element derived 4 pseudogene 8 [Source:HGNC Symbol;Acc:HGNC:44075]
ENSG00000227937	0	0	0	0	0	0	0	0	MTND2P30	MT-ND2 pseudogene 30 [Source:HGNC Symbol;Acc:HGNC:42131]
ENSG00000229752	0	0.51057	0	0	0	0.529148	0.484301	0	RPL7P10	ribosomal protein L7 pseudogene 10 [Source:HGNC Symbol;Acc:HGNC:36599]
ENSG00000237505	0.0622237	0.0226818	0.304135	0.0641308	0.0622149	0.0235071	0.0430296	0.0137007	PKN2-AS1	PKN2 antisense RNA 1 [Source:HGNC Symbol;Acc:HGNC:50597]
ENSG00000285462	0	0	0	0	0	0	0	0	LINC02792	long intergenic non-protein coding RNA 2792 [Source:HGNC Symbol;Acc:HGNC:54316]
ENSG00000233216	0	0	0	0	0	0	0	0		novel pseudogene
ENSG00000197273	3.46764	1.89604	0	0.595654	0	2.62004	1.19899	3.05408	GUCA2A	guanylate cyclase activator 2A [Source:HGNC Symbol;Acc:HGNC:4682]
ENSG00000226804	0	0	0	0	0	0	0	0		zinc finger protein 146 (ZNF146) pseudogene
ENSG00000230728	0	0	0	0	0	0	0	0		novel transcript
ENSG00000232846	0	0	3.83716	0	0	0.44487	0	0	SLC25A6P3	solute carrier family 25 member 6 pseudogene 3 [Source:HGNC Symbol;Acc:HGNC:43852]
ENSG00000230787	0.931675	0.339614	0	0	0.621029	0.351971	0.644282	0.41028	PSAT1P3	phosphoserine aminotransferase 1 pseudogene 3 [Source:HGNC Symbol;Acc:HGNC:43989]
ENSG00000116641	6.80634	6.51844	7.65636	7.30069	6.32028	6.36285	6.74385	7.60008	DOCK7	dedicator of cytokinesis 7 [Source:HGNC Symbol;Acc:HGNC:19190]
ENSG00000223920	0	0	0	0	0	0	0	0		sepiapterin reductase (7,8-dihydrobiopterin:NADP+ oxidoreductase) (SPR) pseudogene
ENSG00000237453	0	0	0	0	0	0	0	0		novel transcript, antisense to TTC22
ENSG00000172260	0	0	0	0.0269235	0	0	0	0	NEGR1	neuronal growth regulator 1 [Source:HGNC Symbol;Acc:HGNC:17302]
ENSG00000285473	0	0	0	0	0	0	0	0		novel transcript
ENSG00000237959	0	0	0	0	0	0	0	0	RPL36AP10	ribosomal protein L36a pseudogene 10 [Source:HGNC Symbol;Acc:HGNC:36175]
ENSG00000231364	0	0	0	0	0.187388	0	0	0	LINC01712	long intergenic non-protein coding RNA 1712 [Source:HGNC Symbol;Acc:HGNC:52499]
ENSG00000234578	0	0	0	0	0	0	0	0		novel transcript
ENSG00000117480	60.545	58.7298	60.0528	55.6123	51.6713	55.4117	52.0293	57.8144	FAAH	fatty acid amide hydrolase [Source:HGNC Symbol;Acc:HGNC:3553]
ENSG00000137944	41.7933	41.7517	24.5746	49.8754	41.0019	43.0928	41.2333	47.6371	KYAT3	kynurenine aminotransferase 3 [Source:HGNC Symbol;Acc:HGNC:33238]
ENSG00000229505	0	0	0	0	0	0	0	0		novel pseudogene
ENSG00000228187	0	0	0	0	0	0	0	0.798286		novel pseudogene
ENSG00000285201	0	0	0	0.806361	1.56454	0	0	1.55041		novel transcript
ENSG00000182183	0	0	0	0	0.128533	0	0	0	SHISAL2A	shisa like 2A [Source:HGNC Symbol;Acc:HGNC:28757]
ENSG00000236407	0	0	0	0	0	0	0	0	HMGB1P18	high mobility group box 1 pseudogene 18 [Source:HGNC Symbol;Acc:HGNC:39100]
ENSG00000271949	0	0	0	0	0	0	0	0		novel transcript, LRRC8C-LRRC8D readthrough
ENSG00000227062	0	0	0	0	0	0	0	0		ubiquitin-conjugating enzyme E2 variant 1 (UBE2V1) pseudogene
ENSG00000067334	42.3142	42.8603	26.9183	41.9555	43.7766	37.0339	38.0368	42.0777	DNTTIP2	deoxynucleotidyltransferase terminal interacting protein 2 [Source:HGNC Symbol;Acc:HGNC:24013]
ENSG00000235011	0	0	0	0	0	0	0	0		novel transcript
ENSG00000235673	0	0	0	0	0	0	0	0		ribosomal protein S2 (RPS2) pseudogene
ENSG00000226938	0	0	0	0	0	0	0	0		novel transcript
ENSG00000213559	0	0	0	0	0	0.424122	0	0	HNRNPA1P64	heterogeneous nuclear ribonucleoprotein A1 pseudogene 64 [Source:HGNC Symbol;Acc:HGNC:48794]
ENSG00000287587	0	0	0	0	0	0	0	0		novel transcript
ENSG00000142949	95.3729	100.844	107.212	83.9882	84.0233	91.4812	95.6891	106.019	PTPRF	protein tyrosine phosphatase receptor type F [Source:HGNC Symbol;Acc:HGNC:9670]
ENSG00000116133	636.646	663.3	612.532	468.799	460.346	574.163	578.201	602.933	DHCR24	24-dehydrocholesterol reductase [Source:HGNC Symbol;Acc:HGNC:2859]
ENSG00000232882	0.555604	0.607587	2.71567	0	0	0.629695	0	0.734012	PHKA1P1	phosphorylase kinase regulatory subunit alpha 1 pseudogene [Source:HGNC Symbol;Acc:HGNC:33919]
ENSG00000171502	0	0	0	0.0371661	0.0360558	0	0.0374058	0	COL24A1	collagen type XXIV alpha 1 chain [Source:HGNC Symbol;Acc:HGNC:20821]
ENSG00000162399	0	0.038655	0	0	0	0	0	0	BSND	barttin CLCNK type accessory subunit beta [Source:HGNC Symbol;Acc:HGNC:16512]
ENSG00000116157	15.4978	9.36588	5.98025	17.0237	12.6412	12.48	15.2297	10.5065	GPX7	glutathione peroxidase 7 [Source:HGNC Symbol;Acc:HGNC:4559]
ENSG00000143036	24.8941	24.593	19.3978	21.4429	22.125	24.5337	24.3256	19.4626	SLC44A3	solute carrier family 44 member 3 [Source:HGNC Symbol;Acc:HGNC:28689]
ENSG00000232672	0	0	0	0	0	0.39104	0.357899	0	ACTG1P21	actin gamma 1 pseudogene 21 [Source:HGNC Symbol;Acc:HGNC:51501]
ENSG00000230817	0	0	0	0	0	0	0	0	LINC01362	long intergenic non-protein coding RNA 1362 [Source:HGNC Symbol;Acc:HGNC:50596]
ENSG00000065243	26.1136	30.3622	27.8749	25.625	25.9599	26.3642	24.7524	25.8081	PKN2	protein kinase N2 [Source:HGNC Symbol;Acc:HGNC:9406]
ENSG00000226759	0	0	0	0	0.0794889	0	0	0	DAB1-AS1	DAB1 antisense RNA 1 [Source:HGNC Symbol;Acc:HGNC:49443]
ENSG00000226960	0	0	0	0	0	0	0	0	MTCO1P21	MT-CO1 pseudogene 21 [Source:HGNC Symbol;Acc:HGNC:52086]
ENSG00000234080	0	0	0	0	0	0	0	0		ribosomal protein S2 (RPS2) pseudogene
ENSG00000237899	0.732548	0	0	0	0	0.830234	0.759869	0		novel transcript
ENSG00000223905	0	0	0	0	0	0	0	0		peroxiredoxin 5 (PRDX5) pseudogene
ENSG00000227290	0	0	0	0	0	0	0	0	LINC01364	long intergenic non-protein coding RNA 1364 [Source:HGNC Symbol;Acc:HGNC:50599]
ENSG00000229486	0	0	0	0	0	0	0	0		nuclear factor (eythroid-derived 2)-like 2 (NFE2L2) pseudogene
ENSG00000282898	0	0	0	0	0	0	0	0		novel transcript
ENSG00000285409	0	0	0	0	0	0	0	0		novel transcript
ENSG00000231090	0	0	0	0	0	0	0.139369	0	MIR4422HG	MIR4422 host gene [Source:HGNC Symbol;Acc:HGNC:53113]
ENSG00000117528	71.6203	69.2025	56.398	64.2458	61.5154	65.2841	60.5926	66.0063	ABCD3	ATP binding cassette subfamily D member 3 [Source:HGNC Symbol;Acc:HGNC:67]
ENSG00000271723	0	0.0532174	0	0	0	0	0	0	MROH7-TTC4	MROH7-TTC4 readthrough (NMD candidate) [Source:HGNC Symbol;Acc:HGNC:49180]
ENSG00000172339	5.15344	5.71387	3.49846	6.04909	5.47476	4.09657	5.30852	4.96434	ALG14	ALG14 UDP-N-acetylglucosaminyltransferase subunit [Source:HGNC Symbol;Acc:HGNC:28287]
ENSG00000036549	12.3335	13.5711	12.169	11.9614	12.5232	12.6758	11.9988	14.1179	ZZZ3	zinc finger ZZ-type containing 3 [Source:HGNC Symbol;Acc:HGNC:24523]
ENSG00000287724	3.32159	2.72427	8.1176	1.7117	1.24542	4.70566	5.59889	4.93669		novel transcript, antisense to DHCR24
ENSG00000058799	51.6868	52.6308	33.1322	69.1649	65.2348	52.6253	64.8647	62.7986	YIPF1	Yip1 domain family member 1 [Source:HGNC Symbol;Acc:HGNC:25231]
ENSG00000225191	0	0	0	0	0	0	0	0		adaptor-related protein complex 2, beta 1 subunit (AP2B1) pseudogene
ENSG00000287870	0	0	0	0	0	0	0	0		novel transcript
ENSG00000235563	0	0	0	0	0	0	0	0		novel transcript
ENSG00000232048	0	0	0	0	0	0	0	0	HNRNPCP9	heterogeneous nuclear ribonucleoprotein C pseudogene 9 [Source:HGNC Symbol;Acc:HGNC:48820]
ENSG00000232857	0	0	0	0	0	0	0	0	KATNBL1P2	katanin regulatory subunit B1 like 1 pseudogene 2 [Source:HGNC Symbol;Acc:HGNC:49052]
ENSG00000273637	0	0	0	0	0	0	0	0		novel transcript
ENSG00000203985	0.145215	0	0	0	0	0.164579	0	0	LDLRAD1	low density lipoprotein receptor class A domain containing 1 [Source:HGNC Symbol;Acc:HGNC:32069]
ENSG00000228838	0	0	0	0	0	0	0	0		novel transcript
ENSG00000283761	0.71819	0.392692	1.46265	0.493468	0.179522	0.27132	0.310406	0.355802		novel protein
ENSG00000189433	0	0	0	0	0	0	0	0	GJB4	gap junction protein beta 4 [Source:HGNC Symbol;Acc:HGNC:4286]
ENSG00000230759	0	0	0	0	0	0	0	0		novel transcript
ENSG00000231866	1.9716	0	0	0	1.97132	0	0	1.30235		chromosome 14 open reading frame 2 (C14orf2) (MP68) pseudogene
ENSG00000179178	2.25932	2.29422	1.57758	2.99387	2.58172	1.4632	1.67399	2.8782	TMEM125	transmembrane protein 125 [Source:HGNC Symbol;Acc:HGNC:28275]
ENSG00000142700	0	0	0	0.224498	0	0.123434	0	0	DMRTA2	DMRT like family A2 [Source:HGNC Symbol;Acc:HGNC:13908]
ENSG00000285525	0	0	0	0.251489	0	0	0	0		novel transcript
ENSG00000236098	0	0	0	0	0	0	0	0		novel transcript
ENSG00000233514	0	2.09617	0	1.97558	1.91657	3.25867	1.98833	1.89926		small nuclear ribonucleoprotein D1 polypeptide 16kDa (SNRPD1) pseudogene
ENSG00000127124	0.448244	0.309589	1.15312	0.486298	0.448181	0.454543	0.416019	0.483093	HIVEP3	HIVEP zinc finger 3 [Source:HGNC Symbol;Acc:HGNC:13561]
ENSG00000266993	5.12139	8.71197	9.2712	5.47386	4.74136	6.66424	6.29618	6.51531		novel transcript, antisense to NRD1
ENSG00000223675	0	0	0	0	0	0	0	0		novel transcript
ENSG00000162604	10.0081	10.2605	6.72616	12.8291	9.75655	10.4211	9.5379	10.6188	TM2D1	TM2 domain containing 1 [Source:HGNC Symbol;Acc:HGNC:24142]
ENSG00000229316	0	0	0	0	0	0	0	0	HMGB1P45	high mobility group box 1 pseudogene 45 [Source:HGNC Symbol;Acc:HGNC:39277]
ENSG00000116171	279.059	309.42	198.007	254.09	223.007	277.23	264.922	263.286	SCP2	sterol carrier protein 2 [Source:HGNC Symbol;Acc:HGNC:10606]
ENSG00000287406	0	0	0	0	0	0	0	0		novel transcript
ENSG00000225767	0	0	0	0	0	0	0	0	FAF1-AS1	FAF1 antisense RNA 1 [Source:HGNC Symbol;Acc:HGNC:40228]
ENSG00000234099	0	0	0	0	0	0	0	0.215417	MTND4P11	MT-ND4 pseudogene 11 [Source:HGNC Symbol;Acc:HGNC:42223]
ENSG00000137936	11.2201	12.488	10.237	10.8444	13.0135	10.0035	11.3799	12.6818	BCAR3	BCAR3 adaptor protein, NSP family member [Source:HGNC Symbol;Acc:HGNC:973]
ENSG00000235308	0	0	0	0	0	0	0	0		novel pseudogene
ENSG00000232752	0	0	0	0	0	0	0	0	MTCO3P21	MT-CO3 pseudogene 21 [Source:HGNC Symbol;Acc:HGNC:52083]
ENSG00000235829	0	0	0	0	0	0	0	0	TBCAP2	tubulin folding cofactor A pseudogene 2 [Source:HGNC Symbol;Acc:HGNC:42631]
ENSG00000143032	0	0	0	0	0	0	0	0	BARHL2	BarH like homeobox 2 [Source:HGNC Symbol;Acc:HGNC:954]
ENSG00000226745	0	0.550819	0	0	0	0	0	0	OAZ1P1	OAZ1 pseudogene 1 [Source:HGNC Symbol;Acc:HGNC:54556]
ENSG00000178028	18.2406	19.9472	17.1685	18.355	17.3138	17.9492	16.1722	19.7015	DMAP1	DNA methyltransferase 1 associated protein 1 [Source:HGNC Symbol;Acc:HGNC:18291]
ENSG00000280040	0	0	2.50957	0.529174	0	0	0.532587	0.678306		novel transcript
ENSG00000168710	112.863	113.156	100.817	105.375	108.462	114.011	105.273	121.356	AHCYL1	adenosylhomocysteinase like 1 [Source:HGNC Symbol;Acc:HGNC:344]
ENSG00000117519	214.978	210.416	142.404	226.294	232.922	210.344	209.364	226.027	CNN3	calponin 3 [Source:HGNC Symbol;Acc:HGNC:2157]
ENSG00000270507	0	0	0	0	0	0	0	0		transmembrane protein 241 (TMEM241) pseudogene
ENSG00000238037	0	0	0	0	0	0	0	0	OOSP1P1	oocyte secreted protein 1 pseudogene 1 [Source:HGNC Symbol;Acc:HGNC:49240]
ENSG00000215869	0	0	0	0	0	0.124298	0	0		THAP domain containing, apoptosis associated protein 3 (THAP3) pseudogene
ENSG00000134215	0.566707	0.25822	0.692485	0.48673	0.519409	0.374662	0.489869	0.592705	VAV3	vav guanine nucleotide exchange factor 3 [Source:HGNC Symbol;Acc:HGNC:12659]
ENSG00000227935	0	0	0	0	0	0	0	0		novel transcript
ENSG00000228502	3.72603	2.44478	1.21413	5.63234	4.71897	6.47511	4.38033	4.26615	EEF1A1P11	eukaryotic translation elongation factor 1 alpha 1 pseudogene 11 [Source:HGNC Symbol;Acc:HGNC:3206]
ENSG00000236268	0	0	0	0	0	0	0.226232	0	LINC01361	long intergenic non-protein coding RNA 1361 [Source:HGNC Symbol;Acc:HGNC:50595]
ENSG00000271277	0	0	0	0	0	0	0	0		phosphoglycerate mutase 1 (brain) (PGAM1) pseudogene
ENSG00000236888	0	0	0	0	0	0	0	0	RPS20P5	ribosomal protein S20 pseudogene 5 [Source:HGNC Symbol;Acc:HGNC:36367]
ENSG00000279778	0.111769	0	0	0.345583	0	0.126673	0.115937	0		TEC
ENSG00000230955	0	0	0	0	0	0	0	0		novel transcript
ENSG00000230828	0	0	0	0	0	0	0	0		novel pseudogene
ENSG00000188641	11.5639	15.3443	15.372	13.1152	11.4171	13.106	11.945	14.1585	DPYD	dihydropyrimidine dehydrogenase [Source:HGNC Symbol;Acc:HGNC:3012]
ENSG00000152078	51.4859	60.1859	52.7509	48.5376	46.1533	60.4696	55.3931	59.4389	TLCD4	TLC domain containing 4 [Source:HGNC Symbol;Acc:HGNC:26477]
ENSG00000237279	0	0	0	0	0	0	0	0	H3P2	H3 histone pseudogene 2 [Source:HGNC Symbol;Acc:HGNC:43795]
ENSG00000233359	0	0	0	0	0	0	0	0		novel transcript
ENSG00000237954	0	0	0	0	0	0	0	0		novel transcript
ENSG00000185668	0	0	0	0.119934	0	0	0	0	POU3F1	POU class 3 homeobox 1 [Source:HGNC Symbol;Acc:HGNC:9214]
ENSG00000171492	25.3155	25.2733	24.3302	25.9448	23.8188	26.1123	22.9403	25.6	LRRC8D	leucine rich repeat containing 8 VRAC subunit D [Source:HGNC Symbol;Acc:HGNC:16992]
ENSG00000233129	0	0	0	0	0	0	0	0		pseudogene similar to part of NADH dehydrogenase 2 (MTND2)
ENSG00000170989	7.13446	9.39124	7.42637	4.97017	4.49143	7.63663	6.03007	7.28721	S1PR1	sphingosine-1-phosphate receptor 1 [Source:HGNC Symbol;Acc:HGNC:3165]
ENSG00000258634	2.04596	3.13233	4.40008	2.69909	2.4548	3.0608	2.46183	2.05422		novel transcript, antisense to ALX3
ENSG00000233557	0	0	0	0	0	0	0	0	NFU1P2	NFU1 iron-sulfur cluster scaffold pseudogene 2 [Source:HGNC Symbol;Acc:HGNC:44554]
ENSG00000237897	0	0	0	0	0	0	0	0		matrin 3 (MATR3) pseudogene
ENSG00000116299	0.225167	0.164155	0.183427	0.232068	0.75045	0.340257	0.350347	0.223102	ELAPOR1	endosome-lysosome associated apoptosis and autophagy regulator 1 [Source:HGNC Symbol;Acc:HGNC:29618]
ENSG00000137962	13.2791	16.4522	18.7279	12.4471	10.1598	13.4959	10.4817	13.7094	ARHGAP29	Rho GTPase activating protein 29 [Source:HGNC Symbol;Acc:HGNC:30207]
ENSG00000227832	0	0	0	0	0	0	0	0	ST13P21	ST13, Hsp70 interacting protein pseudogene 21 [Source:HGNC Symbol;Acc:HGNC:38864]
ENSG00000286692	0	1.55272	0	0	0.709839	0	0	0		novel transcript
ENSG00000260464	0.390748	0.427306	0.954944	0.402724	0	0.664281	0.607982	0.25811		novel transcript
ENSG00000237435	0	0	0	0	0	0	0	0	LINC02790	long intergenic non-protein coding RNA 2790 [Source:HGNC Symbol;Acc:HGNC:54313]
ENSG00000231996	0	0	0	0	0	0	0	0		ribosomal protein L39-like (RPL39L) pseudogene
ENSG00000273204	3.21707	7.03611	0	1.65783	4.02077	5.4691	3.33705	3.18756		novel transcript, antisense to EXTL2
ENSG00000079739	162.402	180.65	122.025	164.588	151.633	159.025	166.967	170.667	PGM1	phosphoglucomutase 1 [Source:HGNC Symbol;Acc:HGNC:8905]
ENSG00000117154	0.341276	0.995216	0	0.820718	0.682456	0.515714	0.472006	0.300575	IGSF21	immunoglobin superfamily member 21 [Source:HGNC Symbol;Acc:HGNC:28246]
ENSG00000162377	32.2738	31.291	18.2954	31.4627	33.2673	30.4499	29.8536	32.1427	COA7	cytochrome c oxidase assembly factor 7 [Source:HGNC Symbol;Acc:HGNC:25716]
ENSG00000224613	0	0.272034	0	0	0	0	0.129019	0	RNPC3-DT	RNPC3 divergent transcript [Source:HGNC Symbol;Acc:HGNC:55855]
ENSG00000215871	0	0	0	0	0	0	0	0		novel pseudogene
ENSG00000287372	0.0795734	0	0	0	0	0	0	0		novel transcript
ENSG00000232542	0	0	0	0	1.72061	0.975163	0.892515	0	DPYD-IT1	DPYD intronic transcript 1 [Source:HGNC Symbol;Acc:HGNC:41326]
ENSG00000116774	0.611539	0.535004	0	3.02535	0.733743	0.970323	1.14182	0.565535	OLFML3	olfactomedin like 3 [Source:HGNC Symbol;Acc:HGNC:24956]
ENSG00000287756	0	0	0	0	0	0	0	0		novel transcript, antisense to KAZN
ENSG00000284652	15.8342	15.178	13.3768	14.5063	12.3138	13.9578	8.71934	11.7506		novel transcript
ENSG00000023909	91.8851	90.1208	83.2959	90.3103	97.7215	101.616	106.13	110.553	GCLM	glutamate-cysteine ligase modifier subunit [Source:HGNC Symbol;Acc:HGNC:4312]
ENSG00000069702	11.8671	13.5492	10.0277	7.75308	7.23991	8.61684	6.80162	7.81226	TGFBR3	transforming growth factor beta receptor 3 [Source:HGNC Symbol;Acc:HGNC:11774]
ENSG00000232185	0.8294	0	0	0	0	0	0	0	CNOT7P2	CCR4-NOT transcription complex subunit 7 pseudogene 2 [Source:HGNC Symbol;Acc:HGNC:44249]
ENSG00000230489	0	0	0	0	0	0	0	0	VAV3-AS1	VAV3 antisense RNA 1 [Source:HGNC Symbol;Acc:HGNC:40608]
ENSG00000228399	1.00592	1.10003	0	0	0	2.28012	1.04344	1.99339		ribosomal protein S20 (RPS20) pseudogene
ENSG00000236776	0	0	0	0	0	0	0	0	RPL21P23	ribosomal protein L21 pseudogene 23 [Source:HGNC Symbol;Acc:HGNC:36205]
ENSG00000224685	0	0	0	0	0	0	0	0	RPL36AP12	ribosomal protein L36a pseudogene 12 [Source:HGNC Symbol;Acc:HGNC:35897]
ENSG00000287076	0	0	0	0	0	0	0	0		novel transcript
ENSG00000237480	0	0	0	0	0	0	0	0		novel transcript
ENSG00000271252	0	0	0	1.23904	0	0	0	0		novel transcript
ENSG00000230427	0	0	0	0	0	0	0	0	ALG14-AS1	ALG14 antisense RNA 1 [Source:HGNC Symbol;Acc:HGNC:41192]
ENSG00000235794	0	2.27983	0	0	0	0	0	0	MTND3P21	MT-ND3 pseudogene 21 [Source:HGNC Symbol;Acc:HGNC:52167]
ENSG00000286758	0	0	0	0	0	0	0	0		novel transcript
ENSG00000237337	0.804266	1.75903	0	0	0	0.911516	0.417131	0	ELAVL4-AS1	ELAVL4 antisense RNA 1 [Source:HGNC Symbol;Acc:HGNC:40210]
ENSG00000233983	0	0	0	0	0	0	0	0		chromosome 1 open reading frame 123 (C1orf123) pseudogene
ENSG00000198198	3.67889	4.00877	5.50327	2.6582	2.8275	3.02695	3.47659	4.07323	SZT2	SZT2 subunit of KICSTOR complex [Source:HGNC Symbol;Acc:HGNC:29040]
ENSG00000225183	0	0	0	0	0	0	0	0		cytochrome c oxidase subunit VIIb (COX7B) pseudogene
ENSG00000230402	0	0	0	0	0	0	0	0.458573	LINC01349	long intergenic non-protein coding RNA 1349 [Source:HGNC Symbol;Acc:HGNC:50568]
ENSG00000116793	9.62427	8.6829	7.0562	7.14186	9.43046	9.54422	8.03649	8.80492	PHTF1	putative homeodomain transcription factor 1 [Source:HGNC Symbol;Acc:HGNC:8939]
ENSG00000238122	0	0	0	0	0	0	0	0		novel transcript
ENSG00000260879	0	0	0	0	0	0	0	0		novel transcript, antisense to SLC25A24
ENSG00000283354	0	0	0	0	0	0	0	0		solute carrier family 25 (mitochondrial carrier; phosphate carrier), member 24 (SLC25A24) pseudogene
ENSG00000232918	0	0	0	0	0	0	0	0		ribosomal protein L21 (RPL21) pseudogene
ENSG00000236360	0	0	0	0	0	0	0	0	RRAS2P1	RRAS2 pseudogene 1 [Source:HGNC Symbol;Acc:HGNC:54561]
ENSG00000183298	4.70496	4.71639	5.7492	6.06145	3.52822	4.44364	2.44022	3.88484	RPSAP19	ribosomal protein SA pseudogene 19 [Source:HGNC Symbol;Acc:HGNC:36508]
ENSG00000234332	0	0	0	0.527604	0	0	0	0	BCAS2P2	BCAS2 pseudogene 2 [Source:HGNC Symbol;Acc:HGNC:39595]
ENSG00000117525	1.43464	1.83034	1.75305	2.58756	1.07583	1.76144	1.11611	2.44811	F3	coagulation factor III, tissue factor [Source:HGNC Symbol;Acc:HGNC:3541]
ENSG00000225079	0	0	0	0	0	0	0	0	FTH1P22	ferritin heavy chain 1 pseudogene 22 [Source:HGNC Symbol;Acc:HGNC:37640]
ENSG00000226483	0	0	0	0	0	0	0	0		ribosomal protein L7-like 1 (RPL7L1) pseudogene
ENSG00000224238	0	0	0	0	0	0	0	0	WARS2-IT1	WARS2 intronic transcript 1 [Source:HGNC Symbol;Acc:HGNC:41393]
ENSG00000229537	0	0	0	0	0	0	0	0	LINC01739	long intergenic non-protein coding RNA 1739 [Source:HGNC Symbol;Acc:HGNC:52527]
ENSG00000162699	0	0	0	0	0	0	0	0	DNAJA1P5	DnaJ heat shock protein family (Hsp40) member A1 pseudogene 5 [Source:HGNC Symbol;Acc:HGNC:39341]
ENSG00000162692	0	0.249503	0	0.764237	0.114062	0.581809	0.709999	0.376774	VCAM1	vascular cell adhesion molecule 1 [Source:HGNC Symbol;Acc:HGNC:12663]
ENSG00000203914	0.220185	0	0	0.226934	0	0	0	0	HSP90B3P	heat shock protein 90 beta family member 3, pseudogene [Source:HGNC Symbol;Acc:HGNC:12100]
ENSG00000270457	0	0	0	0	0	0	0	0		novel transcript
ENSG00000203858	0	0	0	0	0	0	0	0	HSD3BP2	hydroxy-delta-5-steroid dehydrogenase, 3 beta, pseudogene 2 [Source:HGNC Symbol;Acc:HGNC:5220]
ENSG00000231987	0	0	0	0	0	0	0	0	LINC01787	long intergenic non-protein coding RNA 1787 [Source:HGNC Symbol;Acc:HGNC:52576]
ENSG00000228057	4.66257	5.0988	1.34057	5.6535	6.3073	5.28433	4.83647	4.34806	SEC63P1	SEC63 homolog, protein translocation regulator pseudogene 1 [Source:HGNC Symbol;Acc:HGNC:41953]
ENSG00000261593	0	0	0	0	0	0	0	0	CYP4A27P	cytochrome P450 family 4 subfamily A member 27, pseudogene [Source:HGNC Symbol;Acc:HGNC:42414]
ENSG00000224445	0	0	0	0	0	0	0	0	LINC01708	long intergenic non-protein coding RNA 1708 [Source:HGNC Symbol;Acc:HGNC:52496]
ENSG00000229842	0	0	0	0	0	0	0	0	MTATP6P13	MT-ATP6 pseudogene 13 [Source:HGNC Symbol;Acc:HGNC:52058]
ENSG00000270631	0	0	0	0	0	0	0	0		tetraspanin 12 (TSPAN12) pseudogene
ENSG00000229201	0	0	0	0	0	0	0	0	LINC02787	long intergenic non-protein coding RNA 2787 [Source:HGNC Symbol;Acc:HGNC:54308]
ENSG00000181656	5.82955	7.88766	6.27824	4.1752	3.85289	6.49494	7.07188	7.50565	GPR88	G protein-coupled receptor 88 [Source:HGNC Symbol;Acc:HGNC:4539]
ENSG00000122481	7.16202	7.44049	1.75032	7.19699	6.98199	7.30537	9.28642	7.33288	RWDD3	RWD domain containing 3 [Source:HGNC Symbol;Acc:HGNC:21393]
ENSG00000198162	31.016	29.8586	33.3204	28.2512	27.0147	30.8237	31.4323	30.814	MAN1A2	mannosidase alpha class 1A member 2 [Source:HGNC Symbol;Acc:HGNC:6822]
ENSG00000238198	0.139858	0	0	0	0.139839	0	0.145074	0.277151	LRIG2-DT	LRIG2 divergent transcript [Source:HGNC Symbol;Acc:HGNC:54312]
ENSG00000171517	0.585459	0	0	0.100567	0.585376	0.331765	0	0.322272	LPAR3	lysophosphatidic acid receptor 3 [Source:HGNC Symbol;Acc:HGNC:14298]
ENSG00000228852	0	0	0	0	0	0	0	0		novel transcript, antisense to RWDD3
ENSG00000203864	0	0	0	0	1.78747	0	0	0	LINC02868	long intergenic non-protein coding RNA 2868 [Source:HGNC Symbol;Acc:HGNC:32040]
ENSG00000233482	0	0	0	0	0	0	0	0		novel transcript
ENSG00000230250	0	0	0	0	0	0	0	0	LINC01753	long intergenic non-protein coding RNA 1753 [Source:HGNC Symbol;Acc:HGNC:52541]
ENSG00000232878	0	0	0	0	0	0	0	0	DPYD-AS1	DPYD antisense RNA 1 [Source:HGNC Symbol;Acc:HGNC:40195]
ENSG00000143079	2.66812	2.20111	2.05913	1.88151	1.7785	2.1751	2.4763	2.72095	CTTNBP2NL	CTTNBP2 N-terminal like [Source:HGNC Symbol;Acc:HGNC:25330]
ENSG00000232450	1.38381	0.504427	0	2.37704	0	0.522781	0.956948	0.609387		ribosomal protein S2 (RPS2) pseudogene
ENSG00000223575	0.721066	0	0	0	0	0	0.747959	0.238151	RBMX2P3	RBMX2 pseudogene 3 [Source:HGNC Symbol;Acc:HGNC:39925]
ENSG00000230768	0	0	0	0	0	0	0	0	LINC01676	long intergenic non-protein coding RNA 1676 [Source:HGNC Symbol;Acc:HGNC:52464]
ENSG00000235202	0	0	0	0	0	0	0	0	LINC01525	long intergenic non-protein coding RNA 1525 [Source:HGNC Symbol;Acc:HGNC:51264]
ENSG00000272715	0	0	0	1.85695	1.80147	1.02099	0	0		novel transcript
ENSG00000235038	0	0	0	0	0	0	0	0		novel transcript
ENSG00000143093	9.67814	9.60746	10.5632	9.78108	11.086	11.022	11.4524	12.3514	STRIP1	striatin interacting protein 1 [Source:HGNC Symbol;Acc:HGNC:25916]
ENSG00000226415	0.920081	0	0	0.47414	0	1.56416	0	0.303881	TPI1P1	triosephosphate isomerase 1 pseudogene 1 [Source:HGNC Symbol;Acc:HGNC:35449]
ENSG00000085491	6.77133	6.00242	3.761	8.72359	8.10394	8.02313	6.75782	7.59025	SLC25A24	solute carrier family 25 member 24 [Source:HGNC Symbol;Acc:HGNC:20662]
ENSG00000173947	0.0873716	0.095546	0.427053	0.0900494	0.349437	0.0990226	0.18126	0.115427	PIFO	primary cilia formation [Source:HGNC Symbol;Acc:HGNC:27009]
ENSG00000230434	0	0	0	0	0	0	0	0	LINC01650	long intergenic non-protein coding RNA 1650 [Source:HGNC Symbol;Acc:HGNC:52437]
ENSG00000230718	0	0	0	0	0	0	0	0		pseudogene similar to part of zinc finger protein 131 (clone pHZ-10) (ZNF131)
ENSG00000134198	0	0	0	0	0	0.114574	0	0	TSPAN2	tetraspanin 2 [Source:HGNC Symbol;Acc:HGNC:20659]
ENSG00000235595	0	0	0	0	0.347414	0	0.360421	0.459035	GAPDHP23	glyceraldehyde 3 phosphate dehydrogenase pseudogene 23 [Source:HGNC Symbol;Acc:HGNC:37775]
ENSG00000226053	0	0	0	0	0	0	0	0	LINC01776	long intergenic non-protein coding RNA 1776 [Source:HGNC Symbol;Acc:HGNC:52566]
ENSG00000226128	0	0	0	0	0	0	0	0	RPL26P9	ribosomal protein L26 pseudogene 9 [Source:HGNC Symbol;Acc:HGNC:36180]
ENSG00000198799	1.30075	1.87642	2.43489	1.71142	1.24522	1.6624	1.60763	2.12061	LRIG2	leucine rich repeats and immunoglobulin like domains 2 [Source:HGNC Symbol;Acc:HGNC:20889]
ENSG00000279513	0	0	0	0	0	0	0	0		TEC
ENSG00000117620	6.75491	7.6352	6.01141	7.31297	7.03774	8.02024	6.8302	7.49912	SLC35A3	solute carrier family 35 member A3 [Source:HGNC Symbol;Acc:HGNC:11023]
ENSG00000280186	0	0	0	0	0	0	0	0		TEC
ENSG00000223906	0	0	0	0	0	0	0	0		novel transcript
ENSG00000162688	48.8127	54.9985	50.4461	42.636	40.8548	49.0418	46.5088	46.8562	AGL	amylo-alpha-1, 6-glucosidase, 4-alpha-glucanotransferase [Source:HGNC Symbol;Acc:HGNC:321]
ENSG00000197106	0.259969	0	0	0.0535873	0.155959	0	0	0	SLC6A17	solute carrier family 6 member 17 [Source:HGNC Symbol;Acc:HGNC:31399]
ENSG00000259946	0	0	0	0	0	0	0	0		novel transcript
ENSG00000236137	0.709209	0.581672	0.866614	0.182736	0.354555	0	0.919575	0.351353	CD101-AS1	CD101 antisense RNA 1 [Source:HGNC Symbol;Acc:HGNC:55665]
ENSG00000203859	0.151528	0	0.740637	0.468518	0	0.171735	0.15718	0.600555	HSD3B2	hydroxy-delta-5-steroid dehydrogenase, 3 beta- and steroid delta-isomerase 2 [Source:HGNC Symbol;Acc:HGNC:5218]
ENSG00000228086	0	0	0	0	0	0	0	0		novel transcript
ENSG00000213421	0	0	0	0	0	0	0	0	RPL7AP17	ribosomal protein L7a pseudogene 17 [Source:HGNC Symbol;Acc:HGNC:36501]
ENSG00000234020	0	0	0	0	0	0	0	0	CHIAP3	chitinase, acidic pseudogene 3 [Source:HGNC Symbol;Acc:HGNC:44464]
ENSG00000236804	0	0	0	0.472251	0	0.51931	0	0	RPS3AP12	RPS3A pseudogene 12 [Source:HGNC Symbol;Acc:HGNC:35527]
ENSG00000231072	0	0	0	0	0.34395	0	0	0.227229	GAPDHP64	glyceraldehyde-3-phosphate dehydrogenase pseudogene 64 [Source:HGNC Symbol;Acc:HGNC:4158]
ENSG00000273406	0	0	0	0	0	0	0	0		novel transcript
ENSG00000185946	3.06493	4.01103	4.9117	2.84816	2.21046	4.4417	3.075	3.98271	RNPC3	RNA binding region (RNP1, RRM) containing 3 [Source:HGNC Symbol;Acc:HGNC:18666]
ENSG00000162627	61.7616	66.4448	36.7148	67.7835	69.931	64.7004	66.8354	68.8032	SNX7	sorting nexin 7 [Source:HGNC Symbol;Acc:HGNC:14971]
ENSG00000226715	0	0	0	0	0	0	0	0	LINC01709	long intergenic non-protein coding RNA 1709 [Source:HGNC Symbol;Acc:HGNC:52497]
ENSG00000162695	21.6647	21.498	20.198	21.6258	18.3723	21.8255	20.9745	22.102	SLC30A7	solute carrier family 30 member 7 [Source:HGNC Symbol;Acc:HGNC:19306]
ENSG00000265808	19.1238	20.8713	16.2318	20.6935	19.9989	19.4677	19.0452	21.1042	SEC22B	SEC22 homolog B, vesicle trafficking protein [Source:HGNC Symbol;Acc:HGNC:10700]
ENSG00000261290	0	0	0	0	0	0	0	0	CYP4A44P	cytochrome P450 family 4 subfamily A member 44, pseudogene [Source:HGNC Symbol;Acc:HGNC:42416]
ENSG00000225923	0	0	0	0	0	0	0	0		secretory carrier membrane protein 1 (SCAMP1) pseudogene
ENSG00000134247	22.4419	21.343	24.4335	21.8691	20.8967	19.8895	21.1826	23.3953	PTGFRN	prostaglandin F2 receptor inhibitor [Source:HGNC Symbol;Acc:HGNC:9601]
ENSG00000187481	0	0	0	0	0	0	0	0	HSD3BP1	hydroxy-delta-5-steroid dehydrogenase, 3 beta, pseudogene 1 [Source:HGNC Symbol;Acc:HGNC:5219]
ENSG00000116752	112.155	103.036	48.408	123.317	99.8279	101.021	94.403	103.612	BCAS2	BCAS2 pre-mRNA processing factor [Source:HGNC Symbol;Acc:HGNC:975]
ENSG00000162664	9.6714	11.4004	12.1249	11.7154	10.3921	11.317	10.2601	11.3665	ZNF326	zinc finger protein 326 [Source:HGNC Symbol;Acc:HGNC:14104]
ENSG00000236866	0	0	0	0	0	0	0	0	TENT5C-DT	TENT5C divergent transcript [Source:HGNC Symbol;Acc:HGNC:55656]
ENSG00000134253	0.789904	0.777427	0.386088	0.895526	0.157959	0.268572	0.983238	0.939192	TRIM45	tripartite motif containing 45 [Source:HGNC Symbol;Acc:HGNC:19018]
ENSG00000223416	0	0	0	0	0	0	0	0	RPS26P15	ribosomal protein S26 pseudogene 15 [Source:HGNC Symbol;Acc:HGNC:35680]
ENSG00000179571	0.162827	0.178061	2.38759	0.335635	0.651216	0.55362	0.337799	0.322667	NBPF17P	NBPF member 17, pseudogene [Source:HGNC Symbol;Acc:HGNC:31997]
ENSG00000227850	0	0	0	0	0	0	0	0	SEPTIN2P1	septin 2 pseudogene 1 [Source:HGNC Symbol;Acc:HGNC:40017]
ENSG00000235777	0	0	0	0	0	0	0	0	DPYD-AS2	DPYD antisense RNA 2 [Source:HGNC Symbol;Acc:HGNC:40196]
ENSG00000173218	6.02706	6.96639	5.40702	6.48699	6.21692	6.74431	6.09357	7.76081	VANGL1	VANGL planar cell polarity protein 1 [Source:HGNC Symbol;Acc:HGNC:15512]
ENSG00000285532	0	0	0	0	0	0	0	0	LINC02788	long intergenic non-protein coding RNA 2788 [Source:HGNC Symbol;Acc:HGNC:54309]
ENSG00000226755	0	0.742739	0	0	0	0	0	0	VPS25P1	VPS25 pseudogene 1 [Source:HGNC Symbol;Acc:HGNC:44250]
ENSG00000232650	0.225805	0.987726	0	0.232726	1.12887	0.511833	0.234227	0.596625	LINC01780	long intergenic non-protein coding RNA 1780 [Source:HGNC Symbol;Acc:HGNC:52570]
ENSG00000183508	4.21066	5.67235	3.28099	4.15103	3.5389	4.42635	3.0384	3.54725	TENT5C	terminal nucleotidyltransferase 5C [Source:HGNC Symbol;Acc:HGNC:24712]
ENSG00000277095	0	0	0	0	0	0	0	0		otopetrin 1 (OTOP1) pseudogene
ENSG00000234283	0	0	0	0	0	0	0	0	LINC01731	long intergenic non-protein coding RNA 1731 [Source:HGNC Symbol;Acc:HGNC:52519]
ENSG00000232780	0	0.824724	1.84309	0.38864	0	0	0	0.249083	GAPDHP74	glyceraldehyde-3-phosphate dehydrogenase pseudogene 74 [Source:HGNC Symbol;Acc:HGNC:50647]
ENSG00000274927	0	0	0	0	0	0	0	0	KMT2CP3	lysine methyltransferase 2C pseudogene 3 [Source:HGNC Symbol;Acc:HGNC:56181]
ENSG00000264145	0	0	0	0	0	0	0	0		dopamine receptor D5 (DRD5) pseudogene
ENSG00000238256	0	0	0	0	0	0	0	0	MTND5P20	MT-ND5 pseudogene 20 [Source:HGNC Symbol;Acc:HGNC:42300]
ENSG00000198765	0	0	0	0	0	0	0	0	SYCP1	synaptonemal complex protein 1 [Source:HGNC Symbol;Acc:HGNC:11487]
ENSG00000224335	0	0	0	0	0	0	0	0		neuroblastoma breakpoint family, member 4 (NBPF4) pseudogene
ENSG00000277702	0	0	0	0	0	0	0	0		lymphocyte-specific protein 1 (LSP1) pseudogene
ENSG00000143398	16.2142	16.8935	18.4088	14.211	14.4886	14.3249	12.3824	14.2102	PIP5K1A	phosphatidylinositol-4-phosphate 5-kinase type 1 alpha [Source:HGNC Symbol;Acc:HGNC:8994]
ENSG00000196505	3.78359	5.36086	7.87977	6.40883	5.9213	5.40677	5.66522	6.36768	GDAP2	ganglioside induced differentiation associated protein 2 [Source:HGNC Symbol;Acc:HGNC:18010]
ENSG00000223489	0	0	0	0	0.131222	0	0	0	NEFHP1	neurofilament heavy pseudogene 1 [Source:HGNC Symbol;Acc:HGNC:7738]
ENSG00000230546	0	0	0	0	0	0	0	0		pseudogene similar to part of WAP four-disulfide core domain 3 (WFDC3)
ENSG00000213262	0	0	0	0	0	0	0	0	VDAC2P3	VDAC2 pseudogene 3 [Source:HGNC Symbol;Acc:HGNC:51931]
ENSG00000287015	0	0	0	0.494583	0	0	0	0		novel transcript
ENSG00000235526	0	0	0	0	0	0	0	0		novel transcript
ENSG00000228347	0	1.43738	0	1.35469	0.657108	0.744839	0.681711	0	FTLP17	ferritin light chain pseudogene 17 [Source:HGNC Symbol;Acc:HGNC:37967]
ENSG00000236012	0	0	0	0	0	1.3916	2.54732	1.62214	HIGD1AP12	HIG1 hypoxia inducible domain family member 1A pseudogene 12 [Source:HGNC Symbol;Acc:HGNC:43007]
ENSG00000270911	0	0	0	0	0	0	0	0		CTAGE family, member 5 (CTAGE5) pseudogene
ENSG00000134200	0	0	0	0	0	0	0	0	TSHB	thyroid stimulating hormone subunit beta [Source:HGNC Symbol;Acc:HGNC:12372]
ENSG00000065183	17.8962	19.4604	18.0525	17.4411	14.2344	14.6126	12.6776	13.884	WDR3	WD repeat domain 3 [Source:HGNC Symbol;Acc:HGNC:12755]
ENSG00000227082	0	0	1.06804	0.0750697	0.145654	0.1651	0.0755538	0	LINC02798	long intergenic non-protein coding RNA 2798 [Source:HGNC Symbol;Acc:HGNC:54323]
ENSG00000226126	0	0	0	0.811884	0.787629	0.297595	0	0	PSMC1P12	proteasome 26S subunit, ATPase 1 pseudogene 12 [Source:HGNC Symbol;Acc:HGNC:39787]
ENSG00000163393	3.13842	2.14503	2.87623	2.49335	3.92248	2.6677	2.91636	3.32559	SLC22A15	solute carrier family 22 member 15 [Source:HGNC Symbol;Acc:HGNC:20301]
ENSG00000163156	10.2537	9.13223	4.65009	13.8364	10.4636	10.5428	10.965	11.8005	SCNM1	sodium channel modifier 1 [Source:HGNC Symbol;Acc:HGNC:23136]
ENSG00000143631	0	0	0	0	0	0	0	0	FLG	filaggrin [Source:HGNC Symbol;Acc:HGNC:3748]
ENSG00000156150	0	0	0	0	0	0	0.181123	0	ALX3	ALX homeobox 3 [Source:HGNC Symbol;Acc:HGNC:449]
ENSG00000228453	0	0	0	0	0	0	0	0	RPS15AP9	ribosomal protein S15a pseudogene 9 [Source:HGNC Symbol;Acc:HGNC:36164]
ENSG00000274642	0	0.442334	0	0.416888	0	0.458429	0	0.267187		phosphodiesterase 4D interacting protein (PDE4DIP) pseudogene
ENSG00000177551	0	0	0	0	0	0	0	0	NHLH2	nescient helix-loop-helix 2 [Source:HGNC Symbol;Acc:HGNC:7818]
ENSG00000197323	19.4358	21.0578	21.774	16.1807	14.2605	19.8696	18.1856	20.6458	TRIM33	tripartite motif containing 33 [Source:HGNC Symbol;Acc:HGNC:16290]
ENSG00000237975	0.138196	0.151126	0.225158	0.166171	0.115147	0.0783125	0.191134	0.197786	FLG-AS1	FLG antisense RNA 1 [Source:HGNC Symbol;Acc:HGNC:27913]
ENSG00000261168	0.224629	1.22823	0	0.231514	0.224597	0	1.16503	0.296759		novel transcript, sense overlapping SEMA6C
ENSG00000287980	0	0	0	0	0	0	0	0		novel transcript
ENSG00000229283	0	0	0	0	0	0	0	0		novel transcript
ENSG00000271419	0	0	0	0	0	0	0	0		trafficking protein, kinesin binding 2 (TRAK2) pseudogene
ENSG00000226172	0	0	0	0	0	0	0	0		novel transcript
ENSG00000079335	1.378	1.44897	1.29526	1.36561	0.953866	1.26142	1.26446	1.05028	CDC14A	cell division cycle 14A [Source:HGNC Symbol;Acc:HGNC:1718]
ENSG00000143119	11.3834	7.53921	3.91829	8.42745	9.77876	16.3539	10.9764	10.3788	CD53	CD53 molecule [Source:HGNC Symbol;Acc:HGNC:1686]
ENSG00000237278	0	0	0	0	0	0	0	0	RLIMP2	ring finger protein, LIM domain interacting pseudogene 2 [Source:HGNC Symbol;Acc:HGNC:39683]
ENSG00000233432	0.222888	0.243741	0	0	0.222856	0	0.231201	0	MTIF2P1	mitochondrial translational initiation factor 2 pseudogene 1 [Source:HGNC Symbol;Acc:HGNC:14861]
ENSG00000227700	0	0	0	0	0	0	0	0		novel pseudogene
ENSG00000229911	0	0	0	0	0	0	0	0		high density lipoprotein binding protein (vigilin) (HDLBP) pseudogene
ENSG00000143520	0	0	0	0	0	0	0	0	FLG2	filaggrin 2 [Source:HGNC Symbol;Acc:HGNC:33276]
ENSG00000171943	2.91641	2.88063	2.52907	2.56947	1.83426	3.35863	2.43966	2.2993	SRGAP2C	SLIT-ROBO Rho GTPase activating protein 2C [Source:HGNC Symbol;Acc:HGNC:30584]
ENSG00000270719	0	0	0	0	0	0	0	0		anaphase promoting complex subunit 13 (ANAPC13) pseudogene
ENSG00000155761	0.105321	0.0383915	0	0.0361829	0.0351019	0	0.0364162	0.11595	SPAG17	sperm associated antigen 17 [Source:HGNC Symbol;Acc:HGNC:26620]
ENSG00000230806	0	0	0	0	0	0	0	0	SRGAP2-AS1	SRGAP2 antisense RNA 1 [Source:HGNC Symbol;Acc:HGNC:40902]
ENSG00000116830	2.58144	2.78582	1.99224	2.52053	3.12447	2.50223	2.67772	3.2533	TTF2	transcription termination factor 2 [Source:HGNC Symbol;Acc:HGNC:12398]
ENSG00000234422	0	0	0	0	0	0	0	0	UBE2WP1	ubiquitin conjugating enzyme E2 W pseudogene 1 [Source:HGNC Symbol;Acc:HGNC:32198]
ENSG00000227056	0	0	0	0	0	0	0	0	RPL6P2	ribosomal protein L6 pseudogene 2 [Source:HGNC Symbol;Acc:HGNC:35964]
ENSG00000227091	0	0	0	0	0	0	0	0	SLC6A17-AS1	SLC6A17 antisense RNA 1 [Source:HGNC Symbol;Acc:HGNC:41279]
ENSG00000214204	0	0	0	0	0	0	0	0	HNRNPA1P43	heterogeneous nuclear ribonucleoprotein A1 pseudogene 43 [Source:HGNC Symbol;Acc:HGNC:48772]
ENSG00000081026	7.66825	8.47538	12.8276	8.62176	8.03618	9.57384	8.46468	10.5369	MAGI3	membrane associated guanylate kinase, WW and PDZ domain containing 3 [Source:HGNC Symbol;Acc:HGNC:29647]
ENSG00000225650	0	0	0	0	0	0	0	0	EIF2S2P5	eukaryotic translation initiation factor 2 subunit 2 beta pseudogene 5 [Source:HGNC Symbol;Acc:HGNC:37793]
ENSG00000224965	0	0	0	0	0	0	0	0	KCNC4-DT	KCNC4 divergent transcript [Source:HGNC Symbol;Acc:HGNC:39958]
ENSG00000228127	0	0	0	0	0	0	0	0	LINC01649	long intergenic non-protein coding RNA 1649 [Source:HGNC Symbol;Acc:HGNC:52436]
ENSG00000226984	0	0	0	0	1.61584	0	0	0		ribosomal protein L26 (RPL26) pseudogene
ENSG00000186150	0	0	0	0	0	0	0	0	UBL4B	ubiquitin like 4B [Source:HGNC Symbol;Acc:HGNC:32309]
ENSG00000143458	1.57702	1.31396	2.38585	2.28324	2.59046	2.63843	1.63584	1.88499	GABPB2	GA binding protein transcription factor subunit beta 2 [Source:HGNC Symbol;Acc:HGNC:28441]
ENSG00000230932	0	0	0	0	0	0	0	0		tight junction protein 3 (zona occludens 3) (TJP3) pseudogene
ENSG00000073754	0	0	0	0	0	0	0	0	CD5L	CD5 molecule like [Source:HGNC Symbol;Acc:HGNC:1690]
ENSG00000228826	7.61096	5.5487	6.20011	7.84423	11.4148	10.0635	15.1317	8.37907		novel transcript
ENSG00000233907	0	0	0	0	0	0	0	0	LINC01761	long intergenic non-protein coding RNA 1761 [Source:HGNC Symbol;Acc:HGNC:52551]
ENSG00000225036	0	0	0	0	0	0	0	0	CDK4P1	cyclin dependent kinase 4 pseudogene 1 [Source:HGNC Symbol;Acc:HGNC:19040]
ENSG00000228420	0	0	0	0	0	0	0	0	LINC01768	long intergenic non-protein coding RNA 1768 [Source:HGNC Symbol;Acc:HGNC:52558]
ENSG00000233839	0	0	0	0	0	0	0	0.55588		ribosomal protein S19 (RPS19) pseudogene
ENSG00000250890	0	0	0	0	0	0	0	0		mitochondrially encoded cytochrome c oxidase I (MT-CO1) pseudogene
ENSG00000232240	0	0	0	0	0	0	0	0		novel pseudogene
ENSG00000230921	1.10942	0	0	1.14342	0	0	1.1508	0	HAO2-IT1	HAO2 intronic transcript 1 [Source:HGNC Symbol;Acc:HGNC:41342]
ENSG00000286151	0	0	0	0	0	0	0	0		SLAM family member 5-like pseudogene
ENSG00000234388	0	0	0	0	0	0	0	0	TXNP3	thioredoxin pseudogene 3 [Source:HGNC Symbol;Acc:HGNC:49483]
ENSG00000271736	0	0	0	0	0	0	0	0	LINC02772	long intergenic non-protein coding RNA 2772 [Source:HGNC Symbol;Acc:HGNC:54292]
ENSG00000233717	0	0	0	0	0	0	0	0	RPS29P29	ribosomal protein S29 pseudogene 29 [Source:HGNC Symbol;Acc:HGNC:52362]
ENSG00000163155	3.98958	3.61063	3.3621	2.97756	2.47595	2.96243	4.85189	3.36232	LYSMD1	LysM domain containing 1 [Source:HGNC Symbol;Acc:HGNC:32070]
ENSG00000241975	18.445	10.6786	0	15.6556	17.3576	7.37812	9.00374	22.9344	ELOCP19	elongin C pseudogene 19 [Source:HGNC Symbol;Acc:HGNC:38155]
ENSG00000271143	0	0	0	0	0	0	1.76305	0		serine palmitoyltransferase, small subunit A (SPTSSA) pseudogene
ENSG00000270976	0	0	0	0	0	0	0	0		ubiquitin C (UBC) pseudogene
ENSG00000228217	6.572	5.39016	4.01531	6.77343	2.46416	3.72419	5.96498	7.05438	PNRC2P1	proline rich nuclear receptor coactivator 2 pseudogene 1 [Source:HGNC Symbol;Acc:HGNC:51933]
ENSG00000270342	0	0	0	0	0	0	0	0		oocyte expressed protein (OOEP) pseudogene
ENSG00000175984	13.2185	15.7277	15.6973	13.3358	11.0294	11.3941	11.3458	11.4985	DENND2C	DENN domain containing 2C [Source:HGNC Symbol;Acc:HGNC:24748]
ENSG00000231100	0	2.26613	0	1.06788	1.03598	0.587148	0.537385	3.76429		amyloid P component, serum (APCS) pseudogene
ENSG00000116824	0.211028	0.461543	0	0.434991	0.421996	0.239168	0	0	CD2	CD2 molecule [Source:HGNC Symbol;Acc:HGNC:1639]
ENSG00000235887	0	0	0	0	0	0	0	0	LINC02799	long intergenic non-protein coding RNA 2799 [Source:HGNC Symbol;Acc:HGNC:54324]
ENSG00000237460	0	0	0	0	0	0	0	0	LINC01661	long intergenic non-protein coding RNA 1661 [Source:HGNC Symbol;Acc:HGNC:52449]
ENSG00000236887	0	0	0	0	0	0	0	0		ribosomal protein S15 (RPS15) pseudogene
ENSG00000024526	0	0.0639077	0	0.240925	0.175296	0.0662331	0	0.154411	DEPDC1	DEP domain containing 1 [Source:HGNC Symbol;Acc:HGNC:22949]
ENSG00000236480	0.226546	0.247742	0	0.23349	0	0	0	0.149646	PKMP1	pyruvate kinase M1/2 pseudogene 1 [Source:HGNC Symbol;Acc:HGNC:44243]
ENSG00000235756	0	0	0	0	0	0	0	0		PAI-1 mRNA-binding protein (PAI-RBP1) (CGI-55, DKFZp564M2423) pseudogene
ENSG00000173810	0	0	0	1.45442	0	0	0	0	PPIAP7	peptidylprolyl isomerase A pseudogene 7 [Source:HGNC Symbol;Acc:HGNC:9270]
ENSG00000235005	0	0	0	0	0	0	0	0		novel transcript
ENSG00000271890	0	0	0	0	0	0	0	0	OR10AE1P	olfactory receptor family 10 subfamily AE member 1 pseudogene [Source:HGNC Symbol;Acc:HGNC:14990]
ENSG00000227425	0	0	0	0	0	0	0	0	MRPS21P2	mitochondrial ribosomal protein S21 pseudogene 2 [Source:HGNC Symbol;Acc:HGNC:29749]
ENSG00000225279	0.204523	0	0	0	0	0	0	0		novel transcript
ENSG00000229101	0	0	0	0	0	0	0	0	ELOCP20	elongin C pseudogene 20 [Source:HGNC Symbol;Acc:HGNC:38156]
ENSG00000239216	0	0	0	0	0	0	0	0		novel transcript
ENSG00000283360	0	0	0	0	0	0	0	0		novel transcript
ENSG00000117262	1.48907	1.96764	1.5163	1.34287	1.17868	1.96891	1.93076	1.68033	GPR89A	G protein-coupled receptor 89A [Source:HGNC Symbol;Acc:HGNC:31984]
ENSG00000227907	0	0	0	0	0	0	0	0		novel transcript
ENSG00000227970	0	0	0	0	0	0	0	0	NR1H5P	nuclear receptor subfamily 1 group H member 5, pseudogene [Source:HGNC Symbol;Acc:HGNC:32673]
ENSG00000261055	0	0	0	0	0	0	0	0.120652		novel transcript
ENSG00000231613	0	0	0	0	0	0	0	0		novel transcript
ENSG00000137947	37.0456	37.3724	23.3855	40.0126	34.7169	31.2956	32.0464	33.8615	GTF2B	general transcription factor IIB [Source:HGNC Symbol;Acc:HGNC:4648]
ENSG00000236689	0	0	0	0	0	0	0	0	MTCO2P21	MT-CO2 pseudogene 21 [Source:HGNC Symbol;Acc:HGNC:52150]
ENSG00000233589	0	0	0	0	0	0	0	0.237407		novel transcript
ENSG00000117586	0.522377	0.476043	0	0.71785	0.348203	0.592037	0.45155	0.690116	TNFSF4	TNF superfamily member 4 [Source:HGNC Symbol;Acc:HGNC:11934]
ENSG00000230946	0	0	0	0	0	0	0	0	HNRNPA1P68	heterogeneous nuclear ribonucleoprotein A1 pseudogene 68 [Source:HGNC Symbol;Acc:HGNC:48798]
ENSG00000226028	0	0	0	0	0	0	0	0	PFN1P12	profilin 1 pseudogene 12 [Source:HGNC Symbol;Acc:HGNC:42995]
ENSG00000162728	0	0	0	0	0	0	0	0.0542386	KCNJ9	potassium inwardly rectifying channel subfamily J member 9 [Source:HGNC Symbol;Acc:HGNC:6270]
ENSG00000229021	0.0839694	0.0918256	0	0	0	0	0.0871011	0.110932		novel transcript
ENSG00000203825	0.266022	0	0	0	0	0	0	0		phosphodiesterase 4D interacting protein (myomegalin) (PDE4DIP) pseudogene
ENSG00000184371	11.5932	11.3813	8.37098	9.84398	8.43025	10.0037	10.2491	11.0083	CSF1	colony stimulating factor 1 [Source:HGNC Symbol;Acc:HGNC:2432]
ENSG00000233449	0	0	0	0	0	0	0	0	MTATP6P14	MT-ATP6 pseudogene 14 [Source:HGNC Symbol;Acc:HGNC:52059]
ENSG00000242943	0	0	0	0	0	0	0	0	NKAIN1P1	NKAIN1 pseudogene 1 [Source:HGNC Symbol;Acc:HGNC:38593]
ENSG00000233203	0	1.47965	0	0.929687	0.901913	0	0.935682	1.19169	DHCR24-DT	DHCR24 divergent transcript [Source:HGNC Symbol;Acc:HGNC:53969]
ENSG00000232499	0	0	6.55561	0	0	0.760039	0.347812	0.221488		heterogeneous nuclear ribonucleoprotein A3 (hnRNPA3) pseudogene
ENSG00000232265	0	0	0	0	0	0.0611861	0	0.0356612	LINC02805	long intergenic non-protein coding RNA 2805 [Source:HGNC Symbol;Acc:HGNC:54339]
ENSG00000163154	0	0.65166	0	0.614171	0	0.337686	0.309066	0.196814	TNFAIP8L2	TNF alpha induced protein 8 like 2 [Source:HGNC Symbol;Acc:HGNC:26277]
ENSG00000232995	0.190309	0	0	0.196142	0.0951411	0.215687	0.197407	0.188564	RGS5	regulator of G protein signaling 5 [Source:NCBI gene (formerly Entrezgene);Acc:8490]
ENSG00000238087	0	0	0	0	0	0	0	0	FMO8P	flavin containing dimethylaniline monoxygenase 8, pseudogene [Source:HGNC Symbol;Acc:HGNC:32209]
ENSG00000227777	0	0	0	0	0	0	0	0	RPL7AP19	ribosomal protein L7a pseudogene 19 [Source:HGNC Symbol;Acc:HGNC:36820]
ENSG00000177173	0.596422	0.652224	5.83036	0.614702	1.19268	2.36584	0.309333	1.77286	NAP1L4P1	nucleosome assembly protein 1 like 4 pseudogene 1 [Source:HGNC Symbol;Acc:HGNC:39740]
ENSG00000238022	0	0	0	0	0	0	0	0	LMX1A-AS1	LMX1A antisense RNA 1 [Source:HGNC Symbol;Acc:HGNC:40344]
ENSG00000231671	0	0	0	0	0	0	0	0	LINC01307	long intergenic non-protein coding RNA 1307 [Source:HGNC Symbol;Acc:HGNC:50494]
ENSG00000162729	168.522	165.074	124.27	152.833	151.728	156.446	164.451	172.428	IGSF8	immunoglobulin superfamily member 8 [Source:HGNC Symbol;Acc:HGNC:17813]
ENSG00000143158	269.955	270.611	154.067	311.93	292.803	286.98	283.144	286.746	MPC2	mitochondrial pyruvate carrier 2 [Source:HGNC Symbol;Acc:HGNC:24515]
ENSG00000271092	0.703784	1.34685	2.57996	0.725355	1.40737	1.19645	0.365016	0.929773	TLCD4-RWDD3	TLCD4-RWDD3 readthrough [Source:HGNC Symbol;Acc:HGNC:49388]
ENSG00000238118	0	0	0	0	0	0	0	0	SLC25A24P2	SLC25A24 pseudogene 2 [Source:HGNC Symbol;Acc:HGNC:48934]
ENSG00000276118	0	0	0	0	0	0	0	0		transmembrane protein 128 (TMEM128) pseudogene
ENSG00000232148	0	0	0	0	0	0	0	0	FMO11P	flavin containing dimethylaniline monoxygenase 11, pseudogene [Source:HGNC Symbol;Acc:HGNC:32212]
ENSG00000278811	0	0.135626	0	0	0	0	0	0	LINC00624	long intergenic non-protein coding RNA 624 [Source:HGNC Symbol;Acc:HGNC:44254]
ENSG00000000460	1.61823	1.58003	1.69491	1.90609	1.04015	1.50652	1.67859	1.37434	C1orf112	chromosome 1 open reading frame 112 [Source:HGNC Symbol;Acc:HGNC:25565]
ENSG00000188859	0.301653	0.725726	1.76929	0.497437	0.422254	1.09401	0.625806	0.956436	FAM78B	family with sequence similarity 78 member B [Source:HGNC Symbol;Acc:HGNC:13495]
ENSG00000275075	0	0	0	0	0	0	0	0		transmembrane protein 128 (TMEM128) pseudogene
ENSG00000135862	71.8983	69.2437	65.2928	59.2816	60.5331	57.4569	60.3843	69.1342	LAMC1	laminin subunit gamma 1 [Source:HGNC Symbol;Acc:HGNC:6492]
ENSG00000232952	0	0	0	0	0	0	0	0		matrin 3 (MATR3) pseudogene
ENSG00000227722	0.20562	0	0	0	0	0	0	0		dynactin 4 pseudogene
ENSG00000285922	0	0	0	0	0	0	0	0		novel transcript
ENSG00000275801	0	0	0	0	0	0	0	0		SLAM family member 9 (SLAMF9) pseudogene
ENSG00000143198	39.6793	40.8145	20.9442	45.4002	42.3729	34.9663	37.9589	36.6265	MGST3	microsomal glutathione S-transferase 3 [Source:HGNC Symbol;Acc:HGNC:7064]
ENSG00000143318	0.159958	0	0	0.164861	0	0	0	0	CASQ1	calsequestrin 1 [Source:HGNC Symbol;Acc:HGNC:1512]
ENSG00000232188	0	0	0	0	0	0	0	0		novel transcript
ENSG00000232212	0	0	0	0	0	0	0	0	LINC01701	long intergenic non-protein coding RNA 1701 [Source:HGNC Symbol;Acc:HGNC:52489]
ENSG00000143621	132.915	133.169	75.3337	146.268	139.152	123.141	127.425	132.049	ILF2	interleukin enhancer binding factor 2 [Source:HGNC Symbol;Acc:HGNC:6037]
ENSG00000241042	0	0	0	0	0	0	0	0		novel transcript
ENSG00000143155	41.6939	38.8444	20.6437	50.7848	47.6434	46.7628	40.6652	47.4277	TIPRL	TOR signaling pathway regulator [Source:HGNC Symbol;Acc:HGNC:30231]
ENSG00000260322	0	0	0	0	0	0	0	0		novel transcript
ENSG00000223495	0	0	0	0	0	0	0	0		kinase suppressor of ras 1 (KSR1) pseudogene
ENSG00000143156	2.89637	3.03538	1.7696	4.10457	3.68029	3.35099	4.13104	3.70684	NME7	NME/NM23 family member 7 [Source:HGNC Symbol;Acc:HGNC:20461]
ENSG00000198771	0.126772	0.184843	0	0.130657	0.169005	0.0478923	0.263	0.195392	RCSD1	RCSD domain containing 1 [Source:HGNC Symbol;Acc:HGNC:28310]
ENSG00000225462	0	0	0	0.332031	0	0.730234	0	0	FDPSP1	farnesyl diphosphate synthase pseudogene 1 [Source:HGNC Symbol;Acc:HGNC:3632]
ENSG00000237756	0	0	0	0	0	0	0	0		novel transcript
ENSG00000116147	0	0	0	0.0277686	0	0.0305357	0	0	TNR	tenascin R [Source:HGNC Symbol;Acc:HGNC:11953]
ENSG00000213064	17.0716	19.2406	36.2334	20.1627	19.0375	16.5592	17.7083	19.851	SFT2D2	SFT2 domain containing 2 [Source:HGNC Symbol;Acc:HGNC:25140]
ENSG00000203307	1.16172	0	0	1.19732	0.580777	1.31663	0.602523	0	FAM78B-AS1	FAM78B antisense RNA 1 [Source:HGNC Symbol;Acc:HGNC:40639]
ENSG00000143179	13.487	12.3717	9.9003	10.8963	9.48403	10.9742	11.3765	11.1606	UCK2	uridine-cytidine kinase 2 [Source:HGNC Symbol;Acc:HGNC:12562]
ENSG00000271187	0	0	0	0	0	0	0	0		small integral membrane protein 15 (SMIM15) pseudogene
ENSG00000274562	0	0	0	0	0	0	0	0		SLAM family member 9 (SLAMF9) pseudogene
ENSG00000143315	8.43211	6.48688	5.99045	6.26528	6.96042	6.38955	6.35654	7.48045	PIGM	phosphatidylinositol glycan anchor biosynthesis class M [Source:HGNC Symbol;Acc:HGNC:18858]
ENSG00000231175	0	0	0	0	0	0	0	0	LINC01720	long intergenic non-protein coding RNA 1720 [Source:HGNC Symbol;Acc:HGNC:52507]
ENSG00000143185	0	0.671372	0	0	0.613846	0.695801	0	0	XCL2	X-C motif chemokine ligand 2 [Source:HGNC Symbol;Acc:HGNC:10646]
ENSG00000272931	1.48934	1.08579	0	0.511662	1.48913	1.68794	1.02992	1.31172	LRRC8D-DT	LRRC8D divergent transcript [Source:HGNC Symbol;Acc:HGNC:55186]
ENSG00000143190	5.48829	5.48397	8.10025	4.63611	4.51913	4.63462	4.64368	4.8053	POU2F1	POU class 2 homeobox 1 [Source:HGNC Symbol;Acc:HGNC:9212]
ENSG00000225475	0	0	0	0	0	0	0	0		riribosomal protein S2 (RPS2) pseudogene
ENSG00000230898	0	0	3.48436	0.734721	0	0	0.73946	0.47089		novel transcript
ENSG00000232223	0	0	0	0	0	0	0	0	CNN2P10	calponin 2 pseudogene 10 [Source:HGNC Symbol;Acc:HGNC:39535]
ENSG00000224698	0	0	0	0	0	0	0	0		novel transcript
ENSG00000287697	1.08585	1.48431	1.32685	2.51805	1.35713	2.76897	2.25271	3.40701		novel transcript, antisense to CACYBP
ENSG00000075945	20.5161	17.8878	10.5021	20.7877	22.3843	21.6808	21.0655	19.9616	KIFAP3	kinesin associated protein 3 [Source:HGNC Symbol;Acc:HGNC:17060]
ENSG00000235303	0.179423	0	0	0	0	0	0	0		novel transcript
ENSG00000234810	0	0	0	0	0	0	0	0		novel transcript
ENSG00000224468	0	0.787706	0	0	0	0	0	0	LAMC1-AS1	LAMC1 antisense RNA 1 [Source:HGNC Symbol;Acc:HGNC:52645]
ENSG00000235628	0	0	0	0	0	0	0	0	TNR-IT1	TNR intronic transcript 1 [Source:HGNC Symbol;Acc:HGNC:41391]
ENSG00000232551	0	0	0	0	0	0	0	0	MTCO1P14	MT-CO1 pseudogene 14 [Source:HGNC Symbol;Acc:HGNC:52016]
ENSG00000092607	79.4269	69.139	71.4326	69.7458	86.0866	71.9248	70.7723	78.0164	TBX15	T-box transcription factor 15 [Source:HGNC Symbol;Acc:HGNC:11594]
ENSG00000238270	0	0	0	0	0	0	0	0		novel transcript
ENSG00000285894	0	0	0	0	0	0	0	0		novel transcript
ENSG00000236025	0	0	0	0	0	0	0	0		coronin, actin binding protein, 1C (CORO1C) pseudogene
ENSG00000230687	0	0	0	0	0	0	0	0		novel transcript
ENSG00000230704	0	0	0	0	0	0	0	0		novel transcript
ENSG00000283255	0	0	0	0	0	0	0	0		novel transcript
ENSG00000227741	2.1865	2.86929	3.20614	2.02817	0.874478	0.99123	0.680415	1.4443		novel transcript
ENSG00000237049	0	0	0	0	0	0	0	0	RPL34P1	ribosomal protein L34 pseudogene 1 [Source:HGNC Symbol;Acc:HGNC:10341]
ENSG00000286754	0	0	0	0	0	0	0	0		novel transcript, antisense to PAPPA2
ENSG00000232751	0	0	0	0	0	0	0	0		pseudogene similar to part of ribosomal protein L26 (RPL26)
ENSG00000236364	0	0	0	0	0	0	0	0		novel transcript, antisense to UCK2
ENSG00000117091	0.530163	0.347859	0	1.09282	0.530089	1.32189	1.09987	0.910522	CD48	CD48 molecule [Source:HGNC Symbol;Acc:HGNC:1683]
ENSG00000235378	0	0	0	0	0	0	0	0	MRPS10P1	mitochondrial ribosomal protein S10 pseudogene 1 [Source:HGNC Symbol;Acc:HGNC:29728]
ENSG00000143171	0	0.280425	0	0.132146	0.128198	0	0	0.254081	RXRG	retinoid X receptor gamma [Source:HGNC Symbol;Acc:HGNC:10479]
ENSG00000275767	0	0	0	0	0	0	0	0		otopetrin 1 (OTOP1) pseudogene
ENSG00000224718	0	0	0	0	0	0	0	0	LINC01657	long intergenic non-protein coding RNA 1657 [Source:HGNC Symbol;Acc:HGNC:52445]
ENSG00000047410	29.0552	31.5903	27.9934	33.257	30.6154	32.5498	28.8637	32.0551	TPR	translocated promoter region, nuclear basket protein [Source:HGNC Symbol;Acc:HGNC:12017]
ENSG00000231992	2.4645	7.18688	12.0459	5.92675	2.46416	0.931048	3.40856	4.34116		novel transcript
ENSG00000018625	0.438273	0.778826	0	0.0564632	0.219106	0.248358	0.284137	0.32569	ATP1A2	ATPase Na+/K+ transporting subunit alpha 2 [Source:HGNC Symbol;Acc:HGNC:800]
ENSG00000171806	5.47667	7.18688	2.1415	8.80546	9.41855	8.93806	8.18054	7.23526	METTL18	methyltransferase like 18 [Source:HGNC Symbol;Acc:HGNC:28793]
ENSG00000287919	0	0	0	0.130449	0	0.143448	0.131291	0		novel transcript
ENSG00000233882	0	0	0	0	0	0	0	0	LINC01680	long intergenic non-protein coding RNA 1680 [Source:HGNC Symbol;Acc:HGNC:52467]
ENSG00000198358	0	0	0	0	0.161508	0.183071	0	0		antisense to ITLN2
ENSG00000134216	0	0	0	0.0765895	0	0	0	0	CHIA	chitinase acidic [Source:HGNC Symbol;Acc:HGNC:17432]
ENSG00000230748	0	0	0	0	0	0	0	0	PRELID1P7	PRELID1 pseudogene 7 [Source:HGNC Symbol;Acc:HGNC:54772]
ENSG00000254154	8.44864	9.81654	14.4103	6.16787	5.41165	7.68017	6.52716	8.48743	CRYZL2P-SEC16B	CRYZL2P-SEC16B readthrough [Source:HGNC Symbol;Acc:HGNC:53757]
ENSG00000162694	8.07792	7.98791	6.72052	8.14836	8.5064	8.66814	8.29005	8.96884	EXTL2	exostosin like glycosyltransferase 2 [Source:HGNC Symbol;Acc:HGNC:3516]
ENSG00000238108	0	0	0	0	0	0	0	0		glycine cleavage system protein H (aminomethyl carrier) (GCSH) pseudogene
ENSG00000214262	0	0	0	0.19989	0	0	0	0.128112	ANKRD36BP1	ankyrin repeat domain 36B pseudogene 1 [Source:HGNC Symbol;Acc:HGNC:28169]
ENSG00000215835	0.350462	0.191626	0	0	1.22645	0.397197	0.5453	0.462998		Ewing sarcoma breakpoint region 1 (EWSR1) pseudogene
ENSG00000118197	9.85801	9.75363	13.3844	11.531	11.8905	11.7046	11.6053	11.4214	DDX59	DEAD-box helicase 59 [Source:HGNC Symbol;Acc:HGNC:25360]
ENSG00000135842	2.31953	2.0383	3.4417	4.952	3.18891	3.28605	3.48017	3.61155	NIBAN1	niban apoptosis regulator 1 [Source:HGNC Symbol;Acc:HGNC:16784]
ENSG00000229258	0	0	0	0	0	0	0.226518	0.144247	LPGAT1-AS1	LPGAT1 antisense RNA 1 [Source:HGNC Symbol;Acc:HGNC:41221]
ENSG00000287472	0	0	0	0	0	0	0	0		novel transcript
ENSG00000241318	0	0	0	0	0	0	0	0.245593	WDR82P2	WD repeat domain 82 pseudogene 2 [Source:HGNC Symbol;Acc:HGNC:33513]
ENSG00000228238	0	0	0	0	0	0	0	0		zinc-finger protein pseudogene
ENSG00000232393	0.389425	0	0	0	0	0	0	0	RPL5P6	ribosomal protein L5 pseudogene 6 [Source:HGNC Symbol;Acc:HGNC:35890]
ENSG00000184155	0	0	0	0.382371	0	0	0	0	OR10J5	olfactory receptor family 10 subfamily J member 5 [Source:HGNC Symbol;Acc:HGNC:14993]
ENSG00000058085	26.6035	22.5718	18.9319	34.4049	37.148	18.599	20.6175	26.4269	LAMC2	laminin subunit gamma 2 [Source:HGNC Symbol;Acc:HGNC:6493]
ENSG00000260088	0	0	0	0	0	0	0	0.619323	DDX59-AS1	DDX59 antisense RNA 1 [Source:HGNC Symbol;Acc:HGNC:41094]
ENSG00000116815	29.5906	29.6096	17.9609	32.6902	41.9625	36.8244	40.9256	41.0086	CD58	CD58 molecule [Source:HGNC Symbol;Acc:HGNC:1688]
ENSG00000232917	10.671	6.48301	0	3.66603	4.74202	4.03134	3.68968	7.04878	HSPE1P6	heat shock protein family E (Hsp10) member 1 pseudogene 6 [Source:HGNC Symbol;Acc:HGNC:49325]
ENSG00000233057	2.00599	2.46788	1.2256	3.35964	1.50428	2.84186	2.34091	3.47829	EEF1A1P14	eukaryotic translation elongation factor 1 alpha 1 pseudogene 14 [Source:HGNC Symbol;Acc:HGNC:3197]
ENSG00000237131	0	0	0	0	0	0	0	0		NADH dehydrogenase (ubiquinone) 1 alpha subcomplex, 4, 9kDa (NDUFA4) pseudogene
ENSG00000233946	0	0	0	0	2.14274	0	0	0	RPS29P4	ribosomal protein S29 pseudogene 4 [Source:HGNC Symbol;Acc:HGNC:35908]
ENSG00000143167	0.117118	0	0	0	0.117102	0	0	0.0773628	GPA33	glycoprotein A33 [Source:HGNC Symbol;Acc:HGNC:4445]
ENSG00000143184	0	0	0	0	0	0.637393	0	0	XCL1	X-C motif chemokine ligand 1 [Source:HGNC Symbol;Acc:HGNC:10645]
ENSG00000260976	0	0	0	0	0	0	0	0	LINC01633	long intergenic non-protein coding RNA 1633 [Source:HGNC Symbol;Acc:HGNC:52420]
ENSG00000235215	0	0	0	0	0	0	0	0		novel transcript
ENSG00000224691	0	0	0	0	0	0	0	0		novel transcript
ENSG00000286572	0	0	0	0	0.134758	0	0	0		novel transcript, antisense to SOX13
ENSG00000235101	0	0	0	0	0	0	0	0	SETP9	SET pseudogene 9 [Source:HGNC Symbol;Acc:HGNC:42928]
ENSG00000228215	0	0	0	0	0	0	0	0	LINC02770	long intergenic non-protein coding RNA 2770 [Source:HGNC Symbol;Acc:HGNC:54290]
ENSG00000177807	0	0	0	0	0	0	0	0	KCNJ10	potassium inwardly rectifying channel subfamily J member 10 [Source:HGNC Symbol;Acc:HGNC:6256]
ENSG00000233626	0	0	0	0	0	0	0	1.18088		protein (peptidyl-prolyl cis\\/trans isomerase) NIMA-interacting, 4 (parvulin) (PIN4) pseudogene
ENSG00000233691	0	0	0	0	0	0	0	0		pseudogene similar to part of DEAD (Asp-Glu-Ala-Asp) box polypeptide 56 (DDX56)
ENSG00000283518	0	0	0	0	0	0	0	0	LINC02775	long intergenic non-protein coding RNA 2775 [Source:HGNC Symbol;Acc:HGNC:54294]
ENSG00000271527	0	0	0	0	0	0	0	0		post-GPI attachment to proteins 2 (PGAP2) pseudogene
ENSG00000143228	0.513132	0.448913	0	0.423088	0.615672	0.232624	0.319362	0.474532	NUF2	NUF2 component of NDC80 kinetochore complex [Source:HGNC Symbol;Acc:HGNC:14621]
ENSG00000235827	0	0	0	0	0	0	0	0	TUBB8P9	tubulin beta 8 class VIII pseudogene 9 [Source:HGNC Symbol;Acc:HGNC:42347]
ENSG00000231615	0	0	0	0	0	0	0	0		novel pseudogene
ENSG00000231714	0	0	0	0	0	0	0	0		novel transcript
ENSG00000174514	0.595907	0.912324	0	0.491337	0.119165	0.405223	0.803572	0.511717	MFSD4A	major facilitator superfamily domain containing 4A [Source:HGNC Symbol;Acc:HGNC:25433]
ENSG00000143178	1.08671	1.38645	1.3279	0.746678	1.08656	1.23162	1.7848	1.97403	TBX19	T-box transcription factor 19 [Source:HGNC Symbol;Acc:HGNC:11596]
ENSG00000224837	0	0.722819	0	0	0.660884	0	0.685629	0	GCSHP5	glycine cleavage system protein H pseudogene 5 [Source:HGNC Symbol;Acc:HGNC:44195]
ENSG00000116833	14.4544	16.6071	18.3332	14.8974	14.0408	16.0709	11.2926	14.1708	NR5A2	nuclear receptor subfamily 5 group A member 2 [Source:HGNC Symbol;Acc:HGNC:7984]
ENSG00000227740	0.574572	0	1.40419	0.296091	1.14898	0.651191	0.596001	1.32837	LINC02803	long intergenic non-protein coding RNA 2803 [Source:HGNC Symbol;Acc:HGNC:54328]
ENSG00000260990	0	0	0	0	0	0	0	0		novel transcript
ENSG00000000457	4.96266	5.15288	3.4302	5.7864	5.46317	5.73806	5.30374	6.05952	SCYL3	SCY1 like pseudokinase 3 [Source:HGNC Symbol;Acc:HGNC:19285]
ENSG00000143507	82.7487	90.7576	77.5508	60.2529	62.2358	61.0006	57.7297	67.8814	DUSP10	dual specificity phosphatase 10 [Source:HGNC Symbol;Acc:HGNC:3065]
ENSG00000285638	0	0	0	0	0	0	0	0		novel transcript
ENSG00000284592	0	0	0	0	0	0	0	0		novel SLAM family member pseudogene
ENSG00000230987	0	0	0	0	0	0	0	0		DEAH (Asp-Glu-Ala-His) box polypeptide 29 (DHX29) pseudogene
ENSG00000232527	0	0	0	0	0	0	0	0	LINC02802	long intergenic non-protein coding RNA 2802 [Source:HGNC Symbol;Acc:HGNC:54326]
ENSG00000215833	0	0	0	0	0	0.253922	0	0.295988	QRSL1P1	QRSL1 pseudogene 1 [Source:HGNC Symbol;Acc:HGNC:43667]
ENSG00000228167	0	0	0	0	0	0	0	0		translocase of inner mitochondrial membrane 17 homolog A (yeast) (TIMM17A) pseudogene
ENSG00000225325	0	0	0	0	0	0	0	0		novel transcript
ENSG00000223344	0	0	0	0	0	0	0	0		novel transcript
ENSG00000150732	0	0	0	0	0	0	0	0		novel zinc finger protein pseudogene
ENSG00000157064	0	0	0	0	0	0	0.0515481	0	NMNAT2	nicotinamide nucleotide adenylyltransferase 2 [Source:HGNC Symbol;Acc:HGNC:16789]
ENSG00000288139	0	0	0	0	0	0	0	0		small lysine-rich protein 1 (SMKR1) pseudogene
ENSG00000215808	0	0.126508	0	0	0	0	0.0599998	0	LINC01139	long intergenic non-protein coding RNA 1139 [Source:HGNC Symbol;Acc:HGNC:27924]
ENSG00000059588	11.4289	14.0424	10.3528	10.1874	11.3391	11.7527	11.0313	14.0495	TARBP1	TAR (HIV-1) RNA binding protein 1 [Source:HGNC Symbol;Acc:HGNC:11568]
ENSG00000237379	0	0	0	0	0	0	0	0	CBX1P3	chromobox 1 pseudogene 3 [Source:HGNC Symbol;Acc:HGNC:38657]
ENSG00000232959	0	0	0	0	0	0	1.04956	0		novel transcript
ENSG00000122224	0.0378406	0.0827619	0	0.0780007	0.0756705	0	0.0392519	0.0749871	LY9	lymphocyte antigen 9 [Source:HGNC Symbol;Acc:HGNC:6730]
ENSG00000162782	0.0843595	0.0922522	0	0	0	0	0.0875058	0	TDRD5	tudor domain containing 5 [Source:HGNC Symbol;Acc:HGNC:20614]
ENSG00000238051	0	0	0	0	0	0	0	0	ISCUP1	iron-sulfur cluster assembly enzyme pseudogene 1 [Source:HGNC Symbol;Acc:HGNC:38021]
ENSG00000233196	0	0	0	0	0	0	0	0		novel pseudogene
ENSG00000229220	0	0	0	0	0.921179	0	0.477835	0.304287		collagen, type XXII, alpha 1 (COL22A1) pseudogene
ENSG00000143653	370.009	375.549	235.517	436.991	418.135	415.515	418.245	411.857	SCCPDH	saccharopine dehydrogenase (putative) [Source:HGNC Symbol;Acc:HGNC:24275]
ENSG00000158711	11.6038	13.1228	18.3984	9.48008	10.4986	9.94361	10.4513	11.5909	ELK4	ETS transcription factor ELK4 [Source:HGNC Symbol;Acc:HGNC:3326]
ENSG00000227747	0	0	0	0	0	0	0	0		ribosomal protein S2 (RPS2) pseudogene
ENSG00000228081	0	0	0	0	0	0	0	0		GRB2-related adaptor protein (GRAP) pseudogene
ENSG00000228020	0	0	0	0	0	0	0	0	HNRNPA1P46	heterogeneous nuclear ribonucleoprotein A1 pseudogene 46 [Source:HGNC Symbol;Acc:HGNC:48776]
ENSG00000234975	24.2861	39.3796	24.5597	52.6503	34.3307	29.4229	35.6161	44.2545	FTH1P2	ferritin heavy chain 1 pseudogene 2 [Source:HGNC Symbol;Acc:HGNC:3989]
ENSG00000162851	55.7	59.2193	36.867	54.8158	56.8524	57.4286	45.1385	49.6958	TFB2M	transcription factor B2, mitochondrial [Source:HGNC Symbol;Acc:HGNC:18559]
ENSG00000271427	0	0	0	0	0.599968	0	0	0		novel transcript
ENSG00000143353	32.7315	26.8134	19.4963	35.1857	29.6771	24.7309	27.746	28.5179	LYPLAL1	lysophospholipase like 1 [Source:HGNC Symbol;Acc:HGNC:20440]
ENSG00000197965	48.028	44.1415	40.0793	42.6585	45.3371	45.637	49.5155	50.2958	MPZL1	myelin protein zero like 1 [Source:HGNC Symbol;Acc:HGNC:7226]
ENSG00000143493	11.3369	11.76	11.0824	14.6221	14.0558	14.2437	12.7005	14.7633	INTS7	integrator complex subunit 7 [Source:HGNC Symbol;Acc:HGNC:24484]
ENSG00000230777	0	2.2065	0	0	0	0	0	2.66562	RPS29P5	ribosomal protein S29 pseudogene 5 [Source:HGNC Symbol;Acc:HGNC:35584]
ENSG00000179397	0.934408	1.27729	3.04479	1.0433	0.85642	1.32377	1.21157	0.874404	CATSPERE	catsper channel auxiliary subunit epsilon [Source:HGNC Symbol;Acc:HGNC:28491]
ENSG00000224540	0	0	0	0	0	0	0	0	TFDP1P1	TFDP1 pseudogene 1 [Source:HGNC Symbol;Acc:HGNC:11750]
ENSG00000117592	298.3	294.045	189.733	324.83	306.468	298.653	294.713	303.552	PRDX6	peroxiredoxin 6 [Source:HGNC Symbol;Acc:HGNC:16753]
ENSG00000186197	0	0.0944222	0	0	0.0863318	0	0	0.114069	EDARADD	EDAR associated death domain [Source:HGNC Symbol;Acc:HGNC:14341]
ENSG00000229067	0	0	0	4.71	2.28465	0	0	0		ribosomal protein L39 (RPL39) pseudogene
ENSG00000230231	0	0	0	0	0	0.509167	0	0	FMO7P	flavin containing dimethylaniline monoxygenase 7, pseudogene [Source:HGNC Symbol;Acc:HGNC:32208]
ENSG00000227711	0	0	0	0	0	0	0	0		FAM166A, pseudogene 4
ENSG00000261182	0	0	0	0	0	0	0	0		novel transcript
ENSG00000228879	0	0	0	0	0	0	0	0	RPL35AP6	ribosomal protein L35a pseudogene 6 [Source:HGNC Symbol;Acc:HGNC:36793]
ENSG00000227925	0	0	0	0.434194	0	0	0.436995	0	LINC01655	long intergenic non-protein coding RNA 1655 [Source:HGNC Symbol;Acc:HGNC:52443]
ENSG00000162670	0	0	0	0	0	0	0	0	BRINP3	BMP/retinoic acid inducible neural specific 3 [Source:HGNC Symbol;Acc:HGNC:22393]
ENSG00000225712	0	0	0	0	0	0	0	0	ATP5MC2P1	ATP synthase membrane subunit c locus 2 pseudogene 1 [Source:HGNC Symbol;Acc:HGNC:844]
ENSG00000162761	0	0	0	0	0	0	0	0	LMX1A	LIM homeobox transcription factor 1 alpha [Source:HGNC Symbol;Acc:HGNC:6653]
ENSG00000143199	0.730401	0.737296	0.549237	0.868601	0.617945	0.63677	0.349681	0.519581	ADCY10	adenylate cyclase 10 [Source:HGNC Symbol;Acc:HGNC:21285]
ENSG00000007908	0	0.329098	0	0.155083	0.15045	0	0.0780415	0.0993941	SELE	selectin E [Source:HGNC Symbol;Acc:HGNC:10718]
ENSG00000092978	2.92696	3.15813	3.05202	2.69489	3.23872	3.53843	2.63131	2.83567	GPATCH2	G-patch domain containing 2 [Source:HGNC Symbol;Acc:HGNC:25499]
ENSG00000143499	63.6566	64.9818	42.4281	66.4805	64.0711	58.1482	65.2255	64.2383	SMYD2	SET and MYND domain containing 2 [Source:HGNC Symbol;Acc:HGNC:20982]
ENSG00000188404	0.505354	1.24343	1.23503	1.56253	1.51585	1.86141	1.5726	1.16834	SELL	selectin L [Source:HGNC Symbol;Acc:HGNC:10720]
ENSG00000227735	0	0	0	0	0	0	0	0	CYCSP5	CYCS pseudogene 5 [Source:HGNC Symbol;Acc:HGNC:24416]
ENSG00000143196	0	0.658484	0	0.413735	0	0.227481	0	0.132583	DPT	dermatopontin [Source:HGNC Symbol;Acc:HGNC:3011]
ENSG00000228504	0	0	0	0	0	0	0	0	LINC01760	long intergenic non-protein coding RNA 1760 [Source:HGNC Symbol;Acc:HGNC:52549]
ENSG00000274702	0	0	0	0	0	0	0	0		neuroepithelial cell transforming 1 (NET1) pseudogene
ENSG00000226211	0	0	0	0	0	0	0	0		novel pseudogene
ENSG00000236942	1.95485	1.06887	0	0	0.977285	1.10776	4.05551	0.645639		GABA(A) receptor-associated protein (GABARAP) pseudogene
ENSG00000287205	0	0	0	0.373928	0	0	0	0		novel transcript
ENSG00000203697	10.0695	8.96971	7.17075	14.7081	15.4022	13.5285	14.042	15.241	CAPN8	calpain 8 [Source:HGNC Symbol;Acc:HGNC:1485]
ENSG00000116574	221.724	270.636	201.181	245.381	249.535	246.064	232.16	255.271	RHOU	ras homolog family member U [Source:HGNC Symbol;Acc:HGNC:17794]
ENSG00000287929	0	1.21452	1.80948	0.381551	0	1.25871	1.15203	0.244539		novel transcript, antisense to NMNAT2
ENSG00000224896	0	0	0	0	0	0	0	0	SIGLEC30P	sialic acid binding Ig like lectin 30, pseudogene [Source:HGNC Symbol;Acc:HGNC:15623]
ENSG00000226292	0	0	0	0	0	0	0	0	RPS3AP10	RPS3A pseudogene 10 [Source:HGNC Symbol;Acc:HGNC:36036]
ENSG00000121481	6.36	6.66525	4.74929	5.82661	6.09415	6.20699	6.13907	6.65177	RNF2	ring finger protein 2 [Source:HGNC Symbol;Acc:HGNC:10061]
ENSG00000227940	0	0	0	0	0	0	0	0	LINC01696	long intergenic non-protein coding RNA 1696 [Source:HGNC Symbol;Acc:HGNC:52484]
ENSG00000143248	0.520879	1.0253	0.763782	0.751581	0.624967	0.944542	0.594336	0.928984	RGS5	regulator of G protein signaling 5 [Source:HGNC Symbol;Acc:HGNC:10001]
ENSG00000162814	0.0529594	0	0	0	0	0	0	0.0699649	SPATA17	spermatogenesis associated 17 [Source:HGNC Symbol;Acc:HGNC:25184]
ENSG00000225172	0	0	0	0	0	0	0	0		novel transcript
ENSG00000261642	0	0	0	0.113794	0	0	0	0		novel transcript
ENSG00000228239	0	0	0	0	0	0	0	0		novel transcript
ENSG00000237283	0	0	0	0	0	0	0	0		novel transcript
ENSG00000116132	0	0.0457458	0.408931	0.689826	0	0.0948206	0.0433922	0.0276322	PRRX1	paired related homeobox 1 [Source:HGNC Symbol;Acc:HGNC:9142]
ENSG00000238042	0	0.378067	0	0.356318	0	0	0	0	LINC02257	long intergenic non-protein coding RNA 2257 [Source:HGNC Symbol;Acc:HGNC:53159]
ENSG00000271475	0	0	0	0	0	0	0	0.411391		eukaryotic translation elongation factor 1 alpha 2 (EEF1A2) pseudogene
ENSG00000231877	0	0	0	0.122622	0	0	0	0		novel transcript
ENSG00000116679	13.7171	14.4733	10.496	18.5639	16.0375	15.7449	14.1377	14.9084	IVNS1ABP	influenza virus NS1A binding protein [Source:HGNC Symbol;Acc:HGNC:16951]
ENSG00000228536	0	0	0	0.125345	0	0	0	0	LYPLAL1-AS1	LYPLAL1 antisense RNA 1 [Source:HGNC Symbol;Acc:HGNC:54054]
ENSG00000230550	0	0.245645	0	0	0	0	0	0.148379	ERLNC1	estrogen receptor responsive lncRNA 1 [Source:HGNC Symbol;Acc:HGNC:41109]
ENSG00000229242	0	0	0	0	0	0	0	0		novel transcript
ENSG00000228470	0	0	0	0	0	0	0	0		novel transcript
ENSG00000152092	0	0.0410076	0	0	0	0	0.0388978	0	ASTN1	astrotactin 1 [Source:HGNC Symbol;Acc:HGNC:773]
ENSG00000234984	0	0	0	0	0	0	0	0	FMO10P	flavin containing dimethylaniline monoxygenase 10, pseudogene [Source:HGNC Symbol;Acc:HGNC:32211]
ENSG00000231648	0	0	0	0	0	0	0	0	LINC01698	long intergenic non-protein coding RNA 1698 [Source:HGNC Symbol;Acc:HGNC:52486]
ENSG00000229983	0	0	0	0	0	0	0	0		novel transcript
ENSG00000215149	0	0	0	0	0	0	0	0	KRT18P32	keratin 18 pseudogene 32 [Source:HGNC Symbol;Acc:HGNC:33401]
ENSG00000225122	0	0	0	0	0	0	0	0		eukaryotic translation initiation factor 3, subunit 1 alpha, 35 kDa (EIF3S1) pseudogene
ENSG00000225920	0	0	0	0	0	0	0	0	RIMKLBP2	ribosomal modification protein rimK like family member B pseudogene 2 [Source:HGNC Symbol;Acc:HGNC:39163]
ENSG00000143476	0.210256	0.0766426	0.342562	0.144467	0.210227	0.476588	0.0726993	0.0925902	DTL	denticleless E3 ubiquitin protein ligase homolog [Source:HGNC Symbol;Acc:HGNC:30288]
ENSG00000121486	10.6725	9.59787	9.60929	12.3745	12.7069	14.0851	11.8717	13.311	TRMT1L	tRNA methyltransferase 1 like [Source:HGNC Symbol;Acc:HGNC:16782]
ENSG00000228437	0	0	0	0	0	0	0	0	LINC02474	long intergenic non-protein coding RNA 2474 [Source:HGNC Symbol;Acc:HGNC:53417]
ENSG00000057252	17.6332	15.728	12.0373	16.2954	15.6608	14.8489	17.4223	17.1136	SOAT1	sterol O-acyltransferase 1 [Source:HGNC Symbol;Acc:HGNC:11177]
ENSG00000285718	0	0	0	0	0	0	0	0		novel transcript
ENSG00000234070	0	0	0	0	0	0	0	0	SPATA17-AS1	SPATA17 antisense RNA 1 [Source:HGNC Symbol;Acc:HGNC:41086]
ENSG00000233620	0	0	0	0	0	0	0	0	USH2A-AS2	USH2A antisense RNA 2 [Source:HGNC Symbol;Acc:HGNC:40605]
ENSG00000237783	0	0	0	0	0	0	0	0		ribosomal protein S2 (RPS2) pseudogene
ENSG00000233018	0	0	7.46208	0	0	0	0	0		pseudogene similar to part of ribosomal protein L32 (RPL32)
ENSG00000123685	0.134305	0	0	0.276843	0	0.152215	0	0.0887157	BATF3	basic leucine zipper ATF-like transcription factor 3 [Source:HGNC Symbol;Acc:HGNC:28915]
ENSG00000224783	0	0	0	0	0	0	0	0	MIPEPP2	mitochondrial intermediate peptidase pseudogene 2 [Source:HGNC Symbol;Acc:HGNC:39457]
ENSG00000162852	12.3869	12.3375	11.0856	12.8864	12.0944	13.116	11.1598	12.984	CNST	consortin, connexin sorting protein [Source:HGNC Symbol;Acc:HGNC:26486]
ENSG00000232792	0	0	0	0	0	0	0	0	FTH1P25	ferritin heavy chain 1 pseudogene 25 [Source:HGNC Symbol;Acc:HGNC:37643]
ENSG00000273004	0.917634	0.501744	0	0	1.37626	0	0	0		novel transcript
ENSG00000143842	9.67201	10.0684	10.2277	9.24957	8.78727	9.53885	10.9974	9.85975	SOX13	SRY-box transcription factor 13 [Source:HGNC Symbol;Acc:HGNC:11192]
ENSG00000268062	0	0	0	0	0	0	0	0	SRP14P4	signal recognition particle 14 pseudogene 4 [Source:HGNC Symbol;Acc:HGNC:53770]
ENSG00000237409	0	0	0	0	0	0	0	0		ribosomal protein L27a (RPL27A) pseudogene
ENSG00000116962	63.5316	66.6837	71.3925	49.4457	47.4936	59.689	65.5316	66.1651	NID1	nidogen 1 [Source:HGNC Symbol;Acc:HGNC:7821]
ENSG00000288078	0	0	0	0	0	0	0	0		novel transcript
ENSG00000271399	0.630768	0	0	0	0.63068	0	0	0.833312		MAP/microtubule affinity-regulating kinase 2 (MARK2) pseudogene
ENSG00000229757	0	0	0	0.451849	0	0	0	0	RPL7AP21	ribosomal protein L7a pseudogene 21 [Source:HGNC Symbol;Acc:HGNC:37020]
ENSG00000232679	0.181978	1.19402	1.77894	0.562666	0.181952	0.618735	0.37753	0.480824	LINC01705	long intergenic non-protein coding RNA 1705 [Source:HGNC Symbol;Acc:HGNC:52493]
ENSG00000220749	0.714348	5.46828	0	3.68121	3.57124	1.61921	2.22297	0.94373	RPL21P28	ribosomal protein L21 pseudogene 28 [Source:HGNC Symbol;Acc:HGNC:36258]
ENSG00000181450	1.23847	1.31202	1.13501	1.39609	1.93484	1.97384	1.32481	1.48276	ZNF678	zinc finger protein 678 [Source:HGNC Symbol;Acc:HGNC:28652]
ENSG00000223519	0	0	0	0	0	0	0	0	KIF28P	kinesin family member 28, pseudogene [Source:HGNC Symbol;Acc:HGNC:49205]
ENSG00000120333	23.8089	22.1092	13.0026	25.6354	23.6726	25.7779	24.145	25.8311	MRPS14	mitochondrial ribosomal protein S14 [Source:HGNC Symbol;Acc:HGNC:14049]
ENSG00000286285	0.0851927	0	0	0	0	0	0	0		novel transcript
ENSG00000225300	0	0	0	0	0	0	0	0.116281		novel transcript
ENSG00000223842	0	0	0	0	0	0	0	0		novel transcript
ENSG00000162753	0	0	0	0	0.0673398	0	0.0698611	0.0444877	SLC9C2	solute carrier family 9 member C2 (putative) [Source:HGNC Symbol;Acc:HGNC:28664]
ENSG00000228247	0	0	0	1.53942	1.49343	0	0	0	UBBP2	ubiquitin B pseudogene 2 [Source:HGNC Symbol;Acc:HGNC:12465]
ENSG00000231424	0.218484	0.382281	0	0	0.0436907	0.445715	0.0453266	0.14432		novel transcript, antisense to FMO1
ENSG00000143355	0.13217	0.036134	0.161505	0.136221	0.198227	0.112346	0.102825	0.152784	LHX9	LIM homeobox 9 [Source:HGNC Symbol;Acc:HGNC:14222]
ENSG00000287177	0	0	0	0	0	0	0	0		novel transcript
ENSG00000237193	0	0	0	0	0	0	0	0		novel pseudogene
ENSG00000223490	0	0	0	0	0	0	0	0	CHCHD2P5	coiled-coil-helix-coiled-coil-helix domain containing 2 pseudogene 5 [Source:HGNC Symbol;Acc:HGNC:39589]
ENSG00000121644	20.7605	21.7856	22.8912	24.4947	21.2468	22.4991	19.5046	25.5338	DESI2	desumoylating isopeptidase 2 [Source:HGNC Symbol;Acc:HGNC:24264]
ENSG00000174502	0	0	0	0	0	0	0	0	SLC26A9	solute carrier family 26 member 9 [Source:HGNC Symbol;Acc:HGNC:14469]
ENSG00000224286	0	0	0	0	0	0	0	0	LINC01142	long intergenic non-protein coding RNA 1142 [Source:HGNC Symbol;Acc:HGNC:49456]
ENSG00000158715	12.5984	14.481	11.2369	13.2688	10.298	11.3602	13.0683	13.5459	SLC45A3	solute carrier family 45 member 3 [Source:HGNC Symbol;Acc:HGNC:8642]
ENSG00000143195	1.73183	1.67742	2.41852	1.50442	1.43474	1.40198	1.87341	1.51984	ILDR2	immunoglobulin like domain containing receptor 2 [Source:HGNC Symbol;Acc:HGNC:18131]
ENSG00000162849	0.0479076	0.0523898	0	0.148128	0.0239504	0.190036	0.0745415	0.0158227	KIF26B	kinesin family member 26B [Source:HGNC Symbol;Acc:HGNC:25484]
ENSG00000232824	0	0	4.13341	0	0	0	0	0	PRR13P1	proline rich 13 pseudogene 1 [Source:HGNC Symbol;Acc:HGNC:50614]
ENSG00000273416	1.60479	0.877468	3.92193	0.826989	0.802283	0	0	1.59007		novel transcript
ENSG00000234142	0	0	0	0	0	0	0	0	LINC01675	long intergenic non-protein coding RNA 1675 [Source:HGNC Symbol;Acc:HGNC:52463]
ENSG00000282111	0	0	0	0.539613	0	0	0	0	LINC02815	long intergenic non-protein coding RNA 2815 [Source:HGNC Symbol;Acc:HGNC:54347]
ENSG00000233410	0	0	0	0	0	0	0	0	LINC01222	long intergenic non-protein coding RNA 1222 [Source:HGNC Symbol;Acc:HGNC:49672]
ENSG00000067533	9.89931	8.28677	7.06515	8.89352	9.10958	9.53151	8.49651	9.60599	RRP15	ribosomal RNA processing 15 homolog [Source:HGNC Symbol;Acc:HGNC:24255]
ENSG00000228955	0	0	0	0	0	0	0	0	RPL7AP82	ribosomal protein L7a pseudogene 82 [Source:HGNC Symbol;Acc:HGNC:55905]
ENSG00000270443	0	0	0	0	0	0	0	0		NOP10 ribonucleoprotein (NOP10) pseudogene
ENSG00000116209	89.152	97.9467	54.3772	110.541	100.188	101.639	96.6236	98.7472	TMEM59	transmembrane protein 59 [Source:HGNC Symbol;Acc:HGNC:1239]
ENSG00000224702	0	0	0	0	0	0	0	0	LMX1A-AS2	LMX1A antisense RNA 2 [Source:HGNC Symbol;Acc:HGNC:40343]
ENSG00000271811	0	0	0	0	0	0	0	0		novel transcript
ENSG00000224278	0	0	0	0	0	0	0	0		DEAD (Asp-Glu-Ala-As) box polypeptide 19 (DDX19) pseudogene
ENSG00000235492	0	0	0	0	0	0	0	0	LINC01221	long intergenic non-protein coding RNA 1221 [Source:HGNC Symbol;Acc:HGNC:49671]
ENSG00000287808	1.38012	0.377311	0	0.355605	0	0.782081	0.357899	0.455821	DHX9-AS1	DHX9 antisense RNA 1 [Source:HGNC Symbol;Acc:HGNC:56097]
ENSG00000229840	0	0.896226	0	0	0	0.928837	0	1.08271	ISCA1P2	iron-sulfur cluster assembly 1 pseudogene 2 [Source:HGNC Symbol;Acc:HGNC:38023]
ENSG00000116161	18.7069	22.421	8.0463	22.905	20.2006	20.3534	20.7241	23.0333	CACYBP	calcyclin binding protein [Source:HGNC Symbol;Acc:HGNC:30423]
ENSG00000226486	0	0	0	0	0	0	0	0	LINC01035	long intergenic non-protein coding RNA 1035 [Source:HGNC Symbol;Acc:HGNC:49022]
ENSG00000227687	0	0	0	0	0	0	0	0		novel transcript
ENSG00000231814	0	0	0	0	0	0	0	0	LINC00210	long intergenic non-protein coding RNA 210 [Source:HGNC Symbol;Acc:HGNC:37458]
ENSG00000286210	0	0.343322	0	0	0	0	0	0		novel transcript
ENSG00000287364	0.0486712	0	0	0	0	0	0	0		novel transcript
ENSG00000225063	0	0	0	0	0	0	0	0	TMCC2-AS1	TMCC2 antisense RNA 1 [Source:HGNC Symbol;Acc:HGNC:41042]
ENSG00000260698	0.34875	0.127126	0.568204	0.239626	0.116234	0.131752	0.361757	0.0767893		novel transcript
ENSG00000277007	0	0	0	0.136039	0	0	0.410748	0		novel transcript
ENSG00000229016	0	0	0	0	0	0	0	0		novel pseudogene
ENSG00000152104	0.791185	0.905451	1.349	0.644762	0.515118	0.625598	0.591662	0.74139	PTPN14	protein tyrosine phosphatase non-receptor type 14 [Source:HGNC Symbol;Acc:HGNC:9647]
ENSG00000236975	0.262914	0.191675	0	0.0903239	0.0876255	0.198649	0.272719	0.231558	LINC02814	long intergenic non-protein coding RNA 2814 [Source:HGNC Symbol;Acc:HGNC:54346]
ENSG00000286541	0	0	0	0	0	0	0	0		novel transcript
ENSG00000117650	0	0	0	0.34469	0	0	0.115638	0.0736384	NEK2	NIMA related kinase 2 [Source:HGNC Symbol;Acc:HGNC:7745]
ENSG00000235021	0	0.722819	9.69213	2.04371	3.30442	1.49824	2.05689	3.05627		novel transcript
ENSG00000203724	20.3282	23.4318	10.7416	22.65	19.2267	15.5669	21.0864	21.0491	C1orf53	chromosome 1 open reading frame 53 [Source:HGNC Symbol;Acc:HGNC:30003]
ENSG00000225006	0	0	0	0	0	0	0	0		novel transcript
ENSG00000287633	0	0.2228	0	0	0.101855	0	0.211337	0		novel transcript
ENSG00000158764	0	0	0	0	0	0	0	0.138463	ITLN2	intelectin 2 [Source:HGNC Symbol;Acc:HGNC:20599]
ENSG00000223375	0	0	0	0	0	0	0	0		ribosomal protein S26 (RPS26) pseudogenes
ENSG00000230714	0	0	0	0	0	0	0	0		novel transcript
ENSG00000261065	0	0	0	0	1.55397	3.52289	1.61216	0		novel transcript
ENSG00000260855	2.88188	2.49947	5.82868	3.78957	3.17955	3.82931	2.37087	2.82263		novel transcript
ENSG00000236206	0	0	0	0	0.171718	0.194644	0.356295	0.113445		novel transcript
ENSG00000168118	78.2833	79.11	42.7976	74.8812	71.8104	74.782	68.8765	76.567	RAB4A	RAB4A, member RAS oncogene family [Source:HGNC Symbol;Acc:HGNC:9781]
ENSG00000181101	0.674546	0.737657	0	1.39044	0.674451	0.382249	0.349852	1.55951	ENTR1P2	ENTR1 pseudogene 2 [Source:HGNC Symbol;Acc:HGNC:39164]
ENSG00000173726	118.523	127.965	101.539	121.224	120.613	108.054	106.391	122.441	TOMM20	translocase of outer mitochondrial membrane 20 [Source:HGNC Symbol;Acc:HGNC:20947]
ENSG00000282852	0	0	0	0	0	0	0	0		cytochrome c oxidase assembly factor 5 (COA5) pseudogene
ENSG00000152382	27.2455	24.7204	15.1197	31.1461	27.9554	26.1592	31.1001	27.8208	TADA1	transcriptional adaptor 1 [Source:HGNC Symbol;Acc:HGNC:30631]
ENSG00000143839	0	0.431459	0	0.813277	0.39449	0.447159	0.409261	0.521237	REN	renin [Source:HGNC Symbol;Acc:HGNC:9958]
ENSG00000232100	0	0	0	0	0	0	0	0	LINC01653	long intergenic non-protein coding RNA 1653 [Source:HGNC Symbol;Acc:HGNC:52441]
ENSG00000261024	0	0	0	0	0	0	0	0	GS1-279B7.1	microtubule associated protein 1 light chain 3 beta pseudogene [Source:NCBI gene (formerly Entrezgene);Acc:100288079]
ENSG00000230547	0	0	0	0	0	0	0	0	HMGB1P11	high mobility group box 1 pseudogene 11 [Source:HGNC Symbol;Acc:HGNC:13316]
ENSG00000229703	0	0	0	0	0	0	0	0	LYPD9P	LY6/PLAUR domain containing 9, pseudogene [Source:HGNC Symbol;Acc:HGNC:53735]
ENSG00000176754	0	0	0	0	0	0	0	0	LINC00303	long intergenic non-protein coding RNA 303 [Source:HGNC Symbol;Acc:HGNC:26865]
ENSG00000227953	2.67634	1.89842	2.1213	2.98201	2.89293	2.29541	2.77615	3.29682	LINC01341	long intergenic non-protein coding RNA 1341 [Source:HGNC Symbol;Acc:HGNC:49457]
ENSG00000232215	0	0	0	0	0	0	0	0	OR2L6P	olfactory receptor family 2 subfamily L member 6 pseudogene [Source:HGNC Symbol;Acc:HGNC:15012]
ENSG00000135829	70.0824	73.7606	60.3318	78.5611	66.2706	67.6928	60.56	69.1306	DHX9	DExH-box helicase 9 [Source:HGNC Symbol;Acc:HGNC:2750]
ENSG00000228289	0	0	0	0	0	0	0	0		pseudogene similar to the likely ortholog of mouse gene rich cluster, C10 (GRCC10)
ENSG00000134717	10.6734	11.8623	11.6247	12.1963	12.2959	10.5846	12.5156	11.5335	BTF3L4	basic transcription factor 3 like 4 [Source:HGNC Symbol;Acc:HGNC:30547]
ENSG00000232989	0	0	0	0	0	0	0	0		POM (POM121 homolog, rat) and ZP3 fusion (POMZP3) pseudogene fragment
ENSG00000233537	0	0	0	0	0	0	0	0	TEDDM2P	transmembrane epididymal protein 2, pseudogene [Source:HGNC Symbol;Acc:HGNC:42447]
ENSG00000116668	2.7141	3.52454	2.48736	3.23436	4.15538	3.55666	3.51916	3.97779	SWT1	SWT1 RNA endoribonuclease homolog [Source:HGNC Symbol;Acc:HGNC:16785]
ENSG00000143756	19.3721	20.8085	18.209	18.1938	18.6817	20.7212	15.9925	19.4595	FBXO28	F-box protein 28 [Source:HGNC Symbol;Acc:HGNC:29046]
ENSG00000278180	0	0	0	0	0	0	0	0		FAM166A, pseudogene 5
ENSG00000232341	2.96048	0.588629	0	1.6643	2.15277	1.83014	1.9542	0.71111	RPL4P2	ribosomal protein L4 pseudogene 2 [Source:HGNC Symbol;Acc:HGNC:36836]
ENSG00000287676	0	0	0	0	0.482492	0	0.500557	0		novel transcript
ENSG00000236792	0	0	0	0	0	0	0	0		pseudogene similar to ATP-binding cassette, sub-family E (OABP), member (ABCE1)
ENSG00000143207	39.2361	36.4936	34.3181	40.5238	40.8824	36.8853	37.1865	41.0861	COP1	COP1 E3 ubiquitin ligase [Source:HGNC Symbol;Acc:HGNC:17440]
ENSG00000270859	0	0	0	0	0	0	0	0		Josephin domain containing 1 (JOSD1) pseudogene
ENSG00000238224	0	0	0	0	0	0	0	0		novel transcript
ENSG00000286775	0	0	0	0	0	0	0	0		novel transcript
ENSG00000237492	0	0	0	0	0	0	0	0	OR2L9P	olfactory receptor family 2 subfamily L member 9 pseudogene [Source:HGNC Symbol;Acc:HGNC:15015]
ENSG00000230404	0	0	0	0	0	0	0	0		novel transcript
ENSG00000236230	0	0	0	0.210293	0	0	0.211649	0		novel transcript
ENSG00000026751	1.35642	1.5614	1.04682	1.0301	1.14209	1.21366	1.40701	1.60334	SLAMF7	SLAM family member 7 [Source:HGNC Symbol;Acc:HGNC:21394]
ENSG00000150681	0	0.134706	0	0	0	0.139607	0	0.0813676	RGS18	regulator of G protein signaling 18 [Source:HGNC Symbol;Acc:HGNC:14261]
ENSG00000116906	57.5579	67.2241	44.9922	71.0992	76.6979	69.0706	66.2897	71.4274	GNPAT	glyceronephosphate O-acyltransferase [Source:HGNC Symbol;Acc:HGNC:4416]
ENSG00000092969	0.969507	1.55914	1.95124	1.17555	1.71065	0.581713	0.709881	1.13014	TGFB2	transforming growth factor beta 2 [Source:HGNC Symbol;Acc:HGNC:11768]
ENSG00000157181	32.4445	30.9408	22.3588	29.4228	29.1367	29.7625	29.3489	27.6985	ODR4	odr-4 GPCR localization factor homolog [Source:HGNC Symbol;Acc:HGNC:24299]
ENSG00000250762	5.18842	5.67385	0	4.01058	5.18769	2.94015	8.0729	5.14084		chromosome 14 open reading frame 24 (C14orf24) pseudogene
ENSG00000236720	0	0	0	0	0	0	0	0.239402	LINC01741	long intergenic non-protein coding RNA 1741 [Source:HGNC Symbol;Acc:HGNC:52529]
ENSG00000227421	0	0	0	0	0	0	0	0	LINC01724	long intergenic non-protein coding RNA 1724 [Source:HGNC Symbol;Acc:HGNC:52512]
ENSG00000227240	2.81216	4.0215	6.34394	2.89835	4.54208	4.65816	3.81459	5.71563		novel transcript
ENSG00000076258	30.4039	29.8346	29.8542	27.9784	27.8211	29.8434	27.8772	29.9458	FMO4	flavin containing dimethylaniline monoxygenase 4 [Source:HGNC Symbol;Acc:HGNC:3772]
ENSG00000286073	0	0	0	0	0	0	0	0		SLAM family member 5-like pseudogene
ENSG00000231084	0	1.00349	0	0	0.917505	0	0.951858	1.21229	RPL22P24	ribosomal protein L22 pseudogene 24 [Source:HGNC Symbol;Acc:HGNC:53758]
ENSG00000117697	3.68245	3.31953	2.43229	4.20561	3.50778	4.1453	3.8456	4.14174	NSL1	NSL1 component of MIS12 kinetochore complex [Source:HGNC Symbol;Acc:HGNC:24548]
ENSG00000235083	0	0	0	0	0	0	0	0		apolipoprotein L, 3 (APOL3) pseudogene
ENSG00000162669	0	0.064897	0	0.0611636	0.0593364	0	0	0	HFM1	helicase for meiosis 1 [Source:HGNC Symbol;Acc:HGNC:20193]
ENSG00000132681	0	0	0	0	0	0	0	0	ATP1A4	ATPase Na+/K+ transporting subunit alpha 4 [Source:HGNC Symbol;Acc:HGNC:14073]
ENSG00000225904	0	0	0	0	0	0	0	0	MORF4L1P7	mortality factor 4 like 1 pseudogene 7 [Source:HGNC Symbol;Acc:HGNC:39259]
ENSG00000270920	0	0	0	0	0	0	0	0	MCRIP2P2	MAPK regulated corepressor interacting protein 2 pseudogene 2 [Source:HGNC Symbol;Acc:HGNC:49631]
ENSG00000281664	0.181023	0.19796	0.884801	0.186571	0	0.410326	0.375549	0.358726	LINC00538	long intergenic non-protein coding RNA 538 [Source:HGNC Symbol;Acc:HGNC:43655]
ENSG00000143641	116.501	120.796	100.591	114.723	101.499	106.177	103.165	116.32	GALNT2	polypeptide N-acetylgalactosaminyltransferase 2 [Source:HGNC Symbol;Acc:HGNC:4124]
ENSG00000227630	0.0678793	0.22269	0.331779	0.0699597	0.0678697	0.230793	0.0704109	0.134513	LINC01132	long intergenic non-protein coding RNA 1132 [Source:HGNC Symbol;Acc:HGNC:49444]
ENSG00000228830	0.995758	0.544461	0	0	1.49343	1.69282	0.516448	2.95988		novel transcript
ENSG00000010932	2.58629	1.57126	1.40458	1.28342	2.39438	0.977058	0.695527	0.506187	FMO1	flavin containing dimethylaniline monoxygenase 1 [Source:HGNC Symbol;Acc:HGNC:3769]
ENSG00000282849	2.1632	0.591397	0	1.11475	1.62217	0	0.560969	1.07168		novel transcript
ENSG00000276520	0	0	0	0	0	0	0	0		TGF-beta activated kinase 1/MAP3K7 binding protein 2 (TAB2) pseudogene
ENSG00000226640	0.860425	0.940926	4.20556	2.66039	0.860303	0	2.67755	0		novel transcript
ENSG00000010072	5.08257	5.94141	5.42536	8.18867	5.66597	6.62107	5.15093	6.59884	SPRTN	SprT-like N-terminal domain [Source:HGNC Symbol;Acc:HGNC:25356]
ENSG00000135766	45.4612	45.7878	35.1013	44.7398	47.3781	43.3843	38.1111	46.0819	EGLN1	egl-9 family hypoxia inducible factor 1 [Source:HGNC Symbol;Acc:HGNC:1232]
ENSG00000279261	0	0	0	0	0	0	0	0	LINC02961	long intergenic non-protein coding RNA 2961 [Source:HGNC Symbol;Acc:HGNC:55986]
ENSG00000213051	0.386372	0.422521	0	0	0	0	0	0.255219	RPL5P5	ribosomal protein L5 pseudogene 5 [Source:HGNC Symbol;Acc:HGNC:35564]
ENSG00000238054	0	0	0	0	0	0	0	0		novel transcript
ENSG00000163534	0	0	0	0	0	0	0	0	FCRL1	Fc receptor like 1 [Source:HGNC Symbol;Acc:HGNC:18509]
ENSG00000168243	0.0664286	0	0	0.0684646	0	0.0752869	0.0689061	0	GNG4	G protein subunit gamma 4 [Source:HGNC Symbol;Acc:HGNC:4407]
ENSG00000281453	0	0	0	0	0	0	0	0	TGFB2-OT1	TGFB2 overlapping transcript 1 [Source:HGNC Symbol;Acc:HGNC:50629]
ENSG00000237469	0	0	0	0	0	0	0	0	TUBB8P10	tubulin beta 8 class VIII pseudogene 10 [Source:HGNC Symbol;Acc:HGNC:42348]
ENSG00000224939	0	0	0.742921	0	0	0	0	0	LINC00184	long intergenic non-protein coding RNA 184 [Source:HGNC Symbol;Acc:HGNC:37192]
ENSG00000227613	0	0	0	0	0	0	0	0	QRSL1P2	QRSL1 pseudogene 2 [Source:HGNC Symbol;Acc:HGNC:43668]
ENSG00000116183	0.157894	0.138133	0.463051	0.39056	0.126298	0.14316	0.19654	0.146016	PAPPA2	pappalysin 2 [Source:HGNC Symbol;Acc:HGNC:14615]
ENSG00000270106	0	0	0	0	0	0	0	0	TSNAX-DISC1	TSNAX-DISC1 readthrough (NMD candidate) [Source:HGNC Symbol;Acc:HGNC:49177]
ENSG00000232194	0	0	0	1.48582	0.480476	0	0	0		novel transcript
ENSG00000235152	0	0	0	0	0	0	0	0		novel transcript
ENSG00000231612	0	0	0	0	0	0	0	0		novel transcript
ENSG00000237980	0	0	0	0	0	0.281729	0	0	LINC02773	long intergenic non-protein coding RNA 2773 [Source:HGNC Symbol;Acc:HGNC:54293]
ENSG00000271036	0	0	0	0	0	0	0	0	CLPTM1LP1	CLPTM1L pseudogene 1 [Source:HGNC Symbol;Acc:HGNC:49023]
ENSG00000230849	1.65482	1.50804	0	1.70554	0.55153	1.25033	0.57218	1.0931	GOT2P2	GOT2 pseudogene 2 [Source:HGNC Symbol;Acc:HGNC:4435]
ENSG00000170382	1.27429	1.32716	0.889781	1.25081	1.63815	0.687725	1.25888	1.28265	LRRN2	leucine rich repeat neuronal 2 [Source:HGNC Symbol;Acc:HGNC:16914]
ENSG00000226868	0	0	0	0	1.98265	0	0	0		novel transcript
ENSG00000279401	0	0	0	0	0	0	0	0		TEC
ENSG00000272362	0	0	0	0	0	0	0	0		novel transcript
ENSG00000287450	0	0	0	0	0	0	0	0		exocyst complex component 8 (EXOC8) pseudogene
ENSG00000237011	0	0	0	0	0	0	0	0		novel transcript
ENSG00000233583	0	0	0	0	0	0	0	0		tyrosine aminotransferase (TAT) pseudogene
ENSG00000066027	62.4941	65.5653	50.0539	69.4612	65.0232	68.4469	73.0868	71.9809	PPP2R5A	protein phosphatase 2 regulatory subunit B'alpha [Source:HGNC Symbol;Acc:HGNC:9309]
ENSG00000286263	0	0	0	0	0.0955628	0	0	0.0631332		novel transcript
ENSG00000227006	0	0	0	0	0	0	0	0		novel transcript
ENSG00000236372	0	0	0	0	0	0	0.159705	0		novel transcript
ENSG00000224525	0	0	0	0	0	0	0	0		novel transcript, antisense to PLD5
ENSG00000173728	0	0	0	0	0	0	0	0	C1orf100	chromosome 1 open reading frame 100 [Source:HGNC Symbol;Acc:HGNC:30435]
ENSG00000094975	54.6786	59.1252	62.3813	57.9311	54.8894	54.49	45.2474	54.5958	SUCO	SUN domain containing ossification factor [Source:HGNC Symbol;Acc:HGNC:1240]
ENSG00000225811	0	0	0	0	0	0	0	0		novel transcript
ENSG00000273093	0	0	0	0	0	0	0	0		novel transcript
ENSG00000162772	315.737	270.936	249.625	182.204	148.069	255.822	218.283	233.439	ATF3	activating transcription factor 3 [Source:HGNC Symbol;Acc:HGNC:785]
ENSG00000227818	0	0	0	0	0	0	0	0		novel transcript
ENSG00000135828	2.81657	2.27927	3.30403	2.84484	2.75985	2.29836	2.98005	2.56748	RNASEL	ribonuclease L [Source:HGNC Symbol;Acc:HGNC:10050]
ENSG00000286398	28.2481	28.6845	24.6554	25.9945	36.3139	28.5848	31.3946	33.9867		novel transcript
ENSG00000076356	10.392	9.40212	13.2771	8.50165	9.2942	9.77248	10.883	11.3914	PLXNA2	plexin A2 [Source:HGNC Symbol;Acc:HGNC:9100]
ENSG00000185523	0.681878	0.745675	3.33287	4.21666	2.72713	0.772807	2.12193	0.450416	SPATA45	spermatogenesis associated 45 [Source:HGNC Symbol;Acc:HGNC:33709]
ENSG00000236108	0	0	0	0	0	0	0	0		signal peptidase 12kDa (SPC12) pseudogene
ENSG00000116711	0.119844	0.262113	0	0.370551	0.119827	0	0.124313	0.237489	PLA2G4A	phospholipase A2 group IVA [Source:HGNC Symbol;Acc:HGNC:9035]
ENSG00000226750	0	0	0	0	0	0	0	0		pseudogene similar to part of excision repair cross-complementing rodent repair deficiency, complementation group 3 (xeroderma pigmentosum group B complementing) (ERCC3)
ENSG00000285665	1.04396	0.570819	5.10267	1.07596	1.04382	1.77477	0.54145	1.37919	TOP1P1	DNA topoisomerase I pseudogene 1 [Source:HGNC Symbol;Acc:HGNC:11987]
ENSG00000231022	0	0	0	0	0	0	0	0	RPS3AP9	RPS3A pseudogene 9 [Source:HGNC Symbol;Acc:HGNC:36150]
ENSG00000224436	0	0	0	0	0	0	0	0		DEAD (Asp-Glu-Ala-Asp) box polypeptide 60 (DDX60) pseudogene
ENSG00000228208	0	0	0	0	0	0	0	0	LINC02869	long intergenic non-protein coding RNA 2869 [Source:HGNC Symbol;Acc:HGNC:32045]
ENSG00000273384	0	1.30784	0	1.2326	0.597889	0.677713	1.24055	0.394993		novel transcript
ENSG00000238061	0	0.387781	0	0	0	0.401891	0.36783	0		proteasome (prosome, macropain) 26S subunit, non-ATPase, 7 (Mov34 homolog) (PSMD7) pseudogene
ENSG00000234915	0	0	0	0	0	0	0	0		novel transcript, antisense to PPP2R5A
ENSG00000143845	101.223	85.3611	70.2524	74.068	82.8629	92.9728	111.501	104.284	ETNK2	ethanolamine kinase 2 [Source:HGNC Symbol;Acc:HGNC:25575]
ENSG00000235862	0	0	0	0	0	0.175748	0	0.102432		novel transcript
ENSG00000227585	0	0	0	0	0	0	0	0		solute carrier family 35, member E3 (SLC35E3) pseudogene
ENSG00000157060	0	0	0	0	0	0	0	0	SHCBP1L	SHC binding and spindle associated 1 like [Source:HGNC Symbol;Acc:HGNC:16788]
ENSG00000237213	0	0	0	0	0	0	0	0	RPL23AP22	ribosomal protein L23a pseudogene 22 [Source:HGNC Symbol;Acc:HGNC:35505]
ENSG00000224260	0	0	0	0	0	0	0	0.2132		novel transcript
ENSG00000213045	0	0	0	0	0	0	0	0		cofilin 1 (non-muscle) (CFL1) pseudogene
ENSG00000287220	0	0	0	0	0	0	0	0		novel transcript, antisense to PLXNA2
ENSG00000230063	0	0	2.59451	0	0	0	0	0		novel transcript, sense intronic to PPP2R5A
ENSG00000235467	0	0	0	0	0	0	0	0	RPL10AP5	ribosomal protein L10a pseudogene 5 [Source:HGNC Symbol;Acc:HGNC:36770]
ENSG00000123684	88.0828	105.51	110.51	97.9431	86.8538	88.3066	80.1709	92.4866	LPGAT1	lysophosphatidylglycerol acyltransferase 1 [Source:HGNC Symbol;Acc:HGNC:28985]
ENSG00000117707	49.4224	53.9619	70.205	37.0886	39.2621	50.6304	46.6998	52.5398	PROX1	prospero homeobox 1 [Source:HGNC Symbol;Acc:HGNC:9459]
ENSG00000228044	0	0	0	0	0	0	0	0		novel transcript
ENSG00000225338	0.737244	2.41866	0	0	2.21142	0	0.76474	1.46097	RPL23AP18	ribosomal protein L23a pseudogene 18 [Source:HGNC Symbol;Acc:HGNC:36726]
ENSG00000224407	0.670613	0	0	0.691167	0.670518	0.38002	0.695624	1.32893		novel transcript
ENSG00000232463	0	0	0	0	0	0	0	0		ribosomal protein L13 (RPL13) pseudogene
ENSG00000237457	0	0	0	0	0	0	0	0	BRINP3-DT	BRINP3 divergent transcript [Source:HGNC Symbol;Acc:HGNC:50577]
ENSG00000225171	0	0.816691	0	0	0	0	0.774672	0.493313	DUTP6	deoxyuridine triphosphatase pseudogene 6 [Source:HGNC Symbol;Acc:HGNC:39519]
ENSG00000226843	0	0	0	0	0	0	0	0		heterogeneous nuclear ribonucleoprotein D-like (HNRPDL) pseudogene
ENSG00000235386	0	0	0	0	0	0	0	0		pseudogene similar to part of microfibrillar-associated protein 2 (MFAP2)
ENSG00000123836	3.42453	4.44943	3.64598	3.14509	3.42405	2.99736	3.72811	4.16582	PFKFB2	6-phosphofructo-2-kinase/fructose-2,6-biphosphatase 2 [Source:HGNC Symbol;Acc:HGNC:8873]
ENSG00000213690	0	0	0	0	0	0	0	0		novel zinc finger protein pseudogene
ENSG00000223982	0	0	0	0	0	0	0	0	SNRPD2P2	small nuclear ribonucleoprotein D2 pseudogene 2 [Source:HGNC Symbol;Acc:HGNC:38598]
ENSG00000229832	0	1.52142	0	0.716946	0.695528	0.788388	0	0.459497		novel transcript, sense intronic to PPP2R5A
ENSG00000117691	61.4176	57.6116	46.6971	75.6786	76.1471	71.7732	70.7869	71.763	NENF	neudesin neurotrophic factor [Source:HGNC Symbol;Acc:HGNC:30384]
ENSG00000225233	0	0	0	0	0	0	0	0		novel transcript
ENSG00000274895	1.57608	1.14903	3.2098	0.676828	0.131322	1.19083	1.49862	1.64838		novel transcript, antisense to PROX1
ENSG00000237514	0	0	0	0	0	0	0	0	PTP4A1P7	PTP4A1 pseudogene 7 [Source:HGNC Symbol;Acc:HGNC:41934]
ENSG00000287856	0	0	0	0	0	0	0	0		novel protein
ENSG00000228067	0	0	0	0	0	0	0	0	LINC01740	long intergenic non-protein coding RNA 1740 [Source:HGNC Symbol;Acc:HGNC:52528]
ENSG00000226375	0	0	0	0	0	0	0	0		novel transcript
ENSG00000203705	9.07519	8.79007	4.64698	10.066	7.86406	8.32626	9.1447	9.99108	TATDN3	TatD DNase domain containing 3 [Source:HGNC Symbol;Acc:HGNC:27010]
ENSG00000224040	0	0	0	0	0	0	0	0	HMGN1P4	high mobility group nucleosome binding domain 1 pseudogene 4 [Source:HGNC Symbol;Acc:HGNC:39336]
ENSG00000228686	0	0	0	0	0	0	0	0		novel transcript
ENSG00000279838	0.520408	1.13819	1.69576	0.536358	0.693779	1.17961	1.07963	1.03127		TEC
ENSG00000174175	0	0.108112	0	0	0	0	0	0	SELP	selectin P [Source:HGNC Symbol;Acc:HGNC:10721]
ENSG00000236401	0	0	0	0	0	0	0	0	SLC4A1APP2	solute carrier family 4 member 1 adaptor protein pseudogene 2 [Source:HGNC Symbol;Acc:HGNC:49812]
ENSG00000241475	0	0	0	0	0	0	0	0		novel transcript
ENSG00000215800	0	0	0	0	0	0	0	0	RSL24D1P4	ribosomal L24 domain containing 1 pseudogene 4 [Source:HGNC Symbol;Acc:HGNC:37884]
ENSG00000286421	0	0	0	0	0	0	0	0		novel transcript
ENSG00000270936	0	0	0	0	0	0	0	0	BPNT2P1	BPNT2 pseudogene 1 [Source:HGNC Symbol;Acc:HGNC:54752]
ENSG00000008118	0.311025	0.113375	0	0	0	0	0	0	CAMK1G	calcium/calmodulin dependent protein kinase IG [Source:HGNC Symbol;Acc:HGNC:14585]
ENSG00000171161	18.8148	19.5665	22.089	14.4485	14.8468	17.3517	18.3685	18.1549	ZNF672	zinc finger protein 672 [Source:HGNC Symbol;Acc:HGNC:26179]
ENSG00000241505	0	0	0	0	0	0	0	0		novel transcript
ENSG00000224535	0	0	0	0	0	0	0	0	LINC02771	long intergenic non-protein coding RNA 2771 [Source:HGNC Symbol;Acc:HGNC:54291]
ENSG00000282097	0	0	0	0	0	0.62218	0.284724	0		novel transcript
ENSG00000261453	0	0	0	0	0	0	0	0	LINC01735	long intergenic non-protein coding RNA 1735 [Source:HGNC Symbol;Acc:HGNC:52523]
ENSG00000231020	0	0	0	0	0	0	0	0		proteolipid protein 2 (colonic epithelium-enriched) (PLP2) pseudogene
ENSG00000270818	0	0	0	0	0	0	0	0		regulator of chromosome condensation 2 (RCC2) pseudogene
ENSG00000196878	57.3937	54.4816	40.2827	69.4834	73.7921	67.4033	69.0843	76.804	LAMB3	laminin subunit beta 3 [Source:HGNC Symbol;Acc:HGNC:6490]
ENSG00000133059	8.14231	8.10273	9.15349	9.27301	7.28634	7.65931	7.09463	8.60548	DSTYK	dual serine/threonine and tyrosine protein kinase [Source:HGNC Symbol;Acc:HGNC:29043]
ENSG00000225561	0	0	0	0.85277	0	0	0	0	LINC01710	long intergenic non-protein coding RNA 1710 [Source:HGNC Symbol;Acc:HGNC:52498]
ENSG00000242529	0	0	0	0	0	0	0	0	AHCYP8	adenosylhomocysteinase pseudogene 8 [Source:HGNC Symbol;Acc:HGNC:45000]
ENSG00000074964	41.7298	44.9225	48.7653	37.3757	36.5627	39.4285	45.176	45.1008	ARHGEF10L	Rho guanine nucleotide exchange factor 10 like [Source:HGNC Symbol;Acc:HGNC:25540]
ENSG00000223847	0	0	0	0	0	0	0	0		NIF3 NGG1 interacting factor 3-like 1 (S. pombe) (NIF3L1) pseudogene
ENSG00000277704	0	0	0	0	0	0	0	0		chromosome 2 open reading frame 27B (C2orf27B) pseudogene
ENSG00000116918	12.5999	13.3036	9.2909	14.8892	13.9557	14.2185	13.7458	13.5606	TSNAX	translin associated factor X [Source:HGNC Symbol;Acc:HGNC:12380]
ENSG00000287445	0	0.218478	0	0	0	0	0	0		novel transcript
ENSG00000259815	0	0	0	0	0	0	0	0	LINC02769	long intergenic non-protein coding RNA 2769 [Source:HGNC Symbol;Acc:HGNC:54289]
ENSG00000240963	0	0	0	0	0	0	0	0		novel transcript, antisense to C1orf100
ENSG00000226570	0	0	0	0	0	0	0	0		natural cytotoxicity triggering receptor 1 (NCR1) pseudogene
ENSG00000198929	5.53524	5.09231	9.44779	3.12411	3.38217	3.78394	4.32905	4.49786	NOS1AP	nitric oxide synthase 1 adaptor protein [Source:HGNC Symbol;Acc:HGNC:16859]
ENSG00000272167	0	0	0	0	0	0.194451	0	0		PROX1 antisense RNA 1
ENSG00000230628	1.16172	1.27041	0.94637	0.399108	0.483981	1.0972	0.301261	0.63948		novel transcript
ENSG00000162771	3.14754	2.45859	2.19778	2.78058	2.99723	7.3044	5.7525	4.35624	GARIN4	golgi associated RAB2 interactor family member 4 [Source:HGNC Symbol;Acc:HGNC:26541]
ENSG00000227579	0	0	0	0	0	0	0	0		novel transcript
ENSG00000176393	59.9184	62.3574	47.8351	59.1818	59.6104	56.3641	58.424	60.4903	RNPEP	arginyl aminopeptidase [Source:HGNC Symbol;Acc:HGNC:10078]
ENSG00000174606	5.75286	7.27086	8.06684	5.54038	6.31783	7.26821	5.57611	7.19521	ANGEL2	angel homolog 2 [Source:HGNC Symbol;Acc:HGNC:30534]
ENSG00000179914	0	0	0	0	0	0	0	0	ITLN1	intelectin 1 [Source:HGNC Symbol;Acc:HGNC:18259]
ENSG00000235750	5.21128	5.3031	3.89149	6.56456	5.64476	6.56246	5.85611	5.25911	KIAA0040	KIAA0040 [Source:HGNC Symbol;Acc:HGNC:28950]
ENSG00000121446	0	0.0416321	0	0.117711	0	0	0	0	RGSL1	regulator of G protein signaling like 1 [Source:HGNC Symbol;Acc:HGNC:18636]
ENSG00000226758	0	0	0	0	0	0	0	0	DISC1-IT1	DISC1 intronic transcript 1 [Source:HGNC Symbol;Acc:HGNC:41325]
ENSG00000236905	0	0	0	0	0	0	0	0.475805		ribosomal protein S5 (RPS5) pseudogene
ENSG00000233304	0	0	0	0	0	0	0	0.0450951	LINC01346	long intergenic non-protein coding RNA 1346 [Source:HGNC Symbol;Acc:HGNC:50563]
ENSG00000288007	0.439249	0.480345	0	1.35814	0.658781	2.48912	0.911263	0.580295		novel transcript
ENSG00000227887	1.04555	0	0	0	1.0454	1.18497	0	0	RPS26P13	ribosomal protein S26 pseudogene 13 [Source:HGNC Symbol;Acc:HGNC:35784]
ENSG00000116903	21.7843	23.6744	21.1631	18.4775	17.2491	17.7118	18.316	17.6072	EXOC8	exocyst complex component 8 [Source:HGNC Symbol;Acc:HGNC:24659]
ENSG00000228255	0	0	0	0	0	1.12692	0	0		novel transcript
ENSG00000226196	0	0	0	0	0	0	0	0	GAPDHP75	glyceraldehyde-3-phosphate dehydrogenase pseudogene 75 [Source:HGNC Symbol;Acc:HGNC:50648]
ENSG00000287354	0	0	0	0	0	0	0	0		novel transcript, antisense to HHAT
ENSG00000233827	0	0	0	0	0	0	0	0	CCNQP1	CCNQ pseudogene 1 [Source:HGNC Symbol;Acc:HGNC:27373]
ENSG00000198797	0.61448	0.335985	0.75086	0.949969	1.07519	1.04463	0.956096	1.62358	BRINP2	BMP/retinoic acid inducible neural specific 2 [Source:HGNC Symbol;Acc:HGNC:13746]
ENSG00000151414	18.852	22.2762	14.5329	20.7339	22.012	24.6641	21.655	23.2758	NEK7	NIMA related kinase 7 [Source:HGNC Symbol;Acc:HGNC:13386]
ENSG00000177614	1.96162	1.877	1.79774	2.65353	2.29845	1.56319	2.06657	1.92338	PGBD5	piggyBac transposable element derived 5 [Source:HGNC Symbol;Acc:HGNC:19405]
ENSG00000235182	0	0	0	0	0	0	0	0		pseudogene similar to part of ribosomal protein S15a (RPS15A)
ENSG00000213041	0	0.683535	0	0.644212	0	0	0	0.412882		ribosomal protein L17 (RPL17) pseudogene
ENSG00000287157	0	0	0	0	0	0	0	0		novel transcript, antisense to HHAT
ENSG00000233920	0	0	0	0.581529	0	0	0	0		novel transcript
ENSG00000183831	0	0	0	0	0	0.0947977	0	0	ANKRD45	ankyrin repeat domain 45 [Source:HGNC Symbol;Acc:HGNC:24786]
ENSG00000225755	0	0	0	0	0	0	0	0		tRNA nucleotidyl transferase, CCA-adding, 1 (TRNT1) pseudogene
ENSG00000197472	0	0	0	0	0.0918482	0	0.190574	0.0606791	ZNF695	zinc finger protein 695 [Source:HGNC Symbol;Acc:HGNC:30954]
ENSG00000230184	0	1.04518	0	0	0	0	0	0.631332	SMYD3-IT1	SMYD3 intronic transcript 1 [Source:HGNC Symbol;Acc:HGNC:41406]
ENSG00000232436	0	0	0	0	0	0	0	0		novel transcript
ENSG00000231718	0	0	0	0	0	0	0	0	LINC02789	long intergenic non-protein coding RNA 2789 [Source:HGNC Symbol;Acc:HGNC:54310]
ENSG00000136643	11.2577	12.189	7.89961	14.0726	12.9835	11.1798	10.9838	12.1852	RPS6KC1	ribosomal protein S6 kinase C1 [Source:HGNC Symbol;Acc:HGNC:10439]
ENSG00000232537	0	0	0	0	0	0	0	0		novel transcript
ENSG00000226036	0	0	0	0	0	0	0	0		riboflavin kinase pseudogene
ENSG00000285521	0	0	0	0	0	0	0	0		novel transcript
ENSG00000236317	1.79703	0	0	0	0	0	1.86405	0		ribosomal protein S28 (RPS28) pseudogene
ENSG00000176855	0	0.566533	0	0.266971	0.258995	1.1743	0.268693	1.02662	KRT18P28	keratin 18 pseudogene 28 [Source:HGNC Symbol;Acc:HGNC:33397]
ENSG00000227728	0	0	0	0	0	0	0	0		ubiquitin specific protease 6 (Tre-2 oncogene) (USP6) pseudogene
ENSG00000133069	0.17779	0	0	0.244318	0.0592548	0	0.122947	0.117439	TMCC2	transmembrane and coiled-coil domain family 2 [Source:HGNC Symbol;Acc:HGNC:24239]
ENSG00000162877	0	0	0	0	0	0.299533	0	0.0872887	PM20D1	peptidase M20 domain containing 1 [Source:HGNC Symbol;Acc:HGNC:26518]
ENSG00000233461	3.08614	2.95302	2.26265	3.57832	2.62285	3.23535	2.3209	2.59916		novel transcript
ENSG00000225401	0	0.550819	0	0	0	0	0	0.332716	TGIF2P1	TGFB induced factor homeobox 2 pseudogene 1 [Source:HGNC Symbol;Acc:HGNC:33317]
ENSG00000228190	0	0	0	0	0	0	0	0	RPL23AP16	ribosomal protein L23a pseudogene 16 [Source:HGNC Symbol;Acc:HGNC:36652]
ENSG00000135747	0	0	0	0	0	0	0	0.0712889	ZNF670-ZNF695	ZNF670-ZNF695 readthrough (NMD candidate) [Source:HGNC Symbol;Acc:HGNC:49200]
ENSG00000227237	0	0	0	0	0	0	0	0	ZNF692-DT	ZNF692 divergent transcript [Source:HGNC Symbol;Acc:HGNC:55817]
ENSG00000069248	18.1565	18.9866	17.4717	19.8825	19.1184	17.9412	16.656	17.6152	NUP133	nucleoporin 133 [Source:HGNC Symbol;Acc:HGNC:18016]
ENSG00000232812	0	0	0	0	0	0	0	0	LINC01717	long intergenic non-protein coding RNA 1717 [Source:HGNC Symbol;Acc:HGNC:52504]
ENSG00000242042	0	0	0	0	0	0	0	0	LINC01743	long intergenic non-protein coding RNA 1743 [Source:HGNC Symbol;Acc:HGNC:52531]
ENSG00000234464	0	0	0	0	0	0	0	0		novel transcript
ENSG00000253148	0	0	0	0	0	0.217971	0	0	RGS21	regulator of G protein signaling 21 [Source:HGNC Symbol;Acc:HGNC:26839]
ENSG00000227751	1.10942	1.21322	0	0	1.10927	0	0	0	RCC2-AS1	RCC2 antisense RNA 1 [Source:HGNC Symbol;Acc:HGNC:41262]
ENSG00000090104	4.31923	2.96366	1.24185	2.09488	2.96376	2.39961	2.63548	3.30062	RGS1	regulator of G protein signaling 1 [Source:HGNC Symbol;Acc:HGNC:9991]
ENSG00000285280	0.0683364	0.037365	0	0	0.0683267	0.0774491	0.0354425	0.0677097		novel transcript
ENSG00000232892	0	0	0	0	0	0	0	0	RGS5-AS1	RGS5 antisense RNA 1 [Source:HGNC Symbol;Acc:HGNC:40504]
ENSG00000236950	0	0	0	0	0	0	0	0	LINC01774	long intergenic non-protein coding RNA 1774 [Source:HGNC Symbol;Acc:HGNC:52564]
ENSG00000236468	0	0	0	0.266371	0	0	0	0.17072	EEF1A1P44	eukaryotic translation elongation factor 1 alpha 1 pseudogene 44 [Source:HGNC Symbol;Acc:HGNC:56201]
ENSG00000185220	1.60655	1.44683	0	1.55839	1.32286	1.49947	2.25463	2.06	PGBD2	piggyBac transposable element derived 2 [Source:HGNC Symbol;Acc:HGNC:19399]
ENSG00000226003	0	0	0	0	0	0	0	0	PPIAP37	peptidylprolyl isomerase A pseudogene 37 [Source:HGNC Symbol;Acc:HGNC:53661]
ENSG00000230813	0	0	0	0	0	0	0	0		pseudogene similar to part of tumor necrosis factor receptor superfamily member 13B (TNFRSF13B)
ENSG00000236101	0	0	0	0	0	0	0	0	RAC1P7	Rac family small GTPase 1 pseudogene 7 [Source:HGNC Symbol;Acc:HGNC:42007]
ENSG00000162769	21.3831	19.5647	23.109	15.3937	13.8594	19.8504	18.2237	19.6964	FLVCR1	FLVCR heme transporter 1 [Source:HGNC Symbol;Acc:HGNC:24682]
ENSG00000133065	4.11137	4.37771	4.49503	4.12587	3.78625	3.43341	4.20859	3.85926	SLC41A1	solute carrier family 41 member 1 [Source:HGNC Symbol;Acc:HGNC:19429]
ENSG00000278684	0	0	0	0	0	0	0	0		vacuole membrane protein 1 (VMP1) pseudogene
ENSG00000236775	0	0	0	0	0	0	0	0		pseudogene similar to part of zinc finger protein (ZNF519)
ENSG00000042781	0.585279	0.768045	0.735612	0.465339	0.401278	0.492757	0.450994	0.59648	USH2A	usherin [Source:HGNC Symbol;Acc:HGNC:12601]
ENSG00000234754	0.0761152	0.24971	0.372034	0.0784481	0.0761045	0	0	0	LINC02817	long intergenic non-protein coding RNA 2817 [Source:HGNC Symbol;Acc:HGNC:32042]
ENSG00000233084	1.49041	0	0	0	0	0	0	0	RPL23AP25	ribosomal protein L23a pseudogene 25 [Source:HGNC Symbol;Acc:HGNC:35672]
ENSG00000227815	0	0	0	0	0	0	0	0		novel pseudogene
ENSG00000287046	0	0	0	0	0	0	0	0		novel transcript
ENSG00000223774	1.02841	0	0	0.529963	1.54239	0	0	0.679317		novel transcript
ENSG00000228863	0	0	0	0	0.0837131	0.0948897	0	0		novel transcript, antisense to CD48
ENSG00000228646	0	0	0	0	0	0	0	0	RPL31P13	ribosomal protein L31 pseudogene 13 [Source:HGNC Symbol;Acc:HGNC:35598]
ENSG00000229112	0	0	0	0	0	0	0	0		pseudogene similar to part of carboxypeptidase D (CPD)
ENSG00000233332	0	0	0	0	0	0	0	0		novel transcript
ENSG00000231984	0	0	0	0	0	0	0	0		translational inhibitor protein p14.5 (UK114) pseudogene
ENSG00000286213	0	0	0	0	0	0	0	0		novel transcript
ENSG00000226876	0	0	1.79408	0	0	0	0	0	SMYD3-AS1	SMYD3 antisense RNA 1 [Source:HGNC Symbol;Acc:HGNC:40708]
ENSG00000277462	2.21964	2.24751	1.20545	2.28767	2.30152	1.58391	1.44967	1.57479	ZNF670	zinc finger protein 670 [Source:HGNC Symbol;Acc:HGNC:28167]
ENSG00000225591	1.35306	1.47965	0	0	1.35287	0	0	0.893767		ribosomal protein S27 (metallopanstimulin 1) (RPS27) pseudogene
ENSG00000035687	45.1217	45.944	32.3465	48.0548	46.2181	40.4564	38.7957	43.5819	ADSS2	adenylosuccinate synthase 2 [Source:HGNC Symbol;Acc:HGNC:292]
ENSG00000213080	0	0.343948	0	0.324162	0	0	0	0.415516		spermine synthase (SMS) pseudogene
ENSG00000180287	0	0	0	0	0	0	0	0.023875	PLD5	phospholipase D family member 5 [Source:HGNC Symbol;Acc:HGNC:26879]
ENSG00000226693	0	0	0	0	0	0	0	0	NXNP1	nucleoredoxin pseudogene 1 [Source:HGNC Symbol;Acc:HGNC:50561]
ENSG00000234678	1.05324	1.96481	0	3.06501	2.04424	2.17674	2.18505	3.19214	ELF3-AS1	ELF3 antisense RNA 1 [Source:HGNC Symbol;Acc:HGNC:40211]
ENSG00000231272	0	0	0	0	0	0	0	0		novel transcript
ENSG00000223828	0	0	0	0	0	0	0	0	BANF1P4	BANF1 pseudogene 4 [Source:HGNC Symbol;Acc:HGNC:43884]
ENSG00000163431	0	0.0951125	0	0.0896408	0	0	0.270657	0.0574517	LMOD1	leiomodin 1 [Source:HGNC Symbol;Acc:HGNC:6647]
ENSG00000230124	7.85412	7.98622	3.81647	9.75169	7.99079	7.49598	8.48056	8.82881	ACBD6	acyl-CoA binding domain containing 6 [Source:HGNC Symbol;Acc:HGNC:23339]
ENSG00000226723	0.442346	0.483732	0	0	1.76914	0.501334	0.458844	0.292193		pseudogene similar to ATP-binding cassette, sub-family E (OABP), member (ABCE1)
ENSG00000272672	0	0	0	0	0.63068	0	0	0.833312		novel transcript
ENSG00000228982	0	0	0	0	0	0	0	0		pseudogene similar to part of fibroblast growth factor receptor 3 (achondroplasia, thanatophoric dwarfism) (FGFR3)
ENSG00000235096	0	0	0	0	0	0	0	0		novel transcript, antisense to SMYD3
ENSG00000007341	2.80858	2.18718	2.49595	1.7982	2.59545	2.65259	2.42778	2.64228	ST7L	suppression of tumorigenicity 7 like [Source:HGNC Symbol;Acc:HGNC:18441]
ENSG00000286747	0	0	0	0	0	0	0	0.263786		novel transcript
ENSG00000236069	0	0	0	0.253822	0	0	0	0		novel transcript
ENSG00000236244	0	0	0	0	0	0	0	0	SLC35F3-AS1	SLC35F3 antisense RNA 1 [Source:HGNC Symbol;Acc:HGNC:41027]
ENSG00000272865	0	0	0	0	0	0	0	0		novel transcript, antisense to PLD5
ENSG00000117222	12.3785	14.8217	15.7002	12.5964	12.5334	14.5619	14.1404	14.1797	RBBP5	RB binding protein 5, histone lysine methyltransferase complex subunit [Source:HGNC Symbol;Acc:HGNC:9888]
ENSG00000143324	16.607	16.3404	15.7045	19.031	16.3337	15.7504	15.8611	16.6976	XPR1	xenotropic and polytropic retrovirus receptor 1 [Source:HGNC Symbol;Acc:HGNC:12827]
ENSG00000229871	0	0	0	0	0	0	0	0.512159	RPSAP20	ribosomal protein SA pseudogene 20 [Source:HGNC Symbol;Acc:HGNC:35595]
ENSG00000225222	0	0	0	0	0	0	0	0	CHCHD4P5	coiled-coil-helix-coiled-coil-helix domain containing 4 pseudogene 5 [Source:HGNC Symbol;Acc:HGNC:44493]
ENSG00000118193	0	0.258645	0.231208	0.243766	0.14189	0.0536112	0	0.218724	KIF14	kinesin family member 14 [Source:HGNC Symbol;Acc:HGNC:19181]
ENSG00000231940	1.18976	0.650537	0	1.22622	1.18959	1.34841	0.617066	1.5718	RPS7P3	ribosomal protein S7 pseudogene 3 [Source:HGNC Symbol;Acc:HGNC:36518]
ENSG00000198842	0	0	0	0	0	0	0	0	STYXL2	serine/threonine/tyrosine interacting like 2 [Source:HGNC Symbol;Acc:HGNC:25034]
ENSG00000286619	0.443057	0.121127	0.54139	0.171238	0.0553743	0.0627673	0.0574476	0.219497		novel transcript, antisense to PM20D1
ENSG00000198756	0.0442006	0	0	0.0455554	0	0.0500948	0	0.0291969	COLGALT2	collagen beta(1-O)galactosyltransferase 2 [Source:HGNC Symbol;Acc:HGNC:16790]
ENSG00000259823	0	0	0	0	0	0	0	0	LYPD8	LY6/PLAUR domain containing 8 [Source:HGNC Symbol;Acc:HGNC:44208]
ENSG00000271558	0	0	0	0	0	0	0	0		uridine-cytidine kinase 1 (UCK1) pseudogene
ENSG00000227554	0	0	0	0	0	0	0	0		novel transcript
ENSG00000178596	0	0	0	0	0	0	0	0	GAPDHP29	glyceraldehyde 3 phosphate dehydrogenase pseudogene 29 [Source:HGNC Symbol;Acc:HGNC:37781]
ENSG00000135749	0.499067	0.54576	0.243933	0.385773	0.498997	0.367652	0.336492	0.445042	PCNX2	pecanex 2 [Source:HGNC Symbol;Acc:HGNC:8736]
ENSG00000143786	0.975427	0.770386	0.264871	0.502662	0.704376	0.982668	0.618326	0.501139	CNIH3	cornichon family AMPA receptor auxiliary protein 3 [Source:HGNC Symbol;Acc:HGNC:26802]
ENSG00000054282	8.36476	9.3601	4.75408	10.8934	10.1141	11.1705	9.9547	10.7509	SDCCAG8	SHH signaling and ciliogenesis regulator SDCCAG8 [Source:HGNC Symbol;Acc:HGNC:10671]
ENSG00000183780	0.100096	0	0.489246	0.103164	0.400327	0.113444	0.103829	0	SLC35F3	solute carrier family 35 member F3 [Source:HGNC Symbol;Acc:HGNC:23616]
ENSG00000229663	0	0	0	0	0	0	0.165847	0	DPY19L4P1	DPY19L4 pseudogene 1 [Source:HGNC Symbol;Acc:HGNC:53907]
ENSG00000162702	33.1285	35.4572	32.7295	20.7769	21.9886	23.3266	21.8614	24.9561	ZNF281	zinc finger protein 281 [Source:HGNC Symbol;Acc:HGNC:13075]
ENSG00000251508	0	0	0	0	0	0	0	0		pecanex homolog (Drosophila) (PCNX) pseudogene
ENSG00000238272	0	0	0	0	0	0	0	0.336648		novel transcript
ENSG00000228530	0	0	0	0	0	0	0	0		NADH dehydrogenase (ubiquinone) 1 alpha subcomplex, 4, 9kDa (NDUFA4) pseudogene
ENSG00000235060	0	0.45187	0	0	0	0	0	0	VDAC1P4	voltage dependent anion channel 1 pseudogene 4 [Source:HGNC Symbol;Acc:HGNC:12675]
ENSG00000143194	0.548015	0.239715	0	0.225925	0.219175	0.372656	0.341072	0.217196	MAEL	maelstrom spermatogenic transposon silencer [Source:HGNC Symbol;Acc:HGNC:25929]
ENSG00000229531	0	0	1.72967	0	0	0.401067	0	0	RABGAP1L-AS1	RABGAP1L antisense RNA 1 [Source:HGNC Symbol;Acc:HGNC:41057]
ENSG00000271329	0	0	0	0	0	0	0	0		metaxin 3 (MTX3) pseudogene
ENSG00000054267	6.85511	7.49648	8.07196	7.06522	8.00689	7.31015	7.91882	7.92429	ARID4B	AT-rich interaction domain 4B [Source:HGNC Symbol;Acc:HGNC:15550]
ENSG00000287921	0	0	0	0	0	0	0	0		novel transcript, antisense to SLC35F3
ENSG00000177800	0	0	0	0	0	0	0	0	TMEM78	transmembrane protein 78 [Source:HGNC Symbol;Acc:HGNC:32307]
ENSG00000232166	0	0	0	0	0	0	0	0		ribosomal protein L9 (RPL9) pseudogene
ENSG00000175137	8.31834	9.03069	9.72261	8.32479	6.81044	9.08602	8.12837	8.8393	SH3BP5L	SH3 binding domain protein 5 like [Source:HGNC Symbol;Acc:HGNC:29360]
ENSG00000134245	0.139417	0.121969	0.136288	0.114952	0.195157	0.158009	0.173541	0.0552555	WNT2B	Wnt family member 2B [Source:HGNC Symbol;Acc:HGNC:12781]
ENSG00000227373	0.395828	0.288575	0.429938	0.679933	0.439747	0.299075	0.456212	0.377672	RABGAP1L-DT	RABGAP1L divergent transcript [Source:HGNC Symbol;Acc:HGNC:54296]
ENSG00000228175	2.83976	3.10544	6.94004	7.31698	4.25903	2.14563	4.4185	4.68952	GEMIN8P4	gem nuclear organelle associated protein 8 pseudogene 4 [Source:HGNC Symbol;Acc:HGNC:37979]
ENSG00000069275	112.62	124.503	95.71	112.708	112.177	124.303	118.264	121.854	NUCKS1	nuclear casein kinase and cyclin dependent kinase substrate 1 [Source:HGNC Symbol;Acc:HGNC:29923]
ENSG00000143674	4.33455	5.4037	5.72031	4.42273	3.98723	4.96169	4.67606	5.03923	MAP3K21	mitogen-activated protein kinase kinase kinase 21 [Source:HGNC Symbol;Acc:HGNC:29798]
ENSG00000237317	0	0	0	0.380326	0	0	0	0		forty-two-three domain containing 1 (FYTTD1) pseudogene
ENSG00000187889	38.7491	42.3745	48.2563	31.674	31.841	42.3178	32.4172	36.3343	FYB2	FYN binding protein 2 [Source:HGNC Symbol;Acc:HGNC:27295]
ENSG00000134375	101.52	110.049	63.0486	115.288	104.164	103.898	107.86	109.272	TIMM17A	translocase of inner mitochondrial membrane 17A [Source:HGNC Symbol;Acc:HGNC:17315]
ENSG00000097046	0.57521	0.733865	0.468583	1.58091	0.670984	1.19518	0.795551	1.70981	CDC7	cell division cycle 7 [Source:HGNC Symbol;Acc:HGNC:1745]
ENSG00000232113	0	0	0	0	0	0	0	0	TEX50	testis expressed 50 [Source:HGNC Symbol;Acc:HGNC:52382]
ENSG00000282718	0	0	0	0	0	0.705849	0.646026	0		novel transcript
ENSG00000231378	0	0	0	0	0	0	0	0	NDUFAF4P4	NADH:ubiquinone oxidoreductase complex assembly factor 4 pseudogene 4 [Source:HGNC Symbol;Acc:HGNC:44543]
ENSG00000235605	1.57548	3.44577	0	2.43565	1.57526	1.78557	2.45136	1.04069		ribosomal protein S15 (RPS15) pseudogene
ENSG00000223525	0	0.511956	2.28824	0	0.468089	0.530584	0	0.309241	RABGAP1L-IT1	RABGAP1L intronic transcript 1 [Source:HGNC Symbol;Acc:HGNC:41471]
ENSG00000224857	0	0	0	0	0	0	0	0	LINC01691	long intergenic non-protein coding RNA 1691 [Source:HGNC Symbol;Acc:HGNC:52479]
ENSG00000273367	0	0	0	0	0	0	0	0		novel transcript
ENSG00000230604	0	0	0	0	0	0	0	0	TSEN15P2	tRNA splicing endonuclease subunit 15 pseudogene 2 [Source:HGNC Symbol;Acc:HGNC:43963]
ENSG00000231605	0	0	0	0	0	0	0	0	LINC01363	long intergenic non-protein coding RNA 1363 [Source:HGNC Symbol;Acc:HGNC:50598]
ENSG00000236358	0	0	0	0	0	0	0	0		novel transcript
ENSG00000203737	0.654293	0.238503	1.06601	0.449564	0	0.247181	0.452463	0.720325	GPR52	G protein-coupled receptor 52 [Source:HGNC Symbol;Acc:HGNC:4508]
ENSG00000238003	0	1.22504	0	0	0	1.26961	0	0	RPL10P4	ribosomal protein L10 pseudogene 4 [Source:HGNC Symbol;Acc:HGNC:52342]
ENSG00000215873	0	0	0	0	0	0	0	0	FEN1P1	flap structure-specific endonuclease 1 pseudogene 1 [Source:HGNC Symbol;Acc:HGNC:3651]
ENSG00000185420	3.76439	4.56684	4.31239	3.94039	4.05792	3.33311	4.4539	4.35152	SMYD3	SET and MYND domain containing 3 [Source:HGNC Symbol;Acc:HGNC:15513]
ENSG00000076321	16.2597	14.7582	15.1	13.3226	15.2007	14.7423	13.4929	15.0902	KLHL20	kelch like family member 20 [Source:HGNC Symbol;Acc:HGNC:25056]
ENSG00000272175	2.4645	1.34754	0	6.35009	8.62454	2.79315	5.11284	7.3257		novel transcript, antisense to NRD1
ENSG00000135778	4.91843	5.11681	3.29755	4.97946	5.11358	4.95768	5.0793	5.03146	NTPCR	nucleoside-triphosphatase, cancer-related [Source:HGNC Symbol;Acc:HGNC:28204]
ENSG00000213070	0	0	0	0	0	0	0	0	HMGB3P6	high mobility group box 3 pseudogene 6 [Source:HGNC Symbol;Acc:HGNC:39283]
ENSG00000282265	0	0	0	0	0	0	0	0		novel transcript
ENSG00000229747	0	0	0	0	0	0	0	0		phosphatidylinositol transfer protein, cytoplasmic 1 (PITPNC1) pseudogene
ENSG00000117280	23.1552	26.4814	22.0307	25.9599	26.5099	25.4417	25.7606	27.3796	RAB29	RAB29, member RAS oncogene family [Source:HGNC Symbol;Acc:HGNC:9789]
ENSG00000233985	0	0	0	0	0	0	0	0	LINC01681	long intergenic non-protein coding RNA 1681 [Source:HGNC Symbol;Acc:HGNC:52468]
ENSG00000232175	0	0	0	0	0	0	0	0		chromosome 9 open reading frame 78 (C9orf78) pseudogene
ENSG00000287423	0	0	0	0	0.166096	0	0	0		novel transcript
ENSG00000286774	0	0	0	0	0	0	0	0		novel transcript
ENSG00000236719	0	0	0	0	0	0	0	0	OVAAL	ovarian adenocarcinoma amplified long non-coding RNA [Source:HGNC Symbol;Acc:HGNC:49422]
ENSG00000136636	92.6362	100.476	61.8504	94.3413	93.7234	96.4156	92.1676	97.8512	KCTD3	potassium channel tetramerization domain containing 3 [Source:HGNC Symbol;Acc:HGNC:21305]
ENSG00000225486	1.95485	2.13774	4.77742	2.01476	4.88643	3.32329	5.06938	5.16512		acid phosphatase 1, soluble (ACP1) pseudogene
ENSG00000227043	0	0	0	0	0.1294	0	0	0	LINC01682	long intergenic non-protein coding RNA 1682 [Source:HGNC Symbol;Acc:HGNC:52470]
ENSG00000163874	46.5473	53.5877	66.0169	33.1331	28.795	29.9827	30.6836	33.3276	ZC3H12A	zinc finger CCCH-type containing 12A [Source:HGNC Symbol;Acc:HGNC:26259]
ENSG00000285777	0	0	0	0	0	0	0	0		novel protein
ENSG00000237249	0	0	0	0	0	0	0.906072	0		transmembrane protein 56 (TMEM56) pseudogene
ENSG00000286109	0	0	0	0	0	0	0	0		novel transcript
ENSG00000213068	0	0	0	0	0	0	0	0		ribosomal protein S17 (RPS17) pseudogene
ENSG00000054392	8.93081	7.77903	8.12126	11.1311	13.4462	10.2394	11.6337	11.7642	HHAT	hedgehog acyltransferase [Source:HGNC Symbol;Acc:HGNC:18270]
ENSG00000227994	0	0	0	0	0	0	0	0		pseudogene similar to part of novel protein DKFZP434H132
ENSG00000286552	0	0	0	0	0	0	0	0		novel transcript
ENSG00000122223	0.119429	0.130603	0	0.123089	0	0	0	0.0788891	CD244	CD244 molecule [Source:HGNC Symbol;Acc:HGNC:18171]
ENSG00000235869	0	0	0	0	0	0	0	0		ribosomal protein S26 (RPS26) pseudogene
ENSG00000188739	0.586986	1.15543	2.29524	1.08896	1.40857	0.665261	0.730654	1.24075	RBM34	RNA binding motif protein 34 [Source:HGNC Symbol;Acc:HGNC:28965]
ENSG00000286666	0	0	0	0	0	0	0	0		novel transcript
ENSG00000135750	9.29341	9.52104	4.30334	13.0063	10.368	12.1958	10.9592	10.6621	KCNK1	potassium two pore domain channel subfamily K member 1 [Source:HGNC Symbol;Acc:HGNC:6272]
ENSG00000273198	0	0	0	0	0	0	0	0		novel transcript
ENSG00000203730	0	0	0	0	0	0	0.140297	0	TEDDM1	transmembrane epididymal protein 1 [Source:HGNC Symbol;Acc:HGNC:30233]
ENSG00000225719	0	0	0	0	0	0	0	0	NMNAT1P2	NMNAT1 pseudogene 2 [Source:HGNC Symbol;Acc:HGNC:49164]
ENSG00000273483	0	0	0	0.553041	0	0	0	0		novel transcript, antisense to WNT2B
ENSG00000287987	0	0	0	0	0	0	0	0		novel transcript
ENSG00000203729	0	0.50988	0	0.480548	0	0	0	0	LINC00272	long intergenic non-protein coding RNA 272 [Source:HGNC Symbol;Acc:HGNC:26898]
ENSG00000232809	0	0	0	0	0	0	0	0	VDAC1P10	voltage dependent anion channel 1 pseudogene 10 [Source:HGNC Symbol;Acc:HGNC:37479]
ENSG00000284623	0	0	0	0	0	0	0	0	LINC02786	long intergenic non-protein coding RNA 2786 [Source:HGNC Symbol;Acc:HGNC:54307]
ENSG00000285981	0	0	0	0	0	0	0	0		Novel transcript
ENSG00000261729	0	0	0	0	0	0	0	0		novel transcript
ENSG00000229228	0	0	0	0	0	0	0	0	LINC00582	long intergenic non-protein coding RNA 582 [Source:HGNC Symbol;Acc:HGNC:43842]
ENSG00000215796	0	0	0	0	0	0	0	0		primase polypeptide 1 49kDa (PRIM1) pseudogene
ENSG00000233047	0	0	0	0	0	0	0	0	LINC01677	long intergenic non-protein coding RNA 1677 [Source:HGNC Symbol;Acc:HGNC:52465]
ENSG00000143341	0.736497	0.906079	1.52993	0.834977	0.846852	1.04339	0.611172	0.863528	HMCN1	hemicentin 1 [Source:HGNC Symbol;Acc:HGNC:19194]
ENSG00000228309	0	0	0	0	0	0	0	0	LINC01350	long intergenic non-protein coding RNA 1350 [Source:HGNC Symbol;Acc:HGNC:50575]
ENSG00000229739	0.197245	0.161774	0.482044	0.0508225	0.147913	0.0558869	0.102301	0	PDC-AS1	PDC antisense RNA 1 [Source:HGNC Symbol;Acc:HGNC:40432]
ENSG00000116703	0	0	0	0	0	0	0.268894	0	PDC	phosducin [Source:HGNC Symbol;Acc:HGNC:8759]
ENSG00000273874	0	0	0	0	0	0	0	0	MIR6859-2	microRNA 6859-2 [Source:HGNC Symbol;Acc:HGNC:49954]
ENSG00000278757	0	0	0	0	0	0	0	0	U6	U6 spliceosomal RNA [Source:RFAM;Acc:RF00026]
ENSG00000264341	0	0	0	0	0	0	0	0
ENSG00000264101	0	0	0	0	0	0	0	0	MIR4689	microRNA 4689 [Source:HGNC Symbol;Acc:HGNC:41895]
ENSG00000252404	0	0	0	0	0	0	0	0
ENSG00000243267	1.23225	0	6.02297	0	0	0	0	0.813967	RN7SL614P	RNA, 7SL, cytoplasmic 614, pseudogene [Source:HGNC Symbol;Acc:HGNC:46630]
ENSG00000239149	2.26994	0	0	0	4.53923	0	0	0	SNORA59A	small nucleolar RNA, H/ACA box 59A [Source:HGNC Symbol;Acc:HGNC:32653]
ENSG00000252151	0	0	0	0	0	0	0	0	RNU6-1265P	RNA, U6 small nuclear 1265, pseudogene [Source:HGNC Symbol;Acc:HGNC:48228]
ENSG00000252969	0	0	0	0	0	0	0	0	SNORA70	Small nucleolar RNA SNORA70 [Source:RFAM;Acc:RF00156]
ENSG00000252417	0	0	0	0	0	0	0	0	RNU7-179P	RNA, U7 small nuclear 179 pseudogene [Source:HGNC Symbol;Acc:HGNC:45713]
ENSG00000252956	12.5466	3.4301	0	0	6.27239	14.2196	6.50725	4.14383	RNA5SP40	RNA, 5S ribosomal pseudogene 40 [Source:HGNC Symbol;Acc:HGNC:42816]
ENSG00000265606	0	0	0	0	0	0	0	0	MIR4695	microRNA 4695 [Source:HGNC Symbol;Acc:HGNC:41573]
ENSG00000284357	0	0	0	0	0	0	0	0	MIR34A	microRNA 34a [Source:HGNC Symbol;Acc:HGNC:31635]
ENSG00000207237	0	0	0	0	0	0	0	0	RNU6-110P	RNA, U6 small nuclear 110, pseudogene [Source:HGNC Symbol;Acc:HGNC:47073]
ENSG00000222784	0	0	0	0	0	0	0	0	RN7SKP91	RN7SK pseudogene 91 [Source:HGNC Symbol;Acc:HGNC:45815]
ENSG00000266210	0	0	0	0	0	0	0	0	RN7SL371P	RNA, 7SL, cytoplasmic 371, pseudogene [Source:HGNC Symbol;Acc:HGNC:46387]
ENSG00000265961	0	0	0	0	0	0	0	0	Y_RNA	Y RNA [Source:RFAM;Acc:RF00019]
ENSG00000251866	0	0	0	0	0	0	0	0	SCARNA21B	small Cajal body-specific RNA 21B [Source:HGNC Symbol;Acc:HGNC:52237]
ENSG00000252691	0	0	0	0	0	0	0	0
ENSG00000253005	0	0	0	0	0	0	0	0	RNU6-176P	RNA, U6 small nuclear 176, pseudogene [Source:HGNC Symbol;Acc:HGNC:47139]
ENSG00000238316	0	0	0	0	0	0	0	0
ENSG00000207941	0	0	0	0	0	0	0	0	MIR552	microRNA 552 [Source:HGNC Symbol;Acc:HGNC:32808]
ENSG00000264773	0	0	0	0	0	0	0	0	MIR4420	microRNA 4420 [Source:HGNC Symbol;Acc:HGNC:41772]
ENSG00000252448	0	0	0	0	0	0	0	0	SNORA63	Small nucleolar RNA SNORA63 [Source:RFAM;Acc:RF00092]
ENSG00000200421	0	0	0	0	0	0	0	0	Y_RNA	Y RNA [Source:RFAM;Acc:RF00019]
ENSG00000222282	0	0	0	0	0	0	0	0	RNU6-584P	RNA, U6 small nuclear 584, pseudogene [Source:HGNC Symbol;Acc:HGNC:47547]
ENSG00000199963	0	0	0	0	3.19428	0	0	0	RNU6-605P	RNA, U6 small nuclear 605, pseudogene [Source:HGNC Symbol;Acc:HGNC:47568]
ENSG00000264698	0	0	0	0	0	0	0	0	MIR4255	microRNA 4255 [Source:HGNC Symbol;Acc:HGNC:38187]
ENSG00000207328	0	0	0	0	0	0	0	0	RNU6-636P	RNA, U6 small nuclear 636, pseudogene [Source:HGNC Symbol;Acc:HGNC:47599]
ENSG00000207466	0	0	0	0	0	0	0	0	Y_RNA	Y RNA [Source:RFAM;Acc:RF00019]
ENSG00000252368	0	0	0	0	0	0	0	0	RNA5SP43	RNA, 5S ribosomal pseudogene 43 [Source:HGNC Symbol;Acc:HGNC:42819]
ENSG00000206779	0	0	0	0	0	0	0	0	Y_RNA	Y RNA [Source:RFAM;Acc:RF00019]
ENSG00000265596	0	0	0	0	0	0	0	0	MIR3659	microRNA 3659 [Source:HGNC Symbol;Acc:HGNC:38882]
ENSG00000212541	0	0	0	0	0	0	0	0	RNU6-510P	RNA, U6 small nuclear 510, pseudogene [Source:HGNC Symbol;Acc:HGNC:47473]
ENSG00000200796	0	0	0	0	0	0	0	0	RNU6-753P	RNA, U6 small nuclear 753, pseudogene [Source:HGNC Symbol;Acc:HGNC:47716]
ENSG00000252190	0	0	0	0	0	0	0	0
ENSG00000264613	0	0	0	0	0	0	0	0	RN7SL290P	RNA, 7SL, cytoplasmic 290, pseudogene [Source:HGNC Symbol;Acc:HGNC:46306]
ENSG00000199240	0	0	0	0	0	0	0	0	RNA5SP46	RNA, 5S ribosomal pseudogene 46 [Source:HGNC Symbol;Acc:HGNC:42822]
ENSG00000277168	0	0	0	0	0	0	0	0	Metazoa_SRP	Metazoan signal recognition particle RNA [Source:RFAM;Acc:RF00017]
ENSG00000283724	0	0	0	0	0	0	0	0	MIR6732	microRNA 6732 [Source:HGNC Symbol;Acc:HGNC:50066]
ENSG00000284410	0	0	0	0	0	0	0	0	MIR6733	microRNA 6733 [Source:HGNC Symbol;Acc:HGNC:50239]
ENSG00000252018	0	0	0	0	0	0	0	0	RNU2-30P	RNA, U2 small nuclear 30, pseudogene [Source:HGNC Symbol;Acc:HGNC:48523]
ENSG00000206627	0	0	0	0	0	0	0	0	RNU6-969P	RNA, U6 small nuclear 969, pseudogene [Source:HGNC Symbol;Acc:HGNC:47932]
ENSG00000283414	0	0	0	0	0	0	0	0	U6	U6 spliceosomal RNA [Source:RFAM;Acc:RF00026]
ENSG00000207508	0	0	0	0	0	0	0	2.13001	RNU6-1237P	RNA, U6 small nuclear 1237, pseudogene [Source:HGNC Symbol;Acc:HGNC:48200]
ENSG00000200171	0	0	0	0	0	0	0	0	Y_RNA	Y RNA [Source:RFAM;Acc:RF00019]
ENSG00000207194	0	0	0	0	0	0	0	0	RNU6-1026P	RNA, U6 small nuclear 1026, pseudogene [Source:HGNC Symbol;Acc:HGNC:47989]
ENSG00000283477	0	0	0	0	0	0	0	0	MIR6079	microRNA 6079 [Source:HGNC Symbol;Acc:HGNC:50114]
ENSG00000264834	0	0	0	3.59197	0	0	0	4.60426
ENSG00000263675	23.002	6.28852	28.1072	17.7803	0	19.552	11.93	3.79851	MIR5581	microRNA 5581 [Source:HGNC Symbol;Acc:HGNC:43527]
ENSG00000266188	0	0	0	0	0	0	0	0
ENSG00000206981	0	0	0	0	0	0	0	0	RNU6-40P	RNA, U6 small nuclear 40, pseudogene [Source:HGNC Symbol;Acc:HGNC:34248]
ENSG00000200174	0	0	0	0	0	0	0	0	Y_RNA	Y RNA [Source:RFAM;Acc:RF00019]
ENSG00000265815	0	0	0	0	0	0	0	0
ENSG00000238653	0	6.08567	0	0	0	0	0	0	RNU7-62P	RNA, U7 small nuclear 62 pseudogene [Source:HGNC Symbol;Acc:HGNC:34158]
ENSG00000212624	0	0	0	0	0	0	0	0
ENSG00000200575	0	0	0	0	0	0	0	0	RNU6-414P	RNA, U6 small nuclear 414, pseudogene [Source:HGNC Symbol;Acc:HGNC:47377]
ENSG00000212360	0	0	0	0	0	0	0	0	RNU6-1177P	RNA, U6 small nuclear 1177, pseudogene [Source:HGNC Symbol;Acc:HGNC:48140]
ENSG00000242860	0	0	0	0	0	0	0	1.55041	RN7SL180P	RNA, 7SL, cytoplasmic 180, pseudogene [Source:HGNC Symbol;Acc:HGNC:46196]
ENSG00000263908	0	0	0	0	0	0	0	0	MIR3116-1	microRNA 3116-1 [Source:HGNC Symbol;Acc:HGNC:38200]
ENSG00000283690	0	0	0	0	0	0	0	0	MIR3116-2	microRNA 3116-2 [Source:HGNC Symbol;Acc:HGNC:38318]
ENSG00000199921	0	0	0	0	0	0	0	0	RNU6-161P	RNA, U6 small nuclear 161, pseudogene [Source:HGNC Symbol;Acc:HGNC:47124]
ENSG00000251825	0	0	0	0	0	0	0	0	RN7SKP19	RN7SK pseudogene 19 [Source:HGNC Symbol;Acc:HGNC:45743]
ENSG00000201153	0	0	0	0	0	0	0	0	RNU6-371P	RNA, U6 small nuclear 371, pseudogene [Source:HGNC Symbol;Acc:HGNC:47334]
ENSG00000222624	0	0	0	0	0	0	0	0	RNU2-15P	RNA, U2 small nuclear 15, pseudogene [Source:HGNC Symbol;Acc:HGNC:48508]
ENSG00000223152	0	0	0	0	0	0	0	0	RNU4-88P	RNA, U4 small nuclear 88, pseudogene [Source:HGNC Symbol;Acc:HGNC:47024]
ENSG00000212308	0	0	0	0	0	0	0	0	RNA5SP23	RNA, 5S ribosomal pseudogene 23 [Source:HGNC Symbol;Acc:HGNC:42591]
ENSG00000279049	0	0	0	0	0	0	0	0
ENSG00000276081	0	0	0	0	0	0	0	0	MIR7156	microRNA 7156 [Source:HGNC Symbol;Acc:HGNC:50023]
ENSG00000239640	0	0	0	0	0	0	0	0	RN7SL62P	RNA, 7SL, cytoplasmic 62, pseudogene [Source:HGNC Symbol;Acc:HGNC:46078]
ENSG00000252338	0	0	0	0	0	0	0	0	RNU6-503P	RNA, U6 small nuclear 503, pseudogene [Source:HGNC Symbol;Acc:HGNC:47466]
ENSG00000251785	0	0	0	0	0	0	0	0	RNA5SP20	RNA, 5S ribosomal pseudogene 20 [Source:HGNC Symbol;Acc:HGNC:42588]
ENSG00000239319	0	0	0	0	0	0	0	0	RN7SL854P	RNA, 7SL, cytoplasmic 854, pseudogene [Source:HGNC Symbol;Acc:HGNC:46870]
ENSG00000222849	0	0	0	0	0	0	0	0	RNA5SP21	RNA, 5S ribosomal pseudogene 21 [Source:HGNC Symbol;Acc:HGNC:42589]
ENSG00000283749	0	0	0	0	0	0	0	0	MIR4781	microRNA 4781 [Source:HGNC Symbol;Acc:HGNC:41769]
ENSG00000251767	0	0	0	0	0	0	0	0	RNU7-8P	RNA, U7 small nuclear 8 pseudogene [Source:HGNC Symbol;Acc:HGNC:34104]
ENSG00000243437	0	0	0	0	0	0	0	0	RN7SL370P	RNA, 7SL, cytoplasmic 370, pseudogene [Source:HGNC Symbol;Acc:HGNC:46386]
ENSG00000202263	0	0	0	0	0	0	0	0	RNA5SP22	RNA, 5S ribosomal pseudogene 22 [Source:HGNC Symbol;Acc:HGNC:42590]
ENSG00000199318	0	0	0	0	0	0	0	0	RNA5SP52	RNA, 5S ribosomal pseudogene 52 [Source:HGNC Symbol;Acc:HGNC:42829]
ENSG00000199666	0	0	0	0	0	0	0	0	SNORD3G	small nucleolar RNA, C/D box 3G [Source:HGNC Symbol;Acc:HGNC:52240]
ENSG00000200601	0	0	0	0	0	0	0	0	RNA5SP50	RNA, 5S ribosomal pseudogene 50 [Source:HGNC Symbol;Acc:HGNC:42827]
ENSG00000242482	0	0	0	0	0	0	0	0	RN7SL392P	RNA, 7SL, cytoplasmic 392, pseudogene [Source:HGNC Symbol;Acc:HGNC:46408]
ENSG00000212366	0	0	0	0	0	0	0	0	RNU6-1246P	RNA, U6 small nuclear 1246, pseudogene [Source:HGNC Symbol;Acc:HGNC:48209]
ENSG00000201620	0	0	0	0	0	0	0	0	RNA5SP51	RNA, 5S ribosomal pseudogene 51 [Source:HGNC Symbol;Acc:HGNC:42828]
ENSG00000206817	0	0	0	0	0	0	0	0	Y_RNA	Y RNA [Source:RFAM;Acc:RF00019]
ENSG00000284247	0	0	0	0	0	0	0	0	MIR2682	microRNA 2682 [Source:HGNC Symbol;Acc:HGNC:41688]
ENSG00000200839	0	0	0	0	0	0	0	0	RNA5SP48	RNA, 5S ribosomal pseudogene 48 [Source:HGNC Symbol;Acc:HGNC:42824]
ENSG00000264963	0	0	0	0	0	0	0	0	RN7SL440P	RNA, 7SL, cytoplasmic 440, pseudogene [Source:HGNC Symbol;Acc:HGNC:46456]
ENSG00000264271	0	0	0	0	0	0	0	0	RN7SL488P	RNA, 7SL, cytoplasmic 488, pseudogene [Source:HGNC Symbol;Acc:HGNC:46504]
ENSG00000239504	0	0	0	0	1.20203	0	1.24703	0	RN7SL583P	RNA, 7SL, cytoplasmic 583, pseudogene [Source:HGNC Symbol;Acc:HGNC:46599]
ENSG00000284202	0	0	0	0	0	0	0	0	MIR137	microRNA 137 [Source:HGNC Symbol;Acc:HGNC:31523]
ENSG00000251720	0	0	0	0	0	0	0	0	RNU7-123P	RNA, U7 small nuclear 123 pseudogene [Source:HGNC Symbol;Acc:HGNC:45657]
ENSG00000274321	0	0	0	0	0	0	0	0
ENSG00000198974	0	0	0	0	0	0	0	0	MIR30E	microRNA 30e [Source:HGNC Symbol;Acc:HGNC:31629]
ENSG00000212248	0	0	0	3.32341	0	0	0	0	RNU6-750P	RNA, U6 small nuclear 750, pseudogene [Source:HGNC Symbol;Acc:HGNC:47713]
ENSG00000207962	0	0	0	0	0	0	0	0	MIR30C1	microRNA 30c-1 [Source:HGNC Symbol;Acc:HGNC:31626]
ENSG00000276884	0	0	0	0	0	0	0	0
ENSG00000207234	0	0	0	0	3.22413	0	0	2.13001	RNU6-125P	RNA, U6 small nuclear 125, pseudogene [Source:HGNC Symbol;Acc:HGNC:47088]
ENSG00000202259	0	0	0	0	0	0	0	0	RNU6-1318P	RNA, U6 small nuclear 1318, pseudogene [Source:HGNC Symbol;Acc:HGNC:48281]
ENSG00000212459	0	0	0	0	0	0	0	0	RNU6-695P	RNA, U6 small nuclear 695, pseudogene [Source:HGNC Symbol;Acc:HGNC:47658]
ENSG00000278287	0	0	0	0	0	0	0	0
ENSG00000277565	0	0	0	0	0	0	0	0
ENSG00000263526	0	0	0	0	0	0	0	0	MIR378G	microRNA 378g [Source:HGNC Symbol;Acc:HGNC:41785]
ENSG00000211575	0	0	0	0	0	0	0	0	MIR760	microRNA 760 [Source:HGNC Symbol;Acc:HGNC:33666]
ENSG00000275823	0	0	0	0	0	0	0	0
ENSG00000277689	0	0	0	0	0	0	0	0
ENSG00000274199	0	0	0	0	0	0	0	0
ENSG00000202254	0	0	0	0	0	0	0	0	Y_RNA	Y RNA [Source:RFAM;Acc:RF00019]
ENSG00000244256	1.13125	0	0	1.16592	3.39326	1.2821	2.34688	2.98899	RN7SL130P	RNA, 7SL, cytoplasmic 130, pseudogene [Source:HGNC Symbol;Acc:HGNC:46146]
ENSG00000201491	0	0	0	0	0	0	0	0	RNU4-75P	RNA, U4 small nuclear 75, pseudogene [Source:HGNC Symbol;Acc:HGNC:47011]
ENSG00000199831	0	0	0	0	0	0	0	0	RN7SKP291	RN7SK pseudogene 291 [Source:HGNC Symbol;Acc:HGNC:46015]
ENSG00000275455	0	0	0	0	0	0	0	0	MIR7852	microRNA 7852 [Source:HGNC Symbol;Acc:HGNC:50201]
ENSG00000252162	0	0	0	0	0	0	0	0	RNU6-830P	RNA, U6 small nuclear 830, pseudogene [Source:HGNC Symbol;Acc:HGNC:47793]
ENSG00000272051	0	0	0	0	0	0	0	0	Y_RNA	Y RNA [Source:RFAM;Acc:RF00019]
ENSG00000283899	0	0	0	0	0	0	0	0	MIR761	microRNA 761 [Source:HGNC Symbol;Acc:HGNC:37305]
ENSG00000200800	0	0	0	0	0	0	0	0	RNU1-130P	RNA, U1 small nuclear 130, pseudogene [Source:HGNC Symbol;Acc:HGNC:48472]
ENSG00000207502	0	0	0	0	0	0	0	0
ENSG00000252530	0	0	0	0	0	0	0	0	RNU6-965P	RNA, U6 small nuclear 965, pseudogene [Source:HGNC Symbol;Acc:HGNC:47928]
ENSG00000200536	0	0	0	0	0	0	0	0
ENSG00000211543	0	0	0	0	0	0	0	0	MIR320B1	microRNA 320b-1 [Source:HGNC Symbol;Acc:HGNC:35247]
ENSG00000252797	0	0	0	0	0	0	0	0	RN7SKP272	RN7SK pseudogene 272 [Source:HGNC Symbol;Acc:HGNC:45996]
ENSG00000212266	0	0	0	0	0	0	0	0
ENSG00000222209	0	0	0	0	0	0	0	0	RNA5SP56	RNA, 5S ribosomal pseudogene 56 [Source:HGNC Symbol;Acc:HGNC:42833]
ENSG00000277141	0	0	0	0	0	0	0	0	Metazoa_SRP	Metazoan signal recognition particle RNA [Source:RFAM;Acc:RF00017]
ENSG00000215930	0	0	0	0	4.01142	0	0	0	MIR942	microRNA 942 [Source:HGNC Symbol;Acc:HGNC:33688]
ENSG00000238761	0	0	0	0	0	0	0	0
ENSG00000201114	0	0	0	0	0	0	0	0	Y_RNA	Y RNA [Source:RFAM;Acc:RF00019]
ENSG00000206679	0	0	0	0	0	0	0	0	Y_RNA	Y RNA [Source:RFAM;Acc:RF00019]
ENSG00000264419	0	4.28763	0	0	0	0	0	0	MIR548AC	microRNA 548ac [Source:HGNC Symbol;Acc:HGNC:41626]
ENSG00000222069	0	0	0	0	0	0	0	0	RN7SKP285	RN7SK pseudogene 285 [Source:HGNC Symbol;Acc:HGNC:46009]
ENSG00000199879	17.5812	14.4195	10.7416	13.59	30.7627	24.907	20.5165	26.1299	RNVU1-22	RNA, variant U1 small nuclear 22 [Source:HGNC Symbol;Acc:HGNC:48462]
ENSG00000252005	0	0	0	0	0	0	0	0	RNU4ATAC8P	RNA, U4atac small nuclear 8, pseudogene [Source:HGNC Symbol;Acc:HGNC:46894]
ENSG00000252510	0	0	0	0	0	0	0	0	RNA5SP55	RNA, 5S ribosomal pseudogene 55 [Source:HGNC Symbol;Acc:HGNC:42832]
ENSG00000252830	0	0	0	0	0	0	0	0	RNA5SP533	RNA, 5S ribosomal pseudogene 533 [Source:HGNC Symbol;Acc:HGNC:53802]
ENSG00000239984	0	0	0	0	0	0	0	0	RN7SL420P	RNA, 7SL, cytoplasmic 420, pseudogene [Source:HGNC Symbol;Acc:HGNC:46436]
ENSG00000283296	0	0	0	0	0	0	0	0	MIR4256	microRNA 4256 [Source:HGNC Symbol;Acc:HGNC:38388]
ENSG00000252717	0	0	0	0	0	0	0	0	RNU6-352P	RNA, U6 small nuclear 352, pseudogene [Source:HGNC Symbol;Acc:HGNC:47315]
ENSG00000194297	0	0	0	5.51326	2.67428	3.03132	2.77441	1.76675	RNU1-75P	RNA, U1 small nuclear 75, pseudogene [Source:HGNC Symbol;Acc:HGNC:48417]
ENSG00000277313	0	0	0	0	0	0	0	0	7SK	7SK RNA [Source:RFAM;Acc:RF00100]
ENSG00000207341	0	0	0	0	0	0	0	0	RNA5SP64	RNA, 5S ribosomal pseudogene 64 [Source:HGNC Symbol;Acc:HGNC:42841]
ENSG00000207472	0	0	0	0	0	0	0	0	RNU6-41P	RNA, U6 small nuclear 41, pseudogene [Source:HGNC Symbol;Acc:HGNC:34247]
ENSG00000206880	0	0	0	0	0	0	0	0	RNU6-1310P	RNA, U6 small nuclear 1310, pseudogene [Source:HGNC Symbol;Acc:HGNC:48273]
ENSG00000252552	0	0	0	0	0	0	0	0	RNU6-307P	RNA, U6 small nuclear 307, pseudogene [Source:HGNC Symbol;Acc:HGNC:47270]
ENSG00000199849	0	0	0	0	0	0	0	0	RNU5F-6P	RNA, U5F small nuclear 6, pseudogene [Source:HGNC Symbol;Acc:HGNC:42523]
ENSG00000252407	0	0	0	0	0	0	0	0	RNU7-183P	RNA, U7 small nuclear 183 pseudogene [Source:HGNC Symbol;Acc:HGNC:45717]
ENSG00000212538	0	0	0	0	0	0	0	0	U3	Small nucleolar RNA U3 [Source:RFAM;Acc:RF00012]
ENSG00000251813	0	0	0	0	0	0	0	0	RNU6-983P	RNA, U6 small nuclear 983, pseudogene [Source:HGNC Symbol;Acc:HGNC:47946]
ENSG00000207108	0	0	0	0	0	0	0	0	Y_RNA	Y RNA [Source:RFAM;Acc:RF00019]
ENSG00000201312	0	0	0	0	0	0	0	0	RNA5SP72	RNA, 5S ribosomal pseudogene 72 [Source:HGNC Symbol;Acc:HGNC:42849]
ENSG00000202491	0	0	0	0	0	0	0	0	RNU6-716P	RNA, U6 small nuclear 716, pseudogene [Source:HGNC Symbol;Acc:HGNC:47679]
ENSG00000201596	0	0	0	0	0	0	0	0	Y_RNA	Y RNA [Source:RFAM;Acc:RF00019]
ENSG00000276839	0	0	0	0	0	0	0	0	Metazoa_SRP	Metazoan signal recognition particle RNA [Source:RFAM;Acc:RF00017]
ENSG00000207974	0	0	0	0	0	0	0	0	MIR557	microRNA 557 [Source:HGNC Symbol;Acc:HGNC:32813]
ENSG00000273629	0	0	0	0	0	0	0	0	U7	U7 small nuclear RNA [Source:RFAM;Acc:RF00066]
ENSG00000201493	0	0	0	0	0	0	0	0	RNU1-141P	RNA, U1 small nuclear 141, pseudogene [Source:HGNC Symbol;Acc:HGNC:48483]
ENSG00000215952	0	0	0	0	0	0	0	0	MIR921	microRNA 921 [Source:HGNC Symbol;Acc:HGNC:33671]
ENSG00000200139	0	0	0	0	0	0	0	0	RNU6-778P	RNA, U6 small nuclear 778, pseudogene [Source:HGNC Symbol;Acc:HGNC:47741]
ENSG00000283575	0	0	0	0	0	0	0	0	U6	U6 spliceosomal RNA [Source:RFAM;Acc:RF00026]
ENSG00000238765	0	0	0	0	0	0	0	0	RNA5SP57	RNA, 5S ribosomal pseudogene 57 [Source:HGNC Symbol;Acc:HGNC:42834]
ENSG00000206659	0	0	0	0	0	0	0	0	Y_RNA	Y RNA [Source:RFAM;Acc:RF00019]
ENSG00000253025	0	0	0	0	0	0	0	0	RNU2-12P	RNA, U2 small nuclear 12, pseudogene [Source:HGNC Symbol;Acc:HGNC:48505]
ENSG00000201544	0	0	0	2.63411	0	2.89659	2.6511	0	SNORA16B	small nucleolar RNA, H/ACA box 16B [Source:HGNC Symbol;Acc:HGNC:32606]
ENSG00000202498	0	0	0	0	0	0	0	0	SNORD116	Small nucleolar RNA SNORD116 [Source:RFAM;Acc:RF00108]
ENSG00000221545	0	0	0	0	0	0	0	0	MIR1255B2	microRNA 1255b-2 [Source:HGNC Symbol;Acc:HGNC:35367]
ENSG00000252906	2.4128	0	23.5864	0	0	0	5.00557	0	SCARNA3	small Cajal body-specific RNA 3 [Source:HGNC Symbol;Acc:HGNC:32577]
ENSG00000206692	0	0	0	0	0	0	0	0	Y_RNA	Y RNA [Source:RFAM;Acc:RF00019]
ENSG00000202329	0	0	0	0	0	0	0	0	RNU6-609P	RNA, U6 small nuclear 609, pseudogene [Source:HGNC Symbol;Acc:HGNC:47572]
ENSG00000242794	0	0	0	0	0	0	0	0	RN7SL299P	RNA, 7SL, cytoplasmic 299, pseudogene [Source:HGNC Symbol;Acc:HGNC:46315]
ENSG00000212144	0	0	0	0	0	0	0	0	U8	U8 small nucleolar RNA [Source:RFAM;Acc:RF00096]
ENSG00000283340	0	0	0	0	0	0	0	0	MIR3119-1	microRNA 3119-1 [Source:HGNC Symbol;Acc:HGNC:38253]
ENSG00000252860	0	3.59344	16.0612	0	0	0	0	2.17058	RNU6-570P	RNA, U6 small nuclear 570, pseudogene [Source:HGNC Symbol;Acc:HGNC:47533]
ENSG00000252501	0	0	0	0	0	0	0	0	RNU4-77P	RNA, U4 small nuclear 77, pseudogene [Source:HGNC Symbol;Acc:HGNC:47013]
ENSG00000263390	0	0	0	0	0	0	0	0	MIR3119-2	microRNA 3119-2 [Source:HGNC Symbol;Acc:HGNC:38315]
ENSG00000207181	10.2231	8.3847	49.9683	0	0	2.89659	0	1.68823	SNORA14B	small nucleolar RNA, H/ACA box 14B [Source:HGNC Symbol;Acc:HGNC:32603]
ENSG00000265744	0	0	0	0	0	0	0	0	MIR4427	microRNA 4427 [Source:HGNC Symbol;Acc:HGNC:41678]
ENSG00000264377	0	0	0	0	0	0	0	0	MIR4671	microRNA 4671 [Source:HGNC Symbol;Acc:HGNC:41598]
ENSG00000207149	0	0	0	0	0	0	0	0	RNU6-465P	RNA, U6 small nuclear 465, pseudogene [Source:HGNC Symbol;Acc:HGNC:47428]
ENSG00000283936	0	0	0	0	0	0	0	0	MIR3658	microRNA 3658 [Source:HGNC Symbol;Acc:HGNC:38963]
ENSG00000284485	0	0	0	0	0	0	0	0	MIR205	microRNA 205 [Source:HGNC Symbol;Acc:HGNC:31583]
ENSG00000201638	0	0	0	0	0	0	0	0	RNY4P16	RNY4 pseudogene 16 [Source:HGNC Symbol;Acc:HGNC:34066]
ENSG00000275213	0	0	0	0	0	0	0	0	Metazoa_SRP	Metazoan signal recognition particle RNA [Source:RFAM;Acc:RF00017]
ENSG00000239494	0	3.81123	0	0	0	0	0	0	RN7SL333P	RNA, 7SL, cytoplasmic 333, pseudogene [Source:HGNC Symbol;Acc:HGNC:46349]
ENSG00000252371	0	0	0	0	0	0	0	0	RNU6-725P	RNA, U6 small nuclear 725, pseudogene [Source:HGNC Symbol;Acc:HGNC:47688]
ENSG00000199442	0	0	0	0	0	0	0	0	Y_RNA	Y RNA [Source:RFAM;Acc:RF00019]
ENSG00000200033	0	0	0	0	0	0	0	0	RNU6-403P	RNA, U6 small nuclear 403, pseudogene [Source:HGNC Symbol;Acc:HGNC:47366]
ENSG00000239690	0	0	0	0	0	0	0	0	RN7SL668P	RNA, 7SL, cytoplasmic 668, pseudogene [Source:HGNC Symbol;Acc:HGNC:46684]
ENSG00000202184	0	0	16.0612	0	0	0	0	0	RNU6-1283P	RNA, U6 small nuclear 1283, pseudogene [Source:HGNC Symbol;Acc:HGNC:48246]
ENSG00000241395	0	0	0	1.20137	2.33096	0	0	0.769969	RN7SL344P	RNA, 7SL, cytoplasmic 344, pseudogene [Source:HGNC Symbol;Acc:HGNC:46360]
ENSG00000200982	0	0	0	0	0	0	0	0	Y_RNA	Y RNA [Source:RFAM;Acc:RF00019]
ENSG00000275207	0	0	0	0	0	0	0	0	MIR6740	microRNA 6740 [Source:HGNC Symbol;Acc:HGNC:50082]
ENSG00000222407	0	0	0	0	0	0	0	0	RNA5SP80	RNA, 5S ribosomal pseudogene 80 [Source:HGNC Symbol;Acc:HGNC:42857]
ENSG00000222986	0	0	0	0	0	0	0	0	RNU5A-5P	RNA, U5A small nuclear 5, pseudogene [Source:HGNC Symbol;Acc:HGNC:42525]
ENSG00000265435	0	0	0	0	0	0	0	0	MIR3121	microRNA 3121 [Source:HGNC Symbol;Acc:HGNC:38259]
ENSG00000200495	0	0	0	0	0	0	0	0	RNU6-1205P	RNA, U6 small nuclear 1205, pseudogene [Source:HGNC Symbol;Acc:HGNC:48168]
ENSG00000202609	0	0	0	0	0	0	0	0	MIR488	microRNA 488 [Source:HGNC Symbol;Acc:HGNC:32073]
ENSG00000252553	0	0	0	0	0	0	0	0	RNA5SP73	RNA, 5S ribosomal pseudogene 73 [Source:HGNC Symbol;Acc:HGNC:42850]
ENSG00000222240	0	0	0	0	0	0	0	0	RN7SKP156	RN7SK pseudogene 156 [Source:HGNC Symbol;Acc:HGNC:45880]
ENSG00000212187	0	0	0	0	0	0	0	0
ENSG00000206637	0	0	0	0	0	0	0	0	SNORA70H	small nucleolar RNA, H/ACA box 70H [Source:HGNC Symbol;Acc:HGNC:52214]
ENSG00000253097	0	0	0	0	0	0	0	0	RNU2-19P	RNA, U2 small nuclear 19, pseudogene [Source:HGNC Symbol;Acc:HGNC:48512]
ENSG00000200036	0	0	0	0	0	0	0	0	RNA5SP65	RNA, 5S ribosomal pseudogene 65 [Source:HGNC Symbol;Acc:HGNC:42842]
ENSG00000201421	0	0	0	0	0	0	0	0	Y_RNA	Y RNA [Source:RFAM;Acc:RF00019]
ENSG00000212610	0	0	0	0	0	0	0	0	U3	Small nucleolar RNA U3 [Source:RFAM;Acc:RF00012]
ENSG00000252484	0	0	0	0	0	0	0	0	RN7SKP49	RN7SK pseudogene 49 [Source:HGNC Symbol;Acc:HGNC:45773]
ENSG00000201944	2.61387	8.57526	0	0	0	0	5.4227	3.45319	SNORA72	Small nucleolar RNA SNORA72 [Source:RFAM;Acc:RF00139]
ENSG00000200327	0	0	0	0	0	0	0	0	RNA5SP62	RNA, 5S ribosomal pseudogene 62 [Source:HGNC Symbol;Acc:HGNC:42839]
ENSG00000206905	0	0	0	0	0	0	0	0	Y_RNA	Y RNA [Source:RFAM;Acc:RF00019]
ENSG00000200972	9.07974	3.30975	14.7933	3.11934	9.07847	6.86036	12.5578	19.9922	RNU5A-8P	RNA, U5A small nuclear 8, pseudogene [Source:HGNC Symbol;Acc:HGNC:42530]
ENSG00000243051	1.13125	0	0	0	0	0	0	0	RN7SL269P	RNA, 7SL, cytoplasmic 269, pseudogene [Source:HGNC Symbol;Acc:HGNC:46285]
ENSG00000252011	0	0	0	0	0	0	0	0
ENSG00000207326	0	0	0	0	0	0	0	0	Y_RNA	Y RNA [Source:RFAM;Acc:RF00019]
ENSG00000212205	0	0	0	0	0	0	0	2.58989	Y_RNA	Y RNA [Source:RFAM;Acc:RF00019]
ENSG00000274121	0	0	0	0	0	0	0	0
ENSG00000264358	0	0	0	0	0	0	0	0	MIR3122	microRNA 3122 [Source:HGNC Symbol;Acc:HGNC:38320]
ENSG00000206640	0	0	0	0	0	0	0	0	Y_RNA	Y RNA [Source:RFAM;Acc:RF00019]
ENSG00000212527	0	0	0	0	0	0	0	0	RNA5SP63	RNA, 5S ribosomal pseudogene 63 [Source:HGNC Symbol;Acc:HGNC:42840]
ENSG00000252879	0	0	0	0	0	0	0	0	RN7SKP98	RN7SK pseudogene 98 [Source:HGNC Symbol;Acc:HGNC:45822]
ENSG00000252612	0	0	18.1337	0	0	0	0	0	Y_RNA	Y RNA [Source:RFAM;Acc:RF00019]
ENSG00000202264	0	0	0	0	0	0	0	0	RNA5SP77	RNA, 5S ribosomal pseudogene 77 [Source:HGNC Symbol;Acc:HGNC:42854]
ENSG00000285609	0	0	0	0	0	0	0	0	5S_rRNA	5S ribosomal RNA [Source:RFAM;Acc:RF00001]
ENSG00000206762	0	0	0	0	0	0	0	0	RNU6-418P	RNA, U6 small nuclear 418, pseudogene [Source:HGNC Symbol;Acc:HGNC:47381]
ENSG00000252084	0	0	0	0	0	0	0	0	RN7SKP12	RN7SK pseudogene 12 [Source:HGNC Symbol;Acc:HGNC:45736]
ENSG00000200085	0	0	0	0	0	0	0	0	Y_RNA	Y RNA [Source:RFAM;Acc:RF00019]
ENSG00000264500	0	0	0	0	0	5.83642	0	0	MIR3124	microRNA 3124 [Source:HGNC Symbol;Acc:HGNC:38262]
ENSG00000202025	0	0	0	0	0	0	0	0	RNU6-1240P	RNA, U6 small nuclear 1240, pseudogene [Source:HGNC Symbol;Acc:HGNC:48203]
ENSG00000225545	0	0	0	0	0	0	0	0		novel transcript
ENSG00000206990	0	0	0	0	0	0	0	0	Y_RNA	Y RNA [Source:RFAM;Acc:RF00019]
ENSG00000230175	0	0	0	0	0	0	0	0		ribosomal protein S13 (RPS13) pseudogene
ENSG00000225272	0	0	0	0	0	0	0	0		ribosomal protein L21 (RPL21) pseudogene
ENSG00000215838	0.1861	0	0	0	0	0	0	0		carbonic anhydrase XIV (CA14) pseudogene
ENSG00000273365	0	0	0	0.487799	0	0	0	0.312635		novel transcript
ENSG00000224358	0	0	0	0.165398	0.160457	0	0.332929	0	TMCO1-AS1	TMCO1 antisense RNA 1 [Source:HGNC Symbol;Acc:HGNC:54046]
ENSG00000230659	0	0	0	0	0	0	0	0.523933		ribosomal protein L26 (RPL26) pseudogene
ENSG00000162545	83.7079	80.242	64.7382	74.3972	77.8692	79.409	78.037	82.3278	CAMK2N1	calcium/calmodulin dependent protein kinase II inhibitor 1 [Source:HGNC Symbol;Acc:HGNC:24190]
ENSG00000090432	57.9787	60.606	42.3691	57.1194	58.681	56.8522	56.6034	60.6385	MUL1	mitochondrial E3 ubiquitin protein ligase 1 [Source:HGNC Symbol;Acc:HGNC:25762]
ENSG00000215520	0	0	0	0	0	0	0	0	RPS4XP4	ribosomal protein S4X pseudogene 4 [Source:HGNC Symbol;Acc:HGNC:36545]
ENSG00000183114	0	0	0	0	0	0	0	0.0931008	FAM43B	family with sequence similarity 43 member B [Source:HGNC Symbol;Acc:HGNC:31791]
ENSG00000158825	142.22	131.139	115.171	170.864	185.954	147.355	165.855	191.223	CDA	cytidine deaminase [Source:HGNC Symbol;Acc:HGNC:1712]
ENSG00000158828	152.918	152.626	120.734	150.1	148.971	156.4	165.509	160.57	PINK1	PTEN induced kinase 1 [Source:HGNC Symbol;Acc:HGNC:14581]
ENSG00000284005	0	0	0	0	0	0	0	0	MIR6084	microRNA 6084 [Source:HGNC Symbol;Acc:HGNC:50235]
ENSG00000117242	4.89239	5.43505	6.07313	4.56212	3.88231	4.48865	4.18877	3.69335	PINK1-AS	PINK1 antisense RNA [Source:HGNC Symbol;Acc:HGNC:38872]
ENSG00000234473	0	0.307007	1.3722	0.289345	0.280701	0	0	0	ZNF101P2	zinc finger protein 101 pseudogene 2 [Source:HGNC Symbol;Acc:HGNC:44942]
ENSG00000238754	0	0	0	0	0	0	0	0	SCARNA18B	small Cajal body-specific RNA 18B [Source:HGNC Symbol;Acc:HGNC:52236]
ENSG00000134371	13.9167	14.142	13.1552	13.8359	13.3241	13.615	13.3122	13.8542	CDC73	cell division cycle 73 [Source:HGNC Symbol;Acc:HGNC:16783]
ENSG00000221680	0	0	0	0	0	0	0	0	MIR1278	microRNA 1278 [Source:HGNC Symbol;Acc:HGNC:35356]
ENSG00000162630	0	0	0	0	0	0.110214	0	0	B3GALT2	beta-1,3-galactosyltransferase 2 [Source:HGNC Symbol;Acc:HGNC:917]
ENSG00000276735	0	0	0	0	0	0	0	0	Metazoa_SRP	Metazoan signal recognition particle RNA [Source:RFAM;Acc:RF00017]
ENSG00000232077	0.171061	0	0	0	0.171037	0	0.177441	0.112995	LINC01031	long intergenic non-protein coding RNA 1031 [Source:HGNC Symbol;Acc:HGNC:49017]
ENSG00000229639	0	0	0	0	0	0	0	0	LINC01758	long intergenic non-protein coding RNA 1758 [Source:HGNC Symbol;Acc:HGNC:52547]
ENSG00000287453	0	0	0	0	0	0	0	0		novel transcript
ENSG00000270615	0	0	0	0	0	0	0	0	SGO1P1	shugoshin 1 pseudogene 1 [Source:HGNC Symbol;Acc:HGNC:50776]
ENSG00000287283	0	0	0	0	0	0	0	0		novel transcript, antisense to LRRC7
ENSG00000240692	0	0	0	0	0	0	0	0	RN7SL538P	RNA, 7SL, cytoplasmic 538, pseudogene [Source:HGNC Symbol;Acc:HGNC:46554]
ENSG00000229359	0	0	0	0	0	0	0	0	PIN1P1	peptidylprolyl cis/trans isomerase, NIMA-interacting 1 pseudogene 1 [Source:HGNC Symbol;Acc:HGNC:8989]
ENSG00000237919	0	0	0	0	0	0	0	0	LRRC7-AS1	LRRC7 antisense RNA 1 [Source:HGNC Symbol;Acc:HGNC:40843]
ENSG00000066557	30.0976	29.5956	30.8457	29.8943	32.5203	33.1483	31.0942	33.1084	LRRC40	leucine rich repeat containing 40 [Source:HGNC Symbol;Acc:HGNC:26004]
ENSG00000244389	0	0	0	0	0	1.31663	0	0	RN7SL242P	RNA, 7SL, cytoplasmic 242, pseudogene [Source:HGNC Symbol;Acc:HGNC:46258]
ENSG00000228988	0	0	0	0	0	0	0	0		novel transcript
ENSG00000118454	9.70816	11.6537	10.9083	11.5583	10.8225	10.9395	9.54936	9.98768	ANKRD13C	ankyrin repeat domain 13C [Source:HGNC Symbol;Acc:HGNC:25374]
ENSG00000226088	0	0	0	0	0	0	0	0	HHLA3-AS1	HHLA3 antisense RNA 1 [Source:HGNC Symbol;Acc:HGNC:40277]
ENSG00000116761	42.4499	35.1678	27.9442	33.8812	32.1545	37.2574	32.9136	38.1425	CTH	cystathionine gamma-lyase [Source:HGNC Symbol;Acc:HGNC:2501]
ENSG00000278636	0	0	0	0	0	0	0	0	Metazoa_SRP	Metazoan signal recognition particle RNA [Source:RFAM;Acc:RF00017]
ENSG00000271992	4.44245	1.61936	7.2379	5.34171	5.18213	4.19571	5.37616	3.91263		novel transcript
ENSG00000233020	0	0	0	0	0	0	0	0	CHORDC1P5	CHORDC1 pseudogene 5 [Source:HGNC Symbol;Acc:HGNC:54690]
ENSG00000237033	0	0	0	0	0	0	0	0	CASP3P1	caspase 3 pseudogene 1 [Source:HGNC Symbol;Acc:HGNC:43596]
ENSG00000226208	0	0	0	0	0	0	0	0		novel transcript
ENSG00000007968	0.379015	0.0690793	0.308757	0.130211	0	0.143186	0.13105	0.166906	E2F2	E2F transcription factor 2 [Source:HGNC Symbol;Acc:HGNC:3114]
ENSG00000235052	0	0	0	0	0	0	0	0.499804		novel transcript
ENSG00000117318	58.5813	48.6772	50.7282	54.4342	47.5042	51.4939	43.0627	47.9892	ID3	inhibitor of DNA binding 3, HLH protein [Source:HGNC Symbol;Acc:HGNC:5362]
ENSG00000285802	0	0	0	0	0	0	0	0		novel transcript
ENSG00000229239	0	0	0	0	0	0	0	0	EEF1A1P48	eukaryotic translation elongation factor 1 alpha 1 pseudogene 48 [Source:HGNC Symbol;Acc:HGNC:56205]
ENSG00000142676	411.078	414.915	197.247	471.688	468.755	421.041	436.908	435.336	RPL11	ribosomal protein L11 [Source:HGNC Symbol;Acc:HGNC:10301]
ENSG00000057757	53.6678	56.9526	30.2673	47.294	49.3738	50.7471	48.5872	50.2389	PITHD1	PITH domain containing 1 [Source:HGNC Symbol;Acc:HGNC:25022]
ENSG00000011009	112.848	115.938	85.1143	133.022	138.436	110.482	117.411	121.68	LYPLA2	lysophospholipase 2 [Source:HGNC Symbol;Acc:HGNC:6738]
ENSG00000117308	43.794	40.9271	38.3764	49.3621	51.551	40.7354	48.7756	51.1719	GALE	UDP-galactose-4-epimerase [Source:HGNC Symbol;Acc:HGNC:4116]
ENSG00000273844	0	0	0	0	0	0	0	0		complement factor H-related familily member pseudogene CFHR
ENSG00000235748	0	0	0	0	0	0	0	0	SEPTIN14P12	septin 14 pseudogene 12 [Source:HGNC Symbol;Acc:HGNC:51699]
ENSG00000237861	0	0.364905	0	0	0	0	0	0		ATPase, H+ transporting, lysosomal accessory protein 2 (ATP6AP2) pseudogene
ENSG00000221879	0	0	0	0	0	0	0	0	MRPS21P3	mitochondrial ribosomal protein S21 pseudogene 3 [Source:HGNC Symbol;Acc:HGNC:29750]
ENSG00000230260	0	0	0	0	0	0	0	0		novel transcript
ENSG00000199241	0	0	0	0	0	0	0	0	Y_RNA	Y RNA [Source:RFAM;Acc:RF00019]
ENSG00000226919	0	0	0	0	0	0	0	0		novel transcript, antisense to RGS7
ENSG00000223963	0	0	0	0	0	0	0	0	THAP12P8	THAP domain containing 12 pseudogene 8 [Source:HGNC Symbol;Acc:HGNC:39572]
ENSG00000215802	0	0	0	0	0	0	0	0	RFKP1	riboflavin kinase pseudogene 1 [Source:HGNC Symbol;Acc:HGNC:39181]
ENSG00000233615	0	0	0	0	0	0	0	0	HNRNPA1P42	heterogeneous nuclear ribonucleoprotein A1 pseudogene 42 [Source:HGNC Symbol;Acc:HGNC:48771]
ENSG00000238085	0	0	0	0	1.00285	1.13675	0	0		ribosomal protein, large, P1 (RPLP1) pseudogene
ENSG00000265831	0	0	0	0	0	0	0	0	MIR3123	microRNA 3123 [Source:HGNC Symbol;Acc:HGNC:38330]
ENSG00000224348	0	0	0	0	0	0	0	0	RPL36P6	ribosomal protein L36 pseudogene 6 [Source:HGNC Symbol;Acc:HGNC:36046]
ENSG00000286496	0	0	0	0	0	0	0	0		novel transcript
ENSG00000287516	0	0	0	0	0	0	0	0		novel transcript
ENSG00000287738	0	0	0	0	0	0	0	0		novel transcript
ENSG00000132703	973.172	1207.8	599.822	1272.11	821.243	1012.48	848.51	884.54	APCS	amyloid P component, serum [Source:HGNC Symbol;Acc:HGNC:584]
ENSG00000276632	0	0	0	0	0	0	0	0		elastin microfibril interfacer 2 (EMILIN2) pseudogene
ENSG00000223603	0	0	2.69829	0	0	0	0	0	CRPP1	C-reactive protein pseudogene 1 [Source:HGNC Symbol;Acc:HGNC:2368]
ENSG00000132693	99.9988	582.539	261.962	1253.71	268.795	376.68	121.135	227.798	CRP	C-reactive protein [Source:HGNC Symbol;Acc:HGNC:2367]
ENSG00000235226	0	0	0	0	0	0	0	0		ribosomal protein L27 (RPL27) pseudogene
ENSG00000158716	118.07	143.716	61.1765	171.138	128.065	132.396	135.889	152.124	DUSP23	dual specificity phosphatase 23 [Source:HGNC Symbol;Acc:HGNC:21480]
ENSG00000181036	0	0	0.62997	0	0	0	0	0	FCRL6	Fc receptor like 6 [Source:HGNC Symbol;Acc:HGNC:31910]
ENSG00000158714	1.41139	1.54344	1.06132	1.45465	0.434212	1.96874	1.35141	1.72116	SLAMF8	SLAM family member 8 [Source:HGNC Symbol;Acc:HGNC:21391]
ENSG00000212161	0	0	0	0	0	0	0	0
ENSG00000243284	0	0	0	0	0	0	0	0	VSIG8	V-set and immunoglobulin domain containing 8 [Source:HGNC Symbol;Acc:HGNC:32063]
ENSG00000272668	0	0	0	0	0	0	0	0		novel transcript, antisense to VSIG8
ENSG00000213085	0.39402	0	0	0.270731	0.262643	0.297709	0.272477	0.086757	CFAP45	cilia and flagella associated protein 45 [Source:HGNC Symbol;Acc:HGNC:17229]
ENSG00000266458	0	0	0	0	0	0	0	0	MIR4259	microRNA 4259 [Source:HGNC Symbol;Acc:HGNC:38309]
ENSG00000287040	0	0	0	0	0	0	0	0		novel transcript
ENSG00000279430	0	0	0	0.771378	0	1.69649	1.55271	0		novel transcript
ENSG00000162723	0.908772	0.662531	0	0.936625	0.605762	1.02996	1.57111	1.00049	SLAMF9	SLAM family member 9 [Source:HGNC Symbol;Acc:HGNC:18430]
ENSG00000273933	0.40832	0	0	0	0	0.46277	0	0.269717		Fc receptor-like 6 (FCRL6) pseudogene
ENSG00000256029	0	0	0	0	0	0	0	0		novel protein
ENSG00000188004	0	0	0	0	0	0	0	0	SNHG28	small nucleolar RNA host gene 28 [Source:HGNC Symbol;Acc:HGNC:27647]
ENSG00000266580	0	0	0	0	0	0	0	0	MIR4254	microRNA 4254 [Source:HGNC Symbol;Acc:HGNC:38193]
ENSG00000254545	0	0	0	0	0	0	0	0		novel transcript
ENSG00000203620	0	0	0	0	0	0	0	0		novel transcript
ENSG00000269967	1.76336	1.92834	2.87297	1.8174	0.587703	1.33233	0.609708	0.776527		novel transcript
ENSG00000228634	0	0	0	0	0	0	0	0		novel transcript
ENSG00000284702	0	0	0	0	0	0	0.191083	0		novel transcript
ENSG00000221040	0	0	0	0	0	0	0	0	U3	Small nucleolar RNA U3 [Source:RFAM;Acc:RF00012]
ENSG00000287217	0	0	0	0	0	0	0	0		novel transcript
ENSG00000163399	212.841	202.37	176.592	226.938	207.501	214.892	216.303	231.043	ATP1A1	ATPase Na+/K+ transporting subunit alpha 1 [Source:HGNC Symbol;Acc:HGNC:799]
ENSG00000212385	0	0	0	0	0	0	0	0	RNU6-817P	RNA, U6 small nuclear 817, pseudogene [Source:HGNC Symbol;Acc:HGNC:47780]
ENSG00000233154	0	0	0	0	0	0	0	0	LINC01762	long intergenic non-protein coding RNA 1762 [Source:HGNC Symbol;Acc:HGNC:52552]
ENSG00000230381	0	0	0	0	0	0	0	0		novel transcript
ENSG00000200547	0	0	0	0	0	0	0	0	Y_RNA	Y RNA [Source:RFAM;Acc:RF00019]
ENSG00000224950	1.19906	0.491718	0	1.08134	0.749309	0.33974	0.932837	0.495028		novel transcript
ENSG00000286276	0	0.506458	0	0	0	0	0	0		novel transcript
ENSG00000177888	3.73693	6.43416	6.41228	5.36747	5.24687	5.58693	5.07219	5.35704	ZBTB41	zinc finger and BTB domain containing 41 [Source:HGNC Symbol;Acc:HGNC:24819]
ENSG00000243364	4.11731	3.60202	4.02489	5.0922	6.31231	5.91071	2.27779	4.53283	EFNA4	ephrin A4 [Source:HGNC Symbol;Acc:HGNC:3224]
ENSG00000251246	0	0	0	0	0	0	0	0		novel ephrin-A4 (EFNA4) and ephrin-A3 (EFNA3) protein
ENSG00000143590	0.532454	2.13499	0.867506	1.09755	1.06476	1.40807	0.920521	0.820666	EFNA3	ephrin A3 [Source:HGNC Symbol;Acc:HGNC:3223]
ENSG00000202027	0	0	0	0	0	0	0	0	Y_RNA	Y RNA [Source:RFAM;Acc:RF00019]
ENSG00000169242	176.42	168.178	131.643	209.421	194.082	194.527	180.52	195.172	EFNA1	ephrin A1 [Source:HGNC Symbol;Acc:HGNC:3221]
ENSG00000169241	59.7168	56.2742	50.4488	58.3557	61.6249	58.3218	67.1442	70.029	SLC50A1	solute carrier family 50 member 1 [Source:HGNC Symbol;Acc:HGNC:30657]
ENSG00000223452	0	0	0	0	0	0	0	0	HMGN2P18	high mobility group nucleosomal binding domain 2 pseudogene 18 [Source:HGNC Symbol;Acc:HGNC:39382]
ENSG00000163463	3.07578	3.06677	1.32651	2.42416	3.1658	2.66572	2.43979	2.68904	KRTCAP2	keratinocyte associated protein 2 [Source:HGNC Symbol;Acc:HGNC:28942]
ENSG00000273088	0	0	0	0	0	0	0	0		novel protein
ENSG00000284586	0	0	0	0	0	0	0	0	MIR92B	microRNA 92b [Source:HGNC Symbol;Acc:HGNC:32920]
ENSG00000169231	10.1501	10.1204	12.7677	10.1536	6.56682	9.72737	9.21262	10.0078	THBS3	thrombospondin 3 [Source:HGNC Symbol;Acc:HGNC:11787]
ENSG00000236263	1.2149	1.32856	2.96907	1.25213	2.42945	4.13071	1.89031	4.81501		novel transcript
ENSG00000236675	0	0	0	0	0	0	0	0	MTX1P1	metaxin 1 pseudogene 1 [Source:HGNC Symbol;Acc:HGNC:7505]
ENSG00000177628	29.4146	27.202	24.039	33.8254	35.9356	30.55	31.9833	35.7985	GBA	glucosylceramidase beta [Source:HGNC Symbol;Acc:HGNC:4177]
ENSG00000116521	60.4721	57.6319	50.4134	71.0628	63.9954	63.0917	70.3486	72.1437	SCAMP3	secretory carrier membrane protein 3 [Source:HGNC Symbol;Acc:HGNC:10565]
ENSG00000176444	12.1676	13.9248	14.2918	11.9572	13.4862	15.9281	15.263	15.327	CLK2	CDC like kinase 2 [Source:HGNC Symbol;Acc:HGNC:2069]
ENSG00000143630	4.63728	3.2918	2.3859	3.60552	3.74184	2.95055	3.54439	4.29919	HCN3	hyperpolarization activated cyclic nucleotide gated potassium channel 3 [Source:HGNC Symbol;Acc:HGNC:19183]
ENSG00000143627	390.991	357.421	300.768	230.896	251.005	293.033	344.116	315.464	PKLR	pyruvate kinase L/R [Source:HGNC Symbol;Acc:HGNC:9020]
ENSG00000253074	0	0	0	0	0	0	0	0	RNU6-586P	RNA, U6 small nuclear 586, pseudogene [Source:HGNC Symbol;Acc:HGNC:47549]
ENSG00000252116	0	0	0	0	0	0	0	0	RNU4ATAC4P	RNA, U4atac small nuclear 4, pseudogene [Source:HGNC Symbol;Acc:HGNC:46890]
ENSG00000228523	0	0	0	0	0	0	0	0	DNAJB6P4	DNAJB6 pseudogene 4 [Source:HGNC Symbol;Acc:HGNC:54757]
ENSG00000223263	0	0	0	0	0	0	0	0	RNU6-387P	RNA, U6 small nuclear 387, pseudogene [Source:HGNC Symbol;Acc:HGNC:47350]
ENSG00000207504	0	0	0	0	0	0	0	0	RNU6-1031P	RNA, U6 small nuclear 1031, pseudogene [Source:HGNC Symbol;Acc:HGNC:47994]
ENSG00000238139	0.922541	0	0	0	0	1.04556	0	0		poly(A) binding protein, cytoplasmic 4 (PABPC4) pseudogene
ENSG00000197721	0	0	0	0	0	0	0	0	CR1L	complement C3b/C4b receptor 1 like [Source:HGNC Symbol;Acc:HGNC:2335]
ENSG00000244703	0	0	0	0	0	0	0	0	CD46P1	CD46 molecule pseudogene 1 [Source:HGNC Symbol;Acc:HGNC:6959]
ENSG00000226289	0	0	0	0	0	0	0	0	CDCA4P3	cell division cycle associated 4 pseudogene 3 [Source:HGNC Symbol;Acc:HGNC:49772]
ENSG00000285239	0	0	0	0	0	0	0	0		novel transcript
ENSG00000234219	0	0.55487	2.48005	0.522949	0.507326	0.575059	0.526321	1.34065	CDCA4P4	cell division cycle associated 4 pseudogene 4 [Source:HGNC Symbol;Acc:HGNC:49773]
ENSG00000174059	0.037426	0.0409276	0	0	0	0.0424168	0.232931	0.0494437	CD34	CD34 molecule [Source:HGNC Symbol;Acc:HGNC:1662]
ENSG00000285719	0	0	0	0	0	0	0	0.10685		novel transcript, antisense to CD34
ENSG00000284237	0.046375	0	0	0.0477964	0	0	0	0.0612663	LINC02767	long intergenic non-protein coding RNA 2767 [Source:HGNC Symbol;Acc:HGNC:54287]
ENSG00000158731	1.855	1.62284	5.4401	0.382371	0.370948	0	1.92419	1.47039	OR10J6P	olfactory receptor family 10 subfamily J member 6 pseudogene [Source:HGNC Symbol;Acc:HGNC:14994]
ENSG00000201746	0	7.05255	15.761	0	0	0	0	0	RNU6-828P	RNA, U6 small nuclear 828, pseudogene [Source:HGNC Symbol;Acc:HGNC:47791]
ENSG00000264881	0	0	19.6097	0	0	0	0	2.65012
ENSG00000199562	12.8983	14.1051	0	9.97024	6.44826	10.9637	0	6.39002	RNU6-37P	RNA, U6 small nuclear 37, pseudogene [Source:HGNC Symbol;Acc:HGNC:34281]
ENSG00000264501	0	0	0	0	0	0	0	0	RN7SL731P	RNA, 7SL, cytoplasmic 731, pseudogene [Source:HGNC Symbol;Acc:HGNC:46747]
ENSG00000284735	0	0	0	0.149351	0.144889	0	0	0		novel transcript
ENSG00000284642	3.27043	5.36462	3.42538	3.1299	2.56926	1.05901	2.42315	2.3146		novel transcript
ENSG00000142657	165.424	162.222	123.965	163.879	172.129	160.264	161.178	176.968	PGD	phosphogluconate dehydrogenase [Source:HGNC Symbol;Acc:HGNC:8891]
ENSG00000271989	0	0	0	0	0	0	0.449057	0		novel transcript, antisense to APITD1-CORT
ENSG00000251503	0	0	0	0	0.153735	0	0	0	CENPS-CORT	CENPS-CORT readthrough [Source:HGNC Symbol;Acc:HGNC:38843]
ENSG00000175279	1.57909	0.431706	0	2.23779	2.17094	3.57932	1.84273	3.52036	CENPS	centromere protein S [Source:HGNC Symbol;Acc:HGNC:23163]
ENSG00000160049	18.5405	20.6169	16.2916	20.397	19.5793	19.7734	18.4757	22.9803	DFFA	DNA fragmentation factor subunit alpha [Source:HGNC Symbol;Acc:HGNC:2772]
ENSG00000203469	0	0	0	0	0	0	0	0		novel transcript, antisense to DFFA
ENSG00000236035	0	0	0	0	0	0	0	0	NSA2P1	NSA2 pseudogene 1 [Source:HGNC Symbol;Acc:HGNC:54580]
ENSG00000221643	5.52048	0	0	0	0	0	2.86319	3.64657	SNORA77	small nucleolar RNA, H/ACA box 77 [Source:HGNC Symbol;Acc:HGNC:32663]
ENSG00000122188	0.103426	0.226206	0	0.213193	0	0	0.429135	0.0683186	LAX1	lymphocyte transmembrane adaptor 1 [Source:HGNC Symbol;Acc:HGNC:26005]
ENSG00000288644	0	0	0	0	0	0	0	0		novel protein
ENSG00000227417	0	0	0	0	0	0	0	0		SNF7 domain containing 2 (SNF7DC20) pseudogene
ENSG00000223505	0	0	0	0	0	0	0	0	RPL35AP5	ribosomal protein L35a pseudogene 5 [Source:HGNC Symbol;Acc:HGNC:35570]
ENSG00000182004	47.1099	45.8941	25.1343	52.6569	49.9228	40.42	45.5976	53.1426	SNRPE	small nuclear ribonucleoprotein polypeptide E [Source:HGNC Symbol;Acc:HGNC:11161]
ENSG00000236430	0	0.275209	0	0	0	0	0	0	KRT8P29	keratin 8 pseudogene 29 [Source:HGNC Symbol;Acc:HGNC:33381]
ENSG00000130768	10.106	10.6265	9.49924	15.2231	12.1773	8.22315	7.92941	10.7836	SMPDL3B	sphingomyelin phosphodiesterase acid like 3B [Source:HGNC Symbol;Acc:HGNC:21416]
ENSG00000227050	0	0.768455	0	0	0.70261	0	0	0		novel transcript
ENSG00000238231	0	0	0	0	0.940005	0	0	1.24202		interferon-induced transmembrane protein pseudogene
ENSG00000240750	2.32344	0	0	0	0	1.31663	0	0	RN7SL559P	RNA, 7SL, cytoplasmic 559, pseudogene [Source:HGNC Symbol;Acc:HGNC:46575]
ENSG00000158156	10.191	10.6346	10.7437	10.7093	10.5226	9.81375	12.0221	13.4635	XKR8	XK related 8 [Source:HGNC Symbol;Acc:HGNC:25508]
ENSG00000182118	15.2261	12.5666	9.82932	13.176	14.7931	12.3726	14.602	13.4735	FAM89A	family with sequence similarity 89 member A [Source:HGNC Symbol;Acc:HGNC:25057]
ENSG00000283799	0	0	0	0	0	0	0	0	MIR1182	microRNA 1182 [Source:HGNC Symbol;Acc:HGNC:35263]
ENSG00000227934	0	0	0	0.620602	0	0	0	0		ring finger protein 4 (RNF4) pseudogene
ENSG00000229595	0	0.762245	0	0	0	0	0	0.460426		peptidylprolyl isomerase A (cyclophilin A) pseudogene (PPIA)
ENSG00000143633	4.90806	4.04287	2.80397	6.89794	7.45665	4.84014	4.16545	5.47356	C1orf131	chromosome 1 open reading frame 131 [Source:HGNC Symbol;Acc:HGNC:25332]
ENSG00000281912	0.403544	1.3239	0	0.415912	0.605231	0.686036	1.25578	1.06625	LINC01144	long intergenic non-protein coding RNA 1144 [Source:HGNC Symbol;Acc:HGNC:49460]
ENSG00000288208	0	0	0	0	0	0	0	0		novel protein
ENSG00000132773	9.65734	11.3609	5.72156	9.35009	8.63186	11.4427	10.4729	11.1152	TOE1	target of EGR1, exonuclease [Source:HGNC Symbol;Acc:HGNC:15954]
ENSG00000070759	6.13341	6.59357	4.06491	4.8214	5.71678	3.65238	3.5585	4.87546	TESK2	testis associated actin remodelling kinase 2 [Source:HGNC Symbol;Acc:HGNC:11732]
ENSG00000236872	0	0	0	1.09417	0	0	1.10123	0	PPIAP36	peptidylprolyl isomerase A pseudogene 36 [Source:HGNC Symbol;Acc:HGNC:53660]
ENSG00000280670	1.00118	0.684279	0.611691	0.644913	0.375388	0.992848	1.03852	0.743996	CCDC163	CCDC163 homolog [Source:HGNC Symbol;Acc:HGNC:27003]
ENSG00000132763	6.21861	9.34124	8.35032	8.87428	6.21773	6.97042	8.36443	7.80918	MMACHC	metabolism of cobalamin associated C [Source:HGNC Symbol;Acc:HGNC:24525]
ENSG00000221953	0.916821	1.671	0.746869	1.25989	1.37504	1.03908	0.63401	0.504674	LINC02897	long intergenic non-protein coding RNA 2897 [Source:HGNC Symbol;Acc:HGNC:33759]
ENSG00000226164	0	0	0	0	0	0	0	0	FGFR3P6	fibroblast growth factor receptor 3 pseudogene 6 [Source:HGNC Symbol;Acc:HGNC:37951]
ENSG00000224014	0	0	0	0	0	0	0	0		SMT3 suppressor of mif two 3 homolog 3 (yeast) (SUMO3) pseudogene
ENSG00000215795	0	0	0	0	0	0	0	0		peroxisomal biogenesis factor 5 (PEX5) pseudogene
ENSG00000259865	4.98439	3.63382	0	4.56636	2.21497	4.70755	2.2979	3.10954		novel transcript
ENSG00000283881	0	0	0	0	0	0	0	0	MIR3916	microRNA 3916 [Source:HGNC Symbol;Acc:HGNC:38912]
ENSG00000252516	11.251	0	0	3.86527	7.4996	0	11.6706	2.47729	RNA5SP82	RNA, 5S ribosomal pseudogene 82 [Source:HGNC Symbol;Acc:HGNC:42859]
ENSG00000232347	0	0	0	0	0	0	0	0		novel transcript
ENSG00000214144	0.533277	0	0	0.549622	0.355468	0.402927	0	0.117419		heat shock 70kDa protein 8 (HSPA8) pseudogene
ENSG00000235818	0	0	0	0	0	0	0	0	VN1R17P	vomeronasal 1 receptor 17 pseudogene [Source:HGNC Symbol;Acc:HGNC:37331]
ENSG00000202079	0	0	0	0	0	0	0	0	Y_RNA	Y RNA [Source:RFAM;Acc:RF00019]
ENSG00000286216	0	0	0	0	0	0	0	0		novel transcript
ENSG00000169224	0	0	0	0	0	0	0	0	GCSAML	germinal center associated signaling and motility like [Source:HGNC Symbol;Acc:HGNC:29583]
ENSG00000236817	0	0	0	0	0	0	0	0		novel transcript
ENSG00000177489	0	0	0	0	0	0	0	0	OR2G2	olfactory receptor family 2 subfamily G member 2 [Source:HGNC Symbol;Acc:HGNC:15007]
ENSG00000177476	0	0	0	0	0	0	0	0	OR2G3	olfactory receptor family 2 subfamily G member 3 [Source:HGNC Symbol;Acc:HGNC:15008]
ENSG00000283369	0	0	0	0	0	0	0	0	U6	U6 spliceosomal RNA [Source:RFAM;Acc:RF00026]
ENSG00000230411	0	0	0	0	0	0	0	0	OR3D1P	olfactory receptor family 3 subfamily D member 1 pseudogene [Source:HGNC Symbol;Acc:HGNC:25339]
ENSG00000251977	0	0	0	0	0	0	0	0	RNU6-991P	RNA, U6 small nuclear 991, pseudogene [Source:HGNC Symbol;Acc:HGNC:47954]
ENSG00000252254	0	0	0	0	0	0	0	0	Y_RNA	Y RNA [Source:RFAM;Acc:RF00019]
ENSG00000227854	0	0	0	0	0	0	0	0		ribosomal protein L39 (RPL39) pseudogene
ENSG00000287589	0	0	0	0	0	0	0	0		novel transcript
ENSG00000259776	0	0	0	0	0	0	0	0		novel transcript
ENSG00000233355	0	0	0	0	0	0	0	0	CHRM3-AS2	CHRM3 antisense RNA 2 [Source:HGNC Symbol;Acc:HGNC:43725]
ENSG00000234601	0	0	0	0	0	0	0	0	CHRM3-AS1	CHRM3 antisense RNA 1 [Source:HGNC Symbol;Acc:HGNC:40150]
ENSG00000231979	0	0	0	0	0	0	0	0		novel transcript
ENSG00000215805	0.236484	0	0	0.243732	0.236451	0	0	0		3-hydroxy-3-methylglutaryl-Coenzyme A synthase 1 (soluble) (HMGCS1) pseudogene
ENSG00000287102	0	0	0	0	0	0	0	0		novel transcript
ENSG00000217327	0	0	0	0	0	0	0	0	RPS7P5	ribosomal protein S7 pseudogene 5 [Source:HGNC Symbol;Acc:HGNC:37037]
ENSG00000228818	0.253699	0.693587	0	0.261474	0.634158	0.28753	0.394741	0.418954		proteasome 26S non-ATPase subunit 2 (PSMD2) pseudogene
ENSG00000202041	0	0	0	0	0	0	0	0	Y_RNA	Y RNA [Source:RFAM;Acc:RF00019]
ENSG00000223694	0.303457	0.331848	1.48323	0	0.303414	0.343923	0.314774	0.200449	ADH5P3	ADH5 pseudogene 3 [Source:HGNC Symbol;Acc:HGNC:22991]
ENSG00000233735	0	0	0	0	0	0	0	0		novel transcript
ENSG00000133019	0.0227398	0.0248673	0	0	0	0.0257721	0	0.0150208	CHRM3	cholinergic receptor muscarinic 3 [Source:HGNC Symbol;Acc:HGNC:1952]
ENSG00000162636	2.95213	2.42125	2.1644	2.81442	2.47206	2.59299	3.2919	2.94943	FAM102B	family with sequence similarity 102 member B [Source:HGNC Symbol;Acc:HGNC:27637]
ENSG00000162639	0.284444	0.933169	0.695149	1.46581	1.42202	0.805936	1.03268	0.469725	HENMT1	HEN methyltransferase 1 [Source:HGNC Symbol;Acc:HGNC:26400]
ENSG00000285923	0	0	0	0	0	0	0	0		Novel transcript
ENSG00000134186	24.0107	23.5447	16.246	20.0427	24.057	25.9194	24.2887	27.6245	PRPF38B	pre-mRNA processing factor 38B [Source:HGNC Symbol;Acc:HGNC:25512]
ENSG00000143107	0.11166	0	0	0	0	0.12655	0	0.0737575	FNDC7	fibronectin type III domain containing 7 [Source:HGNC Symbol;Acc:HGNC:26668]
ENSG00000232971	0	0	0	0	0	0	0	0		novel transcript, antisense to FNDC7
ENSG00000116266	30.0408	28.4328	16.0285	33.1343	32.7299	28.8037	31.1612	31.7574	STXBP3	syntaxin binding protein 3 [Source:HGNC Symbol;Acc:HGNC:11446]
ENSG00000228076	0	0	0	0	0	0	0	0		chromosome 20 open reading frame 147 (C20orf147) pseudogene
ENSG00000203897	0	0	0	0	0	0	0	0	SPATA42	spermatogenesis associated 42 [Source:HGNC Symbol;Acc:HGNC:41198]
ENSG00000237349	0	0	0	0	0	0	0	0		NADH dehydrogenase (ubiquinone) 1 beta subcomplex, 3, 12kDa (NDUFB3) pseudogene
ENSG00000244716	2.4867	5.43872	3.03861	5.76657	8.70224	2.11373	4.51404	4.51715		ribosomal protein L17 (RPL17) pseudogene
ENSG00000228665	0	0	0	0	0	0	0	0		ribosomal protein S27 (metallopanstimulin 1) (RPS27) pseudogene
ENSG00000228054	0	0	0	0	0	0	0	0	RANP5	RAN pseudogene 5 [Source:HGNC Symbol;Acc:HGNC:39860]
ENSG00000273382	3.34517	1.69842	0.583944	1.84698	2.74743	2.70804	2.8503	2.28858	TMEM167B-DT	TMEM167B divergent transcript [Source:HGNC Symbol;Acc:HGNC:55076]
ENSG00000215717	33.5194	40.1017	23.8051	42.4207	36.9521	37.1234	35.562	38.4793	TMEM167B	transmembrane protein 167B [Source:HGNC Symbol;Acc:HGNC:30187]
ENSG00000278249	0	0	0	0	0	0	0	0	SCARNA2	small Cajal body-specific RNA 2 [Source:HGNC Symbol;Acc:HGNC:32558]
ENSG00000270066	0	0	0	0	0	0	0	0		small Cajal body-specific RNA 2
ENSG00000251484	0	0	0	0	0	0	0	0		poly(rC) binding protein 1 (PCBP1) pseudogene
ENSG00000132676	62.9447	66.6134	48.5198	74.4849	66.8458	63.071	59.6758	63.9322	DAP3	death associated protein 3 [Source:HGNC Symbol;Acc:HGNC:2673]
ENSG00000227673	0	0	0	0	0	0	0	0		novel transcript, antisense to DAP3
ENSG00000203761	0.807561	1.32467	0.986794	1.45655	1.81676	1.60169	1.46594	2.2671	MSTO2P	misato family member 2, pseudogene [Source:HGNC Symbol;Acc:HGNC:26329]
ENSG00000234937	0	0	0	0	0	0	0	0		proteasome (prosome, macropain) 26S subunit, non-ATPase, 7 (Mov34 homolog) (PSMD7) pseudogene
ENSG00000132718	0.399495	0.436871	0.32544	0.892101	0.798877	0.60369	0.828789	0.835643	SYT11	synaptotagmin 11 [Source:HGNC Symbol;Acc:HGNC:19239]
ENSG00000283442	0	0	0	0	0	0	0	0	U4	U4 spliceosomal RNA [Source:RFAM;Acc:RF00015]
ENSG00000132680	4.94996	6.81646	5.9739	5.54255	6.53791	5.12522	6.27559	7.30638	KHDC4	KH domain containing 4, pre-mRNA splicing factor [Source:HGNC Symbol;Acc:HGNC:29145]
ENSG00000207475	0	0	0	0	2.51811	0	2.6124	1.66358	SNORA80E	small nucleolar RNA, H/ACA box 80E [Source:HGNC Symbol;Acc:HGNC:32635]
ENSG00000280466	0	0	0	0	0	0	0	0	SCARNA4	small Cajal body-specific RNA 4 [Source:HGNC Symbol;Acc:HGNC:32560]
ENSG00000281394	0	0	0	0	0	0	0	0	SCARNA4	small Cajal body-specific RNA 4 [Source:HGNC Symbol;Acc:HGNC:32560]
ENSG00000277817	0	0	0	0	0	0	0	0	MIR6738	microRNA 6738 [Source:HGNC Symbol;Acc:HGNC:49939]
ENSG00000273002	0	0	0	0	0	0	0	0	ARHGEF2-AS2	ARHGEF2 antisense RNA 2 [Source:HGNC Symbol;Acc:HGNC:55175]
ENSG00000224276	0	0	0	0	0	0	0	0	ARHGEF2-AS1	ARHGEF2 antisense RNA 1 [Source:HGNC Symbol;Acc:HGNC:40082]
ENSG00000285677	0	0.159472	0	0.150298	0	0	0	0.0963274		Novel transcript, antisense to SSR2
ENSG00000163479	41.1356	40.3836	22.3402	44.9123	42.7916	43.3247	43.7473	43.4687	SSR2	signal sequence receptor subunit 2 [Source:HGNC Symbol;Acc:HGNC:11324]
ENSG00000160803	27.4496	24.9663	25.1836	25.6358	21.6724	23.9618	23.9582	29.7504	UBQLN4	ubiquilin 4 [Source:HGNC Symbol;Acc:HGNC:1237]
ENSG00000132698	8.57979	11.3931	3.99392	12.422	10.0084	9.49239	9.74738	12.4143	RAB25	RAB25, member RAS oncogene family [Source:HGNC Symbol;Acc:HGNC:18238]
ENSG00000252236	0	0	0	0	0	0	0	0
ENSG00000260238	0.342632	0	0	0	1.02775	0.388322	0.710821	0.678979	PMF1-BGLAP	PMF1-BGLAP readthrough [Source:HGNC Symbol;Acc:HGNC:42953]
ENSG00000242252	0	0.391402	0	0	0	0	0	0	BGLAP	bone gamma-carboxyglutamate protein [Source:HGNC Symbol;Acc:HGNC:1043]
ENSG00000198952	72.4668	76.5435	80.1245	71.5367	70.1801	74.9789	80.2977	83.8766	SMG5	SMG5 nonsense mediated mRNA decay factor [Source:HGNC Symbol;Acc:HGNC:24644]
ENSG00000163472	1.36556	0.871101	1.11242	1.17284	1.59292	1.03177	1.29844	1.72887	TMEM79	transmembrane protein 79 [Source:HGNC Symbol;Acc:HGNC:28196]
ENSG00000163468	232.699	224.785	130.061	289.343	272.753	232.357	235.45	260.705	CCT3	chaperonin containing TCP1 subunit 3 [Source:HGNC Symbol;Acc:HGNC:1616]
ENSG00000132677	0.203919	0.445994	0	0	0.101945	0	0.211524	0.0673495	RHBG	Rh family B glycoprotein [Source:HGNC Symbol;Acc:HGNC:14572]
ENSG00000237390	0	0	0	0	0	0	0	0		novel transcript
ENSG00000207933	0	0	0	0	0	0	0	0	MIR9-1	microRNA 9-1 [Source:HGNC Symbol;Acc:HGNC:31641]
ENSG00000254726	0.889928	1.14493	0.767606	1.13302	0.889803	1.0086	0.97742	0.657002	MEX3A	mex-3 RNA binding family member A [Source:HGNC Symbol;Acc:HGNC:33482]
ENSG00000186377	2.39702	1.54193	1.37837	2.32517	3.10159	2.23726	3.07146	1.86278	CYP4X1	cytochrome P450 family 4 subfamily X member 1 [Source:HGNC Symbol;Acc:HGNC:20244]
ENSG00000186160	0.459632	0.33509	0	0	0	0.173641	0	0.303611	CYP4Z1	cytochrome P450 family 4 subfamily Z member 1 [Source:HGNC Symbol;Acc:HGNC:20583]
ENSG00000225154	0	0	0	0	0	0	0	0	TUBAP9	tubulin alpha pseudogene 9 [Source:HGNC Symbol;Acc:HGNC:54876]
ENSG00000225506	0.374626	0.819351	0	0	1.49829	0.849165	0.388598	0.49492	CYP4A22-AS1	CYP4A22 antisense RNA 1 [Source:HGNC Symbol;Acc:HGNC:43715]
ENSG00000225514	0	0	0	0	0	0	0	0	MTND1P34	MT-ND1 pseudogene 34 [Source:HGNC Symbol;Acc:HGNC:42090]
ENSG00000224805	3.65388	1.71246	2.55133	1.61394	3.65336	4.14112	2.70725	2.41358	LINC00853	long intergenic non-protein coding RNA 853 [Source:HGNC Symbol;Acc:HGNC:43716]
ENSG00000162366	60.5613	75.4623	38.9176	55.4545	37.6344	38.0102	26.2793	40.8008	PDZK1IP1	PDZK1 interacting protein 1 [Source:HGNC Symbol;Acc:HGNC:16887]
ENSG00000226252	0	0	0	0	0	0	0	0		novel transcript
ENSG00000225762	0.714348	0	0	1.47249	0	0	0	0.471865	LINC01389	long intergenic non-protein coding RNA 1389 [Source:HGNC Symbol;Acc:HGNC:50661]
ENSG00000186790	0	0	0	0.201134	0	0.442353	0.202431	0.257818	FOXE3	forkhead box E3 [Source:HGNC Symbol;Acc:HGNC:3808]
ENSG00000237424	1.51269	1.50383	3.36076	1.55905	1.23748	1.71441	0.998521	1.36256	FOXD2-AS1	FOXD2 adjacent opposite strand RNA 1 [Source:HGNC Symbol;Acc:HGNC:44256]
ENSG00000189030	0	0	0	0	0	0	0	0	VHLL	VHL like [Source:HGNC Symbol;Acc:HGNC:30666]
ENSG00000162763	0	0	0	0.259187	0	0	0	0.166116	LRRC52	leucine rich repeat containing 52 [Source:HGNC Symbol;Acc:HGNC:32156]
ENSG00000143061	10.1178	10.2486	8.88795	10.8123	9.69678	9.56463	12.0912	12.1039	IGSF3	immunoglobulin superfamily member 3 [Source:HGNC Symbol;Acc:HGNC:5950]
ENSG00000135821	185.292	178.803	135.71	181.376	186.631	186.949	188.04	189.228	GLUL	glutamate-ammonia ligase [Source:HGNC Symbol;Acc:HGNC:4341]
ENSG00000203740	0	0	0	0	0	0	0	0	NTMT2	N-terminal Xaa-Pro-Lys N-methyltransferase 2 [Source:HGNC Symbol;Acc:HGNC:31932]
ENSG00000162374	0	0	0	0	0	0	0	0.027236	ELAVL4	ELAV like RNA binding protein 4 [Source:HGNC Symbol;Acc:HGNC:3315]
ENSG00000168275	17.9452	20.9434	5.89661	22.2253	24.4262	19.1418	20.3351	23.8071	COA6	cytochrome c oxidase assembly factor 6 [Source:HGNC Symbol;Acc:HGNC:18025]
ENSG00000241563	0	0	0	0.389065	0	0	0	0	CORT	cortistatin [Source:HGNC Symbol;Acc:HGNC:2257]
ENSG00000153207	10.4456	13.55	15.6689	10.2461	10.3361	12.8591	10.6484	11.9678	AHCTF1	AT-hook containing transcription factor 1 [Source:HGNC Symbol;Acc:HGNC:24618]
ENSG00000156869	23.2047	22.3569	33.8303	21.6893	18.5212	20.8579	21.2896	20.7984	FRRS1	ferric chelate reductase 1 [Source:HGNC Symbol;Acc:HGNC:27622]
ENSG00000033122	0	0	0	0.0473462	0	0.0390481	0.0476515	0.00758615	LRRC7	leucine rich repeat containing 7 [Source:HGNC Symbol;Acc:HGNC:18531]
ENSG00000143278	50.9257	58.8204	27.9809	31.3444	28.2615	37.036	33.0311	37.4205	F13B	coagulation factor XIII B chain [Source:HGNC Symbol;Acc:HGNC:3534]
ENSG00000116678	33.6533	32.322	26.6981	28.9301	31.4033	30.5747	31.0368	29.9471	LEPR	leptin receptor [Source:HGNC Symbol;Acc:HGNC:6554]
ENSG00000159352	110.67	115.279	72.5707	140.9	131.666	117.662	130.673	126.516	PSMD4	proteasome 26S subunit ubiquitin receptor, non-ATPase 4 [Source:HGNC Symbol;Acc:HGNC:9561]
ENSG00000158710	487.344	510.421	337.734	589.688	553.465	500.296	547.923	538.542	TAGLN2	transgelin 2 [Source:HGNC Symbol;Acc:HGNC:11554]
ENSG00000162734	86.6634	82.4814	64.088	93.9529	93.5184	95.9556	90.8023	100.221	PEA15	proliferation and apoptosis adaptor protein 15 [Source:HGNC Symbol;Acc:HGNC:8822]
ENSG00000049239	138.316	144.295	195.743	112.343	93.7024	108.436	109.804	119.236	H6PD	hexose-6-phosphate dehydrogenase/glucose 1-dehydrogenase [Source:HGNC Symbol;Acc:HGNC:4795]
ENSG00000186564	1.56358	0.854935	0.63687	0.805752	1.69364	1.32906	1.48674	1.63531	FOXD2	forkhead box D2 [Source:HGNC Symbol;Acc:HGNC:3803]
ENSG00000244038	178.031	159.328	128.915	187.67	189.924	167.568	161.127	182.848	DDOST	dolichyl-diphosphooligosaccharide--protein glycosyltransferase non-catalytic subunit [Source:HGNC Symbol;Acc:HGNC:2728]
ENSG00000116690	274.439	271.793	273.223	151.145	168.699	223.441	230.943	222.72	PRG4	proteoglycan 4 [Source:HGNC Symbol;Acc:HGNC:9364]
ENSG00000126091	0.319341	0.388021	0.433574	0.383983	0.26608	0.180963	0.331251	0.304693	ST3GAL3	ST3 beta-galactoside alpha-2,3-sialyltransferase 3 [Source:HGNC Symbol;Acc:HGNC:10866]
ENSG00000162383	0	0.0697047	0	0.131389	0	0.072241	0.0661183	0.126313	SLC1A7	solute carrier family 1 member 7 [Source:HGNC Symbol;Acc:HGNC:10945]
ENSG00000171163	6.93749	7.1064	7.29685	5.7925	5.26824	6.36971	6.74077	8.52707	ZNF692	zinc finger protein 692 [Source:HGNC Symbol;Acc:HGNC:26049]
ENSG00000172456	11.0532	11.3435	6.64931	12.1807	9.94649	11.4672	10.2307	12.15	FGGY	FGGY carbohydrate kinase domain containing [Source:HGNC Symbol;Acc:HGNC:25610]
ENSG00000162946	0.133412	0.145894	0.130418	0.0275002	0	0.0302405	0.11071	0.0352503	DISC1	DISC1 scaffold protein [Source:HGNC Symbol;Acc:HGNC:2888]
ENSG00000158786	0	0	0	0	0	0	0	0	PLA2G2F	phospholipase A2 group IIF [Source:HGNC Symbol;Acc:HGNC:30040]
ENSG00000118733	0	0	0	0	0	0	0	0	OLFM3	olfactomedin 3 [Source:HGNC Symbol;Acc:HGNC:17990]
ENSG00000157870	42.1692	38.9512	25.5141	35.9719	35.102	36.8884	33.6558	39.619	PRXL2B	peroxiredoxin like 2B [Source:HGNC Symbol;Acc:HGNC:28390]
ENSG00000179085	161.421	161.965	59.6487	154.934	141.431	146.483	175.497	153.528	DPM3	dolichyl-phosphate mannosyltransferase subunit 3, regulatory [Source:HGNC Symbol;Acc:HGNC:3007]
ENSG00000173080	0	0	0	0	0	0	0	0	RXFP4	relaxin family peptide/INSL5 receptor 4 [Source:HGNC Symbol;Acc:HGNC:14666]
ENSG00000183347	0.147291	0	0	0	0	0	0.0763924	0.0486469	GBP6	guanylate binding protein family member 6 [Source:HGNC Symbol;Acc:HGNC:25395]
ENSG00000276470	0	0	0	0	0	0	0	0
ENSG00000278852	0	0	0	0	0	0	0	0
ENSG00000275915	0	0	0	0	0	0	0	0
ENSG00000120937	0	0	0	1.00453	0	0	0	0	NPPB	natriuretic peptide B [Source:HGNC Symbol;Acc:HGNC:7940]
ENSG00000224904	0	0	0	0.134852	0	0	0	0	SBF1P2	SBF1 pseudogene 2 [Source:HGNC Symbol;Acc:HGNC:54552]
ENSG00000285646	3.03348	0.737176	1.09829	1.85271	1.9097	2.674	2.44737	2.89434		novel transcript
ENSG00000199347	0	0	0	0	0	0	0	0	RNU5E-1	RNA, U5E small nuclear 1 [Source:HGNC Symbol;Acc:HGNC:10215]
ENSG00000201801	14.3763	9.43278	0	5.92675	17.2491	0	5.96498	13.2948	RNU5E-4P	RNA, U5E small nuclear 4, pseudogene [Source:HGNC Symbol;Acc:HGNC:42513]
ENSG00000116685	54.4729	60.9494	45.7459	57.4431	57.0939	58.6382	57.8135	60.364	KIAA2013	KIAA2013 [Source:HGNC Symbol;Acc:HGNC:28513]
ENSG00000083444	79.1235	77.1644	68.4716	71.121	66.0134	74.0183	76.8944	81.9108	PLOD1	procollagen-lysine,2-oxoglutarate 5-dioxygenase 1 [Source:HGNC Symbol;Acc:HGNC:9081]
ENSG00000287384	0	0	0	0.597656	0	0	0	0		novel transcript
ENSG00000270914	0	0	0	0	0	0	0	0		inositol(myo)-1(or 4)-monophosphatase 1 (IMPA1) pseudogene
ENSG00000116691	14.1877	14.9801	17.9344	19.0345	14.308	13.1687	15.4781	13.4113	MIIP	migration and invasion inhibitory protein [Source:HGNC Symbol;Acc:HGNC:25715]
ENSG00000202461	0	0	0	0	0	0	0	0	Y_RNA	Y RNA [Source:RFAM;Acc:RF00019]
ENSG00000276869	0	0	0	0	0	0	0	0	MIR6729	microRNA 6729 [Source:HGNC Symbol;Acc:HGNC:50103]
ENSG00000243539	0	0	0	0	0	0	0	0	RN7SL649P	RNA, 7SL, cytoplasmic 649, pseudogene [Source:HGNC Symbol;Acc:HGNC:46665]
ENSG00000120949	0	0	0	0	0.0904989	0	0	0	TNFRSF8	TNF receptor superfamily member 8 [Source:HGNC Symbol;Acc:HGNC:11923]
ENSG00000201135	0	0	0	0	0	0	0	0	RNU6-777P	RNA, U6 small nuclear 777, pseudogene [Source:HGNC Symbol;Acc:HGNC:47740]
ENSG00000227875	0	0	0	0	0	0	0	0	RPL23AP89	ribosomal protein L23a pseudogene 89 [Source:HGNC Symbol;Acc:HGNC:51623]
ENSG00000285604	0	0	0	0	0	0	0	0		novel transcript, antisense to TNFRSF8
ENSG00000283789	0	0	0	0	0	0	0	0	MIR7846	microRNA 7846 [Source:HGNC Symbol;Acc:HGNC:50029]
ENSG00000263676	0	0	0	0	0	0	0	0	MIR4632	microRNA 4632 [Source:HGNC Symbol;Acc:HGNC:41593]
ENSG00000200591	0	0	0	0	0	0	0	0	Y_RNA	Y RNA [Source:RFAM;Acc:RF00019]
ENSG00000162521	20.7674	21.555	18.5205	21.5541	19.8902	20.2333	20.5593	19.5902	RBBP4	RB binding protein 4, chromatin remodeling factor [Source:HGNC Symbol;Acc:HGNC:9887]
ENSG00000162520	1.2978	1.72335	0	2.38854	1.48299	1.57593	1.73084	1.34713	SYNC	syncoilin, intermediate filament protein [Source:HGNC Symbol;Acc:HGNC:28897]
ENSG00000224409	0.873494	0.955218	0	0	0	0	0	0		novel transcript
ENSG00000162522	62.4723	60.796	75.3571	48.7923	51.7473	60.6697	61.354	68.7518	KIAA1522	KIAA1522 [Source:HGNC Symbol;Acc:HGNC:29301]
ENSG00000116497	2.06493	1.76544	2.38559	1.85735	1.27632	2.55304	2.02511	2.33119	S100PBP	S100P binding protein [Source:HGNC Symbol;Acc:HGNC:25768]
ENSG00000160097	3.01996	2.00509	1.05435	2.66787	1.83329	2.44477	1.45442	2.49355	FNDC5	fibronectin type III domain containing 5 [Source:HGNC Symbol;Acc:HGNC:20240]
ENSG00000121905	0	0	0	0.181062	0	0	0.182229	0	HPCA	hippocalcin [Source:HGNC Symbol;Acc:HGNC:5144]
ENSG00000121900	24.1059	31.1541	22.6127	31.6205	30.9193	25.3886	21.2163	30.5597	TMEM54	transmembrane protein 54 [Source:HGNC Symbol;Acc:HGNC:24143]
[truncated: 60,697 more rows]

## Sheet: design_DEanalysis
Sample	Condition	Replicate
FFA.control.1_S10	control	1
FFA.control.2_S11	control	2
FFA.control.3_S12	control	3
TEADap.inh.1_S13	TEADap	1
TEADap.inh.2_S14	TEADap	2
TEADsf.inh.1_S16	TEADsf	1
TEADsf.inh.2_S17	TEADsf	2
TEADsf.inh.3_S18	TEADsf	3

## Sheet: unfilt_TEADapVsControl_DEGs
ensembl_gene_id	baseMean	log2FoldChange	lfcSE	stat	pvalue	padj	external_gene_name	chromosome_name	gene_biotype	description
ENSG00000160072	131.952	-0.306455	0.247046	-1.24048	0.214798	0.438059	ATAD3B	1	protein_coding	ATPase family AAA domain containing 3B [Source:HGNC Symbol;Acc:HGNC:24007]
ENSG00000157911	179.35	0.0449951	0.169861	0.264895	0.791091	0.894125	PEX10	1	protein_coding	peroxisomal biogenesis factor 10 [Source:HGNC Symbol;Acc:HGNC:8851]
ENSG00000142655	176.93	0.234599	0.188889	1.242	0.214238	0.437721	PEX14	1	protein_coding	peroxisomal biogenesis factor 14 [Source:HGNC Symbol;Acc:HGNC:8856]
ENSG00000149527	287.119	-0.820997	0.204748	-4.00978	6.0775e-05	0.0020027	PLCH2	1	protein_coding	phospholipase C eta 2 [Source:HGNC Symbol;Acc:HGNC:29037]
ENSG00000171621	1574.53	0.0165953	0.0858135	0.193389	0.846655	0.923331	SPSB1	1	protein_coding	splA/ryanodine receptor domain and SOCS box containing 1 [Source:HGNC Symbol;Acc:HGNC:30628]
ENSG00000142583	9.7484	-0.799122	0.682181	-1.17142	0.241429	NA	SLC2A5	1	protein_coding	solute carrier family 2 member 5 [Source:HGNC Symbol;Acc:HGNC:11010]
ENSG00000116786	611.736	-0.166017	0.10266	-1.61716	0.105843	0.29346	PLEKHM2	1	protein_coding	pleckstrin homology and RUN domain containing M2 [Source:HGNC Symbol;Acc:HGNC:29131]
ENSG00000173614	69.7696	0.0372535	0.288711	0.129034	0.897331	0.950539	NMNAT1	1	protein_coding	nicotinamide nucleotide adenylyltransferase 1 [Source:HGNC Symbol;Acc:HGNC:17877]
ENSG00000171729	8.70213	0.289469	0.669199	0.43256	0.665335	NA	TMEM51	1	protein_coding	transmembrane protein 51 [Source:HGNC Symbol;Acc:HGNC:25488]
ENSG00000279457	7.75936	0.530228	0.752493	0.704628	0.481042	NA	WASH9P	1	unprocessed_pseudogene	WAS protein family homolog 9, pseudogene [Source:HGNC Symbol;Acc:HGNC:53981]
ENSG00000037637	251.66	0.00731596	0.160154	0.0456807	0.963565	0.982399	FBXO42	1	protein_coding	F-box protein 42 [Source:HGNC Symbol;Acc:HGNC:29249]
ENSG00000159423	2147.55	0.0243093	0.0793455	0.306373	0.759321	0.873604	ALDH4A1	1	protein_coding	aldehyde dehydrogenase 4 family member A1 [Source:HGNC Symbol;Acc:HGNC:406]
ENSG00000011021	366.337	-0.718739	0.219195	-3.279	0.00104176	0.0173402	CLCN6	1	protein_coding	chloride voltage-gated channel 6 [Source:HGNC Symbol;Acc:HGNC:2024]
ENSG00000157916	1242.34	0.193002	0.141656	1.36247	0.173048	0.388204	RER1	1	protein_coding	retention in endoplasmic reticulum sorting receptor 1 [Source:HGNC Symbol;Acc:HGNC:30309]
ENSG00000157881	142.478	0.166631	0.195475	0.852442	0.393969	0.612717	PANK4	1	protein_coding	pantothenate kinase 4 (inactive) [Source:HGNC Symbol;Acc:HGNC:19366]
ENSG00000048707	801.206	-0.467301	0.229275	-2.03816	0.0415335	0.181993	VPS13D	1	protein_coding	vacuolar protein sorting 13 homolog D [Source:HGNC Symbol;Acc:HGNC:23595]
ENSG00000180758	106.987	-0.142838	0.222425	-0.642187	0.520752	0.713835	GPR157	1	protein_coding	G protein-coupled receptor 157 [Source:HGNC Symbol;Acc:HGNC:23687]
ENSG00000184677	185.782	-0.442816	0.281979	-1.57039	0.116326	0.30925	ZBTB40	1	protein_coding	zinc finger and BTB domain containing 40 [Source:HGNC Symbol;Acc:HGNC:29045]
ENSG00000288398	17.4902	-0.514368	0.491353	-1.04684	0.295173	NA		1	lncRNA	novel transcript
ENSG00000131697	51.5828	-0.335711	0.315088	-1.06545	0.286672	NA	NPHP4	1	protein_coding	nephrocystin 4 [Source:HGNC Symbol;Acc:HGNC:19104]
ENSG00000055070	877.042	0.0132504	0.106749	0.124127	0.901215	0.953308	SZRD1	1	protein_coding	SUZ RNA binding domain containing 1 [Source:HGNC Symbol;Acc:HGNC:30232]
ENSG00000175087	117.908	0.303357	0.214323	1.41542	0.156946	0.36527	PDIK1L	1	protein_coding	PDLIM1 interacting kinase 1 like [Source:HGNC Symbol;Acc:HGNC:18981]
ENSG00000157191	355.897	0.581165	0.183566	3.16597	0.00154566	0.0231588	NECAP2	1	protein_coding	NECAP endocytosis associated 2 [Source:HGNC Symbol;Acc:HGNC:25528]
ENSG00000162511	368.838	0.101213	0.246491	0.410614	0.681356	0.825275	LAPTM5	1	protein_coding	lysosomal protein transmembrane 5 [Source:HGNC Symbol;Acc:HGNC:29612]
ENSG00000158014	10.7849	0.281108	0.662305	0.424438	0.671246	NA	SLC30A2	1	protein_coding	solute carrier family 30 member 2 [Source:HGNC Symbol;Acc:HGNC:11013]
ENSG00000204138	344.088	-0.400425	0.174892	-2.28956	0.022047	0.128607	PHACTR4	1	protein_coding	phosphatase and actin regulator 4 [Source:HGNC Symbol;Acc:HGNC:25793]
ENSG00000235263	126.644	0.340278	0.248913	1.36705	0.171609	0.385684		1	lncRNA	novel transcript
ENSG00000142675	35.4434	-0.0790957	0.385045	-0.205419	0.837244	NA	CNKSR1	1	protein_coding	connector enhancer of kinase suppressor of Ras 1 [Source:HGNC Symbol;Acc:HGNC:19700]
ENSG00000130772	96.6949	0.610279	0.206882	2.94989	0.00317887	0.037813	MED18	1	protein_coding	mediator complex subunit 18 [Source:HGNC Symbol;Acc:HGNC:25944]
ENSG00000090020	89.3451	-1.31823	0.420979	-3.13135	0.00174007	0.0249598	SLC9A1	1	protein_coding	solute carrier family 9 member A1 [Source:HGNC Symbol;Acc:HGNC:11071]
ENSG00000157978	210.349	0.0172354	0.152221	0.113226	0.909852	0.95656	LDLRAP1	1	protein_coding	low density lipoprotein receptor adaptor protein 1 [Source:HGNC Symbol;Acc:HGNC:18640]
ENSG00000130770	839.277	0.378406	0.320455	1.18084	0.237666	0.462083	ATP5IF1	1	protein_coding	ATP synthase inhibitory factor subunit 1 [Source:HGNC Symbol;Acc:HGNC:871]
ENSG00000162512	225.691	-0.146897	0.221338	-0.663676	0.506898	0.703521	SDC3	1	protein_coding	syndecan 3 [Source:HGNC Symbol;Acc:HGNC:10660]
ENSG00000158006	372.497	0.0646802	0.125915	0.513683	0.607474	0.776478	PAFAH2	1	protein_coding	platelet activating factor acetylhydrolase 2 [Source:HGNC Symbol;Acc:HGNC:8579]
ENSG00000126698	447.114	0.33115	0.169335	1.95559	0.0505134	0.201105	DNAJC8	1	protein_coding	DnaJ heat shock protein family (Hsp40) member C8 [Source:HGNC Symbol;Acc:HGNC:15470]
ENSG00000130766	480.527	0.168125	0.130597	1.28735	0.197971	0.417877	SESN2	1	protein_coding	sestrin 2 [Source:HGNC Symbol;Acc:HGNC:20746]
ENSG00000168528	1894.8	0.521061	0.0990381	5.26121	1.43108e-07	1.6422e-05	SERINC2	1	protein_coding	serine incorporator 2 [Source:HGNC Symbol;Acc:HGNC:23231]
ENSG00000169403	26.6232	-0.434656	0.429488	-1.01203	0.311522	NA	PTAFR	1	protein_coding	platelet activating factor receptor [Source:HGNC Symbol;Acc:HGNC:9582]
ENSG00000060688	105.216	-0.0244425	0.20715	-0.117994	0.906073	0.955289	SNRNP40	1	protein_coding	small nuclear ribonucleoprotein U5 subunit 40 [Source:HGNC Symbol;Acc:HGNC:30857]
ENSG00000171612	1453.19	0.0225739	0.130682	0.17274	0.862856	0.932657	SLC25A33	1	protein_coding	solute carrier family 25 member 33 [Source:HGNC Symbol;Acc:HGNC:29681]
ENSG00000188910	18.0037	0.172526	0.499845	0.345159	0.729974	NA	GJB3	1	protein_coding	gap junction protein beta 3 [Source:HGNC Symbol;Acc:HGNC:4285]
ENSG00000116138	141.954	-0.0226338	0.192699	-0.117457	0.906498	0.955289	DNAJC16	1	protein_coding	DnaJ heat shock protein family (Hsp40) member C16 [Source:HGNC Symbol;Acc:HGNC:29157]
ENSG00000158161	87.9666	-0.098475	0.303312	-0.324665	0.745434	0.865694	EYA3	1	protein_coding	EYA transcriptional coactivator and phosphatase 3 [Source:HGNC Symbol;Acc:HGNC:3521]
ENSG00000142684	115.506	0.334022	0.241397	1.38371	0.166448	0.3788	ZNF593	1	protein_coding	zinc finger protein 593 [Source:HGNC Symbol;Acc:HGNC:30943]
ENSG00000121769	23.5987	1.06926	0.437176	2.44583	0.0144519	NA	FABP3	1	protein_coding	fatty acid binding protein 3 [Source:HGNC Symbol;Acc:HGNC:3557]
ENSG00000142627	261.211	-0.764824	0.18488	-4.13687	3.52079e-05	0.00131578	EPHA2	1	protein_coding	EPH receptor A2 [Source:HGNC Symbol;Acc:HGNC:3386]
ENSG00000142632	16.7966	0.133934	0.51566	0.259734	0.795069	NA	ARHGEF19	1	protein_coding	Rho guanine nucleotide exchange factor 19 [Source:HGNC Symbol;Acc:HGNC:26604]
ENSG00000235084	10.1379	0.1725	0.62997	0.273823	0.784221	NA	CHCHD2P6	1	processed_pseudogene	coiled-coil-helix-coiled-coil-helix domain containing 2 pseudogene 6 [Source:HGNC Symbol;Acc:HGNC:39590]
ENSG00000028137	228.191	0.26018	0.202546	1.28455	0.19895	0.418766	TNFRSF1B	1	protein_coding	TNF receptor superfamily member 1B [Source:HGNC Symbol;Acc:HGNC:11917]
ENSG00000130939	397.162	-0.262574	0.152142	-1.72585	0.0843752	0.26112	UBE4B	1	protein_coding	ubiquitination factor E4B [Source:HGNC Symbol;Acc:HGNC:12500]
ENSG00000060656	419.701	-0.35855	0.179924	-1.99279	0.046285	0.191623	PTPRU	1	protein_coding	protein tyrosine phosphatase receptor type U [Source:HGNC Symbol;Acc:HGNC:9683]
ENSG00000163867	72.7219	-0.215076	0.273779	-0.785583	0.432112	0.645949	ZMYM6	1	protein_coding	zinc finger MYM-type containing 6 [Source:HGNC Symbol;Acc:HGNC:13050]
ENSG00000134698	348.324	-0.0968079	0.166985	-0.57974	0.56209	0.746055	AGO4	1	protein_coding	argonaute RISC component 4 [Source:HGNC Symbol;Acc:HGNC:18424]
ENSG00000132881	12.7644	0.36149	0.59293	0.609668	0.542081	NA	CPLANE2	1	protein_coding	ciliogenesis and planar polarity effector complex subunit 2 [Source:HGNC Symbol;Acc:HGNC:28127]
ENSG00000130940	148.621	-0.279959	0.214562	-1.30479	0.191964	0.411791	CASZ1	1	protein_coding	castor zinc finger 1 [Source:HGNC Symbol;Acc:HGNC:26002]
ENSG00000116771	566.355	-0.0531679	0.112227	-0.473755	0.635675	0.795124	AGMAT	1	protein_coding	agmatinase [Source:HGNC Symbol;Acc:HGNC:18407]
ENSG00000163879	99.0919	0.0966838	0.220557	0.438362	0.661124	0.811982	DNALI1	1	protein_coding	dynein axonemal light intermediate chain 1 [Source:HGNC Symbol;Acc:HGNC:14353]
ENSG00000116954	236.417	0.0123862	0.140316	0.0882733	0.929659	0.966727	RRAGC	1	protein_coding	Ras related GTP binding C [Source:HGNC Symbol;Acc:HGNC:19902]
ENSG00000228589	9.11945	0.335841	0.819088	0.410018	0.681793	NA	SPCS2P4	1	processed_pseudogene	signal peptidase complex subunit 2 pseudogene 4 [Source:HGNC Symbol;Acc:HGNC:45237]
ENSG00000196449	242.208	0.0931068	0.145291	0.64083	0.521633	0.714407	YRDC	1	protein_coding	yrdC N6-threonylcarbamoyltransferase domain containing [Source:HGNC Symbol;Acc:HGNC:28905]
ENSG00000044012	72.7017	0.13114	0.262781	0.499045	0.617748	0.783755	GUCA2B	1	protein_coding	guanylate cyclase activator 2B [Source:HGNC Symbol;Acc:HGNC:4683]
ENSG00000179051	203.315	-0.583501	0.162705	-3.58624	0.000335483	0.00761	RCC2	1	protein_coding	regulator of chromosome condensation 2 [Source:HGNC Symbol;Acc:HGNC:30297]
ENSG00000215895	11.183	-0.127519	0.632903	-0.201483	0.840321	NA	HSPA5P1	1	processed_pseudogene	HSPA5 pseudogene 1 [Source:HGNC Symbol;Acc:HGNC:54532]
ENSG00000126067	945.026	0.254629	0.104815	2.42931	0.0151274	0.102333	PSMB2	1	protein_coding	proteasome 20S subunit beta 2 [Source:HGNC Symbol;Acc:HGNC:9539]
ENSG00000132906	46.8941	0.368747	0.290431	1.26966	0.204207	NA	CASP9	1	protein_coding	caspase 9 [Source:HGNC Symbol;Acc:HGNC:1511]
ENSG00000197312	481.124	-0.699152	0.17982	-3.88808	0.000101042	0.0029508	DDI2	1	protein_coding	DNA damage inducible 1 homolog 2 [Source:HGNC Symbol;Acc:HGNC:24578]
ENSG00000173660	556.814	0.546256	0.248959	2.19416	0.0282238	0.147895	UQCRH	1	protein_coding	ubiquinol-cytochrome c reductase hinge protein [Source:HGNC Symbol;Acc:HGNC:12590]
ENSG00000054118	1280.69	-0.0761849	0.110466	-0.689666	0.490404	0.689847	THRAP3	1	protein_coding	thyroid hormone receptor associated protein 3 [Source:HGNC Symbol;Acc:HGNC:22964]
ENSG00000197982	307.383	0.230824	0.160207	1.44079	0.149644	0.356877	C1orf122	1	protein_coding	chromosome 1 open reading frame 122 [Source:HGNC Symbol;Acc:HGNC:24789]
ENSG00000183317	32.1611	0.228683	0.395249	0.578581	0.562872	NA	EPHA10	1	protein_coding	EPH receptor A10 [Source:HGNC Symbol;Acc:HGNC:19987]
ENSG00000183386	21.3719	-0.955149	0.444617	-2.14825	0.0316936	NA	FHL3	1	protein_coding	four and a half LIM domains 3 [Source:HGNC Symbol;Acc:HGNC:3704]
ENSG00000204084	122.02	-0.209161	0.203486	-1.02789	0.304	0.53226	INPP5B	1	protein_coding	inositol polyphosphate-5-phosphatase B [Source:HGNC Symbol;Acc:HGNC:6077]
ENSG00000146463	230.255	-0.0158966	0.180863	-0.087893	0.929962	0.966835	ZMYM4	1	protein_coding	zinc finger MYM-type containing 4 [Source:HGNC Symbol;Acc:HGNC:13055]
ENSG00000183520	156.232	0.280851	0.212932	1.31897	0.187179	0.405632	UTP11	1	protein_coding	UTP11 small subunit processome component [Source:HGNC Symbol;Acc:HGNC:24329]
ENSG00000142686	82.8984	0.34674	0.236316	1.46727	0.142302	0.346498	C1orf216	1	protein_coding	chromosome 1 open reading frame 216 [Source:HGNC Symbol;Acc:HGNC:26800]
ENSG00000117000	281.74	-0.374376	0.213198	-1.75601	0.0790875	0.252353	RLF	1	protein_coding	RLF zinc finger [Source:HGNC Symbol;Acc:HGNC:10025]
ENSG00000134697	423.063	0.0961679	0.120259	0.799675	0.423899	0.639158	GNL2	1	protein_coding	G protein nucleolar 2 [Source:HGNC Symbol;Acc:HGNC:29925]
ENSG00000116151	17.1423	-0.225411	0.484375	-0.465364	0.641671	NA	MORN1	1	protein_coding	MORN repeat containing 1 [Source:HGNC Symbol;Acc:HGNC:25852]
ENSG00000006555	86.4744	0.298111	0.259542	1.1486	0.250719	0.478309	TTC22	1	protein_coding	tetratricopeptide repeat domain 22 [Source:HGNC Symbol;Acc:HGNC:26067]
ENSG00000214114	54.5099	0.323875	0.345638	0.937034	0.348741	NA	MYCBP	1	protein_coding	MYC binding protein [Source:HGNC Symbol;Acc:HGNC:7554]
ENSG00000117016	35.5582	0.105819	0.343483	0.308078	0.758023	NA	RIMS3	1	protein_coding	regulating synaptic membrane exocytosis 3 [Source:HGNC Symbol;Acc:HGNC:21292]
ENSG00000121310	1868.56	-0.237315	0.0802837	-2.95596	0.003117	0.0372133	ECHDC2	1	protein_coding	enoyl-CoA hydratase domain containing 2 [Source:HGNC Symbol;Acc:HGNC:23408]
ENSG00000169213	1481.56	-0.00134947	0.181374	-0.00744025	0.994064	0.996823	RAB3B	1	protein_coding	RAB3B, member RAS oncogene family [Source:HGNC Symbol;Acc:HGNC:9778]
ENSG00000163866	426.064	0.379018	0.160829	2.35665	0.0184407	0.116046	SMIM12	1	protein_coding	small integral membrane protein 12 [Source:HGNC Symbol;Acc:HGNC:25154]
ENSG00000143001	7.54076	1.36791	0.813453	1.68161	0.0926444	NA	TMEM61	1	protein_coding	transmembrane protein 61 [Source:HGNC Symbol;Acc:HGNC:27296]
ENSG00000117419	180.361	0.130609	0.198023	0.659567	0.509532	0.705661	ERI3	1	protein_coding	ERI1 exoribonuclease family member 3 [Source:HGNC Symbol;Acc:HGNC:17276]
ENSG00000162384	148.723	0.532526	0.229725	2.3181	0.0204441	0.123017	CZIB	1	protein_coding	CXXC motif containing zinc binding protein [Source:HGNC Symbol;Acc:HGNC:26059]
ENSG00000117859	1456.3	0.164341	0.093418	1.7592	0.0785439	0.251763	OSBPL9	1	protein_coding	oxysterol binding protein like 9 [Source:HGNC Symbol;Acc:HGNC:16386]
ENSG00000253313	41.3708	-0.210833	0.325357	-0.648005	0.516981	NA	C1orf210	1	protein_coding	chromosome 1 open reading frame 210 [Source:HGNC Symbol;Acc:HGNC:28755]
ENSG00000162396	22.588	-0.0393114	0.416795	-0.0943184	0.924856	NA	PARS2	1	protein_coding	prolyl-tRNA synthetase 2, mitochondrial [Source:HGNC Symbol;Acc:HGNC:30563]
ENSG00000203995	25.3692	0.237681	0.398341	0.596678	0.550722	NA	ZYG11A	1	protein_coding	zyg-11 family member A, cell cycle regulator [Source:HGNC Symbol;Acc:HGNC:32058]
ENSG00000162378	594.244	-0.21671	0.143185	-1.5135	0.130153	0.330257	ZYG11B	1	protein_coding	zyg-11 family member B, cell cycle regulator [Source:HGNC Symbol;Acc:HGNC:25820]
ENSG00000117862	62.3269	0.25779	0.291708	0.883726	0.376844	0.598171	TXNDC12	1	protein_coding	thioredoxin domain containing 12 [Source:HGNC Symbol;Acc:HGNC:24626]
ENSG00000183431	331.536	0.334126	0.170878	1.95534	0.0505424	0.201139	SF3A3	1	protein_coding	splicing factor 3a subunit 3 [Source:HGNC Symbol;Acc:HGNC:10767]
ENSG00000243725	13.055	0.439322	0.571302	0.768984	0.441903	NA	TTC4	1	protein_coding	tetratricopeptide repeat domain 4 [Source:HGNC Symbol;Acc:HGNC:12394]
ENSG00000162407	790.857	-0.345009	0.105095	-3.28282	0.00102775	0.0171655	PLPP3	1	protein_coding	phospholipid phosphatase 3 [Source:HGNC Symbol;Acc:HGNC:9229]
ENSG00000163877	226.038	-0.190023	0.173557	-1.09487	0.273573	0.50149	SNIP1	1	protein_coding	Smad nuclear interacting protein 1 [Source:HGNC Symbol;Acc:HGNC:30587]
ENSG00000278967	44.1689	-0.854237	0.336023	-2.5422	0.0110157	NA		1	TEC	novel transcript
ENSG00000157184	923.128	0.167118	0.0970575	1.72185	0.0850975	0.262505	CPT2	1	protein_coding	carnitine palmitoyltransferase 2 [Source:HGNC Symbol;Acc:HGNC:2330]
ENSG00000198815	285.024	-0.393992	0.197665	-1.99323	0.046236	0.191623	FOXJ3	1	protein_coding	forkhead box J3 [Source:HGNC Symbol;Acc:HGNC:29178]
ENSG00000134744	305.557	-0.122836	0.148712	-0.825998	0.408805	0.625783	TUT4	1	protein_coding	terminal uridylyl transferase 4 [Source:HGNC Symbol;Acc:HGNC:28981]
ENSG00000162385	151.249	0.480304	0.370997	1.29463	0.195447	0.415156	MAGOH	1	protein_coding	mago homolog, exon junction complex subunit [Source:HGNC Symbol;Acc:HGNC:6815]
ENSG00000162600	112.611	0.21603	0.207102	1.04311	0.296897	0.525291	OMA1	1	protein_coding	OMA1 zinc metallopeptidase [Source:HGNC Symbol;Acc:HGNC:29661]
ENSG00000116704	1295.63	-0.248212	0.105608	-2.35032	0.0187574	0.116715	SLC35D1	1	protein_coding	solute carrier family 35 member D1 [Source:HGNC Symbol;Acc:HGNC:20800]
ENSG00000157193	15.7855	0.605309	0.587392	1.0305	0.302774	NA	LRP8	1	protein_coding	LDL receptor related protein 8 [Source:HGNC Symbol;Acc:HGNC:6700]
ENSG00000116205	30.1309	0.631289	0.374239	1.68686	0.0916301	NA	TCEANC2	1	protein_coding	transcription elongation factor A N-terminal and central domain containing 2 [Source:HGNC Symbol;Acc:HGNC:26494]
ENSG00000198841	34.3677	-0.2543	0.33162	-0.766844	0.443174	NA	KTI12	1	protein_coding	KTI12 chromatin associated homolog [Source:HGNC Symbol;Acc:HGNC:25160]
ENSG00000116212	257.968	0.0771095	0.148232	0.520195	0.602928	0.773403	LRRC42	1	protein_coding	leucine rich repeat containing 42 [Source:HGNC Symbol;Acc:HGNC:28792]
ENSG00000162607	171.19	0.181772	0.167667	1.08412	0.27831	0.505989	USP1	1	protein_coding	ubiquitin specific peptidase 1 [Source:HGNC Symbol;Acc:HGNC:12607]
ENSG00000137960	136.253	0.147808	0.185958	0.794848	0.426702	0.641006	GIPC2	1	protein_coding	GIPC PDZ domain containing family member 2 [Source:HGNC Symbol;Acc:HGNC:18177]
ENSG00000132855	1736.73	-0.446627	0.137436	-3.24971	0.00115525	0.0185334	ANGPTL3	1	protein_coding	angiopoietin like 3 [Source:HGNC Symbol;Acc:HGNC:491]
ENSG00000116675	39.8982	0.174959	0.324871	0.538551	0.590197	NA	DNAJC6	1	protein_coding	DnaJ heat shock protein family (Hsp40) member C6 [Source:HGNC Symbol;Acc:HGNC:15469]
ENSG00000162433	1706.77	-0.174923	0.100421	-1.7419	0.0815253	0.256229	AK4	1	protein_coding	adenylate kinase 4 [Source:HGNC Symbol;Acc:HGNC:363]
ENSG00000213625	976.792	0.0751012	0.105016	0.715139	0.474523	0.678275	LEPROT	1	protein_coding	leptin receptor overlapping transcript [Source:HGNC Symbol;Acc:HGNC:29477]
ENSG00000158966	56.8833	-0.0471109	0.271243	-0.173685	0.862113	0.93206	CACHD1	1	protein_coding	cache domain containing 1 [Source:HGNC Symbol;Acc:HGNC:29314]
ENSG00000203965	12.9411	0.393855	0.592598	0.664625	0.50629	NA	EFCAB7	1	protein_coding	EF-hand calcium binding domain 7 [Source:HGNC Symbol;Acc:HGNC:29379]
ENSG00000125703	48.9845	0.00137281	0.323092	0.00424897	0.99661	NA	ATG4C	1	protein_coding	autophagy related 4C cysteine peptidase [Source:HGNC Symbol;Acc:HGNC:16040]
ENSG00000188786	109.486	-0.450259	0.332401	-1.35457	0.175556	0.390774	MTF1	1	protein_coding	metal regulatory transcription factor 1 [Source:HGNC Symbol;Acc:HGNC:7428]
ENSG00000137941	125.063	0.235916	0.19425	1.2145	0.224558	0.447282	TTLL7	1	protein_coding	tubulin tyrosine ligase like 7 [Source:HGNC Symbol;Acc:HGNC:26242]
ENSG00000066135	298.483	-0.17171	0.156269	-1.09881	0.271851	0.499085	KDM4A	1	protein_coding	lysine demethylase 4A [Source:HGNC Symbol;Acc:HGNC:22978]
ENSG00000117174	67.4689	0.273462	0.278694	0.981228	0.32648	0.553055	ZNHIT6	1	protein_coding	zinc finger HIT-type containing 6 [Source:HGNC Symbol;Acc:HGNC:26089]
ENSG00000122420	42.6457	-0.859029	0.394082	-2.17982	0.0292706	NA	PTGFR	1	protein_coding	prostaglandin F receptor [Source:HGNC Symbol;Acc:HGNC:9600]
ENSG00000143013	131.041	0.135971	0.206367	0.658877	0.509975	0.705919	LMO4	1	protein_coding	LIM domain only 4 [Source:HGNC Symbol;Acc:HGNC:6644]
ENSG00000134748	66.077	0.0792845	0.26819	0.295628	0.767514	0.878987	PRPF38A	1	protein_coding	pre-mRNA processing factor 38A [Source:HGNC Symbol;Acc:HGNC:25930]
ENSG00000142892	215.261	0.310986	0.150335	2.06862	0.0385816	0.174491	PIGK	1	protein_coding	phosphatidylinositol glycan anchor biosynthesis class K [Source:HGNC Symbol;Acc:HGNC:8965]
ENSG00000116641	412.72	-0.0440934	0.149916	-0.29412	0.768666	0.87983	DOCK7	1	protein_coding	dedicator of cytokinesis 7 [Source:HGNC Symbol;Acc:HGNC:19190]
ENSG00000117480	368.943	-0.171035	0.123754	-1.38206	0.166953	0.378914	FAAH	1	protein_coding	fatty acid amide hydrolase [Source:HGNC Symbol;Acc:HGNC:3553]
ENSG00000137944	216.139	0.240163	0.183863	1.30621	0.191481	0.411118	KYAT3	1	protein_coding	kynurenine aminotransferase 3 [Source:HGNC Symbol;Acc:HGNC:33238]
ENSG00000067334	705.768	0.139711	0.144004	0.970189	0.331953	0.558287	DNTTIP2	1	protein_coding	deoxynucleotidyltransferase terminal interacting protein 2 [Source:HGNC Symbol;Acc:HGNC:24013]
ENSG00000142949	2455.51	-0.299863	0.113434	-2.64351	0.00820508	0.0706999	PTPRF	1	protein_coding	protein tyrosine phosphatase receptor type F [Source:HGNC Symbol;Acc:HGNC:9670]
ENSG00000116133	8557.83	-0.49164	0.0620683	-7.92095	2.35696e-15	1.64213e-12	DHCR24	1	protein_coding	24-dehydrocholesterol reductase [Source:HGNC Symbol;Acc:HGNC:2859]
ENSG00000116157	49.7511	0.402706	0.381938	1.05437	0.291711	NA	GPX7	1	protein_coding	glutathione peroxidase 7 [Source:HGNC Symbol;Acc:HGNC:4559]
ENSG00000143036	155.201	-0.130903	0.201437	-0.649845	0.515792	0.709997	SLC44A3	1	protein_coding	solute carrier family 44 member 3 [Source:HGNC Symbol;Acc:HGNC:28689]
ENSG00000065243	440.039	-0.142259	0.124001	-1.14724	0.251282	0.478853	PKN2	1	protein_coding	protein kinase N2 [Source:HGNC Symbol;Acc:HGNC:9406]
ENSG00000117528	1178.13	-0.111249	0.0935705	-1.18893	0.234468	0.458592	ABCD3	1	protein_coding	ATP binding cassette subfamily D member 3 [Source:HGNC Symbol;Acc:HGNC:67]
ENSG00000172339	115.728	0.177735	0.213094	0.834069	0.404242	0.622117	ALG14	1	protein_coding	ALG14 UDP-N-acetylglucosaminyltransferase subunit [Source:HGNC Symbol;Acc:HGNC:28287]
ENSG00000036549	273.075	-0.0752988	0.137666	-0.546967	0.584401	0.760845	ZZZ3	1	protein_coding	zinc finger ZZ-type containing 3 [Source:HGNC Symbol;Acc:HGNC:24523]
ENSG00000287724	8.16216	-1.42472	0.855641	-1.66509	0.0958943	NA		1	lncRNA	novel transcript, antisense to DHCR24
ENSG00000058799	273.968	0.469694	0.168746	2.78344	0.00537859	0.0535881	YIPF1	1	protein_coding	Yip1 domain family member 1 [Source:HGNC Symbol;Acc:HGNC:25231]
ENSG00000179178	11.2759	0.359227	0.581809	0.617431	0.53695	NA	TMEM125	1	protein_coding	transmembrane protein 125 [Source:HGNC Symbol;Acc:HGNC:28275]
ENSG00000127124	18.7457	-0.250551	0.593322	-0.422286	0.672816	NA	HIVEP3	1	protein_coding	HIVEP zinc finger 3 [Source:HGNC Symbol;Acc:HGNC:13561]
ENSG00000266993	28.8989	-0.534822	0.40752	-1.31238	0.189391	NA		1	lncRNA	novel transcript, antisense to NRD1
ENSG00000162604	131.705	0.239571	0.203355	1.1781	0.238758	0.463453	TM2D1	1	protein_coding	TM2 domain containing 1 [Source:HGNC Symbol;Acc:HGNC:24142]
ENSG00000116171	5093.39	-0.167907	0.138843	-1.20933	0.226538	0.449664	SCP2	1	protein_coding	sterol carrier protein 2 [Source:HGNC Symbol;Acc:HGNC:10606]
ENSG00000137936	190.003	0.0389906	0.175776	0.22182	0.824454	0.913171	BCAR3	1	protein_coding	BCAR3 adaptor protein, NSP family member [Source:HGNC Symbol;Acc:HGNC:973]
ENSG00000178028	242.521	-0.0820042	0.143452	-0.571648	0.567561	0.750235	DMAP1	1	protein_coding	DNA methyltransferase 1 associated protein 1 [Source:HGNC Symbol;Acc:HGNC:18291]
ENSG00000168710	1326.7	-0.0621871	0.087192	-0.71322	0.47571	0.679267	AHCYL1	1	protein_coding	adenosylhomocysteinase like 1 [Source:HGNC Symbol;Acc:HGNC:344]
ENSG00000117519	1387.6	0.231128	0.126983	1.82015	0.0687363	0.235393	CNN3	1	protein_coding	calponin 3 [Source:HGNC Symbol;Acc:HGNC:2157]
ENSG00000228502	13.5436	0.874804	0.574881	1.52172	0.12808	NA	EEF1A1P11	1	processed_pseudogene	eukaryotic translation elongation factor 1 alpha 1 pseudogene 11 [Source:HGNC Symbol;Acc:HGNC:3206]
ENSG00000188641	226.715	-0.199313	0.186454	-1.06897	0.285084	0.51352	DPYD	1	protein_coding	dihydropyrimidine dehydrogenase [Source:HGNC Symbol;Acc:HGNC:3012]
ENSG00000152078	959.52	-0.239545	0.105338	-2.27407	0.0229617	0.131901	TLCD4	1	protein_coding	TLC domain containing 4 [Source:HGNC Symbol;Acc:HGNC:26477]
ENSG00000171492	289.543	-0.0271484	0.135344	-0.200588	0.841021	0.920873	LRRC8D	1	protein_coding	leucine rich repeat containing 8 VRAC subunit D [Source:HGNC Symbol;Acc:HGNC:16992]
ENSG00000170989	85.0083	-0.785967	0.243237	-3.23128	0.00123237	0.0196011	S1PR1	1	protein_coding	sphingosine-1-phosphate receptor 1 [Source:HGNC Symbol;Acc:HGNC:3165]
ENSG00000258634	28.4485	-0.210209	0.442274	-0.475291	0.63458	NA		1	lncRNA	novel transcript, antisense to ALX3
ENSG00000137962	601.078	-0.541937	0.199381	-2.71809	0.00656591	0.061286	ARHGAP29	1	protein_coding	Rho GTPase activating protein 29 [Source:HGNC Symbol;Acc:HGNC:30207]
ENSG00000079739	1553.96	-0.0171473	0.114984	-0.149128	0.881453	0.941903	PGM1	1	protein_coding	phosphoglucomutase 1 [Source:HGNC Symbol;Acc:HGNC:8905]
ENSG00000162377	295.244	0.16078	0.171234	0.938946	0.347758	0.572579	COA7	1	protein_coding	cytochrome c oxidase assembly factor 7 [Source:HGNC Symbol;Acc:HGNC:25716]
ENSG00000284652	55.8792	-0.185587	0.288327	-0.643669	0.51979	0.712984		1	lncRNA	novel transcript
ENSG00000023909	1250.88	0.0563703	0.092295	0.610762	0.541357	0.731501	GCLM	1	protein_coding	glutamate-cysteine ligase modifier subunit [Source:HGNC Symbol;Acc:HGNC:4312]
ENSG00000069702	189.465	-0.708698	0.172711	-4.10338	4.0715e-05	0.00147634	TGFBR3	1	protein_coding	transforming growth factor beta receptor 3 [Source:HGNC Symbol;Acc:HGNC:11774]
ENSG00000198198	232.361	-0.674049	0.227281	-2.96571	0.00301982	0.0364998	SZT2	1	protein_coding	SZT2 subunit of KICSTOR complex [Source:HGNC Symbol;Acc:HGNC:29040]
ENSG00000116793	146.429	-0.0849382	0.209768	-0.404916	0.685539	0.826954	PHTF1	1	protein_coding	putative homeodomain transcription factor 1 [Source:HGNC Symbol;Acc:HGNC:8939]
ENSG00000183298	9.40474	-0.0442674	0.637413	-0.0694485	0.944633	NA	RPSAP19	1	processed_pseudogene	ribosomal protein SA pseudogene 19 [Source:HGNC Symbol;Acc:HGNC:36508]
ENSG00000117525	12.0521	0.129531	0.636774	0.203418	0.838809	NA	F3	1	protein_coding	coagulation factor III, tissue factor [Source:HGNC Symbol;Acc:HGNC:3541]
ENSG00000162692	4.97693	2.04445	1.30107	1.57135	0.116101	NA	VCAM1	1	protein_coding	vascular cell adhesion molecule 1 [Source:HGNC Symbol;Acc:HGNC:12663]
ENSG00000228057	14.0102	0.473465	0.525438	0.901087	0.367542	NA	SEC63P1	1	processed_pseudogene	SEC63 homolog, protein translocation regulator pseudogene 1 [Source:HGNC Symbol;Acc:HGNC:41953]
ENSG00000181656	51.2269	-0.757175	0.294998	-2.56671	0.0102667	NA	GPR88	1	protein_coding	G protein-coupled receptor 88 [Source:HGNC Symbol;Acc:HGNC:4539]
ENSG00000122481	31.0748	0.171996	0.409769	0.41974	0.674675	NA	RWDD3	1	protein_coding	RWD domain containing 3 [Source:HGNC Symbol;Acc:HGNC:21393]
ENSG00000198162	703.274	-0.198877	0.122713	-1.62066	0.105091	0.292646	MAN1A2	1	protein_coding	mannosidase alpha class 1A member 2 [Source:HGNC Symbol;Acc:HGNC:6822]
ENSG00000143079	39.5492	-0.38596	0.319921	-1.20642	0.227655	NA	CTTNBP2NL	1	protein_coding	CTTNBP2 N-terminal like [Source:HGNC Symbol;Acc:HGNC:25330]
ENSG00000143093	188.044	0.0763292	0.169201	0.451114	0.651907	0.80628	STRIP1	1	protein_coding	striatin interacting protein 1 [Source:HGNC Symbol;Acc:HGNC:25916]
ENSG00000085491	111.53	0.499363	0.218422	2.28623	0.0222409	0.129361	SLC25A24	1	protein_coding	solute carrier family 25 member 24 [Source:HGNC Symbol;Acc:HGNC:20662]
ENSG00000198799	52.2985	-0.273261	0.347733	-0.785836	0.431964	NA	LRIG2	1	protein_coding	leucine rich repeats and immunoglobulin like domains 2 [Source:HGNC Symbol;Acc:HGNC:20889]
ENSG00000117620	311.02	0.0324856	0.139233	0.233318	0.815515	0.907259	SLC35A3	1	protein_coding	solute carrier family 35 member A3 [Source:HGNC Symbol;Acc:HGNC:11023]
ENSG00000162688	929.349	-0.326511	0.104489	-3.12485	0.00177898	0.0252212	AGL	1	protein_coding	amylo-alpha-1, 6-glucosidase, 4-alpha-glucanotransferase [Source:HGNC Symbol;Acc:HGNC:321]
ENSG00000185946	58.9323	-0.613993	0.325804	-1.88455	0.0594911	0.218754	RNPC3	1	protein_coding	RNA binding region (RNP1, RRM) containing 3 [Source:HGNC Symbol;Acc:HGNC:18666]
ENSG00000162627	309.364	0.238826	0.168246	1.41951	0.155751	0.363967	SNX7	1	protein_coding	sorting nexin 7 [Source:HGNC Symbol;Acc:HGNC:14971]
ENSG00000162695	432.946	-0.107759	0.120183	-0.896622	0.369921	0.592578	SLC30A7	1	protein_coding	solute carrier family 30 member 7 [Source:HGNC Symbol;Acc:HGNC:19306]
ENSG00000265808	422.501	0.0673674	0.113035	0.595988	0.551183	0.738901	SEC22B	1	protein_coding	SEC22 homolog B, vesicle trafficking protein [Source:HGNC Symbol;Acc:HGNC:10700]
ENSG00000134247	341.427	-0.0898805	0.142815	-0.629348	0.529121	0.721289	PTGFRN	1	protein_coding	prostaglandin F2 receptor inhibitor [Source:HGNC Symbol;Acc:HGNC:9601]
ENSG00000116752	300.978	0.267269	0.234532	1.13958	0.254459	0.48241	BCAS2	1	protein_coding	BCAS2 pre-mRNA processing factor [Source:HGNC Symbol;Acc:HGNC:975]
ENSG00000162664	290.739	0.00273158	0.160272	0.0170433	0.986402	0.993137	ZNF326	1	protein_coding	zinc finger protein 326 [Source:HGNC Symbol;Acc:HGNC:14104]
ENSG00000173218	139.508	0.0035067	0.184451	0.0190115	0.984832	0.993	VANGL1	1	protein_coding	VANGL planar cell polarity protein 1 [Source:HGNC Symbol;Acc:HGNC:15512]
ENSG00000183508	53.798	-0.271458	0.305958	-0.887239	0.37495	NA	TENT5C	1	protein_coding	terminal nucleotidyltransferase 5C [Source:HGNC Symbol;Acc:HGNC:24712]
ENSG00000143398	196.791	-0.253374	0.165697	-1.52914	0.126229	0.323642	PIP5K1A	1	protein_coding	phosphatidylinositol-4-phosphate 5-kinase type 1 alpha [Source:HGNC Symbol;Acc:HGNC:8994]
ENSG00000196505	147.65	0.157102	0.287916	0.545653	0.585305	0.76131	GDAP2	1	protein_coding	ganglioside induced differentiation associated protein 2 [Source:HGNC Symbol;Acc:HGNC:18010]
ENSG00000065183	395.597	-0.248074	0.138583	-1.79007	0.0734424	0.243265	WDR3	1	protein_coding	WD repeat domain 3 [Source:HGNC Symbol;Acc:HGNC:12755]
ENSG00000163393	37.1498	0.243556	0.371984	0.654747	0.512631	NA	SLC22A15	1	protein_coding	solute carrier family 22 member 15 [Source:HGNC Symbol;Acc:HGNC:20301]
ENSG00000163156	79.1055	0.462285	0.267572	1.7277	0.0840414	0.260815	SCNM1	1	protein_coding	sodium channel modifier 1 [Source:HGNC Symbol;Acc:HGNC:23136]
ENSG00000197323	435.998	-0.457328	0.1333	-3.43081	0.000601787	0.0116465	TRIM33	1	protein_coding	tripartite motif containing 33 [Source:HGNC Symbol;Acc:HGNC:16290]
ENSG00000079335	19.5509	-0.276699	0.442575	-0.625203	0.531838	NA	CDC14A	1	protein_coding	cell division cycle 14A [Source:HGNC Symbol;Acc:HGNC:1718]
ENSG00000143119	50.3636	0.122945	0.397362	0.309404	0.757014	NA	CD53	1	protein_coding	CD53 molecule [Source:HGNC Symbol;Acc:HGNC:1686]
ENSG00000171943	45.7483	-0.376897	0.332831	-1.1324	0.257467	NA	SRGAP2C	1	protein_coding	SLIT-ROBO Rho GTPase activating protein 2C [Source:HGNC Symbol;Acc:HGNC:30584]
ENSG00000116830	64.9137	0.134272	0.262491	0.51153	0.60898	0.777698	TTF2	1	protein_coding	transcription termination factor 2 [Source:HGNC Symbol;Acc:HGNC:12398]
ENSG00000081026	187.887	-0.187111	0.247321	-0.756551	0.449319	0.658749	MAGI3	1	protein_coding	membrane associated guanylate kinase, WW and PDZ domain containing 3 [Source:HGNC Symbol;Acc:HGNC:29647]
ENSG00000143458	45.0988	0.563067	0.376709	1.4947	0.134993	NA	GABPB2	1	protein_coding	GA binding protein transcription factor subunit beta 2 [Source:HGNC Symbol;Acc:HGNC:28441]
ENSG00000228826	11.7422	0.554104	0.625506	0.885849	0.375699	NA		1	lncRNA	novel transcript
ENSG00000163155	20.7197	-0.462583	0.45751	-1.01109	0.311975	NA	LYSMD1	1	protein_coding	LysM domain containing 1 [Source:HGNC Symbol;Acc:HGNC:32070]
ENSG00000241975	9.47835	0.494392	0.799678	0.61824	0.536417	NA	ELOCP19	1	processed_pseudogene	elongin C pseudogene 19 [Source:HGNC Symbol;Acc:HGNC:38155]
ENSG00000175984	229.97	-0.293271	0.166307	-1.76344	0.0778269	0.250618	DENND2C	1	protein_coding	DENN domain containing 2C [Source:HGNC Symbol;Acc:HGNC:24748]
ENSG00000117262	21.7324	-0.430215	0.430665	-0.998955	0.317816	NA	GPR89A	1	protein_coding	G protein-coupled receptor 89A [Source:HGNC Symbol;Acc:HGNC:31984]
ENSG00000137947	202.962	0.106466	0.16979	0.627047	0.530629	0.722668	GTF2B	1	protein_coding	general transcription factor IIB [Source:HGNC Symbol;Acc:HGNC:4648]
ENSG00000184371	126.442	-0.269045	0.187725	-1.43318	0.151805	0.359357	CSF1	1	protein_coding	colony stimulating factor 1 [Source:HGNC Symbol;Acc:HGNC:2432]
ENSG00000162729	971.342	-0.0570402	0.104129	-0.547784	0.58384	0.760424	IGSF8	1	protein_coding	immunoglobulin superfamily member 8 [Source:HGNC Symbol;Acc:HGNC:17813]
ENSG00000143158	1692.7	0.346615	0.17228	2.01193	0.0442278	0.188219	MPC2	1	protein_coding	mitochondrial pyruvate carrier 2 [Source:HGNC Symbol;Acc:HGNC:24515]
ENSG00000000460	22.2013	-0.151179	0.44219	-0.341887	0.732436	NA	C1orf112	1	protein_coding	chromosome 1 open reading frame 112 [Source:HGNC Symbol;Acc:HGNC:25565]
ENSG00000188859	11.1216	-0.769169	0.794168	-0.968521	0.332784	NA	FAM78B	1	protein_coding	family with sequence similarity 78 member B [Source:HGNC Symbol;Acc:HGNC:13495]
ENSG00000135862	1297.97	-0.232591	0.0969262	-2.39967	0.0164097	0.107816	LAMC1	1	protein_coding	laminin subunit gamma 1 [Source:HGNC Symbol;Acc:HGNC:6492]
ENSG00000143198	716.071	0.324745	0.194089	1.67317	0.0942935	0.27728	MGST3	1	protein_coding	microsomal glutathione S-transferase 3 [Source:HGNC Symbol;Acc:HGNC:7064]
ENSG00000143621	679.473	0.267579	0.167657	1.59599	0.110491	0.300965	ILF2	1	protein_coding	interleukin enhancer binding factor 2 [Source:HGNC Symbol;Acc:HGNC:6037]
ENSG00000143155	316.658	0.458923	0.19723	2.32684	0.0199737	0.12131	TIPRL	1	protein_coding	TOR signaling pathway regulator [Source:HGNC Symbol;Acc:HGNC:30231]
ENSG00000143156	45.3536	0.482929	0.30266	1.59562	0.110575	NA	NME7	1	protein_coding	NME/NM23 family member 7 [Source:HGNC Symbol;Acc:HGNC:20461]
ENSG00000213064	563.587	-0.345067	0.304793	-1.13214	0.257577	0.484255	SFT2D2	1	protein_coding	SFT2 domain containing 2 [Source:HGNC Symbol;Acc:HGNC:25140]
ENSG00000143179	187.178	-0.29072	0.164844	-1.76361	0.0777976	0.250618	UCK2	1	protein_coding	uridine-cytidine kinase 2 [Source:HGNC Symbol;Acc:HGNC:12562]
ENSG00000143315	114.392	-0.131783	0.215894	-0.610406	0.541593	0.731501	PIGM	1	protein_coding	phosphatidylinositol glycan anchor biosynthesis class M [Source:HGNC Symbol;Acc:HGNC:18858]
ENSG00000143190	204.867	-0.455205	0.219915	-2.06991	0.0384606	0.174447	POU2F1	1	protein_coding	POU class 2 homeobox 1 [Source:HGNC Symbol;Acc:HGNC:9212]
ENSG00000075945	229.385	0.314024	0.202301	1.55226	0.120599	0.314333	KIFAP3	1	protein_coding	kinesin associated protein 3 [Source:HGNC Symbol;Acc:HGNC:17060]
ENSG00000092607	776.171	0.0580256	0.140507	0.412972	0.679627	0.824	TBX15	1	protein_coding	T-box transcription factor 15 [Source:HGNC Symbol;Acc:HGNC:11594]
ENSG00000227741	6.81767	-0.89258	0.769611	-1.15978	0.246138	NA		1	lncRNA	novel transcript
ENSG00000047410	908.423	0.0811106	0.100431	0.807622	0.419308	0.63528	TPR	1	protein_coding	translocated promoter region, nuclear basket protein [Source:HGNC Symbol;Acc:HGNC:12017]
ENSG00000171806	26.8069	0.692922	0.410289	1.68886	0.0912461	NA	METTL18	1	protein_coding	methyltransferase like 18 [Source:HGNC Symbol;Acc:HGNC:28793]
ENSG00000254154	158.745	-0.896221	0.26559	-3.37445	0.000739624	0.0135099	CRYZL2P-SEC16B	1	lncRNA	CRYZL2P-SEC16B readthrough [Source:HGNC Symbol;Acc:HGNC:53757]
ENSG00000162694	78.3819	0.0836971	0.22212	0.37681	0.706315	0.840067	EXTL2	1	protein_coding	exostosin like glycosyltransferase 2 [Source:HGNC Symbol;Acc:HGNC:3516]
ENSG00000118197	120.783	0.140679	0.219792	0.640056	0.522136	0.714795	DDX59	1	protein_coding	DEAD-box helicase 59 [Source:HGNC Symbol;Acc:HGNC:25360]
ENSG00000135842	65.6899	0.725444	0.319602	2.26984	0.0232176	0.132956	NIBAN1	1	protein_coding	niban apoptosis regulator 1 [Source:HGNC Symbol;Acc:HGNC:16784]
ENSG00000058085	415.12	0.606117	0.172144	3.52099	0.000429937	0.00903066	LAMC2	1	protein_coding	laminin subunit gamma 2 [Source:HGNC Symbol;Acc:HGNC:6493]
ENSG00000116815	143.533	0.442843	0.214203	2.0674	0.0386967	0.174835	CD58	1	protein_coding	CD58 molecule [Source:HGNC Symbol;Acc:HGNC:1688]
ENSG00000233057	7.82916	0.218926	0.721642	0.303372	0.761607	NA	EEF1A1P14	1	processed_pseudogene	eukaryotic translation elongation factor 1 alpha 1 pseudogene 14 [Source:HGNC Symbol;Acc:HGNC:3197]
ENSG00000174514	6.53137	-0.977994	0.939904	-1.04053	0.298096	NA	MFSD4A	1	protein_coding	major facilitator superfamily domain containing 4A [Source:HGNC Symbol;Acc:HGNC:25433]
ENSG00000143178	12.0827	-0.449443	0.598516	-0.75093	0.452695	NA	TBX19	1	protein_coding	T-box transcription factor 19 [Source:HGNC Symbol;Acc:HGNC:11596]
ENSG00000116833	271.729	-0.192703	0.197728	-0.974582	0.329768	0.556401	NR5A2	1	protein_coding	nuclear receptor subfamily 5 group A member 2 [Source:HGNC Symbol;Acc:HGNC:7984]
ENSG00000000457	85.858	0.225363	0.219085	1.02865	0.303642	0.53186	SCYL3	1	protein_coding	SCY1 like pseudokinase 3 [Source:HGNC Symbol;Acc:HGNC:19285]
ENSG00000143507	474.864	-0.483831	0.113535	-4.2615	2.03058e-05	0.000876623	DUSP10	1	protein_coding	dual specificity phosphatase 10 [Source:HGNC Symbol;Acc:HGNC:3065]
ENSG00000059588	219.806	-0.195443	0.172352	-1.13397	0.256805	0.483645	TARBP1	1	protein_coding	TAR (HIV-1) RNA binding protein 1 [Source:HGNC Symbol;Acc:HGNC:11568]
ENSG00000143653	1964.75	0.346146	0.144367	2.39768	0.0164992	0.107864	SCCPDH	1	protein_coding	saccharopine dehydrogenase (putative) [Source:HGNC Symbol;Acc:HGNC:24275]
ENSG00000158711	350.01	-0.532764	0.222445	-2.39504	0.0166185	0.108281	ELK4	1	protein_coding	ETS transcription factor ELK4 [Source:HGNC Symbol;Acc:HGNC:3326]
ENSG00000234975	34.8493	0.50439	0.386502	1.30501	0.191889	NA	FTH1P2	1	processed_pseudogene	ferritin heavy chain 1 pseudogene 2 [Source:HGNC Symbol;Acc:HGNC:3989]
ENSG00000162851	221.272	0.0661294	0.185006	0.357446	0.720758	0.849272	TFB2M	1	protein_coding	transcription factor B2, mitochondrial [Source:HGNC Symbol;Acc:HGNC:18559]
ENSG00000143353	197.264	0.218149	0.191138	1.14131	0.25374	0.481794	LYPLAL1	1	protein_coding	lysophospholipase like 1 [Source:HGNC Symbol;Acc:HGNC:20440]
ENSG00000197965	772.679	-0.04156	0.108443	-0.383241	0.701541	0.83729	MPZL1	1	protein_coding	myelin protein zero like 1 [Source:HGNC Symbol;Acc:HGNC:7226]
ENSG00000143493	166.354	0.313284	0.163286	1.91862	0.0550324	0.210257	INTS7	1	protein_coding	integrator complex subunit 7 [Source:HGNC Symbol;Acc:HGNC:24484]
ENSG00000179397	14.3192	-0.691697	0.647834	-1.06771	0.285652	NA	CATSPERE	1	protein_coding	catsper channel auxiliary subunit epsilon [Source:HGNC Symbol;Acc:HGNC:28491]
ENSG00000117592	1590.89	0.231666	0.139007	1.66657	0.0955991	0.278933	PRDX6	1	protein_coding	peroxiredoxin 6 [Source:HGNC Symbol;Acc:HGNC:16753]
ENSG00000143199	9.20228	0.0694815	0.619644	0.112131	0.910719	NA	ADCY10	1	protein_coding	adenylate cyclase 10 [Source:HGNC Symbol;Acc:HGNC:21285]
ENSG00000092978	63.8206	-0.0457726	0.272489	-0.16798	0.866599	0.934411	GPATCH2	1	protein_coding	G-patch domain containing 2 [Source:HGNC Symbol;Acc:HGNC:25499]
ENSG00000143499	713.012	0.135474	0.136113	0.995308	0.319586	0.546597	SMYD2	1	protein_coding	SET and MYND domain containing 2 [Source:HGNC Symbol;Acc:HGNC:20982]
ENSG00000188404	8.72374	0.73305	0.713645	1.02719	0.30433	NA	SELL	1	protein_coding	selectin L [Source:HGNC Symbol;Acc:HGNC:10720]
ENSG00000203697	152.618	0.712601	0.177494	4.01479	5.94997e-05	0.00196732	CAPN8	1	protein_coding	calpain 8 [Source:HGNC Symbol;Acc:HGNC:1485]
ENSG00000116574	2275.75	0.0612133	0.103162	0.593368	0.552935	0.740333	RHOU	1	protein_coding	ras homolog family member U [Source:HGNC Symbol;Acc:HGNC:17794]
ENSG00000121481	56.7487	-0.0679363	0.258808	-0.262497	0.792939	0.895316	RNF2	1	protein_coding	ring finger protein 2 [Source:HGNC Symbol;Acc:HGNC:10061]
ENSG00000143248	12.1727	-0.165682	0.591117	-0.280286	0.779258	NA	RGS5	1	protein_coding	regulator of G protein signaling 5 [Source:HGNC Symbol;Acc:HGNC:10001]
ENSG00000116679	277.285	0.357542	0.147052	2.43141	0.0150403	0.102232	IVNS1ABP	1	protein_coding	influenza virus NS1A binding protein [Source:HGNC Symbol;Acc:HGNC:16951]
ENSG00000121486	138.303	0.30919	0.186764	1.65551	0.0978214	0.282707	TRMT1L	1	protein_coding	tRNA methyltransferase 1 like [Source:HGNC Symbol;Acc:HGNC:16782]
ENSG00000057252	264.908	0.0095858	0.158068	0.0606436	0.951643	0.97647	SOAT1	1	protein_coding	sterol O-acyltransferase 1 [Source:HGNC Symbol;Acc:HGNC:11177]
ENSG00000162852	173.943	0.0307565	0.162311	0.189491	0.849708	0.924844	CNST	1	protein_coding	consortin, connexin sorting protein [Source:HGNC Symbol;Acc:HGNC:26486]
ENSG00000143842	174.347	-0.153186	0.172108	-0.890054	0.373437	0.596019	SOX13	1	protein_coding	SRY-box transcription factor 13 [Source:HGNC Symbol;Acc:HGNC:11192]
ENSG00000116962	854.061	-0.489232	0.120065	-4.07472	4.60698e-05	0.00161063	NID1	1	protein_coding	nidogen 1 [Source:HGNC Symbol;Acc:HGNC:7821]
ENSG00000181450	31.4361	0.408014	0.382241	1.06743	0.28578	NA	ZNF678	1	protein_coding	zinc finger protein 678 [Source:HGNC Symbol;Acc:HGNC:28652]
ENSG00000120333	141.956	0.217041	0.199674	1.08698	0.277047	0.505161	MRPS14	1	protein_coding	mitochondrial ribosomal protein S14 [Source:HGNC Symbol;Acc:HGNC:14049]
ENSG00000121644	264.033	0.0622238	0.163021	0.381693	0.702689	0.837696	DESI2	1	protein_coding	desumoylating isopeptidase 2 [Source:HGNC Symbol;Acc:HGNC:24264]
ENSG00000158715	111.904	-0.165633	0.207407	-0.798592	0.424527	0.639511	SLC45A3	1	protein_coding	solute carrier family 45 member 3 [Source:HGNC Symbol;Acc:HGNC:8642]
ENSG00000143195	57.0524	-0.34602	0.305487	-1.13268	0.257347	0.483933	ILDR2	1	protein_coding	immunoglobulin like domain containing receptor 2 [Source:HGNC Symbol;Acc:HGNC:18131]
ENSG00000067533	166.747	0.0346185	0.178087	0.194391	0.84587	0.922784	RRP15	1	protein_coding	ribosomal RNA processing 15 homolog [Source:HGNC Symbol;Acc:HGNC:24255]
ENSG00000116209	2039.74	0.352965	0.171104	2.06287	0.0391253	0.176091	TMEM59	1	protein_coding	transmembrane protein 59 [Source:HGNC Symbol;Acc:HGNC:1239]
ENSG00000116161	213.772	0.302468	0.255005	1.18612	0.235573	0.45974	CACYBP	1	protein_coding	calcyclin binding protein [Source:HGNC Symbol;Acc:HGNC:30423]
ENSG00000152104	34.9797	-0.725337	0.37737	-1.92208	0.0545952	NA	PTPN14	1	protein_coding	protein tyrosine phosphatase non-receptor type 14 [Source:HGNC Symbol;Acc:HGNC:9647]
ENSG00000203724	28.7584	0.0643144	0.378313	0.170003	0.865007	NA	C1orf53	1	protein_coding	chromosome 1 open reading frame 53 [Source:HGNC Symbol;Acc:HGNC:30003]
ENSG00000260855	28.6352	0.034975	0.469541	0.0744876	0.940622	NA		1	lncRNA	novel transcript
ENSG00000168118	558.615	0.075452	0.18027	0.41855	0.675545	0.821809	RAB4A	1	protein_coding	RAB4A, member RAS oncogene family [Source:HGNC Symbol;Acc:HGNC:9781]
ENSG00000173726	952.168	0.0153907	0.0936468	0.164349	0.869457	0.936058	TOMM20	1	protein_coding	translocase of outer mitochondrial membrane 20 [Source:HGNC Symbol;Acc:HGNC:20947]
ENSG00000152382	182.366	0.305438	0.200371	1.52436	0.127419	0.325352	TADA1	1	protein_coding	transcriptional adaptor 1 [Source:HGNC Symbol;Acc:HGNC:30631]
ENSG00000227953	29.8101	0.364169	0.37458	0.972206	0.330948	NA	LINC01341	1	lncRNA	long intergenic non-protein coding RNA 1341 [Source:HGNC Symbol;Acc:HGNC:49457]
ENSG00000135829	963.256	0.0469522	0.108163	0.434087	0.664225	0.81405	DHX9	1	protein_coding	DExH-box helicase 9 [Source:HGNC Symbol;Acc:HGNC:2750]
ENSG00000134717	166.237	0.100731	0.174029	0.578819	0.562711	0.746446	BTF3L4	1	protein_coding	basic transcription factor 3 like 4 [Source:HGNC Symbol;Acc:HGNC:30547]
ENSG00000116668	32.9526	0.292542	0.349087	0.838019	0.40202	NA	SWT1	1	protein_coding	SWT1 RNA endoribonuclease homolog [Source:HGNC Symbol;Acc:HGNC:16785]
ENSG00000143756	272.842	-0.109643	0.155079	-0.707014	0.479557	0.682732	FBXO28	1	protein_coding	F-box protein 28 [Source:HGNC Symbol;Acc:HGNC:29046]
ENSG00000143207	382.996	0.116961	0.119396	0.979605	0.327281	0.553834	COP1	1	protein_coding	COP1 E3 ubiquitin ligase [Source:HGNC Symbol;Acc:HGNC:17440]
ENSG00000026751	14.9245	-0.361155	0.499597	-0.722893	0.469746	NA	SLAMF7	1	protein_coding	SLAM family member 7 [Source:HGNC Symbol;Acc:HGNC:21394]
ENSG00000116906	509.672	0.325334	0.131409	2.47573	0.0132964	0.0948744	GNPAT	1	protein_coding	glyceronephosphate O-acyltransferase [Source:HGNC Symbol;Acc:HGNC:4416]
ENSG00000092969	17.9034	0.035447	0.524408	0.0675943	0.946109	NA	TGFB2	1	protein_coding	transforming growth factor beta 2 [Source:HGNC Symbol;Acc:HGNC:11768]
ENSG00000157181	281.141	-0.0357265	0.151724	-0.23547	0.813844	0.906341	ODR4	1	protein_coding	odr-4 GPCR localization factor homolog [Source:HGNC Symbol;Acc:HGNC:24299]
ENSG00000227240	16.7125	-0.0874697	0.549087	-0.1593	0.873432	NA		1	lncRNA	novel transcript
ENSG00000076258	177.878	-0.119229	0.157921	-0.754987	0.450257	0.65943	FMO4	1	protein_coding	flavin containing dimethylaniline monoxygenase 4 [Source:HGNC Symbol;Acc:HGNC:3772]
ENSG00000117697	120.931	0.208169	0.20099	1.03572	0.300332	0.528597	NSL1	1	protein_coding	NSL1 component of MIS12 kinetochore complex [Source:HGNC Symbol;Acc:HGNC:24548]
ENSG00000143641	2028.26	-0.0993583	0.0828084	-1.19986	0.230194	0.454059	GALNT2	1	protein_coding	polypeptide N-acetylgalactosaminyltransferase 2 [Source:HGNC Symbol;Acc:HGNC:4124]
ENSG00000010932	12.4028	-0.0908574	0.60199	-0.150929	0.880032	NA	FMO1	1	protein_coding	flavin containing dimethylaniline monoxygenase 1 [Source:HGNC Symbol;Acc:HGNC:3769]
ENSG00000010072	85.8755	0.319452	0.254067	1.25735	0.208626	0.431176	SPRTN	1	protein_coding	SprT-like N-terminal domain [Source:HGNC Symbol;Acc:HGNC:25356]
ENSG00000135766	556.073	0.0761842	0.123087	0.618944	0.535953	0.727389	EGLN1	1	protein_coding	egl-9 family hypoxia inducible factor 1 [Source:HGNC Symbol;Acc:HGNC:1232]
ENSG00000116183	5.86716	0.29962	0.912351	0.328404	0.742606	NA	PAPPA2	1	protein_coding	pappalysin 2 [Source:HGNC Symbol;Acc:HGNC:14615]
ENSG00000170382	16.3082	0.227739	0.495732	0.459399	0.645948	NA	LRRN2	1	protein_coding	leucine rich repeat neuronal 2 [Source:HGNC Symbol;Acc:HGNC:16914]
ENSG00000066027	618.675	0.124535	0.107676	1.15657	0.24745	0.474469	PPP2R5A	1	protein_coding	protein phosphatase 2 regulatory subunit B'alpha [Source:HGNC Symbol;Acc:HGNC:9309]
ENSG00000094975	1050.19	-0.0830621	0.132021	-0.629157	0.529246	0.721289	SUCO	1	protein_coding	SUN domain containing ossification factor [Source:HGNC Symbol;Acc:HGNC:1240]
ENSG00000162772	2268.75	-0.794891	0.134191	-5.92356	3.15055e-09	6.53839e-07	ATF3	1	protein_coding	activating transcription factor 3 [Source:HGNC Symbol;Acc:HGNC:785]
ENSG00000135828	40.2567	0.0486285	0.33196	0.146489	0.883535	NA	RNASEL	1	protein_coding	ribonuclease L [Source:HGNC Symbol;Acc:HGNC:10050]
ENSG00000286398	24.3038	0.158251	0.398925	0.396694	0.691593	NA		1	lncRNA	novel transcript
ENSG00000076356	345.167	-0.308823	0.193584	-1.59529	0.110647	0.300965	PLXNA2	1	protein_coding	plexin A2 [Source:HGNC Symbol;Acc:HGNC:9100]
ENSG00000143845	972.945	-0.169094	0.149856	-1.12838	0.259161	0.485937	ETNK2	1	protein_coding	ethanolamine kinase 2 [Source:HGNC Symbol;Acc:HGNC:25575]
ENSG00000123684	1978.72	-0.168231	0.141573	-1.1883	0.234716	0.458818	LPGAT1	1	protein_coding	lysophosphatidylglycerol acyltransferase 1 [Source:HGNC Symbol;Acc:HGNC:28985]
ENSG00000117707	1075.81	-0.631941	0.18442	-3.42664	0.000611087	0.0117797	PROX1	1	protein_coding	prospero homeobox 1 [Source:HGNC Symbol;Acc:HGNC:9459]
ENSG00000123836	88.2005	-0.248869	0.240281	-1.03574	0.300323	0.528597	PFKFB2	1	protein_coding	6-phosphofructo-2-kinase/fructose-2,6-biphosphatase 2 [Source:HGNC Symbol;Acc:HGNC:8873]
ENSG00000117691	200.528	0.396387	0.153331	2.58518	0.00973289	0.0783936	NENF	1	protein_coding	neudesin neurotrophic factor [Source:HGNC Symbol;Acc:HGNC:30384]
ENSG00000203705	80.5315	0.131068	0.256222	0.511539	0.608974	0.777698	TATDN3	1	protein_coding	TatD DNase domain containing 3 [Source:HGNC Symbol;Acc:HGNC:27010]
ENSG00000171161	161.455	-0.445247	0.179273	-2.48363	0.0130052	0.0936871	ZNF672	1	protein_coding	zinc finger protein 672 [Source:HGNC Symbol;Acc:HGNC:26179]
ENSG00000196878	703.823	0.437967	0.122098	3.58703	0.000334468	0.00760465	LAMB3	1	protein_coding	laminin subunit beta 3 [Source:HGNC Symbol;Acc:HGNC:6490]
ENSG00000133059	165.997	-0.0281273	0.188593	-0.149143	0.881441	0.941903	DSTYK	1	protein_coding	dual serine/threonine and tyrosine protein kinase [Source:HGNC Symbol;Acc:HGNC:29043]
ENSG00000074964	809.077	-0.30587	0.13226	-2.31264	0.0207424	0.123972	ARHGEF10L	1	protein_coding	Rho guanine nucleotide exchange factor 10 like [Source:HGNC Symbol;Acc:HGNC:25540]
ENSG00000116918	200	0.222531	0.158554	1.4035	0.160468	0.370814	TSNAX	1	protein_coding	translin associated factor X [Source:HGNC Symbol;Acc:HGNC:12380]
ENSG00000198929	93.4957	-0.999315	0.315553	-3.16687	0.00154089	0.0231333	NOS1AP	1	protein_coding	nitric oxide synthase 1 adaptor protein [Source:HGNC Symbol;Acc:HGNC:16859]
ENSG00000162771	21.2416	0.0843301	0.496014	0.170016	0.864998	NA	GARIN4	1	protein_coding	golgi associated RAB2 interactor family member 4 [Source:HGNC Symbol;Acc:HGNC:26541]
ENSG00000176393	479.016	0.0106367	0.110261	0.0964686	0.923148	0.963552	RNPEP	1	protein_coding	arginyl aminopeptidase [Source:HGNC Symbol;Acc:HGNC:10078]
ENSG00000174606	116.416	-0.221895	0.239276	-0.927362	0.353739	0.577266	ANGEL2	1	protein_coding	angel homolog 2 [Source:HGNC Symbol;Acc:HGNC:30534]
ENSG00000235750	63.0022	0.27195	0.265735	1.02339	0.306124	0.534161	KIAA0040	1	protein_coding	KIAA0040 [Source:HGNC Symbol;Acc:HGNC:28950]
ENSG00000116903	238.618	-0.340616	0.141604	-2.40542	0.0161541	0.107188	EXOC8	1	protein_coding	exocyst complex component 8 [Source:HGNC Symbol;Acc:HGNC:24659]
ENSG00000198797	9.82932	0.959648	0.68978	1.39124	0.164154	NA	BRINP2	1	protein_coding	BMP/retinoic acid inducible neural specific 2 [Source:HGNC Symbol;Acc:HGNC:13746]
ENSG00000151414	273.029	0.136629	0.159254	0.857934	0.390929	0.610197	NEK7	1	protein_coding	NIMA related kinase 7 [Source:HGNC Symbol;Acc:HGNC:13386]
ENSG00000177614	54.3761	0.37196	0.271621	1.36941	0.170872	NA	PGBD5	1	protein_coding	piggyBac transposable element derived 5 [Source:HGNC Symbol;Acc:HGNC:19405]
ENSG00000136643	171.138	0.28616	0.167391	1.70953	0.087353	0.266596	RPS6KC1	1	protein_coding	ribosomal protein S6 kinase C1 [Source:HGNC Symbol;Acc:HGNC:10439]
ENSG00000233461	30.2687	0.0895358	0.367187	0.243843	0.807353	NA		1	lncRNA	novel transcript
ENSG00000069248	265.543	0.0751207	0.132741	0.565921	0.571448	0.752231	NUP133	1	protein_coding	nucleoporin 133 [Source:HGNC Symbol;Acc:HGNC:18016]
ENSG00000090104	26.5166	-0.327837	0.452078	-0.725178	0.468343	NA	RGS1	1	protein_coding	regulator of G protein signaling 1 [Source:HGNC Symbol;Acc:HGNC:9991]
ENSG00000185220	12.6237	0.18492	0.61722	0.299601	0.764481	NA	PGBD2	1	protein_coding	piggyBac transposable element derived 2 [Source:HGNC Symbol;Acc:HGNC:19399]
ENSG00000162769	291.414	-0.548165	0.156493	-3.50281	0.000460377	0.0095404	FLVCR1	1	protein_coding	FLVCR heme transporter 1 [Source:HGNC Symbol;Acc:HGNC:24682]
ENSG00000133065	62.0015	-0.126135	0.255915	-0.492877	0.6221	0.785835	SLC41A1	1	protein_coding	solute carrier family 41 member 1 [Source:HGNC Symbol;Acc:HGNC:19429]
ENSG00000042781	27.8596	-0.67369	0.382291	-1.76225	0.0780278	NA	USH2A	1	protein_coding	usherin [Source:HGNC Symbol;Acc:HGNC:12601]
ENSG00000277462	18.6184	0.14759	0.430853	0.342553	0.731935	NA	ZNF670	1	protein_coding	zinc finger protein 670 [Source:HGNC Symbol;Acc:HGNC:28167]
ENSG00000035687	349.69	0.124969	0.130226	0.95963	0.337241	0.562973	ADSS2	1	protein_coding	adenylosuccinate synthase 2 [Source:HGNC Symbol;Acc:HGNC:292]
ENSG00000234678	25.6337	1.06826	0.545306	1.959	0.0501124	NA	ELF3-AS1	1	lncRNA	ELF3 antisense RNA 1 [Source:HGNC Symbol;Acc:HGNC:40211]
ENSG00000230124	138.769	0.319485	0.228395	1.39883	0.161865	0.372366	ACBD6	1	protein_coding	acyl-CoA binding domain containing 6 [Source:HGNC Symbol;Acc:HGNC:23339]
ENSG00000007341	47.6588	-0.196384	0.315845	-0.621773	0.534091	NA	ST7L	1	protein_coding	suppression of tumorigenicity 7 like [Source:HGNC Symbol;Acc:HGNC:18441]
ENSG00000117222	146.541	-0.168326	0.190711	-0.882625	0.377439	0.598527	RBBP5	1	protein_coding	RB binding protein 5, histone lysine methyltransferase complex subunit [Source:HGNC Symbol;Acc:HGNC:9888]
ENSG00000143324	352.993	0.0999132	0.125506	0.796081	0.425985	0.640619	XPR1	1	protein_coding	xenotropic and polytropic retrovirus receptor 1 [Source:HGNC Symbol;Acc:HGNC:12827]
ENSG00000135749	13.6705	-0.104256	0.51817	-0.201201	0.840542	NA	PCNX2	1	protein_coding	pecanex 2 [Source:HGNC Symbol;Acc:HGNC:8736]
ENSG00000143786	10.081	-0.338697	0.668829	-0.506402	0.612574	NA	CNIH3	1	protein_coding	cornichon family AMPA receptor auxiliary protein 3 [Source:HGNC Symbol;Acc:HGNC:26802]
ENSG00000054282	119.136	0.367868	0.215148	1.70984	0.0872957	0.266588	SDCCAG8	1	protein_coding	SHH signaling and ciliogenesis regulator SDCCAG8 [Source:HGNC Symbol;Acc:HGNC:10671]
ENSG00000162702	315.037	-0.681595	0.129354	-5.26923	1.37e-07	1.602e-05	ZNF281	1	protein_coding	zinc finger protein 281 [Source:HGNC Symbol;Acc:HGNC:13075]
ENSG00000054267	201.359	0.0223771	0.170554	0.131202	0.895615	0.949943	ARID4B	1	protein_coding	AT-rich interaction domain 4B [Source:HGNC Symbol;Acc:HGNC:15550]
ENSG00000175137	117.19	-0.243254	0.205152	-1.18572	0.235731	0.459864	SH3BP5L	1	protein_coding	SH3 binding domain protein 5 like [Source:HGNC Symbol;Acc:HGNC:29360]
ENSG00000228175	7.85784	0.651524	0.759677	0.857633	0.391095	NA	GEMIN8P4	1	processed_pseudogene	gem nuclear organelle associated protein 8 pseudogene 4 [Source:HGNC Symbol;Acc:HGNC:37979]
ENSG00000069275	1775.99	-0.0226736	0.0902107	-0.25134	0.801551	0.899634	NUCKS1	1	protein_coding	nuclear casein kinase and cyclin dependent kinase substrate 1 [Source:HGNC Symbol;Acc:HGNC:29923]
ENSG00000143674	92.0735	-0.268339	0.228641	-1.17363	0.240545	0.465623	MAP3K21	1	protein_coding	mitogen-activated protein kinase kinase kinase 21 [Source:HGNC Symbol;Acc:HGNC:29798]
ENSG00000187889	424.861	-0.454366	0.177526	-2.55943	0.0104844	0.0819431	FYB2	1	protein_coding	FYN binding protein 2 [Source:HGNC Symbol;Acc:HGNC:27295]
ENSG00000134375	850.161	0.207711	0.1583	1.31214	0.189474	0.408452	TIMM17A	1	protein_coding	translocase of inner mitochondrial membrane 17A [Source:HGNC Symbol;Acc:HGNC:17315]
ENSG00000097046	8.21448	0.8379	0.761727	1.1	0.271332	NA	CDC7	1	protein_coding	cell division cycle 7 [Source:HGNC Symbol;Acc:HGNC:1745]
ENSG00000185420	57.6055	-0.0750852	0.274666	-0.273369	0.784569	0.890863	SMYD3	1	protein_coding	SET and MYND domain containing 3 [Source:HGNC Symbol;Acc:HGNC:15513]
ENSG00000076321	150.057	-0.126002	0.179608	-0.701539	0.482966	0.684618	KLHL20	1	protein_coding	kelch like family member 20 [Source:HGNC Symbol;Acc:HGNC:25056]
ENSG00000135778	181.928	0.0958588	0.16859	0.568593	0.569633	0.75165	NTPCR	1	protein_coding	nucleoside-triphosphatase, cancer-related [Source:HGNC Symbol;Acc:HGNC:28204]
ENSG00000117280	236.483	0.101428	0.14067	0.721033	0.470889	0.675604	RAB29	1	protein_coding	RAB29, member RAS oncogene family [Source:HGNC Symbol;Acc:HGNC:9789]
ENSG00000136636	1090.4	0.0963432	0.138477	0.695735	0.486595	0.687364	KCTD3	1	protein_coding	potassium channel tetramerization domain containing 3 [Source:HGNC Symbol;Acc:HGNC:21305]
ENSG00000163874	301.01	-0.843113	0.191638	-4.3995	1.08498e-05	0.000548337	ZC3H12A	1	protein_coding	zinc finger CCCH-type containing 12A [Source:HGNC Symbol;Acc:HGNC:26259]
ENSG00000054392	164.851	0.552005	0.188962	2.92125	0.00348633	0.0399596	HHAT	1	protein_coding	hedgehog acyltransferase [Source:HGNC Symbol;Acc:HGNC:18270]
ENSG00000188739	8.18998	0.130819	0.768522	0.170221	0.864836	NA	RBM34	1	protein_coding	RNA binding motif protein 34 [Source:HGNC Symbol;Acc:HGNC:28965]
ENSG00000135750	84.0995	0.461102	0.266374	1.73103	0.0834461	0.25938	KCNK1	1	protein_coding	potassium two pore domain channel subfamily K member 1 [Source:HGNC Symbol;Acc:HGNC:6272]
ENSG00000143341	41.7981	-0.237222	0.406302	-0.583856	0.559317	NA	HMCN1	1	protein_coding	hemicentin 1 [Source:HGNC Symbol;Acc:HGNC:19194]
ENSG00000162545	483.063	-0.0561114	0.114799	-0.48878	0.624998	0.788033	CAMK2N1	1	protein_coding	calcium/calmodulin dependent protein kinase II inhibitor 1 [Source:HGNC Symbol;Acc:HGNC:24190]
ENSG00000090432	326.542	0.0390803	0.132486	0.294976	0.768012	0.879351	MUL1	1	protein_coding	mitochondrial E3 ubiquitin protein ligase 1 [Source:HGNC Symbol;Acc:HGNC:25762]
ENSG00000158825	305.571	0.417583	0.15261	2.73627	0.00621405	0.059011	CDA	1	protein_coding	cytidine deaminase [Source:HGNC Symbol;Acc:HGNC:1712]
ENSG00000158828	1742.89	0.0291174	0.0922062	0.315786	0.752165	0.869371	PINK1	1	protein_coding	PTEN induced kinase 1 [Source:HGNC Symbol;Acc:HGNC:14581]
ENSG00000117242	49.7929	-0.348938	0.295852	-1.17943	0.238226	NA	PINK1-AS	1	lncRNA	PINK1 antisense RNA [Source:HGNC Symbol;Acc:HGNC:38872]
ENSG00000134371	343.489	-0.0420588	0.118924	-0.353662	0.723592	0.851353	CDC73	1	protein_coding	cell division cycle 73 [Source:HGNC Symbol;Acc:HGNC:16783]
ENSG00000066557	213.122	0.0436482	0.154538	0.282443	0.777604	0.886234	LRRC40	1	protein_coding	leucine rich repeat containing 40 [Source:HGNC Symbol;Acc:HGNC:26004]
ENSG00000118454	157.777	0.0502151	0.179618	0.279566	0.77981	0.887339	ANKRD13C	1	protein_coding	ankyrin repeat domain 13C [Source:HGNC Symbol;Acc:HGNC:25374]
ENSG00000116761	201.703	-0.162587	0.176072	-0.923408	0.355795	0.578743	CTH	1	protein_coding	cystathionine gamma-lyase [Source:HGNC Symbol;Acc:HGNC:2501]
ENSG00000117318	180.46	-0.0762912	0.180476	-0.422723	0.672497	0.819439	ID3	1	protein_coding	inhibitor of DNA binding 3, HLH protein [Source:HGNC Symbol;Acc:HGNC:5362]
ENSG00000142676	2574.05	0.43794	0.222677	1.96671	0.049217	0.198373	RPL11	1	protein_coding	ribosomal protein L11 [Source:HGNC Symbol;Acc:HGNC:10301]
ENSG00000057757	250.488	-0.0460401	0.185237	-0.248547	0.803711	0.900873	PITHD1	1	protein_coding	PITH domain containing 1 [Source:HGNC Symbol;Acc:HGNC:25022]
ENSG00000011009	563.813	0.314876	0.114346	2.75372	0.00589228	0.0568993	LYPLA2	1	protein_coding	lysophospholipase 2 [Source:HGNC Symbol;Acc:HGNC:6738]
ENSG00000117308	430.943	0.264906	0.135075	1.96117	0.0498587	0.199722	GALE	1	protein_coding	UDP-galactose-4-epimerase [Source:HGNC Symbol;Acc:HGNC:4116]
ENSG00000132703	2098.03	0.145582	0.237604	0.61271	0.540068	0.730223	APCS	1	protein_coding	amyloid P component, serum [Source:HGNC Symbol;Acc:HGNC:584]
ENSG00000132693	1913.02	1.23977	0.928122	1.33578	0.18162	0.398206	CRP	1	protein_coding	C-reactive protein [Source:HGNC Symbol;Acc:HGNC:2367]
ENSG00000158716	255.781	0.391577	0.23744	1.64916	0.0991155	0.28468	DUSP23	1	protein_coding	dual specificity phosphatase 23 [Source:HGNC Symbol;Acc:HGNC:21480]
ENSG00000158714	10.3465	-0.590686	0.679517	-0.869273	0.384698	NA	SLAMF8	1	protein_coding	SLAM family member 8 [Source:HGNC Symbol;Acc:HGNC:21391]
ENSG00000163399	3669.76	0.0996341	0.0762355	1.30692	0.191238	0.410777	ATP1A1	1	protein_coding	ATPase Na+/K+ transporting subunit alpha 1 [Source:HGNC Symbol;Acc:HGNC:799]
ENSG00000177888	112.581	-0.0390227	0.269614	-0.144736	0.884919	0.944159	ZBTB41	1	protein_coding	zinc finger and BTB domain containing 41 [Source:HGNC Symbol;Acc:HGNC:24819]
ENSG00000243364	13.5038	0.543062	0.574094	0.945946	0.344176	NA	EFNA4	1	protein_coding	ephrin A4 [Source:HGNC Symbol;Acc:HGNC:3224]
ENSG00000169242	936.342	0.292128	0.106069	2.75413	0.00588479	0.0568993	EFNA1	1	protein_coding	ephrin A1 [Source:HGNC Symbol;Acc:HGNC:3221]
ENSG00000169241	336.74	0.0731319	0.136195	0.536964	0.591292	0.765728	SLC50A1	1	protein_coding	solute carrier family 50 member 1 [Source:HGNC Symbol;Acc:HGNC:30657]
ENSG00000163463	23.6569	0.0103661	0.412207	0.0251479	0.979937	NA	KRTCAP2	1	protein_coding	keratinocyte associated protein 2 [Source:HGNC Symbol;Acc:HGNC:28942]
ENSG00000169231	109.37	-0.382222	0.249281	-1.53329	0.125203	0.32214	THBS3	1	protein_coding	thrombospondin 3 [Source:HGNC Symbol;Acc:HGNC:11787]
ENSG00000177628	270.818	0.330704	0.141476	2.33752	0.0194122	0.119086	GBA	1	protein_coding	glucosylceramidase beta [Source:HGNC Symbol;Acc:HGNC:4177]
ENSG00000116521	371.053	0.220909	0.126441	1.74714	0.0806132	0.254796	SCAMP3	1	protein_coding	secretory carrier membrane protein 3 [Source:HGNC Symbol;Acc:HGNC:10565]
ENSG00000176444	123.076	-0.0696004	0.200686	-0.346813	0.728732	0.854436	CLK2	1	protein_coding	CDC like kinase 2 [Source:HGNC Symbol;Acc:HGNC:2069]
ENSG00000143630	35.9456	-0.0142787	0.358141	-0.0398689	0.968198	NA	HCN3	1	protein_coding	hyperpolarization activated cyclic nucleotide gated potassium channel 3 [Source:HGNC Symbol;Acc:HGNC:19183]
ENSG00000143627	2355.1	-0.574298	0.120831	-4.75291	2.00509e-06	0.000145952	PKLR	1	protein_coding	pyruvate kinase L/R [Source:HGNC Symbol;Acc:HGNC:9020]
ENSG00000284642	10.4358	-0.548081	0.613694	-0.893085	0.371812	NA		1	lncRNA	novel transcript
ENSG00000142657	1279.09	0.109638	0.101631	1.07879	0.28068	0.509132	PGD	1	protein_coding	phosphogluconate dehydrogenase [Source:HGNC Symbol;Acc:HGNC:8891]
ENSG00000175279	7.89599	1.33508	0.851065	1.56872	0.116714	NA	CENPS	1	protein_coding	centromere protein S [Source:HGNC Symbol;Acc:HGNC:23163]
ENSG00000160049	309.683	0.0668659	0.137499	0.486302	0.626753	0.78943	DFFA	1	protein_coding	DNA fragmentation factor subunit alpha [Source:HGNC Symbol;Acc:HGNC:2772]
ENSG00000182004	222.516	0.288541	0.200321	1.4404	0.149755	0.356967	SNRPE	1	protein_coding	small nuclear ribonucleoprotein polypeptide E [Source:HGNC Symbol;Acc:HGNC:11161]
ENSG00000130768	67.3387	0.412144	0.253939	1.62301	0.104588	0.292216	SMPDL3B	1	protein_coding	sphingomyelin phosphodiesterase acid like 3B [Source:HGNC Symbol;Acc:HGNC:21416]
ENSG00000158156	136.445	0.00693111	0.196743	0.0352293	0.971897	0.986651	XKR8	1	protein_coding	XK related 8 [Source:HGNC Symbol;Acc:HGNC:25508]
ENSG00000182118	76.0552	0.0768153	0.247699	0.310116	0.756473	0.872069	FAM89A	1	protein_coding	family with sequence similarity 89 member A [Source:HGNC Symbol;Acc:HGNC:25057]
ENSG00000143633	65.4334	0.767242	0.266034	2.884	0.00392662	0.0427458	C1orf131	1	protein_coding	chromosome 1 open reading frame 131 [Source:HGNC Symbol;Acc:HGNC:25332]
ENSG00000132773	54.501	-0.111368	0.283153	-0.393314	0.694088	NA	TOE1	1	protein_coding	target of EGR1, exonuclease [Source:HGNC Symbol;Acc:HGNC:15954]
ENSG00000070759	39.0776	-0.179561	0.322302	-0.557122	0.577444	NA	TESK2	1	protein_coding	testis associated actin remodelling kinase 2 [Source:HGNC Symbol;Acc:HGNC:11732]
ENSG00000132763	93.9734	-0.0832601	0.267974	-0.310703	0.756027	0.872002	MMACHC	1	protein_coding	metabolism of cobalamin associated C [Source:HGNC Symbol;Acc:HGNC:24525]
ENSG00000259865	9.3747	-0.0381832	0.758767	-0.0503227	0.959865	NA		1	lncRNA	novel transcript
ENSG00000162636	60.4624	0.0126462	0.27177	0.0465329	0.962886	0.982322	FAM102B	1	protein_coding	family with sequence similarity 102 member B [Source:HGNC Symbol;Acc:HGNC:27637]
ENSG00000134186	384.868	-0.0119044	0.156404	-0.0761129	0.939329	0.970368	PRPF38B	1	protein_coding	pre-mRNA processing factor 38B [Source:HGNC Symbol;Acc:HGNC:25512]
ENSG00000116266	406.814	0.330563	0.1777	1.86023	0.0628532	0.225228	STXBP3	1	protein_coding	syntaxin binding protein 3 [Source:HGNC Symbol;Acc:HGNC:11446]
ENSG00000273382	15.4931	0.0812001	0.587003	0.13833	0.88998	NA	TMEM167B-DT	1	lncRNA	TMEM167B divergent transcript [Source:HGNC Symbol;Acc:HGNC:55076]
ENSG00000215717	309.828	0.213345	0.160336	1.33061	0.183317	0.400465	TMEM167B	1	protein_coding	transmembrane protein 167B [Source:HGNC Symbol;Acc:HGNC:30187]
ENSG00000132676	693.034	0.193942	0.11068	1.75227	0.0797267	0.253447	DAP3	1	protein_coding	death associated protein 3 [Source:HGNC Symbol;Acc:HGNC:2673]
ENSG00000132718	7.88149	1.05803	0.695835	1.52052	0.12838	NA	SYT11	1	protein_coding	synaptotagmin 11 [Source:HGNC Symbol;Acc:HGNC:19239]
ENSG00000132680	81.9248	0.0258562	0.261486	0.0988818	0.921232	0.962581	KHDC4	1	protein_coding	KH domain containing 4, pre-mRNA splicing factor [Source:HGNC Symbol;Acc:HGNC:29145]
ENSG00000163479	636.532	0.280494	0.177214	1.5828	0.113468	0.305728	SSR2	1	protein_coding	signal sequence receptor subunit 2 [Source:HGNC Symbol;Acc:HGNC:11324]
ENSG00000160803	235.333	-0.154963	0.163735	-0.946426	0.343931	0.56898	UBQLN4	1	protein_coding	ubiquilin 4 [Source:HGNC Symbol;Acc:HGNC:1237]
ENSG00000132698	39.0394	0.329465	0.355602	0.926499	0.354187	NA	RAB25	1	protein_coding	RAB25, member RAS oncogene family [Source:HGNC Symbol;Acc:HGNC:18238]
ENSG00000198952	969.18	-0.125357	0.110607	-1.13336	0.257065	0.483645	SMG5	1	protein_coding	SMG5 nonsense mediated mRNA decay factor [Source:HGNC Symbol;Acc:HGNC:24644]
ENSG00000163472	9.21553	0.295804	0.652725	0.453184	0.650417	NA	TMEM79	1	protein_coding	transmembrane protein 79 [Source:HGNC Symbol;Acc:HGNC:28196]
ENSG00000163468	2158.72	0.485773	0.174465	2.78435	0.00536353	0.0535442	CCT3	1	protein_coding	chaperonin containing TCP1 subunit 3 [Source:HGNC Symbol;Acc:HGNC:1616]
ENSG00000254726	14.7258	0.0465814	0.516914	0.0901144	0.928196	NA	MEX3A	1	protein_coding	mex-3 RNA binding family member A [Source:HGNC Symbol;Acc:HGNC:33482]
ENSG00000186377	13.1025	0.524119	0.573063	0.914592	0.360406	NA	CYP4X1	1	protein_coding	cytochrome P450 family 4 subfamily X member 1 [Source:HGNC Symbol;Acc:HGNC:20244]
ENSG00000162366	159.227	-0.390849	0.271933	-1.4373	0.150633	0.358265	PDZK1IP1	1	protein_coding	PDZK1 interacting protein 1 [Source:HGNC Symbol;Acc:HGNC:16887]
ENSG00000237424	10.1181	-0.420498	0.669062	-0.628488	0.529684	NA	FOXD2-AS1	1	lncRNA	FOXD2 adjacent opposite strand RNA 1 [Source:HGNC Symbol;Acc:HGNC:44256]
ENSG00000143061	184.52	0.0324792	0.172118	0.188703	0.850326	0.925006	IGSF3	1	protein_coding	immunoglobulin superfamily member 3 [Source:HGNC Symbol;Acc:HGNC:5950]
ENSG00000135821	5401.33	0.107808	0.102819	1.04852	0.294398	0.523578	GLUL	1	protein_coding	glutamate-ammonia ligase [Source:HGNC Symbol;Acc:HGNC:4341]
ENSG00000168275	104.814	0.507197	0.300254	1.68922	0.0911767	0.272573	COA6	1	protein_coding	cytochrome c oxidase assembly factor 6 [Source:HGNC Symbol;Acc:HGNC:18025]
ENSG00000153207	275.768	-0.35875	0.206288	-1.73907	0.0820217	0.257082	AHCTF1	1	protein_coding	AT-hook containing transcription factor 1 [Source:HGNC Symbol;Acc:HGNC:24618]
ENSG00000156869	475.129	-0.416684	0.21672	-1.92269	0.0545194	0.209693	FRRS1	1	protein_coding	ferric chelate reductase 1 [Source:HGNC Symbol;Acc:HGNC:27622]
ENSG00000143278	262.735	-0.694281	0.213427	-3.25302	0.00114187	0.0184151	F13B	1	protein_coding	coagulation factor XIII B chain [Source:HGNC Symbol;Acc:HGNC:3534]
ENSG00000116678	831.712	-0.0791038	0.111493	-0.709497	0.478016	0.681563	LEPR	1	protein_coding	leptin receptor [Source:HGNC Symbol;Acc:HGNC:6554]
ENSG00000159352	850.939	0.396189	0.140844	2.81295	0.00490889	0.0497969	PSMD4	1	protein_coding	proteasome 26S subunit ubiquitin receptor, non-ATPase 4 [Source:HGNC Symbol;Acc:HGNC:9561]
ENSG00000158710	2740.3	0.322222	0.127858	2.52015	0.0117304	0.0878905	TAGLN2	1	protein_coding	transgelin 2 [Source:HGNC Symbol;Acc:HGNC:11554]
ENSG00000162734	583.019	0.209997	0.112668	1.86385	0.0623421	0.224155	PEA15	1	protein_coding	proliferation and apoptosis adaptor protein 15 [Source:HGNC Symbol;Acc:HGNC:8822]
ENSG00000049239	2875.09	-0.678812	0.191434	-3.54594	0.00039121	0.0084797	H6PD	1	protein_coding	hexose-6-phosphate dehydrogenase/glucose 1-dehydrogenase [Source:HGNC Symbol;Acc:HGNC:4795]
ENSG00000244038	1100.81	0.231695	0.111966	2.06934	0.0385139	0.174447	DDOST	1	protein_coding	dolichyl-diphosphooligosaccharide--protein glycosyltransferase non-catalytic subunit [Source:HGNC Symbol;Acc:HGNC:2728]
ENSG00000116690	2754.46	-0.805863	0.106634	-7.55727	4.11615e-14	2.50931e-11	PRG4	1	protein_coding	proteoglycan 4 [Source:HGNC Symbol;Acc:HGNC:9364]
ENSG00000126091	15.2562	-0.191545	0.517469	-0.370157	0.711266	NA	ST3GAL3	1	protein_coding	ST3 beta-galactoside alpha-2,3-sialyltransferase 3 [Source:HGNC Symbol;Acc:HGNC:10866]
ENSG00000171163	63.5285	-0.365464	0.262833	-1.39048	0.164383	0.375886	ZNF692	1	protein_coding	zinc finger protein 692 [Source:HGNC Symbol;Acc:HGNC:26049]
ENSG00000172456	307.909	0.1127	0.178727	0.630568	0.528323	0.720568	FGGY	1	protein_coding	FGGY carbohydrate kinase domain containing [Source:HGNC Symbol;Acc:HGNC:25610]
ENSG00000157870	289.222	-0.0799348	0.163802	-0.487995	0.625553	0.788327	PRXL2B	1	protein_coding	peroxiredoxin like 2B [Source:HGNC Symbol;Acc:HGNC:28390]
ENSG00000179085	213.191	0.12948	0.275458	0.470052	0.638318	0.797144	DPM3	1	protein_coding	dolichyl-phosphate mannosyltransferase subunit 3, regulatory [Source:HGNC Symbol;Acc:HGNC:3007]
ENSG00000285646	15.2005	0.0899115	0.638528	0.140811	0.888019	NA		1	lncRNA	novel transcript
ENSG00000116685	443.241	0.0386229	0.11509	0.335588	0.737182	0.859795	KIAA2013	1	protein_coding	KIAA2013 [Source:HGNC Symbol;Acc:HGNC:28513]
ENSG00000083444	945.818	-0.166725	0.089001	-1.87329	0.0610281	0.221619	PLOD1	1	protein_coding	procollagen-lysine,2-oxoglutarate 5-dioxygenase 1 [Source:HGNC Symbol;Acc:HGNC:9081]
ENSG00000116691	103.841	0.108405	0.237595	0.456261	0.648202	0.803997	MIIP	1	protein_coding	migration and invasion inhibitory protein [Source:HGNC Symbol;Acc:HGNC:25715]
ENSG00000162521	460.915	-0.00761885	0.115274	-0.0660935	0.947303	0.974272	RBBP4	1	protein_coding	RB binding protein 4, chromatin remodeling factor [Source:HGNC Symbol;Acc:HGNC:9887]
ENSG00000162520	12.6764	0.638348	0.619927	1.02972	0.303144	NA	SYNC	1	protein_coding	syncoilin, intermediate filament protein [Source:HGNC Symbol;Acc:HGNC:28897]
ENSG00000162522	885.735	-0.418756	0.151645	-2.76142	0.00575506	0.0562332	KIAA1522	1	protein_coding	KIAA1522 [Source:HGNC Symbol;Acc:HGNC:29301]
ENSG00000116497	44.8135	-0.371595	0.333945	-1.11274	0.26582	NA	S100PBP	1	protein_coding	S100P binding protein [Source:HGNC Symbol;Acc:HGNC:25768]
ENSG00000160097	16.1225	-0.0122348	0.535415	-0.022851	0.981769	NA	FNDC5	1	protein_coding	fibronectin type III domain containing 5 [Source:HGNC Symbol;Acc:HGNC:20240]
ENSG00000121900	92.0127	0.221089	0.234832	0.941477	0.346461	0.571768	TMEM54	1	protein_coding	transmembrane protein 54 [Source:HGNC Symbol;Acc:HGNC:24143]
ENSG00000143222	400.068	0.688827	0.313705	2.19578	0.0281078	0.147638	UFC1	1	protein_coding	ubiquitin-fold modifier conjugating enzyme 1 [Source:HGNC Symbol;Acc:HGNC:26941]
ENSG00000143224	96.4115	0.160936	0.222995	0.721703	0.470477	0.675425	PPOX	1	protein_coding	protoporphyrinogen oxidase [Source:HGNC Symbol;Acc:HGNC:9280]
ENSG00000158850	123.469	0.293143	0.19738	1.48517	0.137498	0.340481	B4GALT3	1	protein_coding	beta-1,4-galactosyltransferase 3 [Source:HGNC Symbol;Acc:HGNC:926]
ENSG00000158859	20.8865	-0.185841	0.477808	-0.388946	0.697316	NA	ADAMTS4	1	protein_coding	ADAM metallopeptidase with thrombospondin type 1 motif 4 [Source:HGNC Symbol;Acc:HGNC:220]
ENSG00000158869	75.3405	0.220766	0.282707	0.780902	0.43486	0.647806	FCER1G	1	protein_coding	Fc epsilon receptor Ig [Source:HGNC Symbol;Acc:HGNC:3611]
ENSG00000158874	10066.4	0.530164	0.196589	2.69681	0.00700063	0.0636979	APOA2	1	protein_coding	apolipoprotein A2 [Source:HGNC Symbol;Acc:HGNC:601]
ENSG00000158882	357.405	0.228185	0.144691	1.57706	0.114783	0.307834	TOMM40L	1	protein_coding	translocase of outer mitochondrial membrane 40 like [Source:HGNC Symbol;Acc:HGNC:25756]
ENSG00000143257	219.546	0.180893	0.173308	1.04376	0.296595	0.525291	NR1I3	1	protein_coding	nuclear receptor subfamily 1 group I member 3 [Source:HGNC Symbol;Acc:HGNC:7969]
ENSG00000248485	15.32	-0.0517303	0.506267	-0.10218	0.918614	NA	PCP4L1	1	protein_coding	Purkinje cell protein 4 like 1 [Source:HGNC Symbol;Acc:HGNC:20448]
ENSG00000188092	13.4897	-0.283347	0.536444	-0.528195	0.597364	NA	GPR89B	1	protein_coding	G protein-coupled receptor 89B [Source:HGNC Symbol;Acc:HGNC:13840]
ENSG00000116688	1386.83	0.0397008	0.0880179	0.451053	0.651951	0.80628	MFN2	1	protein_coding	mitofusin 2 [Source:HGNC Symbol;Acc:HGNC:16877]
ENSG00000084073	879.743	0.0513044	0.10923	0.46969	0.638576	0.797219	ZMPSTE24	1	protein_coding	zinc metallopeptidase STE24 [Source:HGNC Symbol;Acc:HGNC:12877]
ENSG00000049089	8.39084	0.392085	0.735791	0.532876	0.59412	NA	COL9A2	1	protein_coding	collagen type IX alpha 2 chain [Source:HGNC Symbol;Acc:HGNC:2218]
ENSG00000158887	77.2155	0.753263	0.261595	2.8795	0.00398303	0.0430632	MPZ	1	protein_coding	myelin protein zero [Source:HGNC Symbol;Acc:HGNC:7225]
ENSG00000228172	9.87857	-0.584355	0.672219	-0.869292	0.384687	NA		1	lncRNA	novel transcript
ENSG00000117640	339.903	-0.0154614	0.149629	-0.103331	0.9177	0.9603	MTFR1L	1	protein_coding	mitochondrial fission regulator 1 like [Source:HGNC Symbol;Acc:HGNC:28836]
ENSG00000182749	27.3508	-0.42496	0.404467	-1.05067	0.293412	NA	PAQR7	1	protein_coding	progestin and adipoQ receptor family member 7 [Source:HGNC Symbol;Acc:HGNC:23146]
ENSG00000117632	59.8256	0.344563	0.299437	1.1507	0.249855	0.477545	STMN1	1	protein_coding	stathmin 1 [Source:HGNC Symbol;Acc:HGNC:6510]
ENSG00000187147	366.223	0.194434	0.16412	1.18471	0.236132	0.460555	RNF220	1	protein_coding	ring finger protein 220 [Source:HGNC Symbol;Acc:HGNC:25552]
ENSG00000126106	230.524	0.36014	0.168451	2.13796	0.0325203	0.159079	TMEM53	1	protein_coding	transmembrane protein 53 [Source:HGNC Symbol;Acc:HGNC:26186]
ENSG00000198520	20.0546	0.248647	0.510131	0.487418	0.625962	NA	ARMH1	1	protein_coding	armadillo like helical domain containing 1 [Source:HGNC Symbol;Acc:HGNC:34345]
ENSG00000142937	2271.75	0.395394	0.214647	1.84206	0.065466	0.230359	RPS8	1	protein_coding	ribosomal protein S8 [Source:HGNC Symbol;Acc:HGNC:10441]
ENSG00000173846	70.0612	-0.455996	0.335171	-1.36049	0.173676	0.388896	PLK3	1	protein_coding	polo like kinase 3 [Source:HGNC Symbol;Acc:HGNC:2154]
ENSG00000070785	182.214	0.376462	0.199602	1.88607	0.0592861	0.218501	EIF2B3	1	protein_coding	eukaryotic translation initiation factor 2B subunit gamma [Source:HGNC Symbol;Acc:HGNC:3259]
ENSG00000126107	611.148	-0.0907469	0.127693	-0.710664	0.477293	0.680929	HECTD3	1	protein_coding	HECT domain E3 ubiquitin protein ligase 3 [Source:HGNC Symbol;Acc:HGNC:26117]
ENSG00000126088	575.807	0.208973	0.140384	1.48858	0.136597	0.339315	UROD	1	protein_coding	uroporphyrinogen decarboxylase [Source:HGNC Symbol;Acc:HGNC:12591]
ENSG00000162408	129.688	-0.338774	0.262507	-1.29054	0.196865	0.416623	NOL9	1	protein_coding	nucleolar protein 9 [Source:HGNC Symbol;Acc:HGNC:26265]
ENSG00000204859	131.72	-0.183817	0.179661	-1.02313	0.306246	0.534178	ZBTB48	1	protein_coding	zinc finger and BTB domain containing 48 [Source:HGNC Symbol;Acc:HGNC:4930]
ENSG00000171488	8.446	-0.0768061	0.675363	-0.113726	0.909455	NA	LRRC8C	1	protein_coding	leucine rich repeat containing 8 VRAC subunit C [Source:HGNC Symbol;Acc:HGNC:25075]
ENSG00000119285	274.395	-0.0347621	0.159565	-0.217856	0.827542	0.91419	HEATR1	1	protein_coding	HEAT repeat containing 1 [Source:HGNC Symbol;Acc:HGNC:25517]
ENSG00000117758	584.662	0.243793	0.109109	2.23439	0.0254576	0.14048	STX12	1	protein_coding	syntaxin 12 [Source:HGNC Symbol;Acc:HGNC:11430]
ENSG00000117751	246.185	0.146484	0.156655	0.935071	0.349752	0.573937	PPP1R8	1	protein_coding	protein phosphatase 1 regulatory subunit 8 [Source:HGNC Symbol;Acc:HGNC:9296]
ENSG00000130775	22.475	-0.199945	0.483726	-0.413344	0.679355	NA	THEMIS2	1	protein_coding	thymocyte selection associated family member 2 [Source:HGNC Symbol;Acc:HGNC:16839]
ENSG00000117748	133.965	0.455223	0.17963	2.53422	0.0112699	0.0860817	RPA2	1	protein_coding	replication protein A2 [Source:HGNC Symbol;Acc:HGNC:10290]
ENSG00000159363	95.0315	-0.0913396	0.224282	-0.407254	0.683821	0.826453	ATP13A2	1	protein_coding	ATPase cation transporting 13A2 [Source:HGNC Symbol;Acc:HGNC:30213]
ENSG00000117118	928.503	0.293015	0.155542	1.88382	0.0595887	0.218754	SDHB	1	protein_coding	succinate dehydrogenase complex iron sulfur subunit B [Source:HGNC Symbol;Acc:HGNC:10681]
ENSG00000142623	8.07688	-0.257052	0.782669	-0.32843	0.742586	NA	PADI1	1	protein_coding	peptidyl arginine deiminase 1 [Source:HGNC Symbol;Acc:HGNC:18367]
ENSG00000142871	1175.53	-0.924907	0.150298	-6.1538	7.56479e-10	1.84467e-07	CCN1	1	protein_coding	cellular communication network factor 1 [Source:HGNC Symbol;Acc:HGNC:2654]
ENSG00000143498	10.0082	-0.224574	0.669319	-0.335526	0.737228	NA	TAF1A	1	protein_coding	TATA-box binding protein associated factor, RNA polymerase I subunit A [Source:HGNC Symbol;Acc:HGNC:11532]
ENSG00000225265	11.2269	0.0539958	0.668541	0.0807667	0.935628	NA	TAF1A-AS1	1	lncRNA	TAF1A antisense RNA 1 [Source:HGNC Symbol;Acc:HGNC:40573]
ENSG00000154305	872.873	-0.0970623	0.161709	-0.600227	0.548355	0.736648	MIA3	1	protein_coding	MIA SH3 domain ER export factor 3 [Source:HGNC Symbol;Acc:HGNC:24008]
ENSG00000186063	300.046	0.132846	0.149362	0.889427	0.373774	0.596107	AIDA	1	protein_coding	axin interactor, dorsalization associated [Source:HGNC Symbol;Acc:HGNC:25761]
ENSG00000162819	337.549	0.0231838	0.128672	0.180178	0.857013	0.929535	BROX	1	protein_coding	BRO1 domain and CAAX motif containing [Source:HGNC Symbol;Acc:HGNC:26512]
ENSG00000187554	12.2145	-0.143929	0.829025	-0.173613	0.86217	NA	TLR5	1	protein_coding	toll like receptor 5 [Source:HGNC Symbol;Acc:HGNC:11851]
ENSG00000164010	108.326	-0.190167	0.228688	-0.831559	0.405658	0.623112	ERMAP	1	protein_coding	erythroblast membrane associated protein (Scianna blood group) [Source:HGNC Symbol;Acc:HGNC:15743]
ENSG00000164011	16.2722	0.396622	0.585469	0.677444	0.498124	NA	ZNF691	1	protein_coding	zinc finger protein 691 [Source:HGNC Symbol;Acc:HGNC:28028]
ENSG00000154309	106.599	0.74425	0.220894	3.36926	0.000753699	0.0136352	DISP1	1	protein_coding	dispatched RND transporter family member 1 [Source:HGNC Symbol;Acc:HGNC:19711]
ENSG00000143067	90.1294	-0.470687	0.27082	-1.73801	0.0822093	0.257257	ZNF697	1	protein_coding	zinc finger protein 697 [Source:HGNC Symbol;Acc:HGNC:32034]
ENSG00000134240	10035.3	0.106745	0.0830411	1.28545	0.198634	0.418429	HMGCS2	1	protein_coding	3-hydroxy-3-methylglutaryl-CoA synthase 2 [Source:HGNC Symbol;Acc:HGNC:5008]
ENSG00000092621	222.859	0.185401	0.18189	1.0193	0.30806	0.535522	PHGDH	1	protein_coding	phosphoglycerate dehydrogenase [Source:HGNC Symbol;Acc:HGNC:8923]
ENSG00000130764	392.602	-0.0190822	0.124866	-0.152821	0.87854	0.941058	LRRC47	1	protein_coding	leucine rich repeat containing 47 [Source:HGNC Symbol;Acc:HGNC:29207]
ENSG00000284770	15.9605	-1.23289	0.624867	-1.97305	0.0484901	NA	TBCE	1	protein_coding	tubulin folding cofactor E [Source:HGNC Symbol;Acc:HGNC:11582]
ENSG00000198837	139.144	-0.238977	0.244369	-0.977936	0.328106	0.554757	DENND4B	1	protein_coding	DENN domain containing 4B [Source:HGNC Symbol;Acc:HGNC:29044]
ENSG00000160741	172.139	-0.193055	0.156566	-1.23306	0.217555	0.439884	CRTC2	1	protein_coding	CREB regulated transcription coactivator 2 [Source:HGNC Symbol;Acc:HGNC:27301]
ENSG00000143578	33.4605	0.157343	0.369189	0.426186	0.669972	NA	CREB3L4	1	protein_coding	cAMP responsive element binding protein 3 like 4 [Source:HGNC Symbol;Acc:HGNC:18854]
ENSG00000143543	160.163	0.127323	0.215454	0.590954	0.554551	0.741865	JTB	1	protein_coding	jumping translocation breakpoint [Source:HGNC Symbol;Acc:HGNC:6201]
ENSG00000143545	156.803	0.449408	0.331981	1.35371	0.175828	0.3912	RAB13	1	protein_coding	RAB13, member RAS oncogene family [Source:HGNC Symbol;Acc:HGNC:9762]
ENSG00000177954	1032.74	0.430352	0.249848	1.72246	0.0849869	0.262247	RPS27	1	protein_coding	ribosomal protein S27 [Source:HGNC Symbol;Acc:HGNC:10416]
ENSG00000162642	79.1975	0.603398	0.278148	2.16934	0.0300568	0.153254	C1orf52	1	protein_coding	chromosome 1 open reading frame 52 [Source:HGNC Symbol;Acc:HGNC:24871]
ENSG00000116198	270.315	0.110413	0.149104	0.74051	0.458991	0.666617	CEP104	1	protein_coding	centrosomal protein 104 [Source:HGNC Symbol;Acc:HGNC:24866]
ENSG00000169598	14.259	-0.558734	0.61671	-0.905992	0.36494	NA	DFFB	1	protein_coding	DNA fragmentation factor subunit beta [Source:HGNC Symbol;Acc:HGNC:2773]
ENSG00000162836	63.1308	0.347434	0.256489	1.35457	0.175553	0.390774	ACP6	1	protein_coding	acid phosphatase 6, lysophosphatidic [Source:HGNC Symbol;Acc:HGNC:29609]
ENSG00000116667	67.7571	-0.257677	0.262698	-0.980887	0.326649	0.553162	C1orf21	1	protein_coding	chromosome 1 open reading frame 21 [Source:HGNC Symbol;Acc:HGNC:15494]
ENSG00000125945	34.936	-0.471305	0.413775	-1.13904	0.254688	NA	ZNF436	1	protein_coding	zinc finger protein 436 [Source:HGNC Symbol;Acc:HGNC:20814]
ENSG00000204219	632.229	0.0943619	0.17569	0.537092	0.591204	0.765716	TCEA3	1	protein_coding	transcription elongation factor A3 [Source:HGNC Symbol;Acc:HGNC:11615]
ENSG00000162885	200.293	-0.313895	0.171329	-1.83212	0.066933	0.232601	B3GALNT2	1	protein_coding	beta-1,3-N-acetylgalactosaminyltransferase 2 [Source:HGNC Symbol;Acc:HGNC:28596]
ENSG00000225855	48.8139	0.144997	0.365619	0.396578	0.691679	NA	RUSC1-AS1	1	lncRNA	RUSC1 antisense RNA 1 [Source:HGNC Symbol;Acc:HGNC:26680]
ENSG00000160752	8447.23	0.165688	0.134284	1.23386	0.217253	0.439554	FDPS	1	protein_coding	farnesyl diphosphate synthase [Source:HGNC Symbol;Acc:HGNC:3631]
ENSG00000121957	13.4006	0.597493	0.567926	1.05206	0.292772	NA	GPSM2	1	protein_coding	G protein signaling modulator 2 [Source:HGNC Symbol;Acc:HGNC:29501]
ENSG00000188396	10.5266	-0.292268	0.640727	-0.456151	0.648281	NA	DYNLT4	1	protein_coding	dynein light chain Tctex-type 4 [Source:HGNC Symbol;Acc:HGNC:32315]
ENSG00000116747	320.71	-0.245381	0.212865	-1.15275	0.249011	0.476246	RO60	1	protein_coding	Ro60, Y RNA binding protein [Source:HGNC Symbol;Acc:HGNC:11313]
ENSG00000117395	538.587	0.0215664	0.112649	0.191447	0.848175	0.924483	EBNA1BP2	1	protein_coding	EBNA1 binding protein 2 [Source:HGNC Symbol;Acc:HGNC:15531]
ENSG00000116874	124.014	0.287535	0.208546	1.37876	0.167968	0.380306	WARS2	1	protein_coding	tryptophanyl tRNA synthetase 2, mitochondrial [Source:HGNC Symbol;Acc:HGNC:12730]
ENSG00000065600	31.8603	0.311807	0.339802	0.917615	0.358821	NA	PACC1	1	protein_coding	proton activated chloride channel 1 [Source:HGNC Symbol;Acc:HGNC:25593]
ENSG00000009780	76.8711	-0.263038	0.236822	-1.1107	0.266698	0.49437	FAM76A	1	protein_coding	family with sequence similarity 76 member A [Source:HGNC Symbol;Acc:HGNC:28530]
ENSG00000023572	213.791	-0.155785	0.179454	-0.868104	0.385337	0.605567	GLRX2	1	protein_coding	glutaredoxin 2 [Source:HGNC Symbol;Acc:HGNC:16065]
ENSG00000077254	438.829	-0.247231	0.116181	-2.12798	0.0333384	0.161702	USP33	1	protein_coding	ubiquitin specific peptidase 33 [Source:HGNC Symbol;Acc:HGNC:20059]
ENSG00000134644	692.517	-0.115646	0.130443	-0.886566	0.375313	0.597194	PUM1	1	protein_coding	pumilio RNA binding family member 1 [Source:HGNC Symbol;Acc:HGNC:14957]
ENSG00000117625	232.461	-0.0806271	0.143789	-0.560734	0.574979	0.754418	RCOR3	1	protein_coding	REST corepressor 3 [Source:HGNC Symbol;Acc:HGNC:25594]
ENSG00000121766	104.012	0.338745	0.237468	1.42649	0.153728	0.361478	ZCCHC17	1	protein_coding	zinc finger CCHC-type containing 17 [Source:HGNC Symbol;Acc:HGNC:30246]
ENSG00000143157	336.479	-0.0638231	0.129833	-0.491578	0.623017	0.786204	POGK	1	protein_coding	pogo transposable element derived with KRAB domain [Source:HGNC Symbol;Acc:HGNC:18800]
ENSG00000160781	31.9991	-0.184044	0.378604	-0.486111	0.626889	NA	PAQR6	1	protein_coding	progestin and adipoQ receptor family member 6 [Source:HGNC Symbol;Acc:HGNC:30132]
ENSG00000143344	132.236	-0.0109098	0.191466	-0.0569804	0.954561	0.978332	RGL1	1	protein_coding	ral guanine nucleotide dissociation stimulator like 1 [Source:HGNC Symbol;Acc:HGNC:30281]
ENSG00000116882	469.647	-0.00839423	0.145659	-0.0576293	0.954044	0.978213	HAO2	1	protein_coding	hydroxyacid oxidase 2 [Source:HGNC Symbol;Acc:HGNC:4810]
ENSG00000142856	20.4246	0.120894	0.515507	0.234514	0.814586	NA	ITGB3BP	1	protein_coding	integrin subunit beta 3 binding protein [Source:HGNC Symbol;Acc:HGNC:6157]
ENSG00000116396	9.13361	0.941836	0.642321	1.4663	0.142566	NA	KCNC4	1	protein_coding	potassium voltage-gated channel subfamily C member 4 [Source:HGNC Symbol;Acc:HGNC:6236]
ENSG00000163875	859.588	0.0173696	0.179318	0.0968646	0.922834	0.96343	MEAF6	1	protein_coding	MYST/Esa1 associated factor 6 [Source:HGNC Symbol;Acc:HGNC:25674]
ENSG00000131238	294.528	0.0610335	0.146941	0.41536	0.677879	0.8229	PPT1	1	protein_coding	palmitoyl-protein thioesterase 1 [Source:HGNC Symbol;Acc:HGNC:9325]
ENSG00000171680	18.2575	-0.335336	0.59504	-0.563551	0.573059	NA	PLEKHG5	1	protein_coding	pleckstrin homology and RhoGEF domain containing G5 [Source:HGNC Symbol;Acc:HGNC:29105]
ENSG00000116977	741.068	-0.20416	0.0969212	-2.10645	0.0351653	0.166022	LGALS8	1	protein_coding	galectin 8 [Source:HGNC Symbol;Acc:HGNC:6569]
ENSG00000242485	356.287	0.444668	0.208245	2.13531	0.0327354	0.15973	MRPL20	1	protein_coding	mitochondrial ribosomal protein L20 [Source:HGNC Symbol;Acc:HGNC:14478]
ENSG00000179403	341.235	-0.310301	0.165463	-1.87535	0.0607445	0.220836	VWA1	1	protein_coding	von Willebrand factor A domain containing 1 [Source:HGNC Symbol;Acc:HGNC:30910]
ENSG00000215915	30.7744	-0.20193	0.373921	-0.540034	0.589173	NA	ATAD3C	1	protein_coding	ATPase family AAA domain containing 3C [Source:HGNC Symbol;Acc:HGNC:32151]
ENSG00000135776	395.676	-0.220045	0.137806	-1.59677	0.110316	0.300965	ABCB10	1	protein_coding	ATP binding cassette subfamily B member 10 [Source:HGNC Symbol;Acc:HGNC:41]
ENSG00000135763	75.791	0.0640073	0.245506	0.260716	0.794312	0.896	URB2	1	protein_coding	URB2 ribosome biogenesis homolog [Source:HGNC Symbol;Acc:HGNC:28967]
ENSG00000169914	57.0673	-0.0936318	0.267708	-0.349754	0.726523	0.852405	OTUD3	1	protein_coding	OTU deubiquitinase 3 [Source:HGNC Symbol;Acc:HGNC:29038]
ENSG00000079277	261.52	-0.0930898	0.177173	-0.525417	0.599293	0.770769	MKNK1	1	protein_coding	MAPK interacting serine/threonine kinase 1 [Source:HGNC Symbol;Acc:HGNC:7110]
ENSG00000117408	241.655	0.194015	0.15637	1.24074	0.214702	0.438036	IPO13	1	protein_coding	importin 13 [Source:HGNC Symbol;Acc:HGNC:16853]
ENSG00000117410	965.118	0.242866	0.101584	2.39078	0.0168128	0.109255	ATP6V0B	1	protein_coding	ATPase H+ transporting V0 subunit b [Source:HGNC Symbol;Acc:HGNC:861]
ENSG00000159214	54.0491	-0.0613662	0.27248	-0.225214	0.821813	NA	CCDC24	1	protein_coding	coiled-coil domain containing 24 [Source:HGNC Symbol;Acc:HGNC:28688]
ENSG00000196517	45.8076	-0.578585	0.305306	-1.89509	0.0580798	NA	SLC6A9	1	protein_coding	solute carrier family 6 member 9 [Source:HGNC Symbol;Acc:HGNC:11056]
ENSG00000228594	7.85855	0.700503	0.685166	1.02238	0.306599	NA	FNDC10	1	protein_coding	fibronectin type III domain containing 10 [Source:HGNC Symbol;Acc:HGNC:42951]
ENSG00000272106	14.1857	-0.135001	0.558265	-0.241823	0.808917	NA		1	lncRNA	artifact
ENSG00000189339	198.861	-0.225372	0.200438	-1.1244	0.260845	0.488252	SLC35E2B	1	protein_coding	solute carrier family 35 member E2B [Source:HGNC Symbol;Acc:HGNC:33941]
ENSG00000008128	30.3415	-0.157571	0.36872	-0.427347	0.669126	NA	CDK11A	1	protein_coding	cyclin dependent kinase 11A [Source:HGNC Symbol;Acc:HGNC:1730]
ENSG00000008130	978.094	-0.0649543	0.0875452	-0.741951	0.458117	0.66624	NADK	1	protein_coding	NAD kinase [Source:HGNC Symbol;Acc:HGNC:29831]
ENSG00000178821	23.3422	-0.664465	0.409535	-1.62249	0.104699	NA	TMEM52	1	protein_coding	transmembrane protein 52 [Source:HGNC Symbol;Acc:HGNC:27916]
ENSG00000117505	418.71	0.204035	0.12341	1.6533	0.0982695	0.283304	DR1	1	protein_coding	down-regulator of transcription 1 [Source:HGNC Symbol;Acc:HGNC:3017]
ENSG00000162889	1025.64	-0.0412015	0.0929298	-0.443362	0.657504	0.809707	MAPKAPK2	1	protein_coding	MAPK activated protein kinase 2 [Source:HGNC Symbol;Acc:HGNC:6887]
ENSG00000224114	18.0865	0.73052	0.478081	1.52803	0.126506	NA		1	processed_pseudogene	ribosomal protein S14 (RPS14) pseudogene
ENSG00000162896	198.127	0.000801891	0.254245	0.00315401	0.997483	0.998405	PIGR	1	protein_coding	polymeric immunoglobulin receptor [Source:HGNC Symbol;Acc:HGNC:8968]
ENSG00000182795	100.624	0.42415	0.236857	1.79074	0.0733344	0.243265	C1orf116	1	protein_coding	chromosome 1 open reading frame 116 [Source:HGNC Symbol;Acc:HGNC:28667]
ENSG00000198890	119.569	0.155969	0.233324	0.668465	0.503837	0.70176	PRMT6	1	protein_coding	protein arginine methyltransferase 6 [Source:HGNC Symbol;Acc:HGNC:18241]
ENSG00000142669	564.603	0.435845	0.164717	2.64602	0.00814443	0.0703016	SH3BGRL3	1	protein_coding	SH3 domain binding glutamate rich protein like 3 [Source:HGNC Symbol;Acc:HGNC:15568]
ENSG00000169442	42.3134	0.0988378	0.378425	0.261182	0.793952	NA	CD52	1	protein_coding	CD52 molecule [Source:HGNC Symbol;Acc:HGNC:1804]
ENSG00000142910	10.8731	0.0717731	0.723287	0.0992319	0.920954	NA	TINAGL1	1	protein_coding	tubulointerstitial nephritis antigen like 1 [Source:HGNC Symbol;Acc:HGNC:19168]
ENSG00000162517	389.717	0.437153	0.146317	2.98771	0.00281081	0.034443	PEF1	1	protein_coding	penta-EF-hand domain containing 1 [Source:HGNC Symbol;Acc:HGNC:30009]
ENSG00000085840	8.50003	-0.919007	0.687011	-1.33769	0.180998	NA	ORC1	1	protein_coding	origin recognition complex subunit 1 [Source:HGNC Symbol;Acc:HGNC:8487]
ENSG00000143751	261.699	-0.115706	0.150381	-0.769419	0.441645	0.652698	SDE2	1	protein_coding	SDE2 telomere maintenance homolog [Source:HGNC Symbol;Acc:HGNC:26643]
ENSG00000163041	270.404	0.275993	0.152706	1.80734	0.0707087	0.238656	H3-3A	1	protein_coding	H3.3 histone A [Source:HGNC Symbol;Acc:HGNC:4764]
ENSG00000182827	474.131	0.131088	0.137571	0.952876	0.340653	0.565763	ACBD3	1	protein_coding	acyl-CoA binding domain containing 3 [Source:HGNC Symbol;Acc:HGNC:15453]
ENSG00000143753	473.133	0.161548	0.130118	1.24155	0.214402	0.437784	DEGS1	1	protein_coding	delta 4-desaturase, sphingolipid 1 [Source:HGNC Symbol;Acc:HGNC:13709]
ENSG00000143748	60.9302	0.294659	0.254149	1.15939	0.246297	0.473078	NVL	1	protein_coding	nuclear VCP like [Source:HGNC Symbol;Acc:HGNC:8070]
ENSG00000143771	299.609	0.248044	0.142181	1.74456	0.0810612	0.255632	CNIH4	1	protein_coding	cornichon family AMPA receptor auxiliary protein 4 [Source:HGNC Symbol;Acc:HGNC:25013]
ENSG00000183682	23.1837	1.47499	0.519943	2.83682	0.0045565	NA	BMP8A	1	protein_coding	bone morphogenetic protein 8a [Source:HGNC Symbol;Acc:HGNC:21650]
ENSG00000237624	6.76903	0.0216478	0.786567	0.0275219	0.978043	NA	OXCT2P1	1	unprocessed_pseudogene	3-oxoacid CoA-transferase 2 pseudogene 1 [Source:HGNC Symbol;Acc:HGNC:21627]
ENSG00000090621	1293.01	-0.102989	0.0772253	-1.33362	0.18233	0.398843	PABPC4	1	protein_coding	poly(A) binding protein cytoplasmic 4 [Source:HGNC Symbol;Acc:HGNC:8557]
ENSG00000143369	24.4888	0.532025	0.545917	0.974553	0.329782	NA	ECM1	1	protein_coding	extracellular matrix protein 1 [Source:HGNC Symbol;Acc:HGNC:3153]
ENSG00000143420	917.88	0.312958	0.148479	2.10775	0.0350523	0.16589	ENSA	1	protein_coding	endosulfine alpha [Source:HGNC Symbol;Acc:HGNC:3360]
ENSG00000143457	64.4526	0.281059	0.253559	1.10845	0.267666	0.495307	GOLPH3L	1	protein_coding	golgi phosphoprotein 3 like [Source:HGNC Symbol;Acc:HGNC:24882]
ENSG00000143384	6243.03	-0.592234	0.120686	-4.90724	9.23666e-07	8.11661e-05	MCL1	1	protein_coding	MCL1 apoptosis regulator, BCL2 family member [Source:HGNC Symbol;Acc:HGNC:6943]
ENSG00000143793	64.7593	0.180429	0.304575	0.592397	0.553585	0.741	C1orf35	1	protein_coding	chromosome 1 open reading frame 35 [Source:HGNC Symbol;Acc:HGNC:19032]
ENSG00000162910	112.318	0.393392	0.236502	1.66338	0.0962369	0.280201	MRPL55	1	protein_coding	mitochondrial ribosomal protein L55 [Source:HGNC Symbol;Acc:HGNC:16686]
ENSG00000181873	122.384	-0.760467	0.281961	-2.69706	0.00699545	0.0636979	IBA57	1	protein_coding	iron-sulfur cluster assembly factor IBA57 [Source:HGNC Symbol;Acc:HGNC:27302]
ENSG00000154370	155.267	-0.25244	0.194658	-1.29684	0.194686	0.414531	TRIM11	1	protein_coding	tripartite motif containing 11 [Source:HGNC Symbol;Acc:HGNC:16281]
ENSG00000171960	59.236	0.288709	0.264411	1.0919	0.274879	0.50279	PPIH	1	protein_coding	peptidylprolyl isomerase H [Source:HGNC Symbol;Acc:HGNC:14651]
ENSG00000065978	2236.3	0.241523	0.200905	1.20218	0.229295	0.452925	YBX1	1	protein_coding	Y-box binding protein 1 [Source:HGNC Symbol;Acc:HGNC:8014]
ENSG00000117385	269.073	-0.0117558	0.14527	-0.080924	0.935502	0.968878	P3H1	1	protein_coding	prolyl 3-hydroxylase 1 [Source:HGNC Symbol;Acc:HGNC:19316]
ENSG00000001460	32.8863	0.365767	0.348161	1.05057	0.293457	NA	STPG1	1	protein_coding	sperm tail PG-rich repeat containing 1 [Source:HGNC Symbol;Acc:HGNC:28070]
ENSG00000001461	122.651	0.0517541	0.206094	0.251118	0.801723	0.899678	NIPAL3	1	protein_coding	NIPA like domain containing 3 [Source:HGNC Symbol;Acc:HGNC:25233]
ENSG00000117602	139.226	-0.172244	0.176161	-0.977767	0.328189	0.554794	RCAN3	1	protein_coding	RCAN family member 3 [Source:HGNC Symbol;Acc:HGNC:3042]
ENSG00000184454	36.8882	-0.408524	0.367524	-1.11156	0.266329	NA	NCMAP	1	protein_coding	non-compact myelin associated protein [Source:HGNC Symbol;Acc:HGNC:29332]
ENSG00000177606	11476.1	-0.216352	0.145725	-1.48466	0.137634	0.340627	JUN	1	protein_coding	Jun proto-oncogene, AP-1 transcription factor subunit [Source:HGNC Symbol;Acc:HGNC:6204]
ENSG00000116539	317.057	-0.597908	0.290801	-2.05607	0.0397758	0.177849	ASH1L	1	protein_coding	ASH1 like histone lysine methyltransferase [Source:HGNC Symbol;Acc:HGNC:19088]
ENSG00000084652	838.532	-0.40013	0.185314	-2.1592	0.0308348	0.155752	TXLNA	1	protein_coding	taxilin alpha [Source:HGNC Symbol;Acc:HGNC:30685]
ENSG00000116478	337.375	0.519002	0.175855	2.9513	0.00316438	0.0376867	HDAC1	1	protein_coding	histone deacetylase 1 [Source:HGNC Symbol;Acc:HGNC:4852]
ENSG00000175130	233.025	0.34612	0.163161	2.12134	0.0338929	0.162773	MARCKSL1	1	protein_coding	MARCKS like 1 [Source:HGNC Symbol;Acc:HGNC:7142]
ENSG00000168679	74.5859	0.126666	0.257169	0.49254	0.622337	0.785898	SLC16A4	1	protein_coding	solute carrier family 16 member 4 [Source:HGNC Symbol;Acc:HGNC:10925]
ENSG00000134248	585.721	0.41802	0.197696	2.11446	0.0344757	0.164472	LAMTOR5	1	protein_coding	late endosomal/lysosomal adaptor, MAPK and MTOR activator 5 [Source:HGNC Symbol;Acc:HGNC:17955]
ENSG00000198492	646.861	0.103879	0.121116	0.857681	0.391069	0.610234	YTHDF2	1	protein_coding	YTH N6-methyladenosine RNA binding protein 2 [Source:HGNC Symbol;Acc:HGNC:31675]
[truncated: 13,167 more rows]

## Sheet: unfilt_TEADsf_Vs_Control_DEGs
ensembl_gene_id	baseMean	log2FoldChange	lfcSE	stat	pvalue	padj	external_gene_name	chromosome_name	gene_biotype	description
[truncated: 13,759 more rows]

## Sheet: filt_TEADapVsControl_DEGs
ensembl_gene_id	baseMean	log2FoldChange	lfcSE	stat	pvalue	padj	external_gene_name	chromosome_name	gene_biotype	description
[truncated: 435 more rows]

[truncated: 1 more sheets: filt_TEADsf_Vs_Control_DEGs]
