# Supplementary material for: Estrogen receptor activation remodels TEAD1 gene expression to alleviate hepatic steatosis
Source: Mol Syst Biol. 2024 Mar 8;20(4):374–402. doi: 10.1038/s44320-024-00024-x (PMC10987545; doi:10.1038/s44320-024-00024-x)
Supplement: Supplementary file 15 — Dataset EV11 [file 44320_2024_24_MOESM15_ESM.xlsx]

## Sheet: info
This dataset shows the expression of estrogen receptor (Esr/ESR) genes
Tab	Comment
mouse_HFD_ER_agonists	Mean gene expression (TPM) of estrogen receptor genes in mouse CD, HFD, and HFD+ER agonist treatment
mouse_liver_cell_types	Liver cell type-normalized mean gene expression of estrogen receptor genes in mouse control diet
MASLD_patients	Median gene expression (CPM) of estrogen receptor genes in MASLD patient cohort and healthy control individuals (GSE135251)
PHH_TEAD_inhibitors	Mean estrogen receptor gene expression (TPM) in PHH spheroids treated with TEADsf or TEADap inhibitors

## Sheet: mouse_HFD_ER_agonists
gene	CDm	HFDm	DPN	DIP	E2	PPT
Esr1	1.09496	1.91843	0.804746	1.29513	1.55003	1.45469
Esr2	0	0.0103752	0	0	0.00859974	0

## Sheet: mouse_liver_cell_types
cell_type	Esr1	Esr2
Cholangiocytes	0.645548	0
Endothelial cells	0.108377	7.78087e-05
Stromal cells	4.5239	0.0192064
Hepatocytes	5.28351	0.000592885
Kupffer cells	0.048633	0
Monocytes & Monocyte-derived cells	0.0362115	9.77249e-05
T cells	0.022506	0
NK cells	0.0734051	0
ILC1s	0.0337396	0
B cells	0.0752026	0
cDC1s	0.0127642	0
cDC2s	0.0425976	0
Mig. cDCs	0.00698948	0
pDCs	0.00673552	0
Basophils	0.00995717	0
Neutrophils	0.0311249	0.00123094

## Sheet: NAFLD_patients
gene	CTRL	NAFL	NASH
ESR1	43.9197	36.7382	35.2037
ESR2	0.094214	0.0410482	0.0425663

## Sheet: PHH_TEAD_inhibitors
gene	control	TEADsf	TEADap
ESR1	0.725074	0.291769	0.192371
ESR2	0	0	0.0148938
